# Supplementary material for: B. subtilis MutS2 splits stalled ribosomes into subunits without mRNA cleavage
Source: EMBO J. 2023 Dec 14;43(4):2. doi: 10.1038/s44318-023-00010-3 (PMC10897456; doi:10.1038/s44318-023-00010-3)
Supplement: Supplementary file 3 — Source Data Fig. 1 [file 44318_2023_10_MOESM3_ESM.zip]

Archive with 46 entries (38 files):
- Figure 1/
- __MACOSX/._Figure 1
- Figure 1/1E/
- __MACOSX/Figure 1/._1E
- Figure 1/1D/
- __MACOSX/Figure 1/._1D
- Figure 1/1C/
- __MACOSX/Figure 1/._1C
- Figure 1/1E/gradient absorbances/
- __MACOSX/Figure 1/1E/._gradient absorbances
- Figure 1/1E/blots/
- __MACOSX/Figure 1/1E/._blots
- Figure 1/1D/gradient absorbances/
- __MACOSX/Figure 1/1D/._gradient absorbances
- Figure 1/1D/blots/
- __MACOSX/Figure 1/1D/._blots
- Figure 1/1C/1C_Spotting_ERY.Jpeg
- __MACOSX/Figure 1/1C/._1C_Spotting_ERY.Jpeg
- Figure 1/1C/1C_Spotting_TET.Jpeg
- __MACOSX/Figure 1/1C/._1C_Spotting_TET.Jpeg
- Figure 1/1C/1C_Spotting_LB.Jpeg
- __MACOSX/Figure 1/1C/._1C_Spotting_LB.Jpeg
- Figure 1/1C/1C_Spotting_CAM.Jpeg
- __MACOSX/Figure 1/1C/._1C_Spotting_CAM.Jpeg
- Figure 1/1E/gradient absorbances/Low_dose_CAM_RNase.csv
- __MACOSX/Figure 1/1E/gradient absorbances/._Low_dose_CAM_RNase.csv
- Figure 1/1E/gradient absorbances/High_dose_CAM_Rnase.csv
- __MACOSX/Figure 1/1E/gradient absorbances/._High_dose_CAM_Rnase.csv
- Figure 1/1E/gradient absorbances/Untreated_RNase.csv
- __MACOSX/Figure 1/1E/gradient absorbances/._Untreated_RNase.csv
- Figure 1/1E/blots/Low_Dose_CAM.tif
- __MACOSX/Figure 1/1E/blots/._Low_Dose_CAM.tif
- Figure 1/1E/blots/High_Dose_CAM.png
- __MACOSX/Figure 1/1E/blots/._High_Dose_CAM.png
- Figure 1/1E/blots/Untreated.tif
- __MACOSX/Figure 1/1E/blots/._Untreated.tif
- Figure 1/1D/gradient absorbances/High_dose_CAM.csv
- __MACOSX/Figure 1/1D/gradient absorbances/._High_dose_CAM.csv
- Figure 1/1D/gradient absorbances/Untreated.csv
- __MACOSX/Figure 1/1D/gradient absorbances/._Untreated.csv
- Figure 1/1D/gradient absorbances/Low_dose_CAM.csv
- __MACOSX/Figure 1/1D/gradient absorbances/._Low_dose_CAM.csv
- Figure 1/1D/blots/CAM.png
- __MACOSX/Figure 1/1D/blots/._CAM.png
- Figure 1/1D/blots/Untreated.tif
- __MACOSX/Figure 1/1D/blots/._Untreated.tif
