# Supplementary material for: B. subtilis MutS2 splits stalled ribosomes into subunits without mRNA cleavage
Source: EMBO J. 2023 Dec 14;43(4):2. doi: 10.1038/s44318-023-00010-3 (PMC10897456; doi:10.1038/s44318-023-00010-3)
Supplement: Supplementary file 3 — Source Data Fig. 1 [file 44318_2023_10_MOESM3_ESM.zip › Figure 1/1E/gradient absorbances/Low_dose_CAM_RNase.csv]

FlowCell Text Data File: 20211018_FLAG_MutS2_CAM_2_RNase.csv
Software Version: 1.53A
Date: 2021-10-18
Time: 14:27:13
User: Esther
Experiment name: 20211018_MutS2_Cam_RNaseA
*** CENTRIFUGE SETTINGS ***
Rotor Manufacturer: Beckman
Rotor Model: SW41Ti
Speed: 35 rpm
Gradient: SUCROSE 10.0% to 50.0% v/v
Time: 2:30
w2t: x 10^0
Number of Tubes: 2
Sample Volume: .14 ml
Temperature: 4.0 deg C
*** FRACTIONATION SETTINGS ***
Volume displaced/mm: 0.143 ml/mm
Tubing length: 290 mm
Total Dead Volume (= last fraction): 0.299 ml
Scan Speed: 0.20 mm/sec
Total Distance: 78.2 mm
Upper Limit to Slow-down Distance: 43.90 mm
Start mode: Slow-down distance
Fail-safe Distance (M): 0 mm
Number of fractions: 12
Distance/fraction: 6.52 mm
Start Distance: 0.00 mm
Volume/fraction: 0.930 ml
Data Samples/mm: 25.25
*** SCANNING SETTINGS ***
Scanning mode: SINGLE UV OD
Channel A (LED1) Wavelength: 260 nm
Sensitivity: 1
Integration time: 198 ms
Averaging: 3 samples
LED1 (260 nm) On Time: 18 ms
Sample A Zero: 950909
Source A Zero: 549743.3
Data Columns:
Sample	Source	Position(mm)	Absorbance	Fraction Number	Fraction Volume(ml)
888735	599992	0.00	0.317319
893347	600090	0.05	0.307063
892644	599950	0.09	0.308196
888175	599853	0.13	0.318135
881423	599959	0.17	0.334110
881894	600048	0.21	0.333321
887952	600141	0.25	0.319631
899375	600053	0.29	0.293176
867119	600003	0.33	0.367738
625980	599959	0.37	1.034328
460118	600007	0.41	1.664357
487150	600055	0.45	1.547710
692865	600070	0.49	0.826992
841717	600103	0.53	0.428914
833366	600111	0.57	0.449343
866446	600096	0.61	0.369644
743350	600166	0.65	0.683413
505586	600152	0.69	1.472036
360574	600188	0.73	2.163786
477495	600130	0.77	1.588925
714899	600142	0.81	0.763182
838532	600158	0.85	0.436859
841308	600186	0.89	0.430192
850223	600160	0.93	0.408535
859050	599998	0.97	0.386850
854113	599862	1.01	0.398179
851739	599758	1.05	0.403519
840157	599858	1.09	0.431875
846065	599859	1.13	0.417540
848039	599913	1.17	0.412956
869471	599902	1.21	0.361851
877382	600008	1.24	0.343680
879727	600090	1.28	0.338498
889124	600056	1.33	0.316642
870581	599894	1.37	0.359213
869444	599777	1.40	0.361488
863000	599812	1.44	0.376829
887554	599823	1.48	0.319463
890969	599846	1.52	0.311684
897082	599876	1.57	0.297796
821271	599957	1.60	0.478732
617030	600051	1.64	1.064108
601820	600041	1.68	1.115143
636451	600118	1.72	1.000928
822738	600111	1.76	0.475605
822595	600022	1.80	0.475658
857046	599914	1.84	0.391342
870316	599893	1.88	0.359833
871996	599954	1.92	0.356095
876648	599997	1.96	0.345355
683529	599966	2.00	0.854395
627511	599950	2.04	1.029299
592991	599971	2.08	1.145144
773892	599856	2.12	0.599969
829719	599837	2.16	0.457383
860519	599765	2.20	0.382559
874032	599782	2.24	0.350736
875207	599788	2.28	0.348008
881831	599768	2.32	0.332512
722782	599856	2.36	0.739768
615227	599861	2.40	1.069447
581798	599830	2.44	1.183653
742576	599689	2.48	0.683918
856867	599547	2.52	0.390518
888313	599563	2.56	0.316827
886737	599516	2.60	0.320300
888708	599492	2.64	0.315675
796783	599400	2.68	0.538769
628545	599433	2.71	1.024167
589557	599504	2.75	1.155434
667631	599582	2.79	0.901237
835324	599551	2.83	0.442631
869174	599525	2.88	0.361264
878532	599472	2.91	0.339171
876395	599445	2.95	0.344062
881379	599369	2.99	0.332199
806857	599353	3.03	0.512901
574990	599433	3.07	1.206383
524056	599511	3.11	1.396434
598925	599536	3.15	1.123286
840480	599589	3.19	0.430170
891407	599713	3.23	0.310225
893760	600119	3.27	0.306216
887048	600401	3.31	0.322601
891505	600549	3.35	0.312850
815015	600168	3.39	0.495097
603298	599853	3.43	1.109483
530930	599746	3.47	1.370572
531970	599843	3.51	1.366899
690002	599887	3.55	0.834841
732929	599778	3.59	0.710977
681733	599623	3.63	0.858609
443999	599494	3.67	1.735572
170744	599479	3.71	3.690899
3030	599536	3.75	11.940192
2539	599705	3.79	12.302505
2537	599705	3.83	12.304118
2536	599717	3.87	12.304965
2536	599700	3.91	12.304907
2536	599752	3.95	12.305085
2535	599848	3.99	12.306219
2535	599820	4.02	12.306124
2536	599858	4.07	12.305446
2537	599790	4.11	12.304408
2540	599809	4.14	12.302054
2543	599762	4.18	12.299479
2547	599780	4.22	12.296324
2549	599731	4.26	12.294551
2577	599821	4.30	12.272505
2589	599964	4.34	12.263487
2649	600100	4.38	12.217073
2660	600011	4.42	12.208291
2679	599888	4.46	12.193308
2646	599876	4.50	12.218628
2638	599939	4.54	12.225038
2646	599925	4.58	12.218795
2668	599802	4.62	12.201434
2705	599734	4.66	12.173021
2741	599753	4.70	12.146034
2753	599834	4.74	12.137372
2766	599823	4.78	12.127696
2775	599696	4.82	12.120616
2837	599523	4.86	12.074814
2924	599538	4.90	12.013061
3009	599683	4.94	11.954924
3027	599834	4.98	11.943236
2980	599827	5.02	11.975231
2918	599692	5.06	12.017790
2891	599648	5.10	12.036660
2924	599601	5.14	12.013276
3010	599669	5.18	11.954197
3104	599638	5.22	11.891170
3163	599656	5.26	11.852704
3180	599517	5.30	11.841262
3159	599473	5.34	11.854669
3122	599363	5.38	11.878400
3082	599520	5.42	11.905321
3059	599668	5.46	11.921153
3049	599814	5.50	11.928351
3047	599811	5.54	11.929683
3054	599667	5.57	11.924496
3070	599581	5.61	11.913511
3096	599573	5.65	11.896228
3131	599693	5.69	11.873637
3180	599853	5.73	11.842409
3240	599891	5.77	11.804292
3309	599867	5.81	11.761093
3381	599751	5.85	11.716654
3459	599741	5.89	11.669952
3545	599726	5.93	11.619652
3644	599748	5.97	11.563369
3754	599765	6.01	11.502576
3883	599752	6.05	11.433401
4036	599746	6.09	11.354307
4216	599644	6.13	11.264682
4421	599525	6.17	11.167128
4644	599464	6.21	11.066231
4887	599462	6.25	10.961867
5159	599518	6.29	10.851232
5477	599499	6.33	10.728780
5848	599387	6.37	10.594291
6276	599347	6.41	10.449632
6746	599241	6.45	10.301506
7270	599326	6.49	10.148734
7857	599351	6.53	9.989942	1	0.928
8528	599437	6.57	9.822557
9286	599425	6.61	9.648283
10140	599330	6.65	9.467942
11120	599279	6.69	9.279000
12225	599212	6.73	9.084927
13416	599196	6.77	8.894656
14648	599177	6.80	8.714829
15923	599177	6.84	8.544059
17307	599274	6.89	8.373854
18848	599319	6.92	8.199483
20507	599402	6.96	8.027158
22223	599343	7.00	7.862528
24036	599359	7.04	7.702117
26066	599339	7.08	7.536152
28346	599366	7.12	7.364669
30796	599280	7.16	7.194756
33320	599245	7.20	7.033458
35973	599288	7.24	6.876851
38851	599408	7.28	6.719781
41976	599442	7.32	6.561602
45286	599451	7.36	6.406333
48677	599362	7.40	6.258282
52227	599372	7.44	6.114285
55967	599303	7.48	5.972535
59909	599369	7.52	5.833493
63872	599313	7.56	5.702239
67905	599396	7.60	5.577242
72047	599470	7.64	5.456347
76385	599525	7.68	5.336903
80795	599514	7.72	5.222020
85225	599511	7.76	5.112789
89846	599589	7.80	5.005016
94945	599616	7.84	4.892162
100417	599562	7.88	4.777326
105930	599445	7.92	4.667569
111153	599339	7.96	4.568730
116372	599297	8.00	4.474702
122023	599291	8.03	4.377660
127851	599302	8.08	4.282234
133765	599352	8.12	4.189882
139437	599334	8.16	4.104849
145252	599413	8.20	4.021520
151211	599545	8.24	3.939705
157174	599661	8.28	3.860963
163030	599627	8.32	3.785998
168797	599503	8.36	3.714447
174713	599526	8.40	3.644042
180779	599513	8.44	3.574162
186585	599419	8.48	3.509161
192128	599313	8.51	3.448899
197520	599318	8.55	3.392284
203142	599360	8.60	3.335002
208879	599383	8.63	3.278097
214545	599416	8.68	3.223447
220058	599474	8.72	3.171732
225515	599469	8.75	3.121594
231074	599435	8.79	3.071653
236922	599402	8.83	3.020402
243401	599413	8.87	2.965236
250586	599414	8.91	2.905715
258101	599457	8.95	2.845401
265672	599522	8.99	2.786467
273103	599590	9.03	2.730254
280375	599646	9.07	2.676676
287347	599709	9.11	2.626633
294383	599726	9.15	2.577193
301880	599650	9.19	2.525479
309594	599505	9.23	2.473356
317117	599523	9.27	2.424292
324148	599546	9.31	2.379501
330937	599532	9.35	2.337042
337669	599402	9.39	2.295393
344165	599370	9.43	2.256295
350209	599350	9.47	2.220606
355980	599369	9.51	2.187229
361953	599471	9.55	2.153530
368233	599523	9.59	2.118511
374851	599609	9.63	2.082358
381442	599570	9.67	2.046561
388090	599629	9.71	2.011409
394641	599617	9.75	1.977117
401265	599592	9.79	1.942973
407978	599569	9.83	1.908948
414367	599617	9.87	1.877317
420400	599635	9.91	1.847803
426338	599591	9.94	1.818955
432836	599577	9.99	1.787956
440116	599823	10.03	1.754668
447416	600106	10.06	1.721973
454178	600330	10.10	1.692045
460254	600359	10.14	1.664952
466141	600391	10.18	1.639056
471966	600406	10.22	1.613697
477382	600386	10.26	1.590282
482249	600143	10.30	1.568699
486864	599883	10.34	1.548325
491216	599615	10.38	1.529202
495361	599726	10.42	1.512388
498671	599624	10.46	1.498413
501757	599645	10.50	1.485861
504623	599483	10.54	1.473655
507389	599539	10.58	1.462661
509610	599567	10.62	1.453820
511509	599684	10.66	1.446608
513562	599841	10.70	1.438948
516315	599940	10.74	1.428347
519674	599920	10.78	1.415010
523256	599864	10.82	1.400764
526606	599754	10.86	1.387331
529592	599734	10.90	1.375694
532301	599695	10.94	1.365121
534689	599742	10.98	1.356123
536554	599771	11.02	1.349097
538241	599814	11.06	1.342821
540018	599861	11.10	1.336237
542031	599932	11.14	1.328866
543889	599951	11.17	1.321929
545414	599859	11.22	1.315886
547318	599812	11.26	1.308596
549743	599813	11.30	1.299553
552492	599919	11.33	1.289709
554704	599939	11.37	1.281601
556449	599981	11.41	1.275318
557880	599876	11.45	1.269705
559194	599750	11.50	1.264461
560216	599556	11.53	1.260063
561050	599521	11.57	1.256900
562014	599622	11.61	1.253732
563116	599678	11.65	1.249915
564418	599681	11.69	1.245200
565619	599624	11.73	1.240656
566738	599640	11.77	1.236667
567876	599641	11.81	1.232566
569343	599569	11.85	1.227041
571220	599616	11.89	1.220467
573276	599693	11.93	1.213378
575139	599839	11.97	1.207238
576804	599810	12.01	1.201224
578499	599755	12.05	1.195033
580333	599716	12.09	1.188423
582154	599715	12.13	1.182009
583857	599702	12.17	1.175988
585549	599705	12.21	1.170078
587462	599714	12.25	1.163434
589545	599804	12.29	1.156499
591505	599805	12.33	1.149712
593429	599927	12.37	1.143483
595105	599879	12.41	1.137549
596988	599897	12.45	1.131146
598784	599845	12.49	1.124822
600468	599905	12.53	1.119281
601850	599872	12.57	1.114464
603387	599925	12.61	1.109427
605215	599937	12.65	1.103278
607201	599957	12.69	1.096643
608749	599928	12.73	1.091334
610003	599904	12.77	1.087042
611191	599930	12.80	1.083150
612570	599850	12.84	1.078265
613975	599806	12.88	1.073428
614980	599677	12.92	1.069641
615697	599626	12.96	1.067083
616410	599618	13.00	1.064688
617295	599629	13.04	1.061789	2	0.929
618308	599686	13.08	1.058629
619014	599690	13.12	1.056308
619554	599729	13.16	1.054657
619982	599718	13.20	1.053206
620472	599720	13.24	1.051596
620817	599764	13.28	1.050609
620696	599788	13.32	1.051090
620138	599870	13.36	1.053210
619187	599897	13.40	1.056442
617750	599805	13.44	1.060882
615937	599791	13.48	1.066848
613538	599827	13.52	1.074956
610634	599942	13.56	1.085056
607123	599913	13.60	1.096756
603001	599877	13.64	1.110572
598105	599875	13.68	1.127246
592178	599770	13.72	1.147265
585469	599843	13.76	1.170828
577744	599822	13.80	1.197933
569045	599989	13.83	1.229545
559146	599963	13.88	1.265364
548246	600024	13.92	1.305852
536140	599912	13.95	1.351157
523092	599756	14.00	1.401037
509411	599680	14.04	1.455004
495080	599643	14.08	1.513265
480100	599689	14.12	1.576289
464392	599641	14.15	1.644190
448632	599677	14.20	1.714957
432876	599626	14.23	1.787935
417243	599602	14.27	1.863114
401591	599553	14.31	1.941179
386050	599524	14.35	2.021834
371252	599593	14.39	2.102043
357201	599533	14.43	2.180782
344153	599662	14.47	2.257363
331640	599652	14.51	2.333109
319957	599736	14.55	2.406776
309232	599756	14.59	2.476606
299747	599858	14.63	2.540697
291344	599907	14.67	2.599043
283907	599976	14.71	2.652187
277304	599986	14.75	2.700371
271820	600172	14.79	2.741874
267409	600236	14.83	2.775568
263929	600344	14.87	2.802739
261049	600286	14.91	2.824991
258831	600294	14.95	2.842477
257380	600223	14.99	2.853738
256802	600213	15.03	2.858304
256915	600169	15.07	2.857254
257742	600206	15.11	2.850804
259252	600220	15.15	2.838900
261380	600175	15.19	2.822020
264140	600080	15.23	2.800204
267494	600002	15.27	2.774120
271349	599940	15.31	2.744632
275484	599798	15.35	2.713203
279901	599705	15.39	2.680339
284655	599638	15.42	2.645650
289910	599871	15.46	2.609016
295350	600086	15.50	2.571711
300834	600264	15.54	2.534675
306322	600242	15.58	2.497610
311902	600122	15.62	2.460264
317753	600047	15.66	2.421980
323644	600020	15.70	2.384302
329516	600113	15.74	2.347828
335285	600107	15.78	2.312295
341210	600114	15.82	2.276477
347357	600105	15.86	2.239913
353536	600178	15.90	2.204085
359423	600105	15.94	2.170045
365093	599990	15.98	2.137627
370713	599874	16.02	2.105975
376383	599810	16.06	2.074699
381911	599797	16.10	2.044821
387166	599824	16.14	2.016951
392156	599832	16.18	1.990776
397156	599889	16.22	1.965047
402184	599959	16.26	1.939545
406946	599864	16.30	1.915136
411528	599748	16.34	1.891831
415955	599580	16.38	1.869365
420618	599640	16.42	1.846759
425216	599606	16.46	1.824398
429677	599669	16.50	1.803258
433839	599673	16.54	1.783548
437863	599635	16.58	1.764528
441953	599597	16.62	1.745374
446197	599604	16.66	1.725843
450340	599582	16.70	1.706858
454427	599557	16.73	1.688287
458663	599615	16.78	1.669500
463231	599691	16.81	1.649482
468024	599669	16.85	1.628345
472704	599455	16.90	1.607256
477380	599456	16.93	1.587119
481870	599389	16.97	1.567736
486420	599540	17.01	1.549022
490753	599636	17.05	1.531203
494873	599690	17.09	1.514282
498844	599717	17.13	1.498021
502744	599592	17.17	1.481660
506858	599704	17.21	1.465366
510847	599754	17.25	1.449497
514798	599816	17.29	1.433944
518622	599778	17.33	1.418672
522620	599727	17.37	1.402785
526781	599745	17.41	1.386621
530837	599764	17.45	1.370992
534734	599792	17.49	1.356121
538517	599855	17.53	1.341912
542388	599848	17.57	1.327232
546202	599756	17.61	1.312581
549913	599670	17.65	1.298433
553317	599596	17.69	1.285554
556592	599682	17.73	1.273772
559680	599700	17.77	1.262513
562712	599729	17.81	1.251558
565698	599742	17.85	1.240773
568392	599741	17.89	1.231049
570729	599783	17.93	1.222796
572610	599800	17.96	1.216122
574095	599828	18.01	1.210918
575201	599810	18.05	1.206919
575766	599697	18.09	1.204524
575998	599648	18.12	1.203533
575835	599571	18.17	1.203849
575456	599676	18.21	1.205554
574594	599673	18.24	1.208612
573317	599677	18.29	1.213178
571588	599622	18.32	1.219170
569420	599574	18.36	1.226782
566812	599600	18.40	1.236263
563500	599532	18.44	1.248022
559640	599561	18.48	1.262185
555077	599518	18.52	1.278790
549849	599517	18.56	1.298149
543874	599472	18.60	1.320351
537042	599493	18.64	1.346288
529225	599529	18.68	1.376413
520236	599521	18.72	1.411437
510065	599488	18.76	1.451724
498886	599542	18.80	1.497251
486547	599673	18.84	1.548941
472954	599742	18.88	1.607154
458140	599667	18.92	1.672012
442404	599441	18.96	1.742755
425911	599405	19.00	1.820370
408374	599313	19.04	1.906089
390058	599368	19.08	2.000168
371494	599455	19.12	2.100239
353173	599550	19.16	2.204045
335058	599620	19.20	2.312020
317079	599602	19.24	2.424807
299337	599621	19.28	2.542689
282498	599682	19.32	2.661364
266880	599592	19.36	2.777424
252416	599536	19.39	2.891243
238764	599524	19.44	3.004972
225782	599659	19.47	3.119821
213821	599785	19.51	3.231622
203147	599805	19.56	3.336471
193634	599741	19.59	3.434384	3	0.934
185028	599766	19.63	3.527491
177081	599785	19.67	3.617379
170111	599830	19.71	3.699697
164310	599785	19.75	3.770535
159584	599700	19.79	3.829960
155578	599673	19.83	3.881887
152150	599699	19.87	3.927563
149443	599660	19.91	3.964162
147570	599625	19.95	3.989849
146400	599496	19.99	4.005695
145679	599556	20.03	4.016002
145276	599606	20.07	4.021841
145279	599640	20.11	4.021914
145771	599638	20.15	4.014990
146669	599589	20.19	4.002257
147876	599702	20.23	3.985873
149231	599762	20.27	3.967414
150740	599814	20.31	3.947006
152530	599762	20.35	3.922674
154691	599801	20.39	3.894022
157131	599821	20.43	3.862068
159663	599789	20.47	3.829251
162245	599732	20.51	3.796233
165073	599720	20.55	3.760834
168231	599821	20.59	3.722405
171554	599792	20.63	3.682284
174834	599854	20.67	3.643744
177922	599773	20.70	3.607644
181044	599815	20.75	3.572196
184332	599738	20.79	3.535106
187803	599750	20.82	3.496977
191160	599688	20.86	3.460514
194421	599789	20.90	3.426248
197606	599861	20.95	3.393246
200996	600006	20.98	3.358937
204428	599823	21.02	3.323670
207899	599802	21.06	3.289149
211209	599735	21.10	3.256601
214447	599787	21.14	3.225648
217829	599782	21.18	3.193614
221451	599933	21.22	3.160386
225047	600037	21.26	3.127782
228477	600060	21.30	3.096911
231758	599931	21.34	3.067297
235276	599960	21.38	3.036570
238954	599999	21.42	3.004964
242631	600056	21.46	2.973913
246081	599960	21.50	2.944697
249428	599888	21.54	2.916809
252864	599808	21.58	2.888543
256432	599839	21.62	2.859979
259897	599865	21.66	2.832605
263140	599870	21.70	2.807249
266312	599886	21.74	2.782786
269581	599917	21.78	2.757929
272936	599969	21.82	2.732799
276197	599972	21.86	2.708507
279266	599907	21.90	2.685675
282379	599900	21.94	2.662969
285606	600006	21.98	2.640081
288904	600182	22.02	2.617189
292066	600168	22.05	2.594869
295198	600113	22.10	2.572856
298438	600019	22.13	2.550201
301675	599951	22.17	2.527895
304826	599838	22.21	2.506249
307904	599736	22.26	2.485344
311102	599778	22.30	2.464345
314257	599744	22.33	2.443583
317283	599758	22.37	2.424023
320023	599719	22.41	2.406296
322645	599730	22.45	2.389638
325265	599724	22.49	2.373070
327861	599685	22.53	2.356671
330309	599703	22.57	2.341512
332542	599748	22.61	2.327879
334700	599856	22.65	2.315013
337003	600098	22.69	2.301807
339184	600150	22.73	2.288785
341155	600170	22.77	2.276998
342766	600066	22.81	2.267004
344270	600095	22.85	2.258145
345645	600049	22.89	2.249832
346812	599949	22.93	2.242594
347567	599913	22.97	2.238022
347917	599883	23.01	2.235860
348075	599836	23.05	2.234771
348186	599671	23.09	2.233556
348374	599712	23.13	2.232591
348399	599936	23.17	2.233208
348110	600053	23.21	2.235305
347548	600107	23.25	2.238795
346643	599927	23.29	2.243517
345539	599930	23.33	2.250054
343961	599833	23.37	2.259088
342042	599869	23.41	2.270659
339726	599934	23.45	2.284782
337075	600086	23.49	2.301329
333915	600132	23.53	2.320758
330177	600064	23.56	2.343561
325849	599978	23.60	2.370266
320924	599945	23.64	2.401315
315445	600087	23.68	2.437033
309233	600071	23.72	2.477674
302321	600092	23.76	2.523999
294409	599977	23.80	2.577869
285281	599965	23.84	2.642271
274937	599948	23.88	2.717781
263678	599968	23.92	2.803404
251704	600006	23.96	2.898626
238804	599991	24.00	3.006222
224590	599971	24.04	3.131717
209391	599974	24.08	3.275104
193812	599969	24.12	3.433281
178463	599918	24.16	3.601927
163151	599839	24.20	3.785204
147393	599755	24.24	3.992748
131544	599802	24.28	4.225676
116472	599806	24.32	4.474681
102925	599815	24.36	4.727714
90674	599738	24.40	4.986755
79346	599667	24.44	5.259571
69124	599699	24.48	5.541871
60329	599573	24.52	5.819895
53039	599583	24.56	6.083438
46842	599582	24.60	6.337658
41417	599684	24.63	6.589859
36725	599675	24.68	6.835839
32839	599721	24.72	7.064835
29688	599673	24.75	7.271070
27041	599767	24.80	7.462474
24710	599734	24.84	7.646811
22739	599874	24.88	7.817374
21128	599827	24.92	7.967567
19821	599839	24.95	8.098267
18690	599898	24.99	8.218684
17686	599855	25.03	8.331513
16846	599832	25.07	8.430999
16172	599697	25.11	8.514085
15636	599758	25.15	8.583258
15181	599801	25.19	8.643829
14786	599861	25.23	8.697977
14472	599885	25.27	8.741978
14233	599832	25.31	8.775871
14059	599859	25.35	8.801131
13919	599869	25.39	8.821642
13806	599918	25.43	8.838488
13738	599948	25.47	8.848693
13719	599894	25.51	8.851341
13736	599879	25.55	8.848756
13766	599788	25.59	8.843982
13813	599848	25.63	8.837212
13904	599801	25.67	8.823616
14050	599875	25.71	8.802496
14232	599890	25.75	8.776212
14431	599864	25.79	8.747712
14645	599798	25.83	8.717367
14899	599761	25.87	8.682058
15196	599881	25.91	8.642081
15517	599870	25.95	8.599272
15845	599900	25.99	8.556574
16184	599926	26.03	8.513348
16557	600036	26.07	8.467101
16976	600079	26.11	8.416112	4	0.929
17431	600050	26.14	8.361894
17908	600040	26.18	8.306621
18400	600006	26.22	8.251049
18934	599958	26.26	8.192349
19521	599846	26.30	8.129496
20148	599865	26.34	8.064875
20794	599880	26.38	8.000352
21454	599951	26.42	7.936660
22139	599880	26.46	7.872109
22865	599871	26.50	7.806058
23615	599900	26.54	7.740119
24370	599888	26.58	7.675685
25132	599775	26.62	7.612302
25945	599714	26.66	7.546952
26847	599727	26.70	7.477070
27817	599847	26.74	7.404857
28826	599957	26.78	7.332328
29850	600054	26.82	7.261235
30913	600110	26.86	7.189829
32063	600122	26.90	7.115134
33287	600149	26.94	7.038570
34549	600144	26.98	6.962414
35825	600048	27.02	6.887879
37171	599950	27.06	6.812079
38645	599883	27.10	6.732280
40237	599870	27.14	6.649635
41884	599791	27.18	6.567282
43557	599713	27.22	6.486877
45279	599616	27.26	6.407212
47141	599642	27.30	6.324843
49142	599779	27.34	6.240252
51220	599742	27.38	6.155384
53328	599622	27.41	6.072452
55519	599453	27.46	5.989491
57846	599458	27.50	5.905497
60273	599530	27.54	5.821648
62728	599592	27.57	5.740171
65190	599599	27.61	5.661424
67754	599576	27.65	5.582412
70536	599498	27.69	5.499811
73396	599566	27.74	5.418718
76248	599558	27.78	5.340689
79100	599677	27.82	5.265959
82080	599634	27.86	5.190144
85147	599674	27.89	5.115219
88105	599640	27.94	5.045228
91008	599675	27.97	4.979017
93971	599704	28.01	4.913561
97074	599699	28.06	4.847071
100169	599713	28.09	4.782901
103083	599705	28.13	4.724200
105877	599768	28.17	4.669695
108789	599727	28.21	4.614040
111932	599692	28.25	4.555644
115120	599495	28.29	4.497510
118211	599486	28.33	4.443266
121149	599466	28.37	4.392965
124130	599543	28.41	4.343491
127155	599576	28.45	4.294338
130128	599627	28.49	4.247223
132895	599633	28.53	4.204192
135498	599544	28.57	4.164199
138202	599470	28.61	4.123516
141094	599480	28.65	4.081176
144017	599618	28.69	4.039691
146838	599822	28.73	4.000695
149528	600032	28.77	3.964267
152385	600117	28.81	3.925831
155408	600073	28.85	3.885488
158550	600025	28.89	3.844369
161618	600001	28.93	3.805073
164663	599974	28.97	3.766789
167872	599936	29.01	3.727168
171314	599953	29.05	3.685697
174803	599954	29.09	3.644448
178172	599997	29.13	3.605535
181293	599885	29.17	3.569622
184348	599867	29.20	3.535369
187401	599877	29.25	3.501795
190373	599955	29.29	3.469866
193199	599958	29.33	3.439726
195904	599876	29.37	3.410997
198702	599791	29.40	3.381690
201611	599833	29.44	3.352096
204483	599795	29.48	3.323024
207230	599793	29.52	3.295713
209995	599868	29.56	3.268849
212838	599879	29.60	3.241371
215763	599906	29.64	3.213536
218579	599801	29.68	3.186646
221388	599866	29.72	3.160740
224370	599871	29.76	3.133381
227699	599882	29.80	3.103283
231228	599842	29.84	3.071678
234657	599832	29.88	3.041524
237887	599902	29.92	3.013791
241019	599817	29.96	2.986738
244567	599845	30.00	2.956932
248381	599821	30.04	2.925188
252330	599895	30.08	2.893165
256094	599923	30.12	2.862964
259913	599826	30.16	2.832346
263976	599867	30.20	2.800748
268062	599768	30.24	2.768982
272030	599826	30.28	2.739114
275690	599803	30.32	2.711690
279195	599793	30.36	2.685807
282617	599738	30.40	2.660693
286113	599733	30.44	2.635521
289592	599777	30.48	2.610941
293106	599797	30.52	2.586331
296603	599733	30.56	2.561845
300240	599712	30.60	2.536836
303797	599808	30.64	2.513065
307191	599989	30.68	2.490951
310372	600029	30.71	2.470008
313560	599974	30.76	2.448911
316788	599902	30.80	2.427709
319828	599937	30.84	2.408287
322667	599999	30.87	2.390416
325452	600026	30.91	2.372924
328447	600048	30.95	2.354255
331656	600038	30.99	2.334327
334979	600099	31.03	2.314136
338483	600097	31.07	2.292838
342299	600142	31.11	2.270053
346249	600080	31.15	2.246365
350124	600123	31.19	2.223740
353609	600136	31.23	2.203519
356966	600205	31.27	2.184421
360292	600227	31.31	2.165520
363572	600246	31.35	2.147042
366647	600217	31.39	2.129710
369515	600182	31.43	2.113648
372476	600164	31.47	2.097256
375508	600151	31.51	2.080624
378501	600241	31.55	2.064687
381169	600259	31.59	2.050376
383736	600269	31.63	2.036676
386390	600134	31.67	2.022114
389159	600163	31.71	2.007602
391736	600280	31.75	1.994496
393900	600542	31.79	1.984117
395827	600646	31.83	1.974486
397788	600602	31.87	1.964224
399990	600422	31.91	1.952316
402341	600270	31.94	1.939806
404636	600106	31.99	1.927609
406893	600070	32.02	1.916105
409046	600005	32.07	1.905086
411250	600060	32.11	1.894278
413334	600056	32.14	1.883922
415312	600153	32.18	1.874484
417081	600236	32.22	1.866071
418853	600328	32.26	1.857710
420722	600349	32.30	1.848671
422615	600227	32.34	1.839070
424459	600109	32.38	1.829759
426261	600056	32.42	1.820910
428081	600099	32.46	1.812339
429817	600122	32.50	1.804137
431352	600109	32.54	1.796798
432655	600099	32.58	1.790593
433889	600087	32.62	1.784724	5	0.929
435180	600028	32.66	1.778444
436581	599987	32.70	1.771728
437940	600018	32.74	1.765474
439050	600066	32.78	1.760458
439954	600183	32.82	1.756649
440731	600252	32.86	1.753274
441502	600339	32.90	1.749994
442230	600376	32.94	1.746749
442882	600458	32.98	1.744014
443358	600358	33.02	1.741475
443976	600293	33.06	1.738403
444706	600227	33.10	1.734817
445425	600297	33.14	1.731750
445866	600311	33.18	1.729773
446061	600272	33.22	1.728745
446523	600401	33.26	1.727067
447251	600653	33.30	1.724592
448073	600937	33.34	1.721803
448627	601018	33.38	1.719550
449024	600860	33.42	1.717202
449618	600566	33.46	1.713496
450408	600306	33.49	1.709018
451191	600204	33.53	1.705116
451772	600214	33.57	1.702517
452365	600265	33.61	1.700007
452998	600248	33.65	1.697088
453613	600280	33.69	1.694421
453877	600261	33.73	1.693166
453856	600257	33.77	1.693247
453765	600165	33.81	1.693344
453914	600125	33.85	1.692536
454289	600102	33.89	1.690767
454733	600139	33.93	1.688895
455259	600180	33.97	1.686669
456013	600278	34.01	1.683617
456986	600372	34.05	1.679576
457853	600326	34.09	1.675541
458593	600354	34.13	1.672333
459109	600225	34.17	1.669592
459704	600086	34.21	1.666468
460378	599898	34.25	1.662829
461288	599998	34.29	1.659130
462295	600222	34.33	1.655432
463476	600433	34.37	1.650930
464854	600553	34.41	1.645265
466279	600562	34.45	1.639033
467698	600583	34.49	1.632887
469103	600595	34.53	1.626790
470646	600665	34.57	1.620310
472226	600630	34.61	1.613333
473691	600524	34.65	1.606634
475124	600498	34.69	1.600365
476519	600511	34.73	1.594411
477903	600415	34.77	1.588149
479395	600352	34.81	1.581557
480957	600267	34.85	1.574611
482708	600414	34.88	1.567676
484600	600530	34.92	1.560068
486481	600579	34.96	1.552308
488397	600587	35.00	1.544292
490228	600562	35.04	1.536551
492182	600533	35.08	1.528312
494318	600480	35.12	1.519271
496757	600556	35.16	1.509459
499191	600656	35.20	1.499799
501461	600783	35.24	1.490948
504178	600753	35.28	1.479790
507278	600752	35.32	1.467244
510803	600669	35.36	1.452793
514018	600622	35.40	1.439795
517219	600565	35.44	1.426898
520454	600554	35.48	1.414103
523884	600702	35.52	1.401166
527344	600811	35.56	1.388069
530892	600931	35.60	1.374757
534265	600821	35.64	1.361424
537597	600714	35.68	1.348338
540975	600632	35.72	1.335242
544381	600574	35.76	1.322203
547994	600670	35.80	1.308995
551483	600612	35.84	1.295811
554994	600543	35.88	1.282591
558611	600486	35.92	1.269105
562325	600507	35.96	1.255618
565961	600538	36.00	1.242536
569468	600568	36.04	1.229998
572760	600542	36.08	1.218116
576026	600581	36.11	1.206614
579423	600575	36.16	1.194563
582923	600572	36.19	1.182230
586590	600567	36.23	1.169382
590225	600569	36.27	1.156749
593909	600533	36.31	1.143894
597593	600445	36.35	1.130942
601184	600358	36.39	1.118387
604813	600399	36.43	1.106213
608360	600430	36.47	1.094354
611818	600388	36.51	1.082613
615065	600293	36.55	1.071459
618156	600247	36.59	1.061045
621041	600213	36.63	1.051402
623949	600247	36.67	1.041960
626864	600238	36.71	1.032392
629883	600277	36.75	1.022695
632997	600408	36.79	1.013050
636205	600652	36.83	1.003538
639278	600793	36.87	0.994159
642233	600786	36.91	0.984699
644917	600616	36.95	0.975587
647532	600511	36.99	0.966950
649989	600420	37.03	0.958890
652554	600486	37.07	0.951057
655119	600545	37.11	0.943231
657643	600630	37.15	0.935653
660128	600770	37.19	0.928412
662612	600836	37.23	0.920952
665211	600920	37.27	0.913229
667816	600891	37.31	0.905133
670406	600949	37.35	0.897410
672875	600931	37.39	0.889827
675238	600895	37.43	0.882532
677560	600858	37.47	0.875382
679803	600865	37.51	0.868643
681776	600759	37.55	0.862352
683590	600626	37.58	0.856462
685385	600504	37.62	0.850681
687290	600417	37.66	0.844705
689373	600469	37.70	0.838691
691256	600379	37.74	0.832803
693136	600383	37.78	0.827259
694877	600311	37.82	0.821881
696742	600353	37.86	0.816540
698426	600327	37.90	0.811512
700001	600304	37.94	0.806825
701447	600301	37.98	0.802592
702931	600284	38.02	0.798210
704483	600265	38.06	0.793632
706211	600315	38.10	0.788790
707945	600355	38.14	0.783909
709582	600348	38.18	0.779159
711151	600245	38.22	0.774289
712934	600286	38.26	0.769305
714762	600337	38.30	0.764239
716543	600426	38.34	0.759450
718154	600458	38.38	0.754964
719693	600458	38.42	0.750584
721106	600358	38.46	0.746230
722453	600283	38.50	0.742156
723682	600262	38.54	0.738607
724736	600285	38.58	0.735707
725789	600317	38.62	0.732846
726939	600328	38.66	0.729644
728321	600394	38.70	0.725982
729677	600452	38.74	0.722374
730909	600470	38.78	0.718984
732170	600521	38.82	0.715630
733286	600398	38.86	0.712095
734286	600231	38.90	0.708737
734986	599983	38.93	0.705942
735821	600062	38.98	0.703888
736698	600206	39.01	0.701942
737637	600359	39.05	0.699857
738526	600359	39.09	0.697393
739545	600423	39.13	0.694790	6	0.928
740700	600567	39.17	0.692087
742013	600769	39.21	0.689151
743391	601003	39.25	0.686152
744632	601122	39.29	0.683144
745331	600850	39.33	0.680298
745871	600471	39.37	0.677525
746320	600072	39.41	0.674934
746910	599948	39.45	0.672894
747413	599936	39.49	0.671476
747851	599969	39.53	0.670390
748410	600025	39.57	0.669052
749139	600127	39.61	0.667407
749894	600223	39.65	0.665674
750709	600392	39.69	0.664027
751302	600371	39.73	0.662340
751990	600380	39.77	0.660498
752614	600381	39.81	0.658804
753131	600383	39.85	0.657406
753511	600391	39.89	0.656401
753695	600277	39.93	0.655513
754009	600306	39.97	0.654759
754225	600304	40.01	0.654166
754610	600473	40.05	0.653698
754917	600540	40.09	0.653094
755401	600619	40.13	0.652052
755783	600525	40.17	0.650697
756201	600415	40.20	0.649191
756642	600347	40.25	0.647766
757231	600399	40.28	0.646352
757812	600445	40.33	0.644939
758363	600466	40.36	0.643523
758765	600433	40.40	0.642327
759129	600451	40.44	0.641407
759414	600458	40.48	0.640662
759835	600536	40.52	0.639794
760291	600577	40.56	0.638706
760733	600601	40.60	0.637599
761117	600603	40.64	0.636573
761552	600656	40.68	0.635585
762067	600751	40.72	0.634525
762415	600697	40.76	0.633407
762709	600640	40.80	0.632424
762959	600567	40.84	0.631505
763392	600634	40.88	0.630572
763922	600703	40.92	0.629387
764618	600820	40.96	0.627922
765225	600800	41.00	0.626230
765825	600770	41.04	0.624524
766487	600737	41.08	0.622644
767244	600700	41.12	0.620498
768012	600584	41.16	0.618056
768765	600436	41.20	0.615547
769855	600554	41.24	0.613050
771069	600754	41.28	0.610507
772337	600928	41.32	0.607738
773282	600886	41.36	0.605093
774158	600835	41.39	0.602602
774435	600712	41.44	0.601451
775129	600696	41.48	0.599564
774608	600701	41.51	0.600957
776242	600828	41.56	0.597078
777393	600779	41.59	0.593879
779592	600780	41.63	0.588103
780899	600738	41.68	0.584532
782420	600784	41.71	0.580708
783913	600700	41.75	0.576521
784687	600584	41.79	0.574107
785925	600523	41.83	0.570673
787649	600507	41.87	0.566135
789663	600543	41.91	0.561033
791334	600550	41.95	0.556731
793062	600566	41.99	0.552323
794722	600513	42.03	0.547864
796686	600574	42.07	0.543021
798801	600650	42.11	0.537856
801022	600705	42.15	0.532362
803106	600609	42.19	0.526718
805031	600381	42.23	0.521043
807271	600349	42.27	0.515248
809412	600270	42.31	0.509560
811671	600407	42.35	0.504324
813602	600444	42.39	0.499588
815486	600539	42.43	0.495179
817254	600582	42.47	0.490895
818847	600543	42.51	0.486777
820447	600513	42.55	0.482681
821906	600428	42.59	0.478756
823471	600410	42.63	0.474802
825088	600453	42.67	0.470935
826740	600500	42.71	0.467003
828220	600456	42.75	0.463193
829703	600449	42.79	0.459509
831034	600365	42.83	0.455943
832671	600520	42.87	0.452444
834050	600477	42.90	0.448912
835463	600477	42.94	0.445449
836575	600278	42.99	0.442049
838034	600360	43.03	0.438763
839508	600438	43.06	0.435433
840881	600486	43.10	0.432253
842007	600381	43.14	0.429157
843161	600346	43.18	0.426236
844329	600322	43.22	0.423321
845622	600379	43.26	0.420385
846904	600444	43.30	0.417506
848153	600488	43.34	0.414641
849149	600398	43.38	0.411933
850163	600313	43.42	0.409201
851296	600335	43.46	0.406551
852366	600331	43.50	0.403968
853467	600369	43.54	0.401456
854525	600412	43.58	0.399068
855651	600477	43.62	0.396595
856591	600424	43.66	0.394167
857472	600336	43.70	0.391764
858514	600421	43.74	0.389569
859619	600542	43.78	0.387349
860645	600600	43.82	0.385106
861531	600548	43.86	0.382824
862298	600461	43.90	0.380707
863093	600415	43.94	0.378664
863930	600405	43.98	0.376647
864692	600333	44.02	0.374598
865603	600395	44.06	0.372654
866446	600395	44.10	0.370663
867319	600448	44.14	0.368783
868172	600456	44.18	0.366799
869057	600515	44.22	0.364915
870068	600647	44.25	0.362986
870974	600720	44.30	0.361105
871771	600728	44.33	0.359261
872504	600695	44.37	0.357429
873092	600553	44.41	0.355567
873845	600525	44.45	0.353707
874585	600503	44.49	0.351900
875350	600518	44.53	0.350162
875982	600453	44.57	0.348464
876534	600344	44.61	0.346804
877668	600644	44.65	0.345181
878716	600900	44.69	0.343611
879603	601025	44.73	0.341972
879775	600664	44.77	0.340343
880293	600541	44.81	0.338719
880874	600488	44.85	0.337189
881749	600639	44.89	0.335672
882321	600586	44.93	0.334164
882915	600534	44.97	0.332610
883572	600568	45.01	0.331204
884093	600515	45.05	0.329817
884702	600538	45.09	0.328486
885066	600378	45.13	0.327100
885513	600281	45.17	0.325736
885927	600184	45.21	0.324449
886435	600135	45.25	0.323109
886891	600031	45.29	0.321702
887601	600099	45.33	0.320296
888131	600074	45.37	0.318990
888815	600182	45.41	0.317783
889424	600224	45.45	0.316524
890073	600292	45.49	0.315264
890749	600377	45.53	0.314000
891144	600312	45.57	0.312871
891671	600340	45.60	0.311757
892075	600267	45.64	0.310582	7	0.929
892674	600328	45.68	0.309416
893176	600321	45.73	0.308242
893683	600355	45.76	0.307197
894110	600311	45.80	0.306069
894627	600324	45.84	0.304931
895046	600262	45.88	0.303761
895400	600172	45.92	0.302645
895789	600114	45.96	0.301559
896284	600144	46.00	0.300531
896838	600216	46.04	0.299512
897482	600348	46.08	0.298493
898089	600451	46.12	0.297461
898730	600575	46.16	0.296424
899228	600595	46.20	0.295358
899752	600612	46.24	0.294224
900036	600467	46.28	0.293084
900406	600387	46.32	0.291971
900633	600228	46.36	0.290913
901132	600258	46.40	0.289882
901595	600269	46.44	0.288868
902209	600368	46.48	0.287813
902728	600402	46.52	0.286752
903258	600430	46.56	0.285647
903747	600425	46.60	0.284522
904292	600457	46.64	0.283398
904524	600275	46.68	0.282253
904929	600214	46.72	0.281129
905314	600136	46.76	0.279992
905944	600229	46.80	0.278886
906518	600274	46.84	0.277744
907051	600286	46.88	0.276582
907510	600244	46.92	0.275403
908026	600243	46.95	0.274237
908654	600313	47.00	0.273061
909180	600317	47.04	0.271890
909555	600228	47.08	0.270743
909969	600170	47.11	0.269614
910610	600217	47.15	0.268334
911315	600278	47.20	0.266958
911958	600266	47.24	0.265474
912549	600242	47.28	0.264067
913233	600287	47.32	0.262687
913871	600315	47.36	0.261354
914522	600361	47.40	0.260053
915030	600322	47.44	0.258784
915487	600259	47.48	0.257548
915914	600195	47.52	0.256376
916397	600158	47.56	0.255171
917000	600181	47.60	0.253903
917721	600264	47.64	0.252578
918349	600298	47.68	0.251294
918877	600289	47.72	0.250087
919369	600245	47.76	0.248842
919995	600288	47.80	0.247596
920459	600217	47.84	0.246322
921005	600225	47.88	0.245136
921418	600159	47.92	0.243994
922092	600265	47.95	0.242859
922427	600150	47.99	0.241724
922983	600189	48.03	0.240624
923420	600160	48.07	0.239557
923931	600176	48.11	0.238479
924280	600068	48.15	0.237338
924982	600177	48.19	0.236156
925871	600429	48.23	0.235050
926371	600437	48.27	0.233972
926628	600297	48.31	0.232928
926829	600114	48.35	0.231860
927418	600182	48.39	0.230792
927923	600235	48.43	0.229859
928189	600141	48.47	0.228952
928570	600113	48.51	0.228017
929035	600124	48.55	0.227030
929697	600266	48.59	0.226056
930136	600284	48.63	0.225152
930537	600267	48.67	0.224212
930792	600166	48.71	0.223307
931157	600141	48.75	0.222420
931601	600180	48.79	0.221577
932143	600301	48.83	0.220800
932714	600449	48.87	0.220051
932955	600393	48.91	0.219331
933287	600390	48.95	0.218593
933509	600314	48.99	0.217848
934119	600486	49.03	0.217097
934525	600523	49.07	0.216334
934909	600535	49.11	0.215534
934884	600287	49.15	0.214744
935058	600159	49.19	0.213927
935308	600097	49.23	0.213168
935703	600151	49.27	0.212489
936001	600165	49.30	0.211885
936166	600100	49.34	0.211303
936557	600160	49.38	0.210653
936962	600219	49.43	0.209969
937415	600314	49.46	0.209304
937792	600373	49.50	0.208682
938149	600433	49.54	0.208108
938460	600447	49.58	0.207478
938746	600444	49.62	0.206844
938924	600387	49.66	0.206262
939021	600293	49.70	0.205730
939190	600231	49.74	0.205151
939513	600255	49.78	0.204529
940189	600519	49.82	0.203957
940568	600616	49.86	0.203463
940766	600609	49.90	0.203008
940816	600498	49.94	0.202521
941005	600463	49.98	0.201991
941313	600504	50.02	0.201461
941559	600492	50.06	0.200885
941809	600481	50.10	0.200305
941932	600371	50.14	0.199663
941978	600234	50.18	0.199096
942190	600208	50.22	0.198547
942700	600387	50.26	0.198050
943198	600561	50.30	0.197562
943570	600652	50.34	0.197065
943562	600510	50.38	0.196599
943591	600414	50.42	0.196209
943599	600296	50.46	0.195789
943862	600325	50.49	0.195318
944056	600274	50.53	0.194723
944377	600323	50.58	0.194195
944625	600304	50.62	0.193593
944933	600341	50.65	0.193052
945287	600397	50.69	0.192476
945642	600492	50.73	0.192032
946047	600615	50.78	0.191575
946123	600527	50.81	0.191111
946268	600488	50.85	0.190664
946380	600424	50.89	0.190204
946915	600638	50.93	0.189777
947390	600803	50.97	0.189313
947576	600771	51.01	0.188802
947621	600648	51.05	0.188286
947827	600603	51.09	0.187688
948124	600624	51.13	0.187118
948417	600632	51.17	0.186513
948476	600505	51.21	0.185953
948831	600577	51.25	0.185433
948912	600488	51.29	0.184955
949251	600587	51.33	0.184562
949342	600512	51.37	0.184110
949517	600487	51.41	0.183648
949707	600469	51.45	0.183177
950099	600558	51.49	0.182636
950551	600674	51.53	0.182058
950619	600527	51.57	0.181410
950779	600450	51.61	0.180804
950928	600363	51.65	0.180187
951143	600334	51.69	0.179625
951282	600287	51.73	0.179166
951431	600271	51.77	0.178791
951644	600290	51.81	0.178398
951811	600253	51.84	0.177913
952150	600313	51.88	0.177389
952687	600489	51.93	0.176835
953321	600733	51.97	0.176305
953770	600854	52.01	0.175753
953940	600806	52.05	0.175225
953974	600692	52.08	0.174764
954073	600616	52.12	0.174293
954415	600702	52.16	0.173852	8	0.930
954702	600743	52.20	0.173377
954879	600736	52.24	0.172974
955051	600721	52.28	0.172554
955317	600771	52.32	0.172155
955398	600688	52.36	0.171698
955552	600643	52.40	0.171215
955635	600550	52.44	0.170721
955989	600651	52.48	0.170307
956210	600665	52.52	0.169882
956549	600770	52.56	0.169514
956578	600656	52.60	0.169064
956556	600531	52.64	0.168685
956487	600371	52.68	0.168287
956612	600363	52.72	0.167993
956926	600446	52.76	0.167604
957339	600589	52.80	0.167209
957643	600660	52.84	0.166801
957801	600676	52.88	0.166518
957871	600619	52.92	0.166174
958083	600630	52.96	0.165759
958371	600646	53.00	0.165198
958607	600653	53.04	0.164718
958810	600644	53.08	0.164254
958915	600601	53.12	0.163884
959083	600586	53.16	0.163474
959375	600678	53.19	0.163165
959586	600731	53.24	0.162895
959786	600780	53.28	0.162636
959993	600801	53.31	0.162266
960196	600819	53.35	0.161895
960248	600744	53.39	0.161529
960256	600641	53.44	0.161161
960401	600594	53.47	0.160692
960642	600595	53.51	0.160182
960771	600545	53.55	0.159737
960746	600430	53.59	0.159398
960887	600426	53.63	0.159084
961162	600511	53.67	0.158788
961493	600617	53.71	0.158445
961410	600498	53.75	0.158216
961051	600189	53.79	0.157927
960850	599984	53.83	0.157656
960743	599811	53.87	0.157294
960783	599750	53.91	0.157001
960950	599728	53.95	0.156570
961180	599755	53.99	0.156172
961447	599808	54.03	0.155785
961604	599791	54.07	0.155393
961795	599781	54.11	0.154952
961973	599778	54.15	0.154563
961999	599701	54.19	0.154245
962171	599714	54.23	0.153924
962162	599607	54.27	0.153578
962217	599541	54.31	0.153236
962299	599501	54.35	0.152925
962615	599595	54.39	0.152574
962887	599668	54.43	0.152245
963076	599681	54.47	0.151888
963331	599733	54.51	0.151523
963476	599735	54.55	0.151222
963625	599753	54.58	0.150967
963607	599670	54.63	0.150722
963684	599641	54.67	0.150460
963818	599658	54.70	0.150233
964004	599694	54.74	0.149961
964311	599796	54.78	0.149658
964642	599875	54.82	0.149225
964998	599991	54.86	0.148866
965589	600253	54.90	0.148506
966012	600439	54.94	0.148244
966321	600561	54.98	0.148005
966226	600437	55.02	0.147784
965778	600097	55.06	0.147574
965749	600007	55.10	0.147329
965820	599981	55.14	0.147090
966149	600100	55.18	0.146798
966272	600091	55.22	0.146507
966299	600017	55.26	0.146198
966645	600160	55.30	0.145953
966640	600100	55.34	0.145759
966890	600200	55.38	0.145571
966904	600142	55.42	0.145343
967165	600219	55.46	0.145054
967237	600199	55.50	0.144833
967480	600273	55.54	0.144571
967619	600288	55.58	0.144329
967872	600355	55.62	0.144022
968132	600436	55.66	0.143749
968390	600510	55.70	0.143455
968262	600353	55.74	0.143191
968090	600164	55.78	0.142910
968220	600159	55.82	0.142618
968464	600221	55.85	0.142314
968591	600200	55.90	0.141974
968537	600087	55.94	0.141703
968653	600075	55.98	0.141417
968858	600161	56.02	0.141277
969077	600240	56.06	0.141084
969246	600297	56.09	0.140922
969529	600390	56.13	0.140641
969786	600463	56.17	0.140348
970182	600606	56.21	0.140000
970353	600637	56.25	0.139745
970467	600658	56.29	0.139576
970595	600691	56.33	0.139418
970756	600698	56.37	0.139103
970993	600747	56.41	0.138770
970960	600654	56.45	0.138523
970872	600562	56.49	0.138395
970884	600506	56.53	0.138179
970965	600485	56.57	0.137937
971213	600564	56.61	0.137683
971454	600656	56.65	0.137489
971585	600657	56.69	0.137217
971774	600661	56.73	0.136832
971818	600562	56.77	0.136402
972012	600572	56.81	0.136028
972151	600575	56.85	0.135746
972289	600605	56.89	0.135557
972386	600607	56.93	0.135360
972517	600644	56.97	0.135211
972475	600583	57.01	0.135091
972359	600471	57.05	0.134954
972426	600441	57.09	0.134710
972534	600408	57.13	0.134371
972603	600372	57.16	0.134103
972422	600201	57.20	0.133901
972557	600219	57.24	0.133678
972860	600322	57.29	0.133392
973171	600418	57.33	0.133065
973341	600437	57.36	0.132772
973385	600385	57.40	0.132503
973417	600368	57.44	0.132378
973441	600364	57.48	0.132313
973692	600488	57.52	0.132208
973920	600560	57.56	0.131975
974000	600533	57.60	0.131715
974112	600524	57.64	0.131449
974139	600469	57.68	0.131205
974332	600500	57.72	0.130905
974371	600458	57.76	0.130680
974488	600484	57.80	0.130523
974546	600474	57.84	0.130367
974594	600448	57.88	0.130178
974348	600252	57.92	0.130026
974226	600149	57.96	0.129931
974258	600155	58.00	0.129884
974383	600184	58.04	0.129721
974455	600184	58.08	0.129570
974412	600113	58.12	0.129418
974738	600278	58.16	0.129296
974932	600372	58.20	0.129209
975053	600417	58.24	0.129109
975117	600431	58.28	0.129022
975250	600449	58.32	0.128804
975488	600523	58.36	0.128557
975568	600517	58.40	0.128369
975529	600465	58.44	0.128273
975621	600502	58.48	0.128207
975755	600540	58.52	0.128055
976097	600716	58.56	0.127938
976243	600759	58.59	0.127778
976305	600742	58.63	0.127590
976176	600581	58.68	0.127312	9	0.929
976088	600442	58.72	0.127023
976239	600476	58.76	0.126822
976495	600573	58.80	0.126616
976663	600639	58.84	0.126489
976671	600597	58.88	0.126329
976614	600556	58.91	0.126309
976692	600599	58.95	0.126292
976744	600634	58.99	0.126302
976965	600726	59.03	0.126153
976994	600687	59.07	0.125959
977132	600708	59.11	0.125742
977203	600710	59.15	0.125600
977375	600758	59.19	0.125403
977458	600732	59.23	0.125141
977563	600732	59.27	0.124921
977660	600757	59.31	0.124803
977797	600807	59.35	0.124687
977766	600744	59.39	0.124537
977712	600666	59.43	0.124385
977722	600643	59.47	0.124285
977676	600578	59.51	0.124160
977625	600501	59.55	0.124005
977573	600404	59.59	0.123783
977595	600331	59.63	0.123488
977717	600317	59.67	0.123185
977886	600344	59.71	0.122923
978225	600494	59.75	0.122725
978275	600465	59.79	0.122522
978182	600381	59.83	0.122430
977976	600245	59.87	0.122398
978155	600353	59.90	0.122391
978349	600434	59.94	0.122262
978665	600554	59.99	0.122010
978732	600520	60.03	0.121754
978864	600538	60.06	0.121539
978858	600476	60.10	0.121340
978899	600436	60.14	0.121118
978848	600330	60.19	0.120864
978882	600313	60.22	0.120735
979099	600435	60.26	0.120697
979261	600509	60.30	0.120611
979326	600501	60.34	0.120448
979257	600394	60.38	0.120227
979287	600359	60.42	0.120045
979487	600439	60.46	0.119900
979616	600460	60.50	0.119702
979687	600442	60.54	0.119493
979734	600401	60.58	0.119255
979886	600432	60.62	0.119043
980012	600458	60.66	0.118868
980001	600423	60.70	0.118772
979980	600396	60.74	0.118724
980097	600468	60.78	0.118725
980431	600659	60.82	0.118679
980551	600713	60.86	0.118612
980685	600751	60.90	0.118462
980662	600695	60.94	0.118319
980698	600681	60.98	0.118196
980633	600648	61.02	0.118220
980596	600644	61.06	0.118283
980822	600778	61.10	0.118268
980773	600720	61.14	0.118173
980734	600648	61.18	0.118009
980554	600502	61.22	0.117887
980662	600521	61.26	0.117726
980664	600480	61.30	0.117583
980622	600431	61.33	0.117503
980354	600238	61.38	0.117405
980367	600224	61.41	0.117330
980393	600210	61.45	0.117228
980624	600342	61.49	0.117196
980809	600426	61.54	0.117096
980973	600489	61.57	0.116969
981075	600505	61.61	0.116810
981009	600433	61.65	0.116703
981015	600414	61.69	0.116625
981139	600447	61.73	0.116479
981117	600417	61.77	0.116423
981054	600362	61.81	0.116367
980892	600265	61.85	0.116374
980780	600158	61.89	0.116243
980847	600149	61.93	0.116073
980973	600178	61.97	0.115909
981214	600288	62.01	0.115781
981321	600287	62.05	0.115554
981516	600329	62.09	0.115291
981727	600380	62.13	0.115025
981896	600441	62.17	0.114881
981902	600401	62.21	0.114732
981882	600343	62.25	0.114576
981847	600283	62.29	0.114444
981921	600312	62.33	0.114389
981885	600285	62.37	0.114372
981901	600290	62.41	0.114356
982005	600312	62.45	0.114214
982137	600336	62.49	0.114021
982263	600354	62.53	0.113820
982213	600277	62.57	0.113661
982173	600206	62.61	0.113503
982191	600167	62.65	0.113332
982228	600154	62.69	0.113211
982620	600387	62.73	0.113189
982832	600511	62.77	0.113170
983087	600650	62.80	0.113112
983044	600603	62.85	0.113042
983054	600574	62.88	0.112922
983014	600510	62.92	0.112787
982929	600411	62.96	0.112627
983046	600426	63.00	0.112435
983349	600551	63.04	0.112230
983613	600642	63.08	0.111991
983671	600642	63.12	0.111870
983543	600556	63.16	0.111843
983498	600516	63.20	0.111801
983530	600531	63.24	0.111785
983536	600511	63.28	0.111705
983639	600544	63.32	0.111603
983640	600519	63.36	0.111516
983636	600494	63.40	0.111439
983617	600465	63.44	0.111379
983611	600425	63.48	0.111256
983739	600477	63.52	0.111166
983786	600487	63.56	0.111103
983796	600467	63.60	0.111014
983748	600419	63.64	0.110950
983689	600354	63.68	0.110851
983849	600434	63.72	0.110791
983927	600452	63.76	0.110690
984242	600632	63.80	0.110649
984279	600626	63.84	0.110551
984251	600577	63.88	0.110443
984079	600448	63.92	0.110361
984134	600457	63.96	0.110277
984288	600539	64.00	0.110236
984419	600569	64.03	0.110066
984438	600538	64.08	0.109921
984641	600614	64.11	0.109758
984728	600666	64.15	0.109754
984794	600700	64.19	0.109733
984633	600596	64.24	0.109713
984396	600426	64.28	0.109627
984358	600387	64.31	0.109573
984258	600292	64.35	0.109457
984450	600364	64.39	0.109303
984507	600340	64.43	0.109103
984814	600489	64.47	0.108973
984858	600491	64.51	0.108888
985007	600581	64.55	0.108885
984869	600488	64.59	0.108855
984716	600382	64.63	0.108812
984569	600268	64.67	0.108729
984564	600237	64.71	0.108633
984690	600277	64.75	0.108508
984779	600295	64.79	0.108384
984862	600314	64.83	0.108277
985008	600382	64.87	0.108205
985030	600358	64.91	0.108078
985015	600309	64.95	0.107942
984891	600199	64.99	0.107824
984793	600142	65.03	0.107834
984796	600139	65.07	0.107817
984809	600141	65.11	0.107797
984922	600193	65.15	0.107739
984982	600206	65.19	0.107659
984993	600193	65.23	0.107592	10	0.934
984920	600118	65.27	0.107488
984909	600094	65.31	0.107429
984950	600084	65.34	0.107310
985039	600079	65.38	0.107108
985149	600085	65.43	0.106900
985149	600028	65.47	0.106705
985226	600057	65.50	0.106644
985250	600048	65.54	0.106564
985414	600140	65.58	0.106537
985537	600193	65.62	0.106462
985545	600192	65.66	0.106442
985576	600200	65.70	0.106405
985618	600208	65.74	0.106345
985689	600212	65.78	0.106211
986000	600373	65.82	0.106115
986356	600552	65.86	0.105986
986672	600712	65.90	0.105876
986783	600729	65.94	0.105703
986713	600670	65.98	0.105648
986740	600698	66.02	0.105687
986680	600667	66.06	0.105706
986788	600706	66.10	0.105615
986891	600732	66.14	0.105490
987076	600826	66.18	0.105426
987023	600779	66.22	0.105376
986979	600717	66.26	0.105256
986848	600585	66.30	0.105078
986659	600428	66.34	0.104935
986795	600491	66.38	0.104868
986843	600523	66.42	0.104877
987062	600659	66.46	0.104887
986990	600610	66.50	0.104869
987068	600640	66.54	0.104809
987097	600639	66.58	0.104746
987178	600680	66.62	0.104718
987179	600658	66.66	0.104641
987350	600743	66.69	0.104576
987439	600770	66.74	0.104483
987613	600867	66.78	0.104453
987571	600823	66.82	0.104390
987457	600732	66.86	0.104317
987368	600660	66.90	0.104256
987202	600556	66.94	0.104246
987268	600599	66.98	0.104255
987253	600605	67.02	0.104307
987304	600636	67.06	0.104307
987365	600648	67.10	0.104221
987360	600612	67.14	0.104109
987414	600627	67.18	0.104048
987471	600692	67.22	0.104151
987452	600724	67.26	0.104300
987700	600820	67.30	0.104113
987593	600673	67.34	0.103834
987674	600619	67.38	0.103482
987593	600568	67.42	0.103476
987675	600637	67.46	0.103541
987591	600611	67.50	0.103627
987376	600510	67.54	0.103728
987164	600392	67.58	0.103765
987300	600464	67.62	0.103729
987396	600491	67.66	0.103622
987398	600468	67.70	0.103539
987184	600323	67.74	0.103489
987107	600254	67.78	0.103413
987114	600229	67.82	0.103314
987195	600250	67.86	0.103217
987258	600299	67.90	0.103254
987324	600365	67.94	0.103342
987298	600376	67.98	0.103433
987217	600326	68.02	0.103431
987181	600280	68.06	0.103348
987109	600231	68.10	0.103331
987128	600230	68.14	0.103288
986730	600143	68.17	0.103816
986654	600071	68.21	0.103729
986677	600100	68.25	0.103780
987021	600228	68.29	0.103503
987188	600339	68.33	0.103535
987288	600340	68.37	0.103331
987529	600393	68.41	0.103012
987590	600403	68.45	0.102920
987620	600435	68.49	0.102967
987494	600347	68.53	0.102928
987576	600383	68.57	0.102881
987721	600449	68.61	0.102806
988068	600640	68.65	0.102738
988313	600770	68.69	0.102673
988608	600927	68.73	0.102597
988610	600894	68.77	0.102481
988686	600903	68.81	0.102354
988472	600774	68.85	0.102358
988586	600854	68.89	0.102394
988677	600934	68.93	0.102478
988804	601010	68.97	0.102474
988946	601088	69.01	0.102446
989031	601141	69.05	0.102450
989267	601268	69.09	0.102394
989237	601225	69.13	0.102310
989440	601311	69.17	0.102183
989269	601205	69.21	0.102176
989251	601195	69.25	0.102179
988936	600997	69.28	0.102157
988950	600989	69.32	0.102100
989076	601050	69.37	0.102047
989140	601097	69.40	0.102075
989020	601043	69.45	0.102139
988796	600935	69.48	0.102235
988636	600848	69.52	0.102270
988686	600858	69.56	0.102201
988592	600792	69.60	0.102170
988549	600756	69.64	0.102137
988480	600707	69.68	0.102113
988424	600654	69.72	0.102048
988289	600569	69.76	0.102038
988289	600581	69.80	0.102079
988332	600612	69.84	0.102096
988504	600737	69.88	0.102165
988439	600700	69.92	0.102174
988472	600728	69.96	0.102201
988329	600646	70.00	0.102218
988497	600763	70.04	0.102268
988534	600776	70.08	0.102236
988699	600854	70.12	0.102160
988580	600754	70.16	0.102066
988535	600721	70.20	0.102047
988664	600793	70.24	0.102025
988777	600868	70.28	0.102046
988843	600925	70.32	0.102104
988723	600879	70.36	0.102196
988777	600943	70.40	0.102302
988993	601101	70.44	0.102393
989125	601202	70.48	0.102463
989119	601207	70.52	0.102493
988875	601113	70.56	0.102678
988584	600966	70.60	0.102780
988308	600820	70.64	0.102854
988164	600701	70.67	0.102747
988128	600645	70.72	0.102630
988232	600716	70.76	0.102657
988370	600825	70.79	0.102742
988572	600984	70.83	0.102866
988536	600984	70.87	0.102940
988371	600903	70.91	0.103006
988120	600784	70.95	0.103120
988052	600767	70.99	0.103203
988113	600813	71.03	0.103234
988315	600914	71.07	0.103159
988277	600860	71.11	0.103054
988134	600755	71.15	0.102993
987841	600584	71.19	0.103017
987730	600523	71.23	0.103039
987731	600538	71.27	0.103088
987879	600633	71.31	0.103105
988014	600740	71.35	0.103190
988019	600769	71.39	0.103278
987996	600772	71.43	0.103336
987948	600733	71.47	0.103303
988140	600825	71.51	0.103219
988168	600848	71.55	0.103239
988300	600923	71.59	0.103221
988246	600896	71.63	0.103241
988268	600895	71.67	0.103192
988152	600832	71.71	0.103218
988023	600768	71.75	0.103267	11	0.930
987894	600728	71.79	0.103398
987836	600723	71.83	0.103501
987808	600714	71.87	0.103528
987758	600698	71.91	0.103577
987867	600776	71.94	0.103617
988020	600889	71.99	0.103685
988130	600939	72.03	0.103627
988142	600922	72.06	0.103545
988027	600844	72.11	0.103517
988057	600856	72.14	0.103496
988028	600858	72.19	0.103563
987953	600824	72.22	0.103602
987776	600736	72.26	0.103669
987625	600654	72.30	0.103703
987557	600612	72.34	0.103701
987614	600650	72.38	0.103712
987642	600661	72.42	0.103691
987636	600655	72.46	0.103683
987589	600648	72.50	0.103757
987703	600733	72.54	0.103810
988212	601049	72.58	0.103832
988586	601247	72.62	0.103732
988381	601118	72.66	0.103717
987982	600899	72.70	0.103798
987521	600675	72.74	0.103990
987499	600694	72.78	0.104100
987457	600669	72.82	0.104102
987433	600639	72.86	0.104050
987505	600689	72.90	0.104071
987531	600729	72.94	0.104153
987582	600777	72.98	0.104211
987521	600724	73.02	0.104157
987421	600659	73.06	0.104143
987429	600670	73.10	0.104163
987596	600797	73.14	0.104250
987595	600803	73.18	0.104272
987752	600905	73.22	0.104295
987808	600949	73.25	0.104328
988031	601141	73.30	0.104520
988022	601155	73.34	0.104586
987791	601030	73.37	0.104639
987711	600947	73.42	0.104523
987475	600791	73.45	0.104480
987516	600810	73.49	0.104460
987519	600829	73.53	0.104518
987786	601006	73.58	0.104568
987825	601040	73.61	0.104603
987664	600951	73.65	0.104634
987668	600974	73.69	0.104704
987682	601001	73.73	0.104766
987722	601027	73.77	0.104772
987672	601012	73.81	0.104825
987582	600970	73.85	0.104868
987734	601060	73.89	0.104860
987767	601055	73.93	0.104774
987951	601137	73.97	0.104672
987897	601102	74.01	0.104665
987835	601082	74.05	0.104725
987684	601005	74.09	0.104776
987420	600845	74.13	0.104778
987145	600681	74.17	0.104789
986975	600607	74.21	0.104890
986865	600581	74.25	0.105029
986870	600593	74.29	0.105060
986891	600610	74.33	0.105074
986966	600657	74.37	0.105079
986817	600594	74.41	0.105173
986671	600510	74.45	0.105190
986618	600483	74.49	0.105208
986732	600538	74.53	0.105159
986813	600589	74.57	0.105164
986671	600521	74.61	0.105227
986735	600579	74.65	0.105292
986750	600623	74.69	0.105411
987031	600814	74.73	0.105479
986996	600811	74.77	0.105541
987065	600864	74.81	0.105579
986807	600711	74.84	0.105592
986885	600757	74.88	0.105587
987000	600798	74.92	0.105489
987173	600876	74.96	0.105396
987150	600848	75.00	0.105348
986982	600766	75.04	0.105417
986963	600793	75.08	0.105548
986800	600717	75.12	0.105627
986651	600622	75.16	0.105613
986465	600512	75.20	0.105624
986414	600493	75.24	0.105665
986373	600485	75.28	0.105723
986639	600638	75.32	0.105692
986787	600733	75.36	0.105709
986933	600841	75.40	0.105774
986784	600758	75.44	0.105800
986759	600744	75.48	0.105804
986703	600718	75.52	0.105832
986611	600702	75.56	0.105968
986441	600665	75.60	0.106195
986293	600608	75.64	0.106308
986359	600663	75.68	0.106358
986209	600544	75.72	0.106264
986033	600433	75.76	0.106251
985672	600219	75.80	0.106271
985678	600239	75.84	0.106326
985701	600269	75.88	0.106381
985701	600259	75.92	0.106347
985621	600218	75.96	0.106373
985409	600067	75.99	0.106298
985529	600147	76.03	0.106322
985571	600182	76.07	0.106354
985817	600359	76.12	0.106447
985776	600348	76.15	0.106494
985863	600385	76.20	0.106440
985822	600358	76.24	0.106433
985814	600371	76.27	0.106494	12	0.651
985770	600364	76.31	0.106561
985837	600410	76.35	0.106579
986042	600527	76.39	0.106552
986145	600594	76.43	0.106567
986303	600703	76.47	0.106610
986207	600654	76.51	0.106643
986160	600639	76.55	0.106689
986048	600574	76.59	0.106700
985765	600412	76.63	0.106735
985601	600333	76.67	0.106807
985451	600266	76.71	0.106890
985627	600381	76.75	0.106916
985629	600375	76.79	0.106892
985645	600393	76.83	0.106920
985603	600372	76.87	0.106935
985590	600375	76.91	0.106973
985556	600333	76.95	0.106900
985497	600288	76.99	0.106869
985654	600369	77.03	0.106819
985715	600401	77.07	0.106802
985714	600398	77.11	0.106794
985575	600324	77.15	0.106830
985365	600225	77.19	0.106928
985264	600182	77.23	0.106992
985269	600186	77.27	0.106995
985381	600239	77.31	0.106943
985410	600254	77.34	0.106934
985497	600307	77.38	0.106934
985560	600353	77.42	0.106960
985792	600498	77.46	0.106972
985777	600500	77.50	0.107010
985741	600550	77.54	0.107255
985650	600521	77.58	0.107346
985559	600481	77.63	0.107398
985618	600501	77.66	0.107344
985444	600413	77.70	0.107405
985287	600364	77.74	0.107564
985035	600240	77.78	0.107665
[truncated: 1 more rows]
