# Supplementary material for: B. subtilis MutS2 splits stalled ribosomes into subunits without mRNA cleavage
Source: EMBO J. 2023 Dec 14;43(4):2. doi: 10.1038/s44318-023-00010-3 (PMC10897456; doi:10.1038/s44318-023-00010-3)
Supplement: Supplementary file 3 — Source Data Fig. 1 [file 44318_2023_10_MOESM3_ESM.zip › Figure 1/1E/gradient absorbances/High_dose_CAM_Rnase.csv]

FlowCell Text Data File: 20211018_FLAG_MutS2_CAM_200_RNase.csv
Software Version: 1.53A
Date: 2021-10-18
Time: 14:52:31
User: Esther
Experiment name:
*** CENTRIFUGE SETTINGS ***
Rotor Manufacturer: Beckman
Rotor Model: SW41Ti
Speed: 35 rpm
Gradient: SUCROSE 10.0% to 50.0% v/v
Time: 2:30
w2t: x 10^0
Number of Tubes: 2
Sample Volume: .14 ml
Temperature: 4.0 deg C
*** FRACTIONATION SETTINGS ***
Volume displaced/mm: 0.143 ml/mm
Tubing length: 290 mm
Total Dead Volume (= last fraction): 0.299 ml
Scan Speed: 0.20 mm/sec
Total Distance: 78.2 mm
Upper Limit to Slow-down Distance: 43.90 mm
Start mode: Slow-down distance
Fail-safe Distance (M): 0 mm
Number of fractions: 12
Distance/fraction: 6.52 mm
Start Distance: 0.00 mm
Volume/fraction: 0.930 ml
Data Samples/mm: 25.25
*** SCANNING SETTINGS ***
Scanning mode: SINGLE UV OD
Channel A (LED1) Wavelength: 260 nm
Sensitivity: 1
Integration time: 198 ms
Averaging: 3 samples
LED1 (260 nm) On Time: 18 ms
Sample A Zero: 1039690
Source A Zero: 599041.6
Data Columns:
Sample	Source	Position(mm)	Absorbance	Fraction Number	Fraction Volume(ml)
848571	597363	0.00	0.409872
840026	597120	0.05	0.429748
834154	597083	0.09	0.443974
827000	597103	0.13	0.461667
819523	597182	0.17	0.480520
812810	597164	0.21	0.497288
809843	597209	0.25	0.504925
820067	597209	0.29	0.479255
771897	597270	0.33	0.603325
631198	597292	0.37	1.015142
660844	597224	0.41	0.920997
703482	597213	0.45	0.793027
717148	597152	0.49	0.753451
629096	597293	0.53	1.021971
654172	597305	0.56	0.942037
799645	597358	0.61	0.531365
866412	597316	0.65	0.367138
759079	597375	0.69	0.637948
524123	597385	0.73	1.395819
382303	597351	0.77	2.041276
288994	597224	0.81	2.613358
507523	597209	0.85	1.461068
640921	597218	0.89	0.983611
832087	597312	0.92	0.449835
841728	597352	0.96	0.426401
845904	597487	1.00	0.416737
848389	597615	1.04	0.411174
853952	597686	1.08	0.398044
854448	597707	1.12	0.396928
858454	597654	1.16	0.387176
875427	597586	1.20	0.346883
730635	597472	1.24	0.716424
649481	597451	1.28	0.957262
635402	597522	1.32	1.002347
780788	597615	1.36	0.581074
861223	597602	1.40	0.380409
857211	597633	1.44	0.390069
860247	597596	1.48	0.382708
866746	597588	1.52	0.367281
872938	597514	1.56	0.352462
877244	597520	1.60	0.342414
879750	597468	1.64	0.336400
881110	597431	1.68	0.333112
881362	597431	1.72	0.332527
881071	597437	1.76	0.333223
880436	597397	1.80	0.334562
879314	597439	1.84	0.337315
877521	597496	1.88	0.341686
874708	597460	1.92	0.348133
871430	597276	1.96	0.355185
868451	597159	2.00	0.361790
869244	597216	2.04	0.360118
862826	597235	2.08	0.375347
714644	597321	2.11	0.761187
728012	597268	2.15	0.723084
746962	597349	2.19	0.670784
896738	597335	2.24	0.296810
888605	597269	2.27	0.315226
886735	597149	2.31	0.319125
895213	597047	2.35	0.299306
896233	597055	2.39	0.297004
892581	597068	2.43	0.305403
889336	597106	2.47	0.312985
886599	597091	2.51	0.319241
884360	597120	2.55	0.324514
882330	597091	2.59	0.329116
880586	597070	2.63	0.333093
879109	597065	2.67	0.336510
877928	597106	2.71	0.339402
876837	597251	2.75	0.342443
875227	597255	2.79	0.346217
877272	597275	2.83	0.341510
879308	597281	2.87	0.336787
874395	597314	2.91	0.348365
868615	597422	2.95	0.362305
864630	597395	2.99	0.371621
868918	597446	3.03	0.361674
870379	597422	3.07	0.358154
870081	597536	3.11	0.359245
868480	597612	3.15	0.363274
865954	597617	3.19	0.369251
862571	597611	3.23	0.377239
858392	597638	3.27	0.387269
854131	597604	3.31	0.397334
852197	597650	3.35	0.402130
811355	597615	3.39	0.502499
647181	597646	3.42	0.965189
649074	597575	3.47	0.958969
703518	597571	3.50	0.794148
882466	597517	3.54	0.330260
894026	597479	3.59	0.303501
889488	597405	3.62	0.313660
881718	597341	3.66	0.331393
874425	597248	3.70	0.348069
870978	597154	3.74	0.355828
875386	597217	3.78	0.345715
735079	597234	3.82	0.703202
445940	597293	3.86	1.726036
152205	597313	3.90	3.925582
3008	597414	3.94	11.954763
2845	597403	3.98	12.068719
2848	597255	4.02	12.066055
2852	597134	4.06	12.062769
2859	597042	4.10	12.057438
2866	597166	4.14	12.052859
2872	597326	4.18	12.049128
2880	597462	4.22	12.043903
2888	597394	4.26	12.037994
2898	597284	4.30	12.030544
2909	597152	4.34	12.022340
2921	597226	4.38	12.014171
2934	597276	4.42	12.005256
2949	597358	4.46	11.995103
2964	597402	4.50	11.984873
2979	597394	4.54	11.974517
2993	597407	4.58	11.964968
3007	597283	4.62	11.954994
3022	597190	4.66	11.944495
3038	597225	4.69	11.933810
3055	597396	4.74	11.922978
3069	597482	4.77	11.913917
3083	597511	4.82	11.904704
3096	597446	4.85	11.895872
3108	597484	4.89	11.888087
3119	597547	4.93	11.881073
3130	597513	4.98	11.873754
3141	597413	5.01	11.866233
3152	597253	5.05	11.858532
3164	597199	5.09	11.850572
3176	597249	5.13	11.842998
3189	597272	5.17	11.834718
3205	597293	5.21	11.824550
3223	597315	5.25	11.813166
3243	597388	5.29	11.800759
3263	597432	5.33	11.788329
3286	597421	5.37	11.773920
3312	597308	5.41	11.757407
3342	597133	5.45	11.738357
3376	597039	5.49	11.717324
3416	597057	5.53	11.693285
3465	597242	5.57	11.664778
3523	597268	5.61	11.630901
3591	597256	5.65	11.591743
3671	597139	5.69	11.546259
3768	597096	5.73	11.492749
3887	596958	5.77	11.428655
4024	596931	5.81	11.357688
4175	596953	5.85	11.282389
4335	597058	5.89	11.205800
4517	597042	5.93	11.121596
4729	597012	5.97	11.027647
4976	596977	6.01	10.923355
5252	597109	6.05	10.813353
5555	597081	6.09	10.698492
5903	597108	6.13	10.574258
6295	596948	6.17	10.442155
6730	597026	6.21	10.305703
7207	597021	6.24	10.165573
7740	597092	6.28	10.019828
8360	597157	6.32	9.862385
9046	597274	6.36	9.701421
9809	597409	6.40	9.536194
10663	597416	6.44	9.365410
11623	597459	6.48	9.189170
12695	597376	6.52	9.008373	1	0.928
13849	597340	6.56	8.830229
15076	597270	6.60	8.656293
16373	597237	6.64	8.487315
17778	597208	6.68	8.318763
19343	597192	6.72	8.146081
21030	597369	6.76	7.975593
22802	597422	6.80	7.810248
24642	597412	6.84	7.651427
26678	597301	6.88	7.488612
28970	597269	6.92	7.319859
31397	597356	6.96	7.155545
33842	597363	7.00	7.002130
36306	597401	7.04	6.858459
38980	597410	7.08	6.713082
41938	597513	7.12	6.563775
45086	597549	7.16	6.415802
48291	597557	7.20	6.275316
51627	597485	7.24	6.138390
55298	597480	7.28	5.997822
59354	597437	7.32	5.852845
63653	597453	7.36	5.709822
67964	597410	7.40	5.575590
72420	597331	7.44	5.445382
77183	597226	7.48	5.314692
82159	597205	7.52	5.186785
87116	597234	7.55	5.067015
92071	597306	7.60	4.954072
97237	597323	7.64	4.842430
102649	597299	7.68	4.731522
108015	597255	7.71	4.627113
113311	597229	7.75	4.529084
118741	597185	7.79	4.433159
124486	597195	7.83	4.336517
130564	597158	7.87	4.238852
136561	597232	7.91	4.147219
142419	597288	7.95	4.061470
147809	597371	7.99	3.985747
154107	597381	8.03	3.900404
160691	597344	8.07	3.814676
168020	597348	8.11	3.723434
174879	597418	8.15	3.641806
182004	597460	8.19	3.560240
189290	597463	8.23	3.479937
196715	597435	8.27	3.401116
204104	597490	8.31	3.325857
211316	597537	8.35	3.254967
218700	597583	8.39	3.184848
226195	597491	8.43	3.115586
233421	597401	8.47	3.050935
240310	597388	8.51	2.991378
246937	597449	8.55	2.935925
253739	597453	8.59	2.880340
260435	597389	8.63	2.826826
267070	597318	8.67	2.775108
273697	597346	8.71	2.725052
280510	597414	8.75	2.674975
287639	597467	8.79	2.623806
294972	597468	8.83	2.572300
301997	597316	8.86	2.523621
308700	597283	8.91	2.478590
315327	597259	8.95	2.435048
322665	597377	8.98	2.388383
330214	597395	9.02	2.341125
337321	597354	9.06	2.297415
343751	597312	9.10	2.258635
350453	597115	9.14	2.218452
358734	597061	9.18	2.170481
367933	596940	9.22	2.118259
377036	596982	9.26	2.068397
385384	597087	9.30	2.023948
393404	597145	9.34	1.982003
401510	597313	9.38	1.940848
409105	597263	9.42	1.902333
416395	597290	9.46	1.866287
423139	597135	9.50	1.832882
429776	597121	9.54	1.800989
436221	597126	9.58	1.770551
442704	597167	9.62	1.740506
449117	597283	9.66	1.711476
455380	597554	9.70	1.684068
461423	597730	9.74	1.657697
467671	597711	9.78	1.630112
474077	597501	9.82	1.601556
480632	597388	9.86	1.573072
486899	597303	9.90	1.546274
493083	597239	9.94	1.520231
499688	597283	9.98	1.493155
506265	597326	10.02	1.466547
512297	597269	10.06	1.442117
517528	597126	10.09	1.420841
522742	597036	10.14	1.400021
528226	597011	10.18	1.378582
533749	597036	10.22	1.357385
538740	597038	10.25	1.338348
543553	597141	10.29	1.320503
548290	597233	10.33	1.303063
553009	597310	10.37	1.285792
557361	597376	10.41	1.269979
561129	597393	10.45	1.256251
564406	597384	10.49	1.244306
567277	597363	10.53	1.233852
569687	597369	10.57	1.225199
571603	597435	10.61	1.218555
573458	597376	10.65	1.211723
576067	597314	10.69	1.202223
579329	597232	10.73	1.190389
582669	597223	10.77	1.178595
585495	597245	10.81	1.168771
588227	597249	10.85	1.159259
590876	597239	10.89	1.150031
593471	597146	10.93	1.140746
595703	597134	10.97	1.133024
597540	597157	11.01	1.126803
599159	597203	11.05	1.121424
600939	597205	11.09	1.115362
602933	597205	11.13	1.108584
604832	597203	11.17	1.102142
606374	597107	11.21	1.096604
608077	596969	11.25	1.090392
610024	596759	11.29	1.083131
612163	596616	11.33	1.075479
614054	596553	11.37	1.068952
615714	596551	11.41	1.063422
617411	596631	11.45	1.058064
619001	596658	11.49	1.052894
620529	596804	11.53	1.048350
621768	596957	11.57	1.044793
623054	597099	11.60	1.041053
624523	597140	11.65	1.036375
626310	597145	11.69	1.030545
628162	597203	11.72	1.024703
629703	597178	11.77	1.019604
631172	597151	11.80	1.014743
632879	597089	11.84	1.009005
635081	597101	11.88	1.001939
637313	597059	11.92	0.994617
639501	597059	11.96	0.987604
641645	597004	12.00	0.980567
644166	597086	12.04	0.972825
646692	597050	12.08	0.964694
648969	597075	12.12	0.957588
651522	597095	12.16	0.949623
654239	597073	12.20	0.941032
657525	597112	12.24	0.930915
660437	597058	12.28	0.921688
663080	597089	12.32	0.913623
665487	597156	12.36	0.906438
667498	597140	12.40	0.900210
669967	597146	12.44	0.892676
672240	597058	12.48	0.885444
674516	597014	12.52	0.878378
676367	597013	12.56	0.872767
678261	597001	12.60	0.867004
680398	597047	12.64	0.860725
682447	597091	12.68	0.854723
684313	597226	12.72	0.849599
685828	597255	12.76	0.845174
687383	597316	12.79	0.840749
688891	597214	12.84	0.835915
690507	597248	12.88	0.831238
691907	597238	12.92	0.827059
693231	597277	12.95	0.823281
694592	597310	12.99	0.819381
695930	597237	13.04	0.815193	2	0.929
697250	597241	13.07	0.811330
698123	597061	13.11	0.808153
698895	596993	13.15	0.805658
699622	596974	13.19	0.803466
700488	597155	13.23	0.801555
701038	597280	13.27	0.800377
701227	597355	13.31	0.800083
701002	597327	13.35	0.800643
700669	597441	13.39	0.802006
699533	597503	13.43	0.805538
697381	597505	13.47	0.811850
695470	597452	13.51	0.817283
693568	597453	13.55	0.822889
691724	597462	13.59	0.828368
688423	597339	13.63	0.837734
684350	597212	13.67	0.849440
679621	597184	13.71	0.863533
674161	597244	13.75	0.880243
667942	597259	13.79	0.899257
661082	597309	13.83	0.920551
653342	597232	13.87	0.944385
644900	597215	13.91	0.970937
635535	597133	13.95	1.000587
625733	597226	13.99	1.032709
615485	597268	14.03	1.066640
604834	597363	14.06	1.102684
593463	597293	14.11	1.141277
581555	597273	14.15	1.182682
569441	597139	14.19	1.225294
557645	597129	14.23	1.268091
546078	597166	14.26	1.311105
534513	597247	14.30	1.355181
523014	597418	14.34	1.400266
511806	597417	14.38	1.444586
501497	597471	14.43	1.486405
491969	597445	14.46	1.525565
482993	597414	14.50	1.563135
474636	597489	14.54	1.599104
467079	597443	14.58	1.631786
460837	597544	14.62	1.659660
455480	597497	14.66	1.683424
450906	597604	14.70	1.704441
446836	597615	14.74	1.723032
443736	597626	14.78	1.737314
441730	597616	14.82	1.746551
440767	597666	14.86	1.751187
440460	597729	14.90	1.752829
440964	597877	14.94	1.750995
442304	598018	14.98	1.745269
444554	598117	15.02	1.735226
447545	598118	15.06	1.721509
451215	597979	15.10	1.704323
455563	597821	15.14	1.684160
460380	597651	15.18	1.662057
465675	597493	15.22	1.638117
471582	597385	15.26	1.611956
478083	597225	15.30	1.583394
485064	597165	15.34	1.553527
492120	597180	15.38	1.524029
499266	597215	15.42	1.494651
506681	597212	15.46	1.464476
514378	597092	15.50	1.433216
522034	597018	15.54	1.402733
529722	596960	15.58	1.372620
537429	597002	15.62	1.343210
545630	597130	15.65	1.312661
553798	597269	15.69	1.282735
561730	597381	15.74	1.254020
569033	597244	15.77	1.227121
576425	597318	15.81	1.200966
584070	597358	15.85	1.174144
591925	597523	15.89	1.147375
599319	597532	15.93	1.122005
606268	597611	15.97	1.098688
612850	597574	16.01	1.076467
619374	597450	16.05	1.054376
625668	597257	16.09	1.033027
631634	597213	16.13	1.013459
637130	597267	16.17	0.995917
642360	597219	16.21	0.979025
647662	597136	16.25	0.961922
652938	597126	16.29	0.945287
657934	597164	16.33	0.929821
662518	597210	16.37	0.915772
667258	597230	16.41	0.901254
672305	597456	16.45	0.886610
677100	597626	16.49	0.872650
681235	597693	16.53	0.860422
684752	597552	16.57	0.849403
688346	597561	16.61	0.838723
691930	597584	16.65	0.828176
695253	597611	16.69	0.818466
698415	597589	16.73	0.809106
701302	597380	16.77	0.799949
704648	597380	16.80	0.790210
708080	597348	16.84	0.780159
711593	597466	16.89	0.770437
714899	597446	16.93	0.760885
718038	597397	16.97	0.751753
721140	597445	17.01	0.743097
724475	597599	17.04	0.734183
727740	597725	17.09	0.725414
730899	597714	17.13	0.716514
733471	597526	17.17	0.708683
736039	597472	17.20	0.701346
738450	597452	17.24	0.694587
740963	597595	17.28	0.688125
743255	597618	17.32	0.681884
745633	597697	17.36	0.675619
747813	597637	17.40	0.669440
749761	597574	17.44	0.663901
751399	597438	17.48	0.658970
752848	597303	17.52	0.654566
754366	597284	17.56	0.650379
755910	597387	17.60	0.646549
757289	597497	17.64	0.643196
758447	597574	17.68	0.640333
759422	597656	17.72	0.637985
760219	597681	17.76	0.635925
760866	597643	17.80	0.634054
761306	597527	17.84	0.632474
761613	597572	17.88	0.631803
761556	597632	17.92	0.632162
760982	597619	17.96	0.633660
760023	597594	18.00	0.636155
758723	597621	18.04	0.639750
757089	597681	18.08	0.644366
755008	597694	18.12	0.650043
752312	597589	18.16	0.657003
749083	597488	18.20	0.665458
745327	597400	18.23	0.675442
741041	597336	18.28	0.687023
736402	597447	18.31	0.700252
730986	597479	18.35	0.715466
724874	597564	18.40	0.732937
717827	597547	18.43	0.752868
709811	597435	18.47	0.775462
700998	597448	18.52	0.801070
691121	597468	18.55	0.830173
680410	597625	18.59	0.862669
668624	597725	18.63	0.898764
655579	597724	18.67	0.939076
641253	597672	18.71	0.984106
625745	597483	18.75	1.033550
609581	597495	18.79	1.087140
592590	597602	18.83	1.145348
574462	597666	18.87	1.209137
555372	597581	18.91	1.277996
535952	597457	18.95	1.350400
516515	597526	18.99	1.426220
496600	597526	19.03	1.506672
476187	597556	19.07	1.592658
455726	597503	19.11	1.682340
436261	597573	19.15	1.771894
417477	597596	19.19	1.862025
399470	597686	19.23	1.952547
381698	597690	19.27	2.045677
364910	597679	19.31	2.137671
349694	597617	19.35	2.224608
335906	597616	19.39	2.306913
323256	597666	19.43	2.385628
311147	597623	19.47	2.463599
300056	597580	19.51	2.537718
290489	597571	19.55	2.603989
282166	597590	19.59	2.663534	3	0.934
274842	597519	19.63	2.717102
268109	597460	19.67	2.767649
262327	597499	19.70	2.812392
257776	597622	19.75	2.848621
254266	597691	19.79	2.876910
251617	597735	19.83	2.898489
249523	597687	19.86	2.915424
248198	597673	19.90	2.926270
247713	597593	19.94	2.929999
248073	597519	19.98	2.926774
249050	597388	20.02	2.918283
250594	597340	20.06	2.905472
252769	597624	20.10	2.888763
255436	597754	20.14	2.867732
258492	597798	20.18	2.843549
261899	597696	20.22	2.816407
265619	597709	20.26	2.787593
269608	597769	20.30	2.757299
273844	597733	20.34	2.725278
278466	597702	20.38	2.690926
283484	597706	20.42	2.654396
288736	597656	20.46	2.616665
294174	597630	20.50	2.578398
299747	597520	20.54	2.539621
305634	597510	20.58	2.499791
311706	597549	20.62	2.459673
317735	597594	20.66	2.420630
323516	597543	20.70	2.383562
329176	597501	20.74	2.347930
334946	597421	20.78	2.312102
340869	597431	20.82	2.276270
346723	597489	20.86	2.241627
352369	597515	20.90	2.208666
357875	597595	20.94	2.177215
363643	597637	20.98	2.144644
369651	597746	21.01	2.111488
375591	597735	21.05	2.078833
381227	597658	21.10	2.048094
386668	597674	21.13	2.019153
392368	597764	21.18	1.989518
398191	597801	21.22	1.959503
404040	597819	21.25	1.929728
409721	597772	21.29	1.900998
415256	597794	21.33	1.873617
420932	597774	21.37	1.845770
426719	597797	21.41	1.817911
432532	597877	21.45	1.790499
438057	597904	21.49	1.764621
443298	597906	21.53	1.740293
448620	597858	21.57	1.715711
454197	597904	21.61	1.690589
459796	597844	21.65	1.665315
465322	597817	21.69	1.640778
470618	597680	21.73	1.617153
475926	597647	21.77	1.594092
481029	597651	21.81	1.572283
485785	597738	21.85	1.552450
490284	597812	21.89	1.533841
494672	597792	21.93	1.515542
499149	597756	21.97	1.496983
503390	597677	22.01	1.479402
507543	597693	22.05	1.462645
511726	597686	22.09	1.445827
516095	597758	22.13	1.428678
520343	597762	22.17	1.411919
524222	597780	22.21	1.396785
527756	597699	22.24	1.382760
531302	597759	22.29	1.369263
534708	597739	22.33	1.356120
537975	597781	22.36	1.343800
540734	597629	22.40	1.332813
543498	597701	22.44	1.322628
546252	597796	22.48	1.312611
548997	597888	22.52	1.302670
551588	597873	22.56	1.292984
553932	597793	22.60	1.284034
556112	597744	22.64	1.275829
558091	597673	22.68	1.268318
559830	597660	22.72	1.261908
561268	597744	22.76	1.256946
562330	597858	22.80	1.253469
562982	597870	22.84	1.251139
563430	597885	22.88	1.249562
563430	597800	22.92	1.249272
563169	597814	22.96	1.250268
562537	597712	23.00	1.252216
561900	597738	23.04	1.254623
561017	597634	23.08	1.257485
560033	597700	23.12	1.261303
558642	597740	23.16	1.266528
557045	597936	23.20	1.273057
554959	597999	23.24	1.280949
552464	597937	23.28	1.289956
549685	597948	23.32	1.300312
546511	597888	23.36	1.311956
543153	597987	23.40	1.324906
539226	597916	23.44	1.339510
534898	597885	23.48	1.355893
530146	597907	23.52	1.374227
525030	597961	23.56	1.394253
519487	598065	23.59	1.416325
513022	597927	23.64	1.441477
505883	597902	23.67	1.470064
497938	597865	23.72	1.502327
489300	597839	23.76	1.538044
479618	597670	23.80	1.578359
468745	597747	23.83	1.625542
456509	597943	23.87	1.680333
442972	598135	23.91	1.742582
428253	598094	23.95	1.811585
412416	598066	23.99	1.888589
394989	598102	24.03	1.977053
376036	598113	24.07	2.077704
356220	598170	24.11	2.188667
336013	598185	24.15	2.308209
315389	598195	24.19	2.437850
293725	598252	24.23	2.583652
271536	598457	24.27	2.745073
249735	598641	24.31	2.916950
228947	598749	24.35	3.095146
209060	598622	24.39	3.280640
189741	598472	24.43	3.478521
171609	598437	24.47	3.683915
155292	598484	24.51	3.888505
140844	598587	24.55	4.088669
127784	598488	24.59	4.287441
115726	598380	24.63	4.489873
104972	598335	24.67	4.689280
95714	598414	24.71	4.878465
87814	598534	24.75	5.055135
80807	598674	24.79	5.225763
74459	598633	24.83	5.393025
68956	598583	24.87	5.549954
64342	598322	24.91	5.690767
60477	598288	24.94	5.817406
57090	598307	24.98	5.935397
54134	598330	25.03	6.044260
51686	598257	25.06	6.138695
49704	598176	25.10	6.218424
48087	598339	25.14	6.286654
46677	598410	25.18	6.347789
45487	598516	25.22	6.400992
44551	598446	25.26	6.443296
43862	598492	25.30	6.475344
43342	598553	25.34	6.499955
42931	598652	25.38	6.519789
42646	598737	25.42	6.533708
42517	598815	25.46	6.540173
42537	598782	25.50	6.539098
42685	598646	25.54	6.531526
42938	598476	25.58	6.518853
43306	598377	25.62	6.501054
43813	598509	25.66	6.477689
44457	598591	25.70	6.448113
45220	598712	25.74	6.413708
46050	598548	25.78	6.375932
46962	598460	25.82	6.335505
47950	598329	25.86	6.292457
49048	598291	25.90	6.246002
50248	598251	25.94	6.196408
51528	598248	25.98	6.144929
52893	598326	26.02	6.091699
54335	598327	26.06	6.036667
55935	598440	26.10	5.977671	4	0.929
57644	598348	26.14	5.915777
59469	598381	26.18	5.852115
61366	598369	26.22	5.787825
63358	598468	26.25	5.722800
65486	598411	26.29	5.655011
67744	598266	26.34	5.585153
70121	598145	26.38	5.514176
72556	598096	26.42	5.444162
75053	598164	26.45	5.375163
77671	598220	26.49	5.305199
80439	598239	26.54	5.233615
83368	598225	26.57	5.160387
86381	598293	26.61	5.087976
89483	598423	26.65	5.016232
92799	598520	26.69	4.942111
96354	598557	26.73	4.865318
100062	598519	26.77	4.787925
103805	598608	26.81	4.713088
107611	598679	26.85	4.639653
111664	598766	26.89	4.564302
115949	598717	26.93	4.487086
120412	598727	26.97	4.409842
124929	598780	27.01	4.334672
129501	598710	27.05	4.260889
134332	598707	27.09	4.185939
139412	598650	27.13	4.109794
144772	598918	27.17	4.033517
150130	599030	27.21	3.959541
155480	598935	27.25	3.887571
160987	598732	27.29	3.815660
166756	598580	27.33	3.743101
172730	598646	27.37	3.671307
178596	598610	27.41	3.602851
184385	598546	27.45	3.537362
190190	598449	27.49	3.473606
196034	598510	27.53	3.411890
201723	598563	27.57	3.353537
207155	598639	27.61	3.299428
212506	598531	27.65	3.246877
217959	598542	27.68	3.195073
223304	598466	27.72	3.145242
228428	598447	27.77	3.098757
233369	598461	27.80	3.055019
238452	598566	27.84	3.011290
243660	598629	27.89	2.967297
248723	598603	27.92	2.925128
253558	598479	27.96	2.885311
258259	598342	28.00	2.847255
263112	598144	28.04	2.808486
268091	598070	28.08	2.769875
272929	597997	28.12	2.733030
277687	598044	28.16	2.697828
282432	598046	28.20	2.663167
287404	598150	28.24	2.627816
292389	598192	28.28	2.592774
297272	598176	28.32	2.558831
302071	598117	28.36	2.525862
306905	598090	28.40	2.493285
311817	598199	28.44	2.461169
316420	598221	28.48	2.431261
320720	598179	28.52	2.403499
324868	598177	28.56	2.377199
329067	598272	28.60	2.351246
333134	598406	28.64	2.326571
336906	598450	28.68	2.303684
340497	598396	28.72	2.281806
344169	598366	28.76	2.259756
348008	598332	28.80	2.236943
352021	598446	28.84	2.213873
355927	598454	28.88	2.191322
359881	598638	28.92	2.169346
363775	598667	28.96	2.147425
367925	598779	29.00	2.124598
372021	598639	29.04	2.101466
376446	598702	29.08	2.077488
381085	598794	29.11	2.052742
385806	598939	29.16	2.028045
390384	598932	29.19	2.003885
394846	598850	29.23	1.980351
399459	598778	29.27	1.956339
404211	598752	29.31	1.932053
409181	598802	29.35	1.907219
414377	598855	29.39	1.881581
419583	598809	29.43	1.855878
424515	598688	29.47	1.831553
429209	598615	29.51	1.808804
433872	598620	29.55	1.786711
438524	598531	29.59	1.764585
443169	598506	29.63	1.742941
447578	598450	29.67	1.722494
451905	598577	29.71	1.703242
456137	598613	29.75	1.684293
460404	598605	29.79	1.665214
464692	598671	29.83	1.646471
468688	598731	29.87	1.629156
472236	598753	29.91	1.613801
475486	598573	29.95	1.599152
478977	598511	29.99	1.583972
482785	598571	30.03	1.567975
486554	598615	30.07	1.552214
489991	598462	30.11	1.537288
493466	598400	30.15	1.522616
497099	598450	30.19	1.507778
500866	598598	30.23	1.492837
504552	598688	30.27	1.478142
508110	598657	30.31	1.463658
511845	598654	30.35	1.448662
515780	598648	30.39	1.432972
519959	598729	30.43	1.416737
524211	598848	30.46	1.400480
528407	598856	30.50	1.384194
532810	598988	30.54	1.367667
537263	599215	30.59	1.351412
541563	599520	30.62	1.336143
545413	599676	30.66	1.322181
548825	599486	30.70	1.308772
552175	599224	30.74	1.295426
555419	598978	30.78	1.282601
558553	598908	30.82	1.270848
561527	598847	30.86	1.259775
564697	598785	30.90	1.248044
568141	598728	30.94	1.235408
571714	598717	30.98	1.222543
575280	598822	31.02	1.210179
578864	598930	31.06	1.197841
582560	598932	31.10	1.184825
586341	598939	31.14	1.171612
589835	598893	31.18	1.159298
593149	598983	31.22	1.148141
596306	598931	31.26	1.137102
599729	598941	31.30	1.125425
603368	599109	31.34	1.113621
606870	599295	31.38	1.102415
610112	599299	31.42	1.091527
613386	599115	31.46	1.079948
616801	598894	31.50	1.067833
620340	598913	31.54	1.056192
623442	598870	31.58	1.045839
626375	598912	31.62	1.036379
629138	598806	31.66	1.027011
631905	598753	31.70	1.017850
634485	598693	31.74	1.009308
636803	598685	31.77	1.001819
638991	598668	31.81	0.994743
641231	598627	31.85	0.987443
643667	598639	31.89	0.979726
646151	598618	31.93	0.971773
648469	598540	31.97	0.964179
650789	598491	32.01	0.956704
653097	598454	32.05	0.949334
655549	598524	32.09	0.941906
657912	598557	32.13	0.934657
660219	598605	32.17	0.927658
662464	598562	32.21	0.920566
664860	598526	32.25	0.913056
667333	598484	32.29	0.905315
669889	598510	32.33	0.897582
672423	598615	32.37	0.890216
674861	598598	32.41	0.882753
677354	598593	32.45	0.875191
679776	598469	32.49	0.867464
682131	598407	32.53	0.860176
684366	598463	32.57	0.853674
686429	598533	32.61	0.847755	5	0.929
688557	598715	32.65	0.842044
690458	598659	32.69	0.836211
692171	598560	32.73	0.830803
693669	598485	32.77	0.826123
695096	598491	32.81	0.821938
696614	598615	32.85	0.817899
698056	598616	32.89	0.813671
699392	598576	32.93	0.809622
700604	598458	32.97	0.805676
702016	598495	33.01	0.801683
703665	598639	33.05	0.797375
705285	598692	33.09	0.792850
706684	598674	33.12	0.788734
707823	598604	33.16	0.785200
709033	598662	33.21	0.781903
710418	598764	33.25	0.778259
711940	598839	33.28	0.774136
713691	599165	33.32	0.770224
715234	599400	33.36	0.766607
716683	599547	33.40	0.762968
718011	599468	33.44	0.758910
719227	599229	33.48	0.754632
720347	599032	33.52	0.750776
721219	598750	33.56	0.747337
722182	598645	33.60	0.744248
723118	598590	33.64	0.741410
723963	598574	33.68	0.738965
724583	598504	33.72	0.736974
725257	598519	33.76	0.735123
725910	598478	33.80	0.733142
726863	598582	33.84	0.730813
727854	598614	33.88	0.728134
728882	598644	33.92	0.725349
729908	598659	33.96	0.722522
730948	598641	34.00	0.719548
732104	598712	34.04	0.716557
733102	598704	34.08	0.713742
733853	598637	34.12	0.711418
734509	598545	34.16	0.709275
735215	598491	34.20	0.707125
736171	598598	34.24	0.704832
737270	598784	34.27	0.702415
738558	599041	34.32	0.699722
739861	599186	34.36	0.696611
741208	599221	34.40	0.693008
742573	599185	34.44	0.689121
743931	599154	34.48	0.685276
745300	599147	34.51	0.681491
746690	599166	34.56	0.677743
748148	599215	34.59	0.673919
749502	599236	34.63	0.670291
750743	599239	34.67	0.666916
751915	599240	34.71	0.663728
753208	599271	34.75	0.660318
754495	599172	34.79	0.656487
755888	599042	34.83	0.652269
757110	598799	34.87	0.648134
758517	598646	34.91	0.643812
759949	598503	34.95	0.639464
761621	598407	34.99	0.634639
763380	598362	35.03	0.629765
765356	598389	35.07	0.624568
767439	598416	35.11	0.619099
769715	598504	35.15	0.613340
771957	598498	35.19	0.607369
774371	598616	35.23	0.601384
776662	598611	35.27	0.595322
779084	598599	35.31	0.588910
781561	598540	35.35	0.582213
784189	598573	35.39	0.575458
786725	598641	35.43	0.569084
789043	598654	35.47	0.563109
791266	598621	35.51	0.557239
793527	598626	35.55	0.551418
795728	598610	35.59	0.545696
797936	598662	35.63	0.540204
799938	598635	35.67	0.534985
801984	598641	35.71	0.529778
803912	598542	35.75	0.524527
805919	598444	35.79	0.519090
807989	598457	35.83	0.513886
809940	598437	35.87	0.508883
811965	598460	35.91	0.503852
813928	598432	35.94	0.498816
815807	598417	35.98	0.494046
817595	598505	36.02	0.489868
819114	598463	36.06	0.485926
820844	598520	36.10	0.481804
822746	598630	36.14	0.477445
824617	598657	36.18	0.472889
826935	598987	36.22	0.468273
828943	599061	36.26	0.463563
831305	599411	36.30	0.458937
833067	599382	36.34	0.454505
834932	599488	36.38	0.450292
836348	599306	36.42	0.446203
837629	599075	36.46	0.442283
838923	598922	36.50	0.438602
840159	598831	36.54	0.435279
841210	598718	36.58	0.432334
842057	598517	36.62	0.429588
843073	598407	36.66	0.426745
844435	598468	36.70	0.423651
845894	598547	36.74	0.420388
847526	598742	36.78	0.417111
848977	598859	36.82	0.414011
850218	598875	36.86	0.411077
851153	598709	36.90	0.408261
852126	598578	36.94	0.405475
853081	598489	36.98	0.402879
854109	598490	37.02	0.400418
855095	598532	37.06	0.398201
856034	598536	37.10	0.395969
856958	598550	37.14	0.393810
857825	598479	37.18	0.391498
858919	598502	37.21	0.388969
860158	598590	37.25	0.386320
861366	598670	37.30	0.383722
862351	598654	37.33	0.381329
863068	598472	37.37	0.379006
863762	598275	37.41	0.376688
864647	598194	37.45	0.374316
865782	598281	37.49	0.371929
866944	598383	37.53	0.369534
867875	598381	37.57	0.367331
868669	598304	37.61	0.365196
869482	598192	37.65	0.362899
870478	598112	37.69	0.360283
871569	598094	37.73	0.357659
872651	598146	37.77	0.355298
873704	598283	37.81	0.353299
874579	598317	37.85	0.351367
875442	598380	37.89	0.349565
876286	598409	37.93	0.347692
877178	598477	37.97	0.345843
878046	598514	38.01	0.343946
878990	598591	38.05	0.342010
879860	598580	38.09	0.339948
880926	598644	38.13	0.337690
881842	598589	38.17	0.335375
882876	598636	38.21	0.333138
883688	598553	38.25	0.330974
884558	598534	38.29	0.328895
885534	598581	38.33	0.326799
886505	598663	38.37	0.324837
887449	598750	38.41	0.322957
888169	598723	38.45	0.321205
888923	598748	38.49	0.319555
889513	598692	38.52	0.318006
890144	598683	38.56	0.316524
890806	598675	38.60	0.314975
891653	598731	38.65	0.313222
892527	598790	38.68	0.311419
893366	598812	38.72	0.309572
894092	598881	38.76	0.308146
894879	598948	38.80	0.306574
895540	598930	38.84	0.305002
896289	598889	38.88	0.303151
897020	598830	38.92	0.301282
897849	598780	38.96	0.299221
898895	598799	39.00	0.296903
899881	598763	39.04	0.294537
901027	598829	39.08	0.292159
902006	598760	39.12	0.289701	6	0.928
903084	598748	39.16	0.287216
904083	598724	39.20	0.284872
905029	598753	39.24	0.282831
905747	598721	39.28	0.281099
906364	598683	39.32	0.279576
907047	598698	39.36	0.278086
907804	598725	39.40	0.276471
908530	598717	39.44	0.274808
909108	598629	39.48	0.273206
909782	598648	39.52	0.271755
910478	598691	39.56	0.270337
911259	598778	39.60	0.268880
911996	598816	39.64	0.267355
912753	598868	39.68	0.265835
913232	598766	39.72	0.264413
913800	598772	39.76	0.263162
914252	598851	39.79	0.262420
914943	598983	39.84	0.261325
915369	598961	39.88	0.260297
915974	598950	39.92	0.258908
916629	599097	39.96	0.257947
917230	599214	39.99	0.257006
917614	599215	40.04	0.256153
917746	599062	40.07	0.255336
918022	598988	40.11	0.254468
918182	598812	40.15	0.253510
918651	598840	40.19	0.252561
918901	598740	40.23	0.251662
919400	598815	40.27	0.250808
919577	598696	40.31	0.250007
919956	598716	40.35	0.249232
920230	598638	40.39	0.248357
920524	598581	40.43	0.247508
920799	598503	40.47	0.246630
921154	598504	40.51	0.245845
921600	598531	40.55	0.244947
922040	598526	40.59	0.243953
922542	598534	40.63	0.242867
923018	598538	40.68	0.241825
923655	598661	40.71	0.240834
924030	598646	40.75	0.239952
924536	598726	40.80	0.239105
924843	598700	40.83	0.238337
925201	598698	40.87	0.237539
925478	598634	40.91	0.236707
925796	598590	40.95	0.235854
926194	598621	40.99	0.235080
926554	598655	41.03	0.234402
927094	598793	41.07	0.233681
927525	598847	41.11	0.232915
928049	598904	41.15	0.231954
928092	598677	41.19	0.231083
928349	598574	41.23	0.230165
928668	598552	41.27	0.229386
929207	598655	41.31	0.228551
929702	598732	41.35	0.227725
930005	598683	41.39	0.226891
930489	598724	41.43	0.225966
931072	598818	41.47	0.225006
931752	598933	41.51	0.223905
932325	598991	41.55	0.222845
932744	598949	41.59	0.221782
932034	598896	41.63	0.223159
932553	598933	41.67	0.222147
933016	598942	41.71	0.221162
934511	598933	41.75	0.217855
934820	598866	41.79	0.216950
935119	598795	41.83	0.216053
935520	598804	41.87	0.215206
935983	598860	41.90	0.214385
936497	598962	41.95	0.213610
936949	599009	41.99	0.212784
937256	598949	42.02	0.211908
937370	598762	42.06	0.211021
937661	598680	42.10	0.210105
938022	598655	42.14	0.209232
938612	598787	42.18	0.208397
939132	598881	42.22	0.207585
939515	598874	42.26	0.206726
939855	598839	42.30	0.205867
940282	598879	42.34	0.205074
940890	599054	42.38	0.204349
941503	599209	42.42	0.203546
941827	599143	42.46	0.202616
942049	599001	42.50	0.201649
942526	599030	42.54	0.200712
942969	599057	42.58	0.199843
943424	599089	42.62	0.198965
943642	599055	42.66	0.198377
943941	599001	42.70	0.197544
944327	599031	42.74	0.196810
944498	598860	42.78	0.195855
944821	598849	42.82	0.195118
945196	598859	42.86	0.194340
945754	598981	42.90	0.193549
946068	598985	42.94	0.192884
946414	599006	42.98	0.192207
946529	598888	43.02	0.191556
946851	598858	43.06	0.190757
946847	598654	43.10	0.190069
947247	598690	43.14	0.189328
947517	598668	43.18	0.188669
947999	598763	43.21	0.187953
948279	598746	43.26	0.187291
948463	598679	43.30	0.186665
948884	598760	43.34	0.186034
949366	598876	43.37	0.185391
949970	599055	43.42	0.184701
950222	599027	43.46	0.184063
950329	598898	43.49	0.183392
950570	598853	43.53	0.182719
950930	598869	43.57	0.181999
951388	598966	43.61	0.181345
951669	598974	43.65	0.180768
951982	599016	43.69	0.180239
952157	598974	43.73	0.179719
952583	599093	43.77	0.179211
952778	599056	43.81	0.178666
953185	599159	43.85	0.178143
953273	599038	43.89	0.177541
953581	599065	43.93	0.176973
953828	599028	43.97	0.176316
954153	599071	44.01	0.175766
954252	599079	44.05	0.175581
954453	599079	44.09	0.175150
954671	599083	44.13	0.174697
955027	599065	44.17	0.173872
955411	599147	44.21	0.173330
955682	599163	44.25	0.172804
956036	599237	44.29	0.172299
956148	599152	44.33	0.171769
956365	599103	44.37	0.171137
955465	598967	44.41	0.172599
955010	598951	44.45	0.173519
955406	599032	44.49	0.172948
956742	599079	44.53	0.170249
957810	599129	44.57	0.168137
957895	599032	44.60	0.167624
958145	599067	44.65	0.167210
958183	598976	44.68	0.166818
958483	599033	44.72	0.166372
958651	598974	44.76	0.165812
958956	599009	44.80	0.165280
959248	599046	44.84	0.164784
959546	599109	44.88	0.164364
959990	599245	44.92	0.163881
960065	599160	44.96	0.163431
960253	599188	45.00	0.163126
960332	599128	45.04	0.162753
960607	599165	45.08	0.162294
960690	599048	45.12	0.161717
960704	598929	45.16	0.161281
960818	598894	45.20	0.160919
961157	598984	45.24	0.160504
961598	599110	45.28	0.159996
961965	599189	45.32	0.159485
962089	599119	45.36	0.158982
962223	599073	45.40	0.158540
962424	599072	45.44	0.158109
962569	599036	45.48	0.157678
962748	599024	45.52	0.157257
962781	598925	45.56	0.156848
962863	598860	45.60	0.156452
962776	598696	45.64	0.156077	7	0.930
962759	598567	45.68	0.155672
962923	598554	45.72	0.155279
963287	598646	45.76	0.154820
963518	598667	45.80	0.154401
963718	598675	45.84	0.154004
963619	598496	45.88	0.153602
963884	598537	45.92	0.153180
964260	598654	45.96	0.152782
964725	598836	46.00	0.152417
965109	598979	46.04	0.152091
965236	598982	46.07	0.151832
965585	599099	46.11	0.151492
965748	599073	46.15	0.151058
966131	599164	46.19	0.150558
966254	599115	46.23	0.150130
966504	599166	46.27	0.149775
966748	599189	46.31	0.149337
966889	599158	46.35	0.148932
967062	599129	46.39	0.148467
967112	599064	46.43	0.148140
967214	599027	46.47	0.147797
967044	598820	46.51	0.147450
967042	598707	46.55	0.147068
967147	598680	46.59	0.146754
967471	598827	46.63	0.146571
967611	598817	46.67	0.146240
967900	598885	46.71	0.145862
967988	598840	46.75	0.145522
968269	598956	46.79	0.145324
968415	598970	46.83	0.145064
968798	599094	46.87	0.144678
968990	599090	46.91	0.144259
969128	599090	46.95	0.143968
969159	599055	46.99	0.143783
969202	599032	47.03	0.143613
969291	599009	47.07	0.143347
969405	598966	47.11	0.142959
969642	599009	47.15	0.142606
969880	599072	47.19	0.142319
970208	599184	47.23	0.142010
970353	599154	47.27	0.141601
970512	599121	47.30	0.141154
970582	599061	47.34	0.140801
970757	599081	47.39	0.140500
970731	598989	47.43	0.140241
970625	598860	47.46	0.140024
970601	598786	47.50	0.139821
970652	598755	47.54	0.139608
970842	598799	47.58	0.139358
971056	598856	47.62	0.139102
971240	598885	47.66	0.138813
971344	598867	47.70	0.138533
971307	598769	47.74	0.138276
971485	598785	47.78	0.137955
971771	598844	47.82	0.137555
972134	598942	47.86	0.137125
972243	598923	47.90	0.136831
972167	598810	47.94	0.136605
972090	598709	47.98	0.136422
972233	598738	48.02	0.136220
972536	598875	48.06	0.136051
972596	598845	48.10	0.135822
972668	598805	48.14	0.135534
972642	598670	48.18	0.135127
972827	598673	48.22	0.134748
973068	598723	48.26	0.134412
973384	598834	48.30	0.134127
973705	598953	48.34	0.133859
973912	599003	48.38	0.133595
973977	598997	48.42	0.133438
973892	598903	48.46	0.133295
973954	598885	48.50	0.133104
974050	598875	48.54	0.132868
974283	598946	48.58	0.132621
974361	598931	48.62	0.132406
974464	598919	48.66	0.132149
974562	598897	48.70	0.131868
974784	598955	48.73	0.131600
975105	599077	48.77	0.131343
975347	599169	48.82	0.131149
975398	599129	48.85	0.130906
975266	599011	48.89	0.130780
975247	598949	48.93	0.130608
975340	598977	48.97	0.130508
975513	599014	49.01	0.130272
975637	599013	49.05	0.130008
975782	599008	49.09	0.129687
976055	599081	49.13	0.129364
976239	599100	49.17	0.129043
976513	599190	49.21	0.128776
976474	599097	49.25	0.128540
976360	598983	49.29	0.128390
976204	598833	49.33	0.128204
976226	598804	49.37	0.128059
976392	598870	49.41	0.127937
976357	598812	49.45	0.127812
976401	598804	49.49	0.127692
976538	598808	49.53	0.127419
976785	598895	49.57	0.127199
976990	598959	49.61	0.126988
977114	599002	49.65	0.126875
977304	599061	49.69	0.126679
977376	599016	49.73	0.126375
977447	598997	49.77	0.126161
977321	598923	49.81	0.126172
976835	598912	49.85	0.127152
976960	598949	49.89	0.127017
977151	598976	49.93	0.126709
977810	599031	49.97	0.125517
977741	598932	50.01	0.125324
977873	598945	50.04	0.125092
978061	598963	50.09	0.124760
978392	599064	50.12	0.124413
978487	599052	50.17	0.124173
978586	599044	50.20	0.123939
978683	599050	50.24	0.123756
978796	599051	50.28	0.123524
978839	599101	50.32	0.123604
978788	599107	50.36	0.123732
979005	599249	50.40	0.123763
979060	599214	50.44	0.123528
979227	599222	50.48	0.123207
979157	599116	50.52	0.122991
979385	599184	50.56	0.122747
979666	599279	50.60	0.122484
979949	599344	50.64	0.122115
980137	599357	50.68	0.121767
980185	599312	50.72	0.121513
980581	599534	50.76	0.121445
981072	599831	50.80	0.121434
981201	599887	50.84	0.121356
980769	599576	50.88	0.121196
980302	599246	50.92	0.121044
980218	599154	50.96	0.120905
980450	599231	51.00	0.120684
980590	599224	51.04	0.120368
980738	599219	51.08	0.120042
980921	599236	51.12	0.119718
981304	599392	51.16	0.119452
981575	599480	51.20	0.119187
981774	599554	51.24	0.119025
981682	599482	51.28	0.118971
981539	599392	51.32	0.118962
981350	599286	51.35	0.118994
981224	599197	51.40	0.118953
981286	599194	51.44	0.118813
981555	599276	51.48	0.118533
981892	599379	51.51	0.118182
982006	599381	51.55	0.117951
981929	599288	51.60	0.117794
981781	599158	51.63	0.117659
981964	599207	51.67	0.117445
982047	599194	51.71	0.117227
982099	599185	51.75	0.117088
981973	599076	51.79	0.116978
981935	599025	51.83	0.116883
982052	599063	51.87	0.116769
982135	599056	51.91	0.116573
982261	599073	51.95	0.116368
982380	599083	51.99	0.116154
982506	599117	52.03	0.116008
982587	599123	52.07	0.115860
982542	599051	52.11	0.115708
982699	599102	52.15	0.115555
982702	599055	52.19	0.115388	8	0.934
982895	599131	52.23	0.115246
982923	599122	52.27	0.115157
983129	599227	52.31	0.115087
983054	599150	52.35	0.114980
983056	599084	52.39	0.114750
983055	599029	52.43	0.114565
983280	599122	52.47	0.114414
983597	599277	52.51	0.114284
983557	599213	52.55	0.114148
983565	599166	52.59	0.113971
983542	599123	52.63	0.113872
983941	599324	52.67	0.113729
984062	599375	52.70	0.113651
984194	599435	52.75	0.113582
984161	599410	52.78	0.113565
984175	599480	52.82	0.113775
984172	599451	52.86	0.113682
984331	599492	52.91	0.113491
984587	599506	52.94	0.113007
984771	599554	52.98	0.112789
984701	599463	53.02	0.112623
984750	599428	53.06	0.112402
984735	599354	53.10	0.112181
985115	599545	53.14	0.112043
985336	599670	53.18	0.112011
985409	599725	53.22	0.112047
985146	599552	53.26	0.112003
984863	599337	53.30	0.111857
984834	599264	53.34	0.111668
984880	599239	53.38	0.111487
984903	599217	53.42	0.111364
984892	599149	53.46	0.111155
985072	599179	53.50	0.110883
985380	599302	53.54	0.110663
985561	599393	53.58	0.110598
985619	599426	53.62	0.110590
985617	599406	53.66	0.110526
985710	599433	53.70	0.110425
985560	599307	53.74	0.110307
985472	599238	53.78	0.110254
985420	599185	53.83	0.110181
985819	599389	53.86	0.110049
985915	599394	53.91	0.109867
985964	599365	53.95	0.109666
985239	599139	53.99	0.110400
985043	599079	54.02	0.110602
985064	599048	54.06	0.110452
985616	599069	54.11	0.109378
985776	599025	54.15	0.108895
985749	598981	54.19	0.108801
985919	599074	54.23	0.108766
985955	599078	54.26	0.108705
985953	599030	54.30	0.108545
985863	598947	54.34	0.108448
986090	599034	54.38	0.108274
986475	599230	54.42	0.108145
986610	599275	54.46	0.108019
986564	599246	54.50	0.108015
986588	599247	54.54	0.107969
986714	599308	54.58	0.107916
986835	599369	54.62	0.107873
986838	599355	54.66	0.107819
986837	599304	54.70	0.107647
986906	599275	54.74	0.107405
986753	599141	54.78	0.107265
986772	599103	54.82	0.107095
986912	599147	54.86	0.106955
987086	599197	54.90	0.106765
986997	599129	54.94	0.106718
986745	598981	54.98	0.106735
986688	598982	55.02	0.106856
986680	598988	55.06	0.106893
986704	598988	55.10	0.106844
986855	599020	55.14	0.106640
987159	599175	55.18	0.106539
987255	599205	55.21	0.106443
986999	599056	55.25	0.106464
986879	598953	55.29	0.106361
987116	599052	55.34	0.106208
987372	599170	55.37	0.106081
987385	599142	55.42	0.105958
987283	599055	55.45	0.105872
987193	599011	55.49	0.105908
987116	598951	55.53	0.105863
987119	598933	55.57	0.105795
987035	598811	55.61	0.105553
987084	598807	55.65	0.105437
987150	598832	55.69	0.105386
987450	598984	55.73	0.105284
987626	599067	55.77	0.105202
987751	599113	55.81	0.105101
987643	599013	55.85	0.104983
987654	598977	55.89	0.104837
987884	599065	55.93	0.104661
987975	599095	55.97	0.104575
987835	598992	56.01	0.104513
987524	598787	56.05	0.104457
987614	598825	56.09	0.104401
987886	598968	56.13	0.104326
988182	599116	56.17	0.104218
988249	599112	56.21	0.104066
988163	599036	56.25	0.103984
988034	598927	56.29	0.103879
988060	598909	56.33	0.103764
988124	598901	56.37	0.103604
988242	598940	56.41	0.103493
988429	599029	56.45	0.103410
988722	599187	56.49	0.103343
988667	599150	56.53	0.103330
988656	599132	56.57	0.103292
988735	599166	56.61	0.103244
989088	599349	56.65	0.103139
989109	599329	56.69	0.103027
988983	599207	56.73	0.102871
988713	598992	56.76	0.102696
988611	598960	56.81	0.102797
988468	598997	56.84	0.103220
985160	599080	56.89	0.110362
984781	599225	56.92	0.111645
982096	599237	56.96	0.117272
985414	599250	57.00	0.110415
985746	599147	57.04	0.109374
988325	599136	57.08	0.103990
988552	599157	57.12	0.103592
988979	599240	57.16	0.102992
989522	599286	57.20	0.102026
989565	599243	57.24	0.101790
989515	599144	57.28	0.101556
989375	599010	57.32	0.101388
989265	598932	57.36	0.101349
989101	598913	57.40	0.101623
989064	598887	57.44	0.101611
989126	598904	57.48	0.101540
989463	598997	57.52	0.101161
989621	599064	57.56	0.101063
989802	599129	57.60	0.100911
989805	599090	57.64	0.100772
989878	599102	57.68	0.100662
989779	599038	57.72	0.100648
989578	598904	57.76	0.100606
989643	598905	57.80	0.100475
989908	599017	57.84	0.100309
990142	599105	57.88	0.100126
990201	599118	57.92	0.100049
990096	599025	57.96	0.099948
990066	599010	57.99	0.099959
989949	598961	58.04	0.100033
990006	598993	58.08	0.100025
990010	598958	58.12	0.099897
989974	598869	58.16	0.099667
990051	598882	58.19	0.099553
990139	598918	58.23	0.099494
990537	599142	58.27	0.099437
990667	599194	58.31	0.099346
990692	599191	58.35	0.099284
990376	598997	58.39	0.099274
990210	598880	58.43	0.099217
990307	598925	58.47	0.099171
990542	599025	58.51	0.099027
990556	599020	58.55	0.098981
990572	598994	58.59	0.098859
990617	599011	58.63	0.098824
990799	599074	58.67	0.098663
990987	599160	58.71	0.098569	9	0.930
991069	599169	58.75	0.098430
991198	599206	58.79	0.098290
991126	599105	58.83	0.098094
991231	599129	58.87	0.097959
991294	599162	58.91	0.097942
991402	599241	58.95	0.097989
991481	599289	58.99	0.097990
991561	599314	59.03	0.097910
991800	599419	59.07	0.097775
991780	599370	59.11	0.097649
991805	599352	59.15	0.097536
991858	599344	59.19	0.097399
992039	599413	59.23	0.097262
992196	599457	59.27	0.097088
992186	599433	59.31	0.097027
992191	599427	59.34	0.096996
992221	599454	59.39	0.097026
992096	599397	59.43	0.097089
992056	599360	59.47	0.097046
992038	599336	59.50	0.097001
992176	599385	59.54	0.096884
992455	599497	59.59	0.096691
992426	599438	59.62	0.096549
992379	599348	59.66	0.096339
992200	599224	59.70	0.096284
992321	599243	59.74	0.096100
992601	599366	59.78	0.095942
992677	599394	59.82	0.095881
992724	599450	59.86	0.095976
992548	599357	59.90	0.096021
992597	599347	59.94	0.095886
992720	599347	59.98	0.095632
992938	599435	60.02	0.095483
992954	599423	60.06	0.095409
992934	599381	60.10	0.095307
992952	599351	60.14	0.095168
993246	599478	60.18	0.094996
993180	599418	60.22	0.094927
993084	599369	60.26	0.094957
992842	599264	60.30	0.095097
992921	599306	60.34	0.095078
993062	599364	60.38	0.094985
993266	599417	60.42	0.094746
993319	599430	60.46	0.094681
993159	599296	60.50	0.094553
993211	599291	60.54	0.094429
993277	599265	60.58	0.094205
993552	599372	60.62	0.094003
993363	599217	60.65	0.093864
993417	599224	60.70	0.093776
993334	599164	60.74	0.093742
993556	599282	60.78	0.093688
993582	599291	60.81	0.093665
993749	599379	60.86	0.093622
993844	599424	60.89	0.093580
994072	599536	60.94	0.093493
994006	599466	60.97	0.093390
993888	599384	61.01	0.093353
993528	599169	61.05	0.093360
993548	599174	61.09	0.093336
993703	599246	61.13	0.093262
993987	599371	61.17	0.093104
994067	599375	61.21	0.092953
993897	599234	61.25	0.092822
993849	599198	61.29	0.092798
993860	599194	61.33	0.092762
994089	599288	61.37	0.092611
994359	599389	61.41	0.092400
994532	599442	61.45	0.092225
994634	599473	61.49	0.092121
994516	599360	61.53	0.091978
994552	599345	61.57	0.091853
994418	599237	61.61	0.091760
994327	599167	61.65	0.091708
994149	599026	61.69	0.091593
994174	599014	61.73	0.091500
994244	599019	61.77	0.091373
994398	599109	61.81	0.091364
994413	599111	61.85	0.091340
994402	599098	61.89	0.091318
994293	599005	61.93	0.091225
994226	598941	61.97	0.091144
994333	598992	62.00	0.091098
994582	599107	62.05	0.090979
995215	599437	62.09	0.090803
995853	599752	62.13	0.090567
996178	599895	62.17	0.090387
996160	599849	62.20	0.090267
996068	599758	62.24	0.090146
996167	599760	62.28	0.089949
996319	599753	62.32	0.089613
996381	599663	62.36	0.089179
992438	599655	62.40	0.097265
988629	599600	62.44	0.104945
986674	599644	62.48	0.109146
988854	599592	62.52	0.104452
991117	599618	62.56	0.099864
992018	599595	62.60	0.097926
993011	599665	62.64	0.096118
994042	599749	62.68	0.094281
994927	599887	62.72	0.092931
995712	599954	62.76	0.091546
995917	599837	62.80	0.090726
995879	599724	62.84	0.090418
995757	599595	62.88	0.090229
995939	599606	62.92	0.089892
996231	599680	62.96	0.089545
996338	599677	63.00	0.089315
996431	599712	63.04	0.089243
996351	599623	63.08	0.089104
996344	599614	63.12	0.089088
996309	599584	63.16	0.089057
996360	599646	63.20	0.089164
996319	599639	63.24	0.089224
996146	599544	63.28	0.089255
995836	599361	63.31	0.089268
995894	599420	63.35	0.089350
996122	599578	63.39	0.089421
996306	599696	63.43	0.089446
996288	599691	63.47	0.089465
996311	599718	63.51	0.089510
996348	599767	63.55	0.089601
996464	599848	63.59	0.089640
996455	599857	63.63	0.089689
996499	599894	63.67	0.089725
996548	599947	63.71	0.089805
996450	599906	63.75	0.089866
996370	599878	63.79	0.089935
996213	599797	63.83	0.089981
996136	599756	63.87	0.089999
996056	599714	63.91	0.090020
996067	599704	63.95	0.089964
996143	599731	63.99	0.089900
996260	599767	64.03	0.089782
996300	599777	64.07	0.089734
996443	599846	64.11	0.089676
996349	599795	64.15	0.089695
996329	599784	64.19	0.089698
996246	599742	64.23	0.089726
996345	599806	64.27	0.089741
996337	599846	64.31	0.089894
996392	599874	64.35	0.089876
996489	599905	64.39	0.089783
996569	599877	64.43	0.089523
996616	599883	64.47	0.089447
996663	599900	64.51	0.089408
996709	599917	64.55	0.089372
996739	599943	64.59	0.089399
996773	599968	64.63	0.089414
996731	599970	64.66	0.089508
996757	599979	64.70	0.089485
996598	599886	64.75	0.089494
996527	599826	64.78	0.089435
996378	599693	64.82	0.089287
996376	599654	64.86	0.089158
996249	599531	64.91	0.089000
996244	599505	64.94	0.088921
996276	599481	64.98	0.088773
996600	599651	65.02	0.088688
996759	599726	65.06	0.088618
996843	599778	65.10	0.088623
996728	599705	65.14	0.088610
996649	599664	65.18	0.088632
996702	599675	65.22	0.088561	10	0.929
996805	599718	65.26	0.088496
996978	599764	65.30	0.088298
997082	599777	65.34	0.088129
997168	599756	65.38	0.087881
997230	599771	65.42	0.087805
997094	599659	65.46	0.087702
996976	599591	65.50	0.087712
996979	599601	65.54	0.087740
997003	599643	65.58	0.087834
996981	599618	65.62	0.087794
996816	599493	65.66	0.087706
996861	599474	65.70	0.087548
997060	599559	65.74	0.087430
997192	599597	65.78	0.087289
997265	599617	65.82	0.087207
997050	599493	65.86	0.087225
997192	599577	65.90	0.087221
997204	599563	65.94	0.087148
997426	599655	65.98	0.087007
997321	599560	66.02	0.086898
997394	599594	66.06	0.086864
997549	599663	66.09	0.086782
997683	599731	66.14	0.086739
997742	599750	66.18	0.086683
997575	599654	66.21	0.086698
997431	599545	66.25	0.086621
997350	599463	66.30	0.086507
997357	599443	66.34	0.086425
997344	599420	66.37	0.086373
997306	599388	66.41	0.086342
997188	599304	66.45	0.086297
997148	599267	66.49	0.086253
997270	599333	66.53	0.086228
997556	599491	66.57	0.086180
997821	599647	66.61	0.086169
997891	599659	66.65	0.086067
996169	599473	66.69	0.088966
995965	599344	66.73	0.088945
995717	599200	66.77	0.088962
997274	599269	66.81	0.086001
997201	599202	66.85	0.085922
997086	599114	66.89	0.085858
996835	598918	66.93	0.085703
996777	598855	66.97	0.085607
996922	598919	67.01	0.085528
997267	599133	67.05	0.085551
997463	599261	67.09	0.085586
997629	599374	67.13	0.085631
997487	599279	67.17	0.085598
997543	599284	67.21	0.085500
997669	599306	67.25	0.085317
997749	599309	67.29	0.085163
997650	599214	67.33	0.085042
997480	599124	67.37	0.085083
997644	599251	67.41	0.085181
997794	599369	67.45	0.085276
997794	599400	67.49	0.085382
997708	599334	67.53	0.085333
997746	599334	67.56	0.085255
997961	599433	67.60	0.085152
998189	599544	67.65	0.085063
998144	599504	67.68	0.085019
998204	599506	67.72	0.084903
998250	599513	67.76	0.084833
998510	599652	67.80	0.084774
998514	599632	67.84	0.084698
998633	599708	67.88	0.084713
998916	599888	67.92	0.084747
999348	600153	67.96	0.084766
999187	600060	68.00	0.084779
998904	599866	68.04	0.084697
998410	599550	68.08	0.084631
998393	599533	68.12	0.084608
998539	599615	68.16	0.084588
998851	599789	68.20	0.084543
999122	599899	68.24	0.084363
999084	599838	68.28	0.084233
998855	599690	68.32	0.084197
998779	599643	68.36	0.084192
998782	599665	68.40	0.084261
998828	599699	68.44	0.084283
998697	599635	68.48	0.084333
998543	599534	68.52	0.084304
998608	599561	68.56	0.084263
998680	599580	68.60	0.084180
998764	599614	68.64	0.084124
998836	599639	68.68	0.084062
998897	599661	68.72	0.084012
998903	599607	68.76	0.083815
998785	599494	68.79	0.083671
998473	599296	68.84	0.083635
998353	599261	68.88	0.083761
998376	599289	68.91	0.083810
998547	599383	68.95	0.083780
998718	599467	68.99	0.083717
998822	599521	69.04	0.083688
998998	599623	69.07	0.083675
999101	599660	69.11	0.083591
999142	599698	69.15	0.083636
999060	599654	69.19	0.083654
998949	599585	69.23	0.083646
998948	599562	69.27	0.083570
999059	599593	69.31	0.083448
999093	599608	69.35	0.083430
999036	599556	69.39	0.083369
999219	599676	69.43	0.083404
999343	599751	69.47	0.083406
999403	599774	69.51	0.083361
999341	599724	69.55	0.083318
999258	599652	69.59	0.083242
999125	599563	69.63	0.083210
999068	599510	69.67	0.083146
999257	599614	69.71	0.083114
999245	599591	69.75	0.083060
999237	599572	69.79	0.083012
998985	599414	69.83	0.082989
999003	599435	69.87	0.083023
998842	599352	69.91	0.083070
998905	599405	69.95	0.083122
998953	599450	69.99	0.083177
999058	599514	70.03	0.083180
999230	599601	70.07	0.083125
999372	599666	70.10	0.083056
999397	599664	70.15	0.082998
999331	599601	70.19	0.082918
999363	599589	70.23	0.082812
999373	599583	70.26	0.082771
999375	599604	70.31	0.082838
999251	599560	70.35	0.082942
999153	599531	70.39	0.083044
999176	599550	70.42	0.083062
999099	599514	70.46	0.083096
999228	599562	70.50	0.082996
999235	599551	70.54	0.082944
999461	599653	70.58	0.082830
999554	599699	70.62	0.082796
999656	599750	70.66	0.082761
999878	599881	70.70	0.082754
999813	599848	70.74	0.082774
999687	599782	70.78	0.082807
999420	599625	70.82	0.082818
999434	599648	70.86	0.082868
999392	599629	70.90	0.082889
999298	599576	70.94	0.082901
999304	599577	70.98	0.082892
999442	599655	71.02	0.082875
999566	599707	71.06	0.082799
999693	599760	71.10	0.082720
999616	599701	71.14	0.082676
999627	599723	71.18	0.082729
999534	599685	71.22	0.082789
999592	599735	71.26	0.082841
999686	599796	71.30	0.082857
999635	599757	71.34	0.082828
999575	599700	71.37	0.082757
999469	599618	71.42	0.082694
999568	599665	71.46	0.082652
999588	599685	71.50	0.082679
999580	599698	71.54	0.082740
999571	599691	71.58	0.082734
999556	599677	71.61	0.082717
999649	599732	71.65	0.082714
999687	599765	71.70	0.082749
999794	599845	71.73	0.082803	11	0.928
999822	599835	71.77	0.082712
999709	599754	71.81	0.082667
999625	599686	71.85	0.082607
999502	599649	71.89	0.082732
999402	599608	71.93	0.082797
999314	599545	71.97	0.082762
999222	599459	72.01	0.082657
999338	599519	72.05	0.082624
999344	599520	72.09	0.082615
999396	599542	72.13	0.082584
999518	599599	72.17	0.082529
999596	599640	72.21	0.082509
999652	599670	72.25	0.082497
999525	599595	72.29	0.082501
999488	599579	72.33	0.082522
999575	599631	72.37	0.082521
999561	599649	72.41	0.082611
999530	599628	72.45	0.082603
999454	599581	72.49	0.082598
999308	599476	72.53	0.082539
999239	599425	72.57	0.082506
999203	599404	72.61	0.082508
999281	599445	72.65	0.082488
999402	599537	72.69	0.082555
999354	599531	72.73	0.082632
999383	599578	72.77	0.082733
999445	599627	72.81	0.082774
999372	599594	72.85	0.082811
999424	599621	72.89	0.082796
999455	599655	72.93	0.082849
999618	599741	72.97	0.082808
999545	599692	73.00	0.082791
999534	599672	73.04	0.082745
999634	599728	73.08	0.082731
999646	599734	73.12	0.082727
999459	599620	73.16	0.082721
999252	599508	73.20	0.082763
999054	599413	73.24	0.082844
999045	599436	73.28	0.082941
998935	599384	73.32	0.082989
998962	599402	73.36	0.082995
998920	599389	73.40	0.083036
998912	599413	73.44	0.083135
999064	599508	73.48	0.083148
998920	599429	73.52	0.083173
998873	599385	73.56	0.083119
998729	599295	73.60	0.083107
998846	599361	73.64	0.083092
998730	599299	73.68	0.083118
998537	599223	73.72	0.083254
998297	599093	73.76	0.083302
998377	599191	73.80	0.083473
998681	599387	73.84	0.083519
998841	599507	73.88	0.083601
998863	599488	73.92	0.083491
998796	599420	73.96	0.083396
998706	599345	74.00	0.083325
998723	599349	74.04	0.083303
998898	599447	74.08	0.083279
999189	599618	74.12	0.083267
999379	599744	74.16	0.083308
999273	599714	74.20	0.083423
999179	599669	74.24	0.083462
999019	599570	74.27	0.083451
999121	599593	74.31	0.083321
999155	599580	74.35	0.083207
999403	599716	74.39	0.083163
999346	599690	74.43	0.083191
999346	599707	74.47	0.083249
999066	599537	74.51	0.083243
998884	599454	74.55	0.083332
998843	599468	74.59	0.083464
999019	599623	74.63	0.083632
999085	599689	74.67	0.083722
999114	599705	74.71	0.083718
998978	599639	74.75	0.083771
998936	599617	74.79	0.083782
998843	599577	74.83	0.083836
998856	599560	74.87	0.083751
998761	599467	74.91	0.083628
998884	599519	74.95	0.083554
999050	599636	74.99	0.083613
999284	599807	75.03	0.083717
999256	599808	75.07	0.083778
999174	599751	75.11	0.083752
999208	599767	75.15	0.083737
999221	599796	75.19	0.083809
999345	599874	75.23	0.083821
999470	599964	75.27	0.083872
999600	600015	75.31	0.083780
999569	599995	75.35	0.083775
999540	599977	75.39	0.083773
999446	599935	75.42	0.083822
999461	599980	75.47	0.083945
999338	599928	75.50	0.084020
999324	599959	75.54	0.084154
999310	599975	75.59	0.084237
999308	599995	75.63	0.084309
999322	600021	75.66	0.084369
999159	599918	75.70	0.084352
999123	599927	75.74	0.084456
998989	599873	75.79	0.084547
998991	599911	75.82	0.084672
998962	599894	75.86	0.084674
998936	599875	75.90	0.084662
998986	599900	75.94	0.084645
998930	599904	75.98	0.084773
999032	599981	76.02	0.084827
999111	600054	76.06	0.084914
999217	600100	76.10	0.084854
999189	600086	76.14	0.084863
999113	600034	76.18	0.084842
999005	599978	76.22	0.084872
998991	599986	76.26	0.084928	12	0.651
998853	599927	76.30	0.085009
998799	599905	76.34	0.085045
998650	599815	76.38	0.085043
998499	599734	76.42	0.085076
998363	599679	76.46	0.085167
998170	599600	76.50	0.085293
998095	599597	76.54	0.085437
998108	599654	76.58	0.085605
998126	599715	76.62	0.085776
998122	599765	76.66	0.085955
998012	599749	76.70	0.086126
998037	599797	76.74	0.086238
998119	599852	76.78	0.086258
998037	599809	76.82	0.086279
998050	599840	76.85	0.086358
997979	599831	76.90	0.086473
998029	599870	76.94	0.086504
997924	599792	76.98	0.086453
997799	599724	77.01	0.086477
997753	599713	77.06	0.086534
997722	599712	77.09	0.086594
997741	599730	77.13	0.086617
997704	599722	77.17	0.086665
997698	599747	77.21	0.086763
997661	599734	77.25	0.086794
997696	599765	77.29	0.086828
997865	599895	77.33	0.086925
997915	599958	77.37	0.087038
997903	599961	77.41	0.087072
997681	599829	77.45	0.087077
997544	599751	77.49	0.087092
997364	599673	77.53	0.087195
997230	599576	77.57	0.087139
997243	599581	77.61	0.087130
997278	599603	77.65	0.087133
997402	599738	77.69	0.087339
997205	599685	77.73	0.087563
997050	599653	77.77	0.087771
[truncated: 1 more rows]
