# Supplementary material for: B. subtilis MutS2 splits stalled ribosomes into subunits without mRNA cleavage
Source: EMBO J. 2023 Dec 14;43(4):2. doi: 10.1038/s44318-023-00010-3 (PMC10897456; doi:10.1038/s44318-023-00010-3)
Supplement: Supplementary file 3 — Source Data Fig. 1 [file 44318_2023_10_MOESM3_ESM.zip › Figure 1/1E/gradient absorbances/Untreated_RNase.csv]

FlowCell Text Data File: 20221220_MutS2KO_FLAG_MutS2_RNaseA.csv
Software Version: 1.56A
Date: 2022-12-20
Time: 14:32:02
User: Esther
Experiment name: 20221220_FLAG_MutS2
*** CENTRIFUGE SETTINGS ***
Rotor Manufacturer: Beckman
Rotor Model: SW41Ti
Speed: 35 rpm
Gradient: SUCROSE 10.0% to 50.0% v/v
Time: 2:30
w2t: x 10^0
Number of Tubes: 2
Sample Volume: .14 ml
Temperature: 4.0 deg C
*** FRACTIONATION SETTINGS ***
Volume displaced/mm: 0.143 ml/mm
Tubing length: 290 mm
Total Dead Volume (= last fraction): 0.299 ml
Scan Speed: 0.20 mm/sec
Total Distance: 78.2 mm
Upper Limit to Slow-down Distance: 43.90 mm
Start mode: Slow-down distance
Fail-safe Distance (M): 0 mm
Number of fractions: 12
Distance/fraction: 6.52 mm
Start Distance: 0.00 mm
Volume/fraction: 0.930 ml
Data Samples/mm: 25.25
*** SCANNING SETTINGS ***
Scanning mode: SINGLE UV OD
Channel A (LED1) Wavelength: 260 nm
Sensitivity: 1
Integration time: 198 ms
Averaging: 3 samples
LED1 (260 nm) On Time: 18 ms
Sample A Zero: 1043155
Source A Zero: 559963.7
Data Columns:
Sample	Source	Position(mm)	Absorbance	Fraction Number	Fraction Volume(ml)
888318	554316	0.00	0.308018
884669	554405	0.05	0.316769
882697	554424	0.10	0.321405
880821	554438	0.13	0.325810
884263	554456	0.18	0.317896
897861	554386	0.22	0.286412
900020	554372	0.25	0.281447
895601	554333	0.29	0.291374
889712	554394	0.33	0.305097
913181	554394	0.37	0.251824
950562	554406	0.41	0.169780
925353	554402	0.45	0.224761
674604	554414	0.49	0.871477
556086	554308	0.53	1.266400
564891	554248	0.57	1.234034
796972	554206	0.61	0.529635
819459	554259	0.65	0.472899
604841	554239	0.69	1.094185
597209	554275	0.73	1.120300
449011	554301	0.77	1.703987
585383	554377	0.81	1.161600
580109	554403	0.85	1.180214
769841	554450	0.89	0.601404
625111	554453	0.93	1.027527
607896	554495	0.97	1.084821
492957	554587	1.01	1.513987
719856	554720	1.05	0.739761
743426	554817	1.09	0.674198
882629	554808	1.13	0.322979
898308	554818	1.17	0.286988
763606	554871	1.21	0.619596
556598	554975	1.25	1.266977
480498	555007	1.29	1.567915
611252	554879	1.33	1.074972
669330	554843	1.37	0.889119
499305	554834	1.41	1.488718
312306	554959	1.45	2.449282
450865	555033	1.48	1.698256
625117	555115	1.52	1.029949
810861	555112	1.56	0.497627
819039	555041	1.60	0.476832
883655	554953	1.64	0.321137
893855	554944	1.68	0.297620
670774	554903	1.72	0.884930
571632	554872	1.76	1.212064
561196	554690	1.80	1.249093
772742	554422	1.84	0.593605
866511	554270	1.88	0.358704
872066	554197	1.92	0.345359
880615	554220	1.96	0.325483
887761	554084	2.00	0.308445
896955	553984	2.04	0.286994
912731	553978	2.08	0.251297
900691	554059	2.12	0.278766
687524	554147	2.16	0.831675
664704	554245	2.20	0.901103
681379	554180	2.24	0.850167
893259	554121	2.28	0.295949
907048	554077	2.32	0.264442
906591	554147	2.36	0.265732
907828	554216	2.40	0.263197
907611	554104	2.44	0.263272
906308	554114	2.48	0.266249
904800	554124	2.52	0.269693
904369	554245	2.56	0.271115
905069	554244	2.60	0.269528
906715	554257	2.64	0.265858
908455	554196	2.68	0.261710
909863	554193	2.72	0.258530
910614	554184	2.75	0.256809
910803	554213	2.80	0.256491
910567	554244	2.84	0.257136
910110	554290	2.88	0.258333
909493	554252	2.91	0.259580
908864	554221	2.95	0.260881
908038	554095	2.99	0.262277
907445	554107	3.03	0.263658
906786	554004	3.07	0.264764
906491	554004	3.11	0.265429
906126	553916	3.15	0.265928
905985	553945	3.19	0.266354
905788	553949	3.23	0.266814
905668	554016	3.27	0.267332
905333	553959	3.31	0.267879
905030	553927	3.35	0.268445
904784	553931	3.39	0.269016
904667	554034	3.43	0.269661
904477	554084	3.47	0.270276
904471	554153	3.51	0.270544
905539	554183	3.55	0.268240
906681	554191	3.59	0.265691
909302	554136	3.63	0.259582
908026	554065	3.67	0.262193
908427	554169	3.71	0.261673
901519	554180	3.75	0.277333
896093	554175	3.79	0.289667
885247	554042	3.83	0.314092
879393	554022	3.87	0.327594
854309	553972	3.91	0.386621
590122	553976	3.95	1.143622
300377	553972	3.99	2.525326
31291	554010	4.03	7.153167
5096	554026	4.06	10.866657
5123	554087	4.11	10.856070
5147	554064	4.14	10.846422
5179	553945	4.19	10.833301
5215	553766	4.22	10.818466
5247	553807	4.26	10.806101
5282	553956	4.30	10.793048
5318	554038	4.34	10.779453
5368	554045	4.38	10.760331
5416	554024	4.42	10.742039
5467	554081	4.46	10.723072
5515	554009	4.50	10.704920
5563	554075	4.54	10.687432
5621	554114	4.58	10.666354
5684	554227	4.62	10.643966
5750	554230	4.66	10.620355
5809	554227	4.70	10.599456
5864	554193	4.74	10.580049
5915	554165	4.78	10.562228
5956	554130	4.82	10.547965
5989	554254	4.86	10.537117
6015	554321	4.90	10.528501
6040	554346	4.94	10.520106
6061	554332	4.98	10.512953
6073	554230	5.02	10.508530
6083	554229	5.06	10.505160
6086	554188	5.10	10.503999
6090	554202	5.14	10.502707
6087	554186	5.18	10.503656
6087	554124	5.22	10.503427
6085	554078	5.26	10.503929
6081	554042	5.30	10.505142
6076	554055	5.33	10.506873
6077	554092	5.38	10.506673
6080	554114	5.42	10.505744
6082	554070	5.46	10.504909
6083	554071	5.50	10.504576
6088	554101	5.53	10.503006
6096	554091	5.57	10.500282
6110	554023	5.61	10.495337
6135	553930	5.65	10.486639
6171	553824	5.69	10.474276
6217	553856	5.73	10.459198
6274	553953	5.77	10.440883
6335	554038	5.81	10.421399
6404	554039	5.85	10.399237
6491	553939	5.89	10.371258
6613	553971	5.93	10.333276
6777	553929	5.97	10.282997
6956	553941	6.01	10.229699
7142	553988	6.05	10.175880
7330	554031	6.09	10.122875
7539	554025	6.13	10.065329
7774	553934	6.17	10.002187
8043	553840	6.21	9.932236
8347	553732	6.25	9.855926
8701	553639	6.29	9.770596
9116	553629	6.33	9.675224
9605	553575	6.37	9.568110
10173	553650	6.41	9.450832
10813	553709	6.45	9.326212
11512	553780	6.49	9.198305
12281	553705	6.53	9.065719	1	0.929
13140	553577	6.57	8.926914
14092	553573	6.61	8.783781
15123	553730	6.64	8.639887
16213	553882	6.68	8.498046
17409	553940	6.73	8.352631
18712	553872	6.76	8.204696
20145	553854	6.80	8.053645
21676	553787	6.85	7.903521
23286	553717	6.88	7.756665
24999	553642	6.92	7.611148
26823	553634	6.96	7.467024
28759	553667	7.00	7.324550
30794	553721	7.04	7.184859
32913	553766	7.08	7.048861
35157	553748	7.12	6.913841
37574	553632	7.16	6.777370
40111	553561	7.20	6.643418
42742	553545	7.24	6.513367
45419	553644	7.28	6.389435
48182	553707	7.32	6.268835
51054	553746	7.36	6.150512
54019	553687	7.40	6.034787
57122	553710	7.44	5.920590
60390	553684	7.48	5.806660
63826	553619	7.52	5.693194
67356	553564	7.56	5.582846
71031	553496	7.60	5.473897
74864	553562	7.64	5.366604
79047	553588	7.68	5.255454
83519	553652	7.72	5.143090
88175	553579	7.76	5.031820
92942	553527	7.80	4.923896
97768	553528	7.84	4.820322
102578	553552	7.88	4.722144
107427	553615	7.92	4.627871
112294	553573	7.96	4.537055
117365	553580	8.00	4.446708
122530	553551	8.03	4.358480
127662	553642	8.07	4.274864
132789	553757	8.12	4.194723
137973	553806	8.16	4.116545
143494	553876	8.19	4.036524
149223	553967	8.23	3.956758
154810	554008	8.28	3.881701
160138	553918	8.31	3.812134
165680	553782	8.35	3.742018
171677	553730	8.39	3.669074
178177	553756	8.43	3.593131
184634	553673	8.47	3.519987
190882	553603	8.51	3.451634
197053	553511	8.55	3.386192
203205	553528	8.59	3.323352
209339	553571	8.63	3.262660
215440	553556	8.67	3.203825
221415	553558	8.71	3.147859
227590	553534	8.75	3.091488
233923	553549	8.79	3.035385
240451	553660	8.83	2.979478
246845	553682	8.87	2.925860
253022	553700	8.91	2.875356
259079	553656	8.95	2.826789
265076	553659	8.99	2.779978
271138	553701	9.03	2.733868
277404	553695	9.07	2.687098
283721	553655	9.11	2.640879
289823	553627	9.15	2.597237
295746	553616	9.19	2.555802
301875	553712	9.23	2.514187
308436	553754	9.27	2.470348
315212	553839	9.31	2.426198
322122	553791	9.35	2.381651
329003	553733	9.39	2.338189
335708	553592	9.43	2.296388
342217	553521	9.46	2.256833
348774	553492	9.51	2.217893
355805	553479	9.55	2.177007
362860	553501	9.59	2.136915
369671	553527	9.62	2.098961
376276	553572	9.67	2.062891
383012	553494	9.70	2.026298
389996	553477	9.74	1.989262
396955	553567	9.78	1.953406
403972	553730	9.82	1.918155
410600	553657	9.86	1.884587
416747	553473	9.90	1.853502
422920	553294	9.94	1.822755
429505	553348	9.98	1.791342
436224	553310	10.02	1.759440
442745	553365	10.06	1.729283
449024	553340	10.10	1.700377
455162	553439	10.14	1.672963
461012	553367	10.18	1.646566
466930	553434	10.22	1.620715
472835	553457	10.26	1.595087
478660	553696	10.30	1.570917
484293	553745	10.34	1.547160
490450	553865	10.38	1.521754
496540	553762	10.42	1.496123
502624	553765	10.46	1.471216
508701	553747	10.50	1.446559
515276	553828	10.54	1.420582
520625	553792	10.58	1.399318
524616	553690	10.62	1.383316
528990	553691	10.66	1.366331
535128	553783	10.70	1.343066
542314	553904	10.73	1.316220
548689	554044	10.77	1.292825
553960	554017	10.82	1.273163
558670	554048	10.85	1.255954
562731	553884	10.90	1.240529
566788	553840	10.94	1.225668
570712	553699	10.97	1.211030
574663	553712	11.01	1.196962
578475	553769	11.05	1.183644
582406	553898	11.09	1.170264
586191	553897	11.13	1.157006
589525	553819	11.17	1.145113
592308	553730	11.21	1.135148
595180	553670	11.25	1.125029
598536	553774	11.29	1.113908
601748	553815	11.33	1.103109
604618	553872	11.37	1.093584
607186	553820	11.41	1.084720
609952	553806	11.45	1.075368
612908	553712	11.49	1.065129
615657	553627	11.53	1.055658
618333	553501	11.57	1.046318
621242	553535	11.61	1.036840
624070	553512	11.65	1.027462
626539	553544	11.69	1.019501
628258	553536	11.73	1.013866
629733	553580	11.77	1.009230
631279	553561	11.81	1.004143
632856	553505	11.85	0.998831
634634	553473	11.89	0.992972
636406	553540	11.93	0.987515
638153	553553	11.97	0.981953
640084	553629	12.01	0.976052
642015	553552	12.05	0.969604
644203	553557	12.09	0.962662
645876	553430	12.12	0.956885
647524	553441	12.17	0.951712
649258	553399	12.21	0.946084
651160	553335	12.25	0.939863
653064	553310	12.28	0.933796
654750	553319	12.32	0.928554
656465	553353	12.36	0.923327
658423	553400	12.40	0.917407
660351	553362	12.44	0.911284
662351	553464	12.48	0.905473
664053	553422	12.52	0.900067
665842	553526	12.56	0.894947
667560	553545	12.60	0.889744
669338	553702	12.64	0.884882
670850	553780	12.68	0.880553
672194	553890	12.72	0.876865
673304	553943	12.76	0.873685
674580	554009	12.80	0.870054
676083	554030	12.84	0.865578
677587	554008	12.88	0.860950
678817	553909	12.92	0.856874
679669	553878	12.96	0.854193
680325	553873	13.00	0.852200
680919	553882	13.04	0.850448	2	0.929
681393	553918	13.08	0.849157
681684	553993	13.12	0.848560
681831	554095	13.16	0.848496
681818	554175	13.20	0.848830
681821	554180	13.24	0.848840
681629	554225	13.28	0.849582
681193	554191	13.32	0.850766
680589	554141	13.36	0.852396
679825	554105	13.40	0.854561
678616	554026	13.44	0.857912
677191	554028	13.48	0.862220
675703	554137	13.52	0.867124
674505	554363	13.55	0.871589
672931	554489	13.59	0.876834
670957	554534	13.63	0.883011
668333	554553	13.67	0.891099
665408	554645	13.71	0.900413
662328	554690	13.75	0.910072
659528	554733	13.79	0.918899
656669	554572	13.83	0.927194
653815	554480	13.87	0.935766
650799	554347	13.91	0.944736
647472	554182	13.95	0.954614
643875	553965	13.99	0.965211
639987	553881	14.03	0.977294
635966	554029	14.07	0.990736
631585	554116	14.11	1.005202
626663	554091	14.15	1.021117
621445	554018	14.19	1.037956
615690	553938	14.23	1.056697
609921	553886	14.27	1.075768
603813	553868	14.31	1.096295
597521	553961	14.35	1.118072
590483	554026	14.39	1.142555
582957	554061	14.43	1.168931
574952	553959	14.47	1.196845
566541	553830	14.51	1.226523
557592	553797	14.55	1.258979
548033	553868	14.59	1.294622
538367	553953	14.63	1.331347
528541	553930	14.67	1.368951
518761	553930	14.71	1.407167
508514	553926	14.75	1.447973
498257	553919	14.79	1.489640
488226	553920	14.82	1.531257
478651	553843	14.86	1.571499
468885	553834	14.90	1.613645
458843	553790	14.94	1.657779
448759	553867	14.99	1.703533
439521	554026	15.03	1.746680
430876	553985	15.06	1.787175
422704	553982	15.10	1.826343
414776	553914	15.14	1.864832
407316	553968	15.18	1.902167
400729	554053	15.22	1.935840
394885	553962	15.26	1.965563
389782	554013	15.30	1.992365
385088	553880	15.34	2.016664
381006	553971	15.38	2.038805
377504	553874	15.42	2.057341
374764	553941	15.46	2.072493
372365	553867	15.50	2.085360
370614	553895	15.54	2.095108
369319	553853	15.58	2.102114
368836	553880	15.62	2.104892
368883	554013	15.66	2.105122
369193	554059	15.70	2.103574
369979	554120	15.74	2.099447
371178	554042	15.78	2.092539
372814	553951	15.82	2.083204
374643	553866	15.86	2.072877
376585	553845	15.90	2.062221
378934	553936	15.94	2.049833
381551	554005	15.98	2.036006
384296	553960	16.02	2.021172
387161	553902	16.06	2.005760
390061	553776	16.09	1.990026
393416	553799	16.14	1.972587
396939	553726	16.17	1.954076
400737	553824	16.21	1.934954
404458	553816	16.25	1.916013
408236	553856	16.30	1.897137
412249	553793	16.33	1.876889
416464	553799	16.37	1.856097
420587	553751	16.41	1.835763
424633	553670	16.45	1.815874
428780	553621	16.49	1.795808
433164	553590	16.53	1.774879
437572	553612	16.57	1.754244
441853	553664	16.61	1.734515
446072	553731	16.65	1.715318
450245	553831	16.69	1.696635
454359	553807	16.73	1.677936
458460	553872	16.77	1.659791
462456	553787	16.81	1.641720
466584	553770	16.85	1.623474
470666	553795	16.89	1.605743
474672	553838	16.93	1.588561
478564	553857	16.97	1.571923
482647	553901	17.01	1.554702
486949	553976	17.05	1.536823
491135	554096	17.09	1.519752
494998	554141	17.13	1.503887
498679	554166	17.17	1.488820
502556	554082	17.21	1.472664
506611	554004	17.25	1.455933
510603	553993	17.29	1.439832
514265	553976	17.33	1.425147
517913	554057	17.37	1.410983
521588	554055	17.41	1.396509
525379	554118	17.45	1.381923
528750	554057	17.48	1.368612
531974	554117	17.52	1.356395
535094	554155	17.56	1.344570
538627	554229	17.61	1.331378
542229	554236	17.64	1.317766
545611	554180	17.69	1.304837
548744	554078	17.72	1.292745
551977	553980	17.76	1.280364
555569	554201	17.80	1.267908
559135	554437	17.84	1.255688
562212	554461	17.88	1.244547
565166	554267	17.92	1.233108
568492	554162	17.96	1.220715
572042	554202	18.00	1.208125
575428	554223	18.04	1.196127
578432	554199	18.08	1.185385
581554	554259	18.12	1.174592
584851	554220	18.16	1.162881
588199	554190	18.20	1.151091
591282	554122	18.24	1.140143
593994	554102	18.28	1.130706
596558	554062	18.32	1.121745
599194	554006	18.36	1.112517
601858	553982	18.40	1.103352
604392	554061	18.44	1.095047
606617	554195	18.48	1.088023
608804	554276	18.52	1.080958
610816	554171	18.56	1.073820
612809	554121	18.60	1.066970
614576	554115	18.64	1.061057
615973	554032	18.68	1.056104
617450	554022	18.71	1.051167
618941	554066	18.76	1.046395
620246	554158	18.80	1.042425
621171	554217	18.84	1.039593
621617	554181	18.88	1.037992
622021	554165	18.91	1.036603
622352	554090	18.96	1.035238
622457	554046	18.99	1.034730
622154	553961	19.03	1.035413
621508	553904	19.07	1.037328
620757	553892	19.11	1.039757
619778	553965	19.15	1.043256
618179	553944	19.19	1.048465
615753	553850	19.23	1.056163
612967	553783	19.27	1.065194
609739	553704	19.31	1.075706
606383	553797	19.35	1.087342
602257	553799	19.39	1.101320
597544	553904	19.43	1.117782
591992	553773	19.47	1.136399
586188	553880	19.51	1.156953
579908	553941	19.55	1.179217
573006	554037	19.59	1.204071	3	0.934
564910	553979	19.63	1.232972
556011	554095	19.67	1.265889
546020	554142	19.71	1.303164
535551	554227	19.75	1.343089
524276	554303	19.79	1.386907
512231	554525	19.83	1.435283
498945	554581	19.87	1.489261
484422	554226	19.91	1.548392
470032	553973	19.95	1.609159
455740	553717	19.99	1.671394
441536	553772	20.03	1.736383
426458	553711	20.07	1.807251
411295	553803	20.11	1.881666
396827	553832	20.15	1.955045
383130	553952	20.19	2.027360
369845	553983	20.23	2.099683
356447	554049	20.27	2.175425
343650	554010	20.31	2.250090
332372	554060	20.35	2.318551
322028	554068	20.39	2.383271
312304	554144	20.42	2.446288
302341	554162	20.47	2.512693
293510	554235	20.50	2.573617
285922	554156	20.54	2.626918
279405	554111	20.58	2.673929
273245	553964	20.62	2.719001
267444	554027	20.66	2.763140
262554	554104	20.70	2.801182
258707	554224	20.74	2.831827
255468	554316	20.78	2.857946
252301	554289	20.82	2.883370
249279	554286	20.86	2.908014
246829	554183	20.90	2.927843
245230	554182	20.94	2.941138
244130	554170	20.98	2.950292
243124	554175	21.02	2.958760
242285	554197	21.06	2.965914
241787	554203	21.10	2.970146
241865	554326	21.14	2.969940
242191	554389	21.18	2.967417
242829	554503	21.22	2.962455
243614	554373	21.26	2.955371
244663	554264	21.30	2.946177
245886	554082	21.34	2.935303
247338	554129	21.38	2.923429
248859	554155	21.42	2.910981
250571	554211	21.46	2.897160
252358	554169	21.49	2.882465
254427	554217	21.54	2.865935
256523	554207	21.57	2.849111
258782	554194	21.61	2.831123
261112	554174	21.66	2.812709
263528	554072	21.69	2.793487
266049	554063	21.73	2.773974
268637	553998	21.77	2.753926
271405	554060	21.81	2.733180
274273	554074	21.85	2.711723
277152	554126	21.89	2.690550
280029	554197	21.93	2.669682
282917	554262	21.97	2.648928
285955	554311	22.01	2.627254
289263	554360	22.05	2.603901
292608	554388	22.09	2.580479
295892	554355	22.13	2.557521
299027	554262	22.17	2.535614
302357	554210	22.21	2.512762
305816	554127	22.25	2.489180
309202	554113	22.29	2.466599
312501	554059	22.33	2.444684
315701	554032	22.37	2.423739
318998	554051	22.41	2.402552
322217	554060	22.45	2.382041
325397	554128	22.49	2.362198
328697	554140	22.53	2.341596
332148	554200	22.57	2.320447
335886	554220	22.61	2.297623
339477	554211	22.65	2.275831
343049	554211	22.69	2.254414
346440	554124	22.73	2.233966
350095	554200	22.77	2.212773
353655	554123	22.81	2.191788
357190	554233	22.85	2.171843
360503	554164	22.89	2.152698
364053	554314	22.93	2.133202
367673	554295	22.96	2.112886
371060	554234	23.00	2.093899
374312	554250	23.04	2.076104
377480	554290	23.08	2.059007
380942	554352	23.12	2.040556
384324	554226	23.16	2.022005
387607	554185	23.20	2.004450
390592	554285	23.24	1.989122
393289	554302	23.28	1.975105
395969	554301	23.32	1.961206
398700	554292	23.36	1.947109
401324	554275	23.40	1.933624
403842	554331	23.44	1.921033
406219	554295	23.48	1.908892
408670	554370	23.52	1.896861
410836	554317	23.56	1.885849
412803	554333	23.60	1.876135
414566	554279	23.64	1.867216
416508	554280	23.68	1.857657
418548	554263	23.72	1.847597
420462	554299	23.76	1.838395
421924	554184	23.80	1.830868
423264	554206	23.84	1.824461
424514	554085	23.88	1.817981
425867	554192	23.92	1.811865
426897	554132	23.96	1.806701
427725	554278	24.00	1.803275
428364	554385	24.04	1.800615
428869	554510	24.08	1.798666
429075	554436	24.12	1.797410
429080	554458	24.16	1.797468
428731	554431	24.20	1.799033
428313	554491	24.24	1.801250
427604	554408	24.27	1.804334
426734	554401	24.32	1.808475
425513	554446	24.36	1.814504
423884	554429	24.40	1.822289
421918	554382	24.43	1.831628
419636	554377	24.47	1.842706
416811	554346	24.51	1.856413
413549	554368	24.55	1.872570
409720	554304	24.59	1.891367
405515	554386	24.63	1.912777
400599	554547	24.67	1.938328
394768	554678	24.71	1.968812
387939	554709	24.75	2.004632
380012	554606	24.79	2.046494
371059	554497	24.83	2.094875
360916	554402	24.87	2.151234
349174	554369	24.91	2.218787
336031	554502	24.95	2.297781
321667	554614	24.99	2.387581
306311	554625	25.03	2.487709
289706	554560	25.07	2.601508
271885	554459	25.11	2.731038
253560	554345	25.15	2.873392
234938	554242	25.19	3.029086
216147	554243	25.23	3.199659
197247	554292	25.27	3.387063
178981	554359	25.31	3.586146
161656	554368	25.35	3.794491
145269	554360	25.39	4.013157
129851	554323	25.43	4.242593
115307	554290	25.47	4.485527
102154	554287	25.51	4.733334
90320	554255	25.55	4.985138
79898	554249	25.59	5.235985
70509	554224	25.63	5.491678
62076	554182	25.67	5.752158
54849	554113	25.71	6.005162
48652	554112	25.74	6.250468
43256	554124	25.79	6.491047
38546	554206	25.83	6.727232
34552	554274	25.86	6.951301
31250	554334	25.90	7.157046
28428	554386	25.94	7.350892
25969	554271	25.98	7.535581
23829	554066	26.02	7.710790
22007	553922	26.06	7.873011
20519	553892	26.10	8.016147	4	0.929
19303	554042	26.14	8.141699
18238	554153	26.18	8.258232
17273	554165	26.22	8.369509
16408	554146	26.26	8.474558
15688	554103	26.30	8.566215
15079	554099	26.34	8.647211
14572	554037	26.38	8.716962
14144	553926	26.42	8.777549
13784	553929	26.46	8.830313
13492	554059	26.50	8.874604
13248	554219	26.54	8.912537
13055	554316	26.58	8.942922
12882	554363	26.62	8.970391
12735	554301	26.66	8.993645
12612	554269	26.70	9.013385
12534	554258	26.74	9.026038
12501	554363	26.78	9.031820
12515	554437	26.82	9.029803
12562	554446	26.86	9.022166
12626	554397	26.90	9.011588
12699	554371	26.93	8.999696
12783	554415	26.98	8.986368
12896	554537	27.01	8.968811
13028	554445	27.05	8.947634
13177	554310	27.09	8.923868
13339	554334	27.13	8.898954
13530	554483	27.17	8.870414
13758	554502	27.21	8.836292
14015	554252	27.25	8.797500
14283	554095	27.29	8.758163
14555	554025	27.33	8.719306
14844	554014	27.37	8.679036
15164	553990	27.41	8.635307
15514	553954	27.45	8.588485
15879	554090	27.49	8.541406
16242	554188	27.53	8.495519
16636	554302	27.57	8.446898
17063	554209	27.61	8.394699
17511	554190	27.65	8.341601
17966	554161	27.69	8.289007
18429	554202	27.73	8.237096
18948	554235	27.77	8.180392
19513	554262	27.81	8.120372
20102	554226	27.85	8.059391
20685	554128	27.89	8.000532
21260	554068	27.93	7.944209
21881	554097	27.97	7.885406
22561	554072	28.01	7.822694
23284	554154	28.05	7.758455
24012	554237	28.09	7.695767
24746	554338	28.13	7.634532
25520	554331	28.17	7.571489
26354	554248	28.21	7.505384
27243	554197	28.25	7.437313
28165	554098	28.29	7.368846
29120	554088	28.33	7.300581
30115	554082	28.37	7.231814
31169	554142	28.41	7.161648
32270	554217	28.45	7.090896
33387	554326	28.48	7.021672
34523	554377	28.53	6.953399
35729	554367	28.57	6.883105
37015	554387	28.61	6.810828
38401	554427	28.64	6.735760
39796	554384	28.68	6.662590
41237	554299	28.73	6.589497
42683	554223	28.76	6.518698
44155	554268	28.80	6.449490
45673	554277	28.84	6.380362
47263	554275	28.88	6.310336
48971	554282	28.92	6.237724
50726	554377	28.96	6.166030
52414	554480	29.00	6.099431
54066	554555	29.04	6.036213
55729	554548	29.08	5.974200
57514	554543	29.12	5.909672
59312	554438	29.16	5.846299
61105	554443	29.20	5.785380
62887	554562	29.24	5.727002
64736	554863	29.28	5.668820
66625	555084	29.32	5.610784
68545	555174	29.36	5.552985
70496	554957	29.40	5.494760
72522	554723	29.44	5.435922
74610	554525	29.48	5.377114
76675	554527	29.52	5.321260
78702	554609	29.56	5.268174
80658	554544	29.60	5.217703
82670	554546	29.64	5.167297
84757	554515	29.68	5.116170
86900	554634	29.72	5.065518
88995	554685	29.76	5.016964
91008	554634	29.80	4.971010
93033	554610	29.84	4.925893
95124	554546	29.88	4.880178
97261	554552	29.92	4.834742
99336	554505	29.96	4.791375
101285	554389	30.00	4.751191
103233	554426	30.03	4.712348
105210	554357	30.08	4.673280
107251	554408	30.12	4.634155
109242	554401	30.15	4.596493
111236	554420	30.19	4.559553
113121	554449	30.23	4.525277
115018	554455	30.27	4.491271
116867	554510	30.31	4.458843
118940	554475	30.35	4.422738
121141	554366	30.39	4.384818
123519	554354	30.43	4.344998
125983	554404	30.47	4.304767
128398	554460	30.51	4.266123
130705	554519	30.55	4.229903
132873	554612	30.59	4.196586
135072	554628	30.63	4.163060
137463	554556	30.67	4.126892
140048	554554	30.71	4.088764
142691	554745	30.75	4.051214
145217	554889	30.79	4.015841
147648	554727	30.83	3.981274
150231	554518	30.87	3.945017
152960	554379	30.91	3.907670
155829	554580	30.95	3.870389
158476	554640	30.99	3.836146
161019	554744	31.03	3.803957
163493	554683	31.07	3.772533
165989	554662	31.11	3.741455
168523	554593	31.15	3.710200
171036	554629	31.18	3.680047
173748	554714	31.23	3.648171
176507	554763	31.27	3.616116
179277	554685	31.31	3.583967
182043	554549	31.35	3.552138
185006	554447	31.39	3.518727
188254	554492	31.42	3.483282
191285	554538	31.47	3.450771
193994	554517	31.50	3.421920
196639	554455	31.54	3.393982
199579	554414	31.58	3.363465
202863	554436	31.62	3.330152
205911	554392	31.66	3.299476
208906	554332	31.70	3.269708
211835	554323	31.74	3.241186
215068	554372	31.78	3.210375
218480	554434	31.82	3.178398
221780	554436	31.86	3.147731
224888	554434	31.90	3.119249
227782	554426	31.94	3.093057
230784	554396	31.98	3.066156
233790	554348	32.02	3.039500
236800	554342	32.06	3.013303
239838	554393	32.10	2.987408
242847	554417	32.14	2.961986
245957	554512	32.18	2.936299
248959	554480	32.22	2.911359
252157	554504	32.26	2.885331
255288	554386	32.30	2.859646
258527	554351	32.34	2.833720
261786	554283	32.38	2.807837
264995	554266	32.42	2.782845
268056	554209	32.46	2.759135
270933	554322	32.50	2.737709
273949	554341	32.54	2.715128
277153	554383	32.58	2.691491
280530	554330	32.61	2.666515	5	0.929
283927	554395	32.66	2.642127
287129	554502	32.70	2.619576
290175	554522	32.73	2.598058
293373	554447	32.77	2.575355
296761	554374	32.81	2.551591
300228	554252	32.85	2.527375
303484	554252	32.89	2.505304
306666	554332	32.93	2.484258
309883	554487	32.97	2.463478
313193	554551	33.01	2.441974
316537	554521	33.05	2.420133
319579	554433	33.09	2.400239
322696	554472	33.13	2.380523
326018	554586	33.17	2.359987
329646	554635	33.21	2.337524
332908	554597	33.25	2.317236
336048	554603	33.29	2.298050
339264	554678	33.33	2.278838
342620	554746	33.37	2.258948
345896	554698	33.41	2.239300
348761	554655	33.45	2.222264
351547	554650	33.49	2.205965
354341	554621	33.53	2.189661
357201	554533	33.57	2.172888
360235	554511	33.61	2.155501
362935	554560	33.65	2.140403
365878	554659	33.69	2.124243
369046	554612	33.73	2.106430
372517	554520	33.77	2.086936
375888	554470	33.81	2.068319
378583	554458	33.84	2.053657
381495	554539	33.89	2.038278
384658	554546	33.93	2.021409
388101	554562	33.96	2.003235
391045	554489	34.00	1.987503
393416	554538	34.05	1.975316
395974	554543	34.09	1.962073
398880	554573	34.12	1.947223
402088	554495	34.16	1.930545
404940	554524	34.20	1.916190
407803	554494	34.24	1.901664
411094	554596	34.28	1.885594
414499	554469	34.32	1.868248
417889	554455	34.36	1.851530
420684	554410	34.40	1.837724
423610	554566	34.44	1.824118
426485	554595	34.48	1.810385
429545	554563	34.52	1.795639
432685	554783	34.56	1.781548
435221	555016	34.60	1.770449
437882	555128	34.64	1.758390
440763	554907	34.68	1.744157
444212	554718	34.72	1.727512
447400	554556	34.76	1.712282
450216	554456	34.80	1.699075
453182	554448	34.84	1.685610
456082	554384	34.88	1.672322
459025	554363	34.92	1.659084
461609	554222	34.96	1.647077
464372	554290	35.00	1.635118
467142	554350	35.04	1.623170
470079	554473	35.08	1.610800
472800	554414	35.12	1.598773
475453	554253	35.16	1.586730
478355	554100	35.20	1.573714
481685	554125	35.24	1.559612
485227	554276	35.28	1.545179
488224	554390	35.31	1.533001
490898	554489	35.36	1.522190
493800	554558	35.40	1.510384
496868	554545	35.44	1.497663
500075	554487	35.47	1.484285
502833	554450	35.51	1.472895
505804	554545	35.55	1.461192
508948	554632	35.59	1.448834
512343	554704	35.63	1.435496
515564	554583	35.67	1.422226
518372	554510	35.71	1.410843
521109	554482	35.75	1.399965
523881	554598	35.79	1.389537
526978	554668	35.83	1.377735
530016	554616	35.87	1.365782
532821	554640	35.91	1.355070
535549	554735	35.95	1.344971
538355	554768	35.99	1.334401
541470	554759	36.03	1.322562
544322	554691	36.07	1.311563
546746	554726	36.11	1.302600
549531	554807	36.15	1.292503
552624	554837	36.19	1.281130
555963	554762	36.23	1.268527
558701	554662	36.27	1.258107
561366	554739	36.31	1.248654
564085	554870	36.35	1.239251
567128	554993	36.39	1.228696
570196	554976	36.43	1.217594
572915	554943	36.47	1.207739
575192	554942	36.50	1.199619
577396	554868	36.55	1.191521
580170	554779	36.59	1.181386
583689	554720	36.63	1.168795
587360	554774	36.66	1.156166
590553	554851	36.71	1.145357
593418	554866	36.75	1.135510
596283	554738	36.78	1.125183
599338	554657	36.82	1.114428
602135	554530	36.86	1.104433
604667	554549	36.90	1.095917
607154	554579	36.94	1.087630
609882	554705	36.98	1.078922
612521	554706	37.02	1.070091
615308	554803	37.06	1.061160
618047	554839	37.10	1.052205
621236	554915	37.14	1.041955
624516	554880	37.18	1.031051
627575	554745	37.22	1.020555
630003	554769	37.26	1.012743
632418	554765	37.30	1.004900
635240	554915	37.34	0.996343
638278	554835	37.38	0.986286
641025	554841	37.42	0.977521
643104	554739	37.46	0.970520
645181	554753	37.50	0.963974
647530	554667	37.54	0.956220
650400	554674	37.58	0.947197
653337	554693	37.62	0.938049
656299	554758	37.66	0.929033
659081	554704	37.70	0.920179
662171	554740	37.74	0.910741
664873	554755	37.78	0.902464
667520	554840	37.82	0.894648
669620	554698	37.86	0.887697
672014	554654	37.90	0.880233
674455	554582	37.94	0.872549
677098	554654	37.97	0.864812
679522	554787	38.01	0.857990
681938	554912	38.05	0.851189
684438	554958	38.10	0.843872
686963	554864	38.14	0.835991
689031	554807	38.17	0.829630
690589	554868	38.21	0.825234
692306	554928	38.25	0.820374
694601	554956	38.29	0.813706
697260	554920	38.33	0.805755
699647	554936	38.37	0.798821
701417	554976	38.41	0.793799
702956	555058	38.45	0.789617
704827	554997	38.49	0.783953
707252	554886	38.53	0.776516
710111	554801	38.57	0.767948
712649	554740	38.61	0.760424
715008	554742	38.65	0.753669
717203	554688	38.69	0.747198
719459	554718	38.73	0.740883
721693	554765	38.77	0.734713
723631	554791	38.81	0.729321
725707	554871	38.85	0.723755
727588	554787	38.89	0.718148
729757	554771	38.93	0.711999
731512	554738	38.97	0.706962
733086	554754	39.01	0.702623
734613	554691	39.05	0.698133
736418	554600	39.09	0.692777
738661	554642	39.13	0.686709	6	0.928
740819	554850	39.16	0.681507
742523	554975	39.20	0.677267
744100	555046	39.25	0.673188
745388	554911	39.29	0.669151
746896	554865	39.33	0.664846
747813	554795	39.36	0.662078
748748	554769	39.40	0.659425
750048	554684	39.44	0.655562
752340	554732	39.48	0.649496
754935	554601	39.52	0.641968
757509	554616	39.56	0.635058
759532	554457	39.61	0.629015
761535	554507	39.64	0.623810
763363	554534	39.68	0.619004
765120	554588	39.72	0.614500
766375	554579	39.76	0.611113
767418	554486	39.80	0.607987
768757	554427	39.84	0.604202
770786	554562	39.88	0.599307
772324	554630	39.92	0.595480
773685	554702	39.96	0.592143
774928	554670	40.00	0.588740
776702	554604	40.04	0.583818
778563	554600	40.08	0.578906
779681	554513	40.12	0.575649
781017	554618	40.16	0.572534
782152	554551	40.20	0.569315
783825	554552	40.24	0.564947
784658	554472	40.28	0.562478
784937	554522	40.32	0.561936
785332	554453	40.36	0.560652
786592	554409	40.40	0.557209
788843	554373	40.44	0.551229
791237	554528	40.48	0.545601
793271	554578	40.52	0.540532
794862	554523	40.56	0.536230
796320	554473	40.60	0.532296
797695	554480	40.64	0.528791
798787	554462	40.68	0.525926
799816	554480	40.72	0.523358
800960	554476	40.75	0.520419
802396	554506	40.80	0.516865
803548	554413	40.83	0.513586
804402	554427	40.87	0.511464
805422	554495	40.91	0.509122
806725	554636	40.95	0.506335
808746	554925	40.99	0.502281
810341	555235	41.03	0.499393
811191	555211	41.07	0.497159
811479	554849	41.11	0.495098
812023	554544	41.15	0.492602
813104	554512	41.19	0.489762
814110	554603	41.23	0.487568
814821	554635	41.27	0.485900
815523	554618	41.31	0.484075
816485	554651	41.35	0.481784
817816	554657	41.39	0.478474
819234	554653	41.43	0.474914
820700	554634	41.47	0.471186
822141	554648	41.51	0.467648
823268	554575	41.55	0.464576
823959	554437	41.59	0.462350
824639	554355	41.63	0.460360
825636	554412	41.67	0.458098
827023	554519	41.71	0.455058
828481	554596	41.75	0.451738
829649	554586	41.79	0.448819
830383	554553	41.83	0.446888
831172	554558	41.87	0.444963
831845	554511	41.91	0.443133
832783	554429	41.95	0.440525
833675	554368	41.99	0.438109
834807	554409	42.03	0.435484
835719	554449	42.06	0.433398
836115	554339	42.10	0.432022
836533	554293	42.15	0.430830
837093	554266	42.19	0.429361
837659	554319	42.22	0.428174
838140	554340	42.27	0.427077
838776	554381	42.30	0.425676
839876	554358	42.34	0.422909
841199	554312	42.38	0.419519
842615	554288	42.42	0.415989
843942	554299	42.46	0.412810
845132	554325	42.50	0.410023
846110	554298	42.54	0.407557
846912	554278	42.58	0.405544
847752	554239	42.62	0.403372
848545	554242	42.66	0.401470
849461	554254	42.70	0.399307
850175	554228	42.74	0.397492
850689	554268	42.78	0.396403
851201	554237	42.82	0.395057
852101	554379	42.86	0.393419
853140	554349	42.90	0.390815
853912	554377	42.94	0.389068
854507	554342	42.98	0.387513
855355	554440	43.02	0.385845
856193	554442	43.06	0.383849
856782	554287	43.10	0.381870
856990	554224	43.14	0.381141
857078	554233	43.18	0.380964
857508	554379	43.22	0.380476
858287	554420	43.26	0.378770
859512	554504	43.30	0.376162
860615	554571	43.33	0.373785
861613	554546	43.37	0.371321
862344	554422	43.41	0.369128
862976	554247	43.45	0.366983
863639	554152	43.49	0.365061
864270	554167	43.53	0.363622
864962	554193	43.58	0.362081
865814	554297	43.61	0.360450
866912	554358	43.65	0.358082
867935	554407	43.69	0.355850
868769	554436	43.73	0.353992
869377	554414	43.77	0.352479
870135	554478	43.81	0.350932
870810	554409	43.85	0.349091
871533	554351	43.89	0.347179
872207	554368	43.93	0.345660
872616	554460	43.97	0.345040
872985	554601	44.01	0.344695
873277	554573	44.05	0.343908
873867	554503	44.09	0.342267
874347	554457	44.13	0.340974
874743	554481	44.17	0.340136
875276	554516	44.21	0.339019
876180	554591	44.25	0.337183
877160	554573	44.29	0.334830
878148	554579	44.33	0.332549
878916	554524	44.37	0.330557
879761	554525	44.41	0.328594
880472	554482	44.45	0.326783
881388	554454	44.49	0.324552
882244	554454	44.53	0.322566
882951	554436	44.57	0.320860
883692	554471	44.60	0.319273
884436	554476	44.65	0.317570
885313	554571	44.69	0.315892
885865	554595	44.73	0.314705
886366	554602	44.76	0.313574
886813	554526	44.81	0.312262
887459	554478	44.84	0.310595
888067	554483	44.88	0.309212
888512	554484	44.92	0.308191
888610	554330	44.96	0.307397
888733	554188	45.00	0.306590
889072	554104	45.04	0.305499
889494	554221	45.08	0.304960
889781	554325	45.12	0.304684
890131	554418	45.16	0.304223
890820	554446	45.20	0.302743
891834	554482	45.24	0.300548
892777	554534	45.28	0.298577
893622	554608	45.32	0.296915
894385	554652	45.36	0.295331
895183	554659	45.40	0.293532
895779	554645	45.44	0.292118
896258	554626	45.48	0.290954
896619	554559	45.52	0.289883
897305	554548	45.56	0.288278
897970	554497	45.60	0.286574
898586	554572	45.64	0.285447	7	0.929
898889	554540	45.68	0.284639
899138	554451	45.72	0.283744
899432	554283	45.76	0.282455
899714	554127	45.80	0.281238
899921	554118	45.84	0.280734
900129	554109	45.88	0.280228
900611	554189	45.92	0.279428
901290	554251	45.96	0.278115
901563	554318	46.00	0.277742
901640	554433	46.04	0.277992
901756	554521	46.07	0.278054
902341	554576	46.11	0.276930
902990	554521	46.15	0.275256
903512	554428	46.19	0.273730
903970	554370	46.24	0.272479
904406	554293	46.27	0.271208
905001	554328	46.31	0.269992
905597	554339	46.35	0.268685
906277	554410	46.39	0.267411
906828	554421	46.43	0.266208
907388	554473	46.47	0.265137
907970	554532	46.51	0.264043
908449	554498	46.55	0.262838
908810	554421	46.59	0.261741
909136	554380	46.63	0.260856
909575	554427	46.67	0.260042
910125	554507	46.71	0.259100
910424	554462	46.75	0.258262
910462	554371	46.79	0.257841
910505	554309	46.83	0.257515
910784	554356	46.87	0.257062
911142	554414	46.91	0.256472
911497	554466	46.95	0.255867
911714	554467	46.99	0.255383
912043	554562	47.03	0.254996
912355	554635	47.07	0.254565
912577	554591	47.11	0.253905
912938	554524	47.15	0.252849
913445	554525	47.19	0.251716
913922	554579	47.23	0.250847
914169	554519	47.27	0.250073
914506	554437	47.31	0.249016
914990	554393	47.35	0.247771
915419	554316	47.39	0.246528
915544	554158	47.43	0.245665
915849	554044	47.47	0.244563
916435	554063	47.50	0.243324
916902	554095	47.54	0.242400
917315	554195	47.59	0.241848
917669	554266	47.63	0.241320
918314	554383	47.67	0.240315
919023	554528	47.70	0.239271
919408	554599	47.74	0.238676
919413	554619	47.78	0.238738
919289	554582	47.82	0.238878
919414	554555	47.86	0.238500
919993	554662	47.90	0.237607
920184	554655	47.94	0.237156
920396	554777	47.98	0.237135
920408	554714	48.02	0.236876
920875	554711	48.06	0.235827
921266	554605	48.10	0.234567
921576	554577	48.14	0.233775
921714	554492	48.18	0.233155
922138	554517	48.22	0.232307
922710	554560	48.26	0.231196
923287	554633	48.30	0.230187
923693	554647	48.34	0.229339
924083	554662	48.38	0.228530
924582	554722	48.42	0.227647
924835	554679	48.46	0.226929
925035	554692	48.50	0.226534
925160	554688	48.54	0.226243
925509	554773	48.58	0.225785
926185	554963	48.62	0.224991
926468	554943	48.66	0.224293
926575	554889	48.69	0.223857
926278	554643	48.74	0.223606
926366	554564	48.78	0.223120
926757	554563	48.82	0.222253
926994	554551	48.86	0.221685
926826	554517	48.89	0.221931
926659	554479	48.94	0.222159
926975	554578	48.98	0.221827
927798	554804	49.01	0.220845
928001	554773	49.05	0.220283
928123	554711	49.09	0.219785
928288	554588	49.13	0.218968
929200	554803	49.17	0.217752
929723	554845	49.21	0.216755
930247	554957	49.25	0.216015
930449	554914	49.29	0.215412
930851	554962	49.33	0.214706
931043	554864	49.37	0.213922
931210	554778	49.41	0.213238
931388	554745	49.45	0.212725
931633	554798	49.49	0.212383
931990	554898	49.53	0.211967
932362	554931	49.57	0.211273
932566	554872	49.61	0.210607
932696	554848	49.65	0.210234
932793	554867	49.69	0.210091
933231	555030	49.73	0.209731
933711	555148	49.77	0.209114
934093	555223	49.81	0.208554
934115	555242	49.85	0.208576
933815	555164	49.89	0.208945
933614	555095	49.93	0.209132
933796	555106	49.97	0.208773
934248	555181	50.01	0.208059
934761	555265	50.05	0.207246
935041	555194	50.09	0.206371
935464	555168	50.13	0.205350
935846	555147	50.16	0.204437
936209	555179	50.20	0.203762
936260	555100	50.25	0.203359
936334	555054	50.28	0.203028
936561	555035	50.33	0.202462
937052	555146	50.37	0.201799
937433	555245	50.40	0.201332
937628	555281	50.44	0.201039
937690	555206	50.48	0.200627
937985	555166	50.52	0.199836
938346	555144	50.56	0.198968
938733	555239	50.60	0.198474
938572	555125	50.64	0.198405
938417	555051	50.68	0.198470
938259	554911	50.72	0.198298
938523	554934	50.76	0.197808
938441	554856	50.80	0.197699
938276	554797	50.84	0.197841
938156	554761	50.88	0.197970
938340	554762	50.92	0.197572
938757	554830	50.96	0.196914
939170	554904	51.00	0.196287
939687	555027	51.04	0.195614
940107	555094	51.08	0.194947
940328	555047	51.12	0.194293
940456	555023	51.16	0.193926
940430	554959	51.20	0.193746
940528	554964	51.24	0.193552
940734	554944	51.28	0.193030
940974	554935	51.32	0.192475
941164	554935	51.36	0.192062
941147	554856	51.40	0.191807
941245	554787	51.44	0.191340
941375	554728	51.48	0.190840
941796	554858	51.51	0.190404
942062	554946	51.56	0.190151
942384	555066	51.59	0.189894
942309	554962	51.63	0.189673
942391	554930	51.67	0.189377
942232	554822	51.71	0.189324
942227	554852	51.75	0.189446
942209	554892	51.79	0.189632
942240	554885	51.83	0.189539
942469	554917	51.87	0.189160
942734	554937	51.91	0.188659
943079	554973	51.95	0.188043
943461	555002	51.99	0.187321
943797	555025	52.03	0.186677
944257	555173	52.07	0.186226
944523	555251	52.11	0.185937
944816	555335	52.15	0.185612
945033	555356	52.19	0.185219	8	0.934
945019	555254	52.23	0.184874
944830	555090	52.27	0.184679
944851	555055	52.31	0.184504
944992	555090	52.35	0.184328
945119	555074	52.39	0.183994
945052	554918	52.43	0.183564
945017	554822	52.47	0.183286
944966	554758	52.51	0.183160
945043	554802	52.55	0.183155
945206	554822	52.59	0.182876
945394	554839	52.63	0.182532
945574	554868	52.66	0.182250
945606	554865	52.71	0.182169
945606	554850	52.75	0.182114
945323	554657	52.79	0.182015
945304	554604	52.83	0.181860
945409	554626	52.87	0.181714
945561	554658	52.91	0.181503
945748	554685	52.95	0.181198
945890	554659	52.98	0.180795
946297	554767	53.02	0.180313
946605	554826	53.06	0.179865
946970	554937	53.10	0.179485
947174	554975	53.14	0.179185
947366	554978	53.18	0.178781
947496	554946	53.22	0.178382
947598	554912	53.26	0.178037
947645	554899	53.30	0.177887
947835	554951	53.34	0.177669
947939	554931	53.38	0.177371
948142	554935	53.42	0.176947
948158	554836	53.46	0.176548
948214	554796	53.50	0.176279
948129	554684	53.54	0.176050
948426	554800	53.58	0.175837
948486	554801	53.62	0.175711
948489	554833	53.66	0.175822
948260	554789	53.70	0.176154
948103	554754	53.74	0.176364
948109	554739	53.78	0.176296
948123	554642	53.82	0.175908
948584	554761	53.86	0.175352
948901	554785	53.90	0.174757
949196	554798	53.94	0.174169
949264	554712	53.98	0.173705
949504	554781	54.02	0.173442
949404	554702	54.06	0.173366
949211	554564	54.10	0.173273
949129	554452	54.14	0.173037
949287	554476	54.18	0.172785
949486	554500	54.21	0.172444
949582	554478	54.25	0.172156
949747	554483	54.30	0.171819
949948	554542	54.34	0.171604
950179	554605	54.38	0.171339
950185	554653	54.41	0.171503
950449	554730	54.45	0.171219
950457	554699	54.49	0.171087
950747	554732	54.53	0.170585
950765	554724	54.57	0.170516
950731	554679	54.61	0.170424
950748	554716	54.65	0.170524
950740	554738	54.69	0.170622
950848	554808	54.73	0.170648
950825	554720	54.77	0.170373
950962	554704	54.81	0.170019
951120	554693	54.85	0.169638
951331	554730	54.89	0.169321
951357	554690	54.93	0.169117
951549	554730	54.97	0.168852
951672	554748	55.01	0.168654
951861	554803	55.05	0.168451
952160	554943	55.09	0.168324
952440	555073	55.13	0.168202
952769	555206	55.17	0.167985
952819	555162	55.21	0.167716
952945	555149	55.25	0.167397
952954	555105	55.29	0.167216
952927	555046	55.33	0.167056
952866	554977	55.37	0.166933
952950	555002	55.41	0.166845
953124	555080	55.45	0.166759
953274	555168	55.49	0.166761
953356	555236	55.53	0.166836
953532	555296	55.56	0.166679
953470	555147	55.60	0.166263
953316	554908	55.65	0.165712
953161	554718	55.69	0.165344
953253	554685	55.72	0.165025
953338	554634	55.76	0.164655
953400	554590	55.80	0.164359
953461	554560	55.84	0.164118
953575	554556	55.88	0.163858
953673	554555	55.92	0.163644
953697	554533	55.96	0.163512
953771	554533	56.00	0.163353
953887	554545	56.04	0.163148
954076	554601	56.08	0.162950
954044	554541	56.12	0.162797
953876	554414	56.16	0.162689
953749	554285	56.20	0.162485
953796	554266	56.24	0.162314
954046	554354	56.28	0.162102
954358	554490	56.32	0.161935
954693	554634	56.36	0.161749
954829	554666	56.40	0.161575
954748	554581	56.44	0.161435
954563	554462	56.48	0.161393
954562	554454	56.52	0.161365
954579	554459	56.56	0.161347
954615	554457	56.60	0.161263
954435	554333	56.64	0.161191
954470	554322	56.68	0.161075
954538	554319	56.72	0.160918
954748	554383	56.76	0.160705
955049	554481	56.80	0.160421
955413	554616	56.84	0.160140
955513	554616	56.88	0.159925
955419	554523	56.91	0.159784
955288	554409	56.95	0.159644
955274	554350	57.00	0.159456
955194	554272	57.04	0.159339
955304	554292	57.08	0.159177
955489	554356	57.12	0.159017
955766	554449	57.15	0.158768
955790	554412	57.19	0.158580
955794	554378	57.23	0.158446
955803	554339	57.27	0.158282
955904	554363	57.31	0.158155
955997	554378	57.35	0.158011
956097	554429	57.39	0.157985
956170	554496	57.43	0.158076
956133	554499	57.47	0.158167
956069	554488	57.51	0.158263
955957	554439	57.55	0.158322
955905	554423	57.59	0.158374
955919	554408	57.63	0.158289
956081	554435	57.67	0.158042
956234	554446	57.71	0.157755
956273	554402	57.75	0.157509
956376	554407	57.79	0.157307
956448	554394	57.83	0.157105
956540	554405	57.87	0.156949
956590	554392	57.91	0.156794
956709	554429	57.95	0.156676
956828	554467	57.99	0.156562
956904	554473	58.03	0.156421
956940	554469	58.07	0.156330
957132	554535	58.10	0.156163
957257	554567	58.15	0.156014
957378	554589	58.18	0.155836
957464	554609	58.22	0.155726
957432	554599	58.27	0.155758
957353	554563	58.31	0.155794
957278	554523	58.35	0.155806
957287	554532	58.39	0.155820
957542	554695	58.43	0.155877
957671	554802	58.46	0.155996
957733	554853	58.50	0.156051
957742	554852	58.54	0.156028
957768	554838	58.58	0.155921
957816	554823	58.62	0.155763
957915	554837	58.66	0.155604
958006	554843	58.70	0.155431	9	0.929
958240	554919	58.74	0.155212
958333	554921	58.78	0.155021
958411	554930	58.82	0.154887
958274	554834	58.86	0.154826
958130	554724	58.90	0.154728
957925	554581	58.94	0.154638
957857	554517	58.98	0.154547
957711	554437	59.02	0.154564
957789	554464	59.06	0.154497
957974	554543	59.10	0.154393
958220	554630	59.14	0.154189
958254	554615	59.18	0.154061
958033	554480	59.22	0.154035
957853	554385	59.26	0.154068
957735	554321	59.30	0.154084
957733	554331	59.34	0.154125
957743	554364	59.38	0.154226
957650	554385	59.41	0.154502
957784	554514	59.46	0.154692
957783	554535	59.50	0.154771
957906	554563	59.54	0.154612
957836	554458	59.58	0.154374
957810	554375	59.61	0.154123
957716	554245	59.66	0.153844
957758	554213	59.70	0.153636
958017	554326	59.73	0.153500
958332	554524	59.77	0.153558
958598	554682	59.81	0.153573
958695	554716	59.85	0.153492
958639	554650	59.89	0.153368
958594	554609	59.93	0.153313
958441	554538	59.97	0.153377
958439	554530	60.01	0.153352
958386	554477	60.05	0.153270
958533	554515	60.09	0.153096
958510	554464	60.13	0.152957
958509	554440	60.17	0.152871
958415	554369	60.21	0.152809
958404	554369	60.25	0.152833
958356	554380	60.29	0.152976
958200	554380	60.33	0.153309
958187	554456	60.37	0.153617
958099	554440	60.41	0.153746
958073	554404	60.45	0.153669
957929	554278	60.49	0.153511
957947	554237	60.53	0.153321
958048	554254	60.57	0.153168
958175	554289	60.61	0.153026
958187	554279	60.65	0.152964
958273	554317	60.69	0.152920
958400	554390	60.73	0.152919
958437	554400	60.77	0.152877
958359	554339	60.81	0.152818
958207	554242	60.85	0.152785
958242	554268	60.89	0.152806
958220	554269	60.93	0.152856
958410	554352	60.97	0.152757
958678	554462	61.00	0.152591
959096	554650	61.05	0.152393
959258	554739	61.09	0.152375
959273	554769	61.12	0.152454
959101	554712	61.16	0.152611
959056	554696	61.20	0.152648
958862	554604	61.24	0.152722
958836	554603	61.28	0.152774
958755	554607	61.32	0.152962
958993	554761	61.36	0.153022
959310	554934	61.40	0.152984
959486	554995	61.44	0.152833
959643	555056	61.48	0.152723
959572	554997	61.52	0.152657
959751	555073	61.56	0.152556
959834	555085	61.60	0.152423
959768	555021	61.64	0.152328
959602	554922	61.68	0.152317
959339	554754	61.72	0.152258
959380	554751	61.76	0.152160
959289	554669	61.80	0.152051
959432	554750	61.84	0.152045
959309	554702	61.88	0.152130
959462	554796	61.92	0.152151
959446	554782	61.96	0.152133
959692	554884	62.00	0.151985
959729	554888	62.04	0.151921
959591	554806	62.08	0.151912
959632	554834	62.12	0.151928
959604	554816	62.16	0.151922
959678	554873	62.20	0.151974
959329	554727	62.24	0.152180
959195	554721	62.28	0.152443
959106	554692	62.31	0.152526
959291	554770	62.36	0.152419
959342	554762	62.40	0.152281
959489	554841	62.43	0.152259
959507	554863	62.48	0.152302
959564	554888	62.51	0.152272
959470	554817	62.55	0.152211
959346	554748	62.59	0.152221
959322	554753	62.63	0.152291
959395	554801	62.67	0.152312
959540	554868	62.71	0.152250
959404	554780	62.75	0.152215
959202	554672	62.79	0.152248
959165	554653	62.83	0.152257
959288	554696	62.87	0.152153
959566	554806	62.91	0.151966
959848	554931	62.95	0.151825
960047	555031	62.99	0.151770
959941	554989	63.03	0.151841
959735	554868	63.07	0.151834
959529	554768	63.11	0.151904
959418	554753	63.15	0.152086
959128	554705	63.19	0.152527
959064	554754	63.23	0.152845
959080	554781	63.27	0.152910
959351	554891	63.31	0.152738
959540	554956	63.35	0.152574
959708	555021	63.39	0.152456
959762	555022	63.43	0.152344
959715	554981	63.47	0.152293
959597	554928	63.51	0.152349
959463	554890	63.55	0.152495
959383	554872	63.59	0.152599
959430	554903	63.63	0.152613
959476	554928	63.67	0.152608
959319	554846	63.70	0.152640
959319	554869	63.74	0.152725
959376	554904	63.78	0.152732
959496	554948	63.83	0.152639
959370	554848	63.86	0.152539
959333	554817	63.90	0.152503
959487	554937	63.94	0.152617
959451	554935	63.98	0.152687
959297	554864	64.02	0.152753
959138	554776	64.06	0.152768
959287	554885	64.10	0.152852
959251	554896	64.14	0.152969
959266	554903	64.18	0.152963
959280	554902	64.22	0.152930
959407	554960	64.26	0.152873
959466	555009	64.30	0.152927
959384	554986	64.34	0.153018
959364	554983	64.38	0.153049
959288	554938	64.42	0.153045
959342	554959	64.46	0.153008
959157	554871	64.50	0.153078
959069	554842	64.54	0.153159
958847	554723	64.58	0.153193
958971	554779	64.62	0.153135
959004	554785	64.66	0.153087
959105	554863	64.70	0.153159
958918	554775	64.74	0.153234
958920	554775	64.78	0.153229
959045	554804	64.82	0.153070
959145	554832	64.86	0.152959
959262	554905	64.90	0.152979
959103	554856	64.93	0.153138
959142	554910	64.98	0.153254
959123	554906	65.01	0.153279
959080	554886	65.06	0.153297
959186	554957	65.09	0.153333
958949	554833	65.14	0.153381
958952	554828	65.18	0.153357
958849	554748	65.21	0.153281	10	0.929
958805	554727	65.25	0.153298
958740	554709	65.29	0.153370
958705	554717	65.33	0.153474
958846	554809	65.37	0.153513
958921	554864	65.41	0.153555
958999	554922	65.45	0.153603
959056	554974	65.49	0.153673
959171	555048	65.53	0.153700
959262	555122	65.57	0.153779
959409	555228	65.61	0.153856
959541	555326	65.65	0.153936
959699	555408	65.69	0.153901
959703	555382	65.73	0.153797
959696	555352	65.77	0.153701
959671	555335	65.81	0.153692
959820	555432	65.85	0.153732
959849	555467	65.89	0.153799
959599	555351	65.93	0.153904
959389	555266	65.97	0.154039
959264	555234	66.01	0.154188
959342	555297	66.05	0.154253
959399	555324	66.09	0.154231
959572	555421	66.13	0.154220
959627	555457	66.17	0.154235
959348	555330	66.21	0.154362
959041	555172	66.25	0.154435
958872	555090	66.29	0.154493
958902	555124	66.33	0.154554
958875	555143	66.37	0.154682
958711	555098	66.40	0.154866
958351	554929	66.44	0.155012
958021	554772	66.48	0.155137
957742	554641	66.52	0.155250
957732	554665	66.56	0.155360
957711	554674	66.60	0.155438
957769	554704	66.64	0.155425
957849	554734	66.68	0.155365
958052	554841	66.72	0.155326
958232	554960	66.76	0.155380
958214	555001	66.80	0.155570
958055	554954	66.84	0.155736
958096	554991	66.88	0.155785
958150	555020	66.92	0.155776
958256	555089	66.96	0.155804
958041	554991	67.00	0.155902
958171	555067	67.04	0.155905
958212	555085	67.08	0.155884
958330	555145	67.12	0.155853
958391	555194	67.16	0.155903
958421	555240	67.20	0.156009
958363	555244	67.24	0.156147
958227	555186	67.28	0.156224
957891	555010	67.32	0.156293
957773	554969	67.36	0.156394
957589	554919	67.40	0.156602
957622	554966	67.44	0.156705
957853	555105	67.48	0.156724
957918	555142	67.52	0.156722
957901	555155	67.56	0.156806
957580	554997	67.60	0.156909
957514	554947	67.63	0.156866
957730	555030	67.67	0.156710
957934	555120	67.71	0.156606
957991	555177	67.75	0.156695
957800	555130	67.80	0.156929
957673	555104	67.84	0.157105
957776	555160	67.88	0.157091
957786	555175	67.91	0.157125
957786	555208	67.95	0.157247
957704	555207	67.99	0.157418
957698	555187	68.03	0.157357
957640	555114	68.07	0.157212
957518	555032	68.11	0.157171
957379	554993	68.15	0.157324
957268	554988	68.19	0.157543
957172	554974	68.23	0.157696
957235	555054	68.27	0.157857
957290	555129	68.31	0.158016
957221	555149	68.35	0.158237
957096	555084	68.39	0.158264
957034	555040	68.43	0.158235
957015	555032	68.47	0.158246
957108	555115	68.51	0.158353
956982	555056	68.55	0.158405
956955	555002	68.59	0.158264
956913	554947	68.63	0.158151
957146	555090	68.67	0.158180
957180	555157	68.71	0.158354
957222	555223	68.75	0.158507
957193	555215	68.79	0.158540
957088	555176	68.83	0.158621
956951	555139	68.87	0.158777
956872	555145	68.91	0.158968
957015	555221	68.95	0.158942
957008	555184	68.99	0.158821
955187	555082	69.03	0.162342
955026	555038	69.07	0.162525
954964	555052	69.10	0.162709
956605	555071	69.15	0.159266
956605	555103	69.19	0.159384
956597	555156	69.22	0.159597
956571	555212	69.26	0.159859
956496	555219	69.30	0.160045
956344	555149	69.34	0.160112
956282	555145	69.38	0.160230
956190	555129	69.42	0.160368
956285	555246	69.46	0.160596
956279	555256	69.50	0.160646
956319	555256	69.54	0.160560
956226	555190	69.58	0.160516
956126	555161	69.62	0.160623
955980	555155	69.66	0.160913
955985	555202	69.70	0.161076
955959	555194	69.74	0.161102
955924	555177	69.78	0.161114
955832	555143	69.82	0.161186
955848	555176	69.86	0.161273
955771	555124	69.90	0.161246
955706	555082	69.94	0.161231
955660	555081	69.98	0.161326
955530	555074	70.02	0.161578
955360	555059	70.06	0.161887
954974	554895	70.10	0.162109
954943	554914	70.14	0.162246
954812	554883	70.18	0.162412
955150	555155	70.22	0.162690
955115	555200	70.25	0.162931
955149	555232	70.30	0.162976
954873	555079	70.34	0.163004
954771	555055	70.38	0.163134
954786	555143	70.42	0.163426
954882	555223	70.46	0.163515
954945	555231	70.49	0.163410
954832	555121	70.53	0.163247
954644	555038	70.57	0.163343
954501	555027	70.61	0.163609
954347	555000	70.65	0.163840
954260	554958	70.69	0.163872
954347	554997	70.73	0.163829
954402	555051	70.77	0.163910
954468	555139	70.81	0.164093
954365	555105	70.85	0.164189
954464	555132	70.89	0.164076
954318	555033	70.93	0.164024
954225	555028	70.97	0.164205
954125	555060	71.01	0.164537
954146	555149	71.05	0.164820
954008	555132	71.09	0.165054
953815	555091	71.13	0.165316
953594	555042	71.17	0.165610
953585	555086	71.21	0.165791
953571	555093	71.25	0.165847
953769	555236	71.29	0.165950
953621	555209	71.33	0.166168
953504	555207	71.37	0.166411
953225	555045	71.41	0.166413
953185	554999	71.45	0.166329
953078	554953	71.49	0.166389
952961	554945	71.53	0.166611
952985	555011	71.57	0.166803
952888	554972	71.61	0.166867
952877	554987	71.65	0.166946
952740	554979	71.69	0.167211
952732	555050	71.73	0.167490	11	0.928
952863	555166	71.77	0.167636
952850	555144	71.80	0.167583
952876	555152	71.85	0.167557
952605	555050	71.89	0.167763
952480	555059	71.92	0.168064
952342	555059	71.96	0.168361
952214	555033	72.00	0.168540
951942	554965	72.04	0.168874
951696	554938	72.08	0.169303
951676	555044	72.12	0.169737
951747	555125	72.16	0.169883
951991	555275	72.20	0.169911
952078	555371	72.24	0.170078
952168	555510	72.28	0.170396
951973	555482	72.32	0.170712
951882	555446	72.36	0.170775
951800	555405	72.40	0.170801
951785	555445	72.44	0.170980
951463	555359	72.48	0.171356
951360	555390	72.52	0.171691
951210	555330	72.56	0.171793
951367	555423	72.60	0.171798
951294	555408	72.64	0.171900
951156	555389	72.68	0.172127
951053	555359	72.72	0.172238
951092	555375	72.76	0.172213
951193	555449	72.80	0.172268
951080	555454	72.84	0.172530
950820	555409	72.88	0.172923
950595	555364	72.92	0.173242
950453	555348	72.96	0.173488
950280	555318	73.00	0.173750
950104	555311	73.04	0.174103
949829	555265	73.08	0.174526
949647	555230	73.12	0.174789
949704	555296	73.16	0.174910
949638	555307	73.19	0.175093
949529	555330	73.24	0.175412
949090	555174	73.28	0.175784
948893	555090	73.31	0.175899
948705	554992	73.36	0.175943
948580	554947	73.40	0.176047
948421	554927	73.44	0.176316
948251	554901	73.48	0.176587
948166	554899	73.52	0.176763
948187	554945	73.56	0.176887
948106	554966	73.60	0.177139
947956	554947	73.64	0.177393
947661	554830	73.68	0.177598
947627	554815	73.72	0.177616
947771	554915	73.76	0.177674
947759	554964	73.80	0.177881
947695	555010	73.84	0.178189
947417	554932	73.88	0.178501
947361	554980	73.92	0.178799
947104	554937	73.96	0.179196
946735	554835	74.00	0.179617
946410	554742	74.04	0.179977
946225	554676	74.08	0.180133
946071	554645	74.12	0.180352
945934	554646	74.16	0.180652
945713	554605	74.20	0.180979
945872	554741	74.24	0.181136
945962	554809	74.28	0.181193
946154	554973	74.32	0.181382
945925	554925	74.36	0.181700
945634	554828	74.40	0.181972
945520	554804	74.44	0.182130
945652	554899	74.48	0.182195
945759	555010	74.51	0.182373
945699	555015	74.55	0.182521
945750	555059	74.59	0.182573
945867	555114	74.63	0.182523
945871	555136	74.67	0.182595
945624	555063	74.71	0.182860
945397	555027	74.75	0.183219
945232	555009	74.79	0.183510
944987	554947	74.83	0.183811
944777	554920	74.87	0.184167
944475	554846	74.91	0.184548
944374	554872	74.95	0.184863
944269	554870	74.99	0.185083
944158	554858	75.03	0.185279
943891	554769	75.07	0.185529
943629	554677	75.11	0.185758
943463	554626	75.15	0.185930
943410	554621	75.19	0.186027
943378	554629	75.23	0.186125
943346	554671	75.27	0.186350
943235	554673	75.31	0.186598
943112	554667	75.35	0.186843
943141	554700	75.39	0.186901
943185	554735	75.43	0.186935
943189	554727	75.47	0.186897
942948	554608	75.50	0.186981
942857	554581	75.55	0.187079
942876	554633	75.59	0.187229
943166	554842	75.62	0.187371
943314	554969	75.67	0.187518
943215	554960	75.71	0.187700
942980	554868	75.75	0.187870
942655	554726	75.78	0.188052
942425	554634	75.82	0.188212
942279	554580	75.86	0.188330
942094	554500	75.90	0.188436
941964	554455	75.94	0.188553
941894	554433	75.98	0.188623
942068	554550	76.02	0.188677
942147	554612	76.06	0.188734
942102	554607	76.10	0.188814
941856	554478	76.14	0.188872
941859	554480	76.18	0.188873
942009	554560	76.22	0.188842
942199	554669	76.26	0.188832
942115	554631	76.30	0.188874
941814	554464	76.34	0.188912	12	0.664
941660	554364	76.38	0.188877
941777	554397	76.42	0.188745
942030	554513	76.46	0.188623
942154	554542	76.50	0.188461
942228	554539	76.54	0.188289
942185	554461	76.58	0.188095
942231	554450	76.62	0.187954
942220	554426	76.66	0.187890
942309	554481	76.70	0.187899
942265	554481	76.74	0.187995
942238	554501	76.78	0.188127
942228	554527	76.82	0.188245
942400	554633	76.86	0.188262
942604	554739	76.90	0.188211
942702	554763	76.94	0.188086
942701	554722	76.98	0.187937
942518	554570	77.01	0.187774
942442	554468	77.06	0.187562
942751	554591	77.10	0.187346
943013	554683	77.13	0.187116
943169	554732	77.17	0.186959
943058	554628	77.22	0.186816
943015	554568	77.25	0.186688
943161	554614	77.29	0.186541
943255	554623	77.33	0.186370
943436	554675	77.37	0.186169
943516	554665	77.41	0.185959
943509	554591	77.45	0.185701
943675	554612	77.49	0.185419
943819	554610	77.53	0.185099
944011	554642	77.57	0.184801
944053	554586	77.61	0.184503
944174	554598	77.65	0.184285
944306	554653	77.69	0.184202
944555	554820	77.73	0.184279
944617	554910	77.77	0.184476
[truncated: 3 more rows]
