# Supplementary material for: B. subtilis MutS2 splits stalled ribosomes into subunits without mRNA cleavage
Source: EMBO J. 2023 Dec 14;43(4):2. doi: 10.1038/s44318-023-00010-3 (PMC10897456; doi:10.1038/s44318-023-00010-3)
Supplement: Supplementary file 3 — Source Data Fig. 1 [file 44318_2023_10_MOESM3_ESM.zip › Figure 1/1D/gradient absorbances/High_dose_CAM.csv]

FlowCell Text Data File: 20211014_FLAG_MutS2_CAM_200.csv
Software Version: 1.53A
Date: 2021-10-14
Time: 14:15:51
User: Esther
Experiment name: 20211014_FLAG_MutS2_CAM
*** CENTRIFUGE SETTINGS ***
Rotor Manufacturer: Beckman
Rotor Model: SW41Ti
Speed: 35 rpm
Gradient: SUCROSE 10.0% to 50.0% v/v
Time: 2:30
w2t: x 10^0
Number of Tubes: 2
Sample Volume: .14 ml
Temperature: 4.0 deg C
*** FRACTIONATION SETTINGS ***
Volume displaced/mm: 0.143 ml/mm
Tubing length: 290 mm
Total Dead Volume (= last fraction): 0.299 ml
Scan Speed: 0.20 mm/sec
Total Distance: 78.2 mm
Upper Limit to Slow-down Distance: 43.90 mm
Start mode: Slow-down distance
Fail-safe Distance (M): 0 mm
Number of fractions: 12
Distance/fraction: 6.52 mm
Start Distance: 0.00 mm
Volume/fraction: 0.930 ml
Data Samples/mm: 25.25
*** SCANNING SETTINGS ***
Scanning mode: SINGLE UV OD
Channel A (LED1) Wavelength: 260 nm
Sensitivity: 1
Integration time: 198 ms
Averaging: 3 samples
LED1 (260 nm) On Time: 18 ms
Sample A Zero: 1031356
Source A Zero: 606587.0
Data Columns:
Sample	Source	Position(mm)	Absorbance	Fraction Number	Fraction Volume(ml)
851079	600180	0.00	0.371381
843647	599974	0.05	0.388625
842426	599877	0.09	0.391258
840985	599813	0.13	0.394542
837821	599875	0.17	0.402466
832925	599916	0.21	0.414598
833150	599963	0.25	0.414206
844972	599988	0.29	0.385462
754184	599905	0.33	0.617754
601177	599843	0.37	1.081492
595969	599865	0.41	1.099369
486587	600092	0.45	1.515039
625117	600233	0.49	1.002922
624025	600120	0.53	1.006114
831141	599936	0.57	0.419053
639875	599770	0.61	0.953599
590423	599924	0.65	1.118700
434290	599903	0.69	1.747044
563275	599938	0.73	1.215061
609120	599756	0.77	1.054338
764921	599744	0.81	0.588281
845807	599623	0.85	0.382196
852509	599641	0.89	0.366108
861267	599689	0.92	0.345359
872029	599816	0.97	0.320383
798540	599819	1.01	0.500528
650769	599904	1.05	0.919514
649117	599930	1.08	0.924803
726897	599950	1.12	0.693310
872082	599864	1.16	0.320423
867444	599836	1.20	0.331238
866910	599791	1.24	0.332345
869422	599785	1.28	0.326404
871880	599825	1.32	0.320764
872996	599904	1.36	0.318416
873441	600029	1.40	0.317799
873329	600064	1.44	0.318181
872980	600214	1.48	0.319510
871395	600294	1.52	0.323501
867153	600391	1.56	0.333817
860513	600440	1.60	0.349712
853953	600478	1.64	0.365499
849176	600512	1.68	0.377093
845506	600372	1.72	0.385478
842127	600296	1.76	0.393413
839283	600345	1.80	0.400501
836996	600448	1.84	0.406436
835903	600346	1.88	0.408762
839716	600175	1.92	0.398867
801814	600032	1.96	0.492883
694443	600104	2.00	0.787290
716000	600165	2.04	0.724949
776278	600286	2.08	0.559973
899382	600297	2.12	0.258829
891887	600277	2.16	0.275884
888494	600251	2.20	0.283594
890308	600274	2.24	0.279499
888804	600355	2.28	0.283235
886689	600354	2.32	0.288106
885561	600368	2.36	0.290758
885052	600345	2.40	0.291856
884839	600291	2.43	0.292165
884821	600264	2.47	0.292114
883424	600298	2.51	0.295463
877586	600344	2.55	0.309186
869463	600406	2.59	0.328425
861803	600337	2.63	0.346296
856743	600307	2.67	0.358242
855032	600204	2.71	0.361982
857895	600164	2.75	0.355006
850238	600025	2.79	0.372876
748823	599918	2.83	0.632395
738002	599917	2.87	0.662175
739966	600064	2.91	0.657238
834967	600154	2.95	0.410400
835824	600084	2.99	0.408062
836521	600068	3.03	0.406302
836632	600102	3.07	0.406146
835469	600167	3.11	0.409214
815384	600196	3.15	0.459103
807071	600153	3.19	0.479924
797774	600153	3.23	0.503631
815521	600116	3.27	0.458487
710927	600099	3.31	0.739272
446366	600080	3.35	1.691529
170797	600216	3.39	3.657615
5945	600358	3.43	10.528780
3221	600474	3.47	11.783151
3253	600500	3.51	11.763012
3266	600519	3.55	11.754916
3278	600473	3.59	11.747255
3289	600458	3.62	11.740350
3300	600441	3.67	11.733460
3310	600537	3.71	11.727596
3316	600505	3.74	11.723781
3321	600408	3.79	11.720368
3324	600309	3.82	11.718183
3327	600132	3.87	11.715734
3328	600041	3.90	11.714809
3325	599982	3.94	11.716453
3320	599988	3.98	11.719552
3317	599999	4.02	11.721440
3315	599953	4.06	11.722517
3313	599880	4.10	11.723503
3308	599907	4.14	11.726685
3300	599744	4.18	11.731083
3295	599670	4.22	11.733933
3291	599517	4.26	11.735897
3290	599660	4.30	11.737006
3289	599737	4.34	11.737891
3287	599957	4.38	11.739886
3284	599976	4.42	11.741819
3280	600008	4.46	11.744422
3277	599929	4.50	11.746025
3275	599943	4.54	11.747322
3274	599950	4.58	11.747971
3272	599821	4.62	11.748781
3271	599762	4.66	11.749205
3270	599725	4.70	11.749705
3272	599890	4.74	11.749016
3275	600136	4.78	11.747980
3278	600143	4.82	11.746130
3282	600095	4.86	11.743472
3283	599807	4.90	11.741866
3285	599861	4.93	11.740804
3286	599864	4.98	11.740192
3287	599975	5.01	11.739948
3288	599947	5.05	11.739230
3288	599889	5.09	11.739032
3288	599953	5.13	11.739250
3290	600055	5.17	11.738354
3291	600128	5.21	11.737981
3293	599926	5.25	11.736049
3294	599669	5.29	11.734551
3299	599513	5.33	11.730915
3307	599563	5.37	11.726130
3316	599764	5.41	11.721255
3325	599883	5.45	11.716115
3333	599912	5.49	11.711297
3342	599816	5.53	11.705452
3352	599790	5.57	11.699250
3362	599699	5.61	11.692844
3373	599650	5.65	11.685994
3385	599613	5.69	11.678601
3399	599572	5.73	11.670016
3414	599669	5.77	11.661337
3428	599687	5.81	11.653025
3444	599754	5.85	11.643726
3462	599734	5.89	11.632991
3483	599672	5.93	11.620406
3508	599625	5.97	11.605612
3536	599541	6.01	11.589058
3567	599524	6.05	11.571140
3602	599516	6.09	11.551134
3645	599512	6.13	11.526839
3696	599540	6.17	11.498504
3753	599562	6.21	11.467265
3817	599536	6.25	11.432578
3893	599466	6.29	11.392000
3984	599422	6.33	11.344571
4090	599388	6.36	11.290727
4212	599408	6.41	11.230655
4354	599509	6.44	11.163156
4528	599756	6.48	11.083822
4736	599754	6.52	10.991919	1	0.928
4976	599692	6.56	10.890561
5242	599401	6.60	10.783013
5537	599381	6.64	10.670921
5880	599378	6.68	10.547932
6277	599627	6.72	10.415098
6712	599646	6.76	10.278064
7175	599616	6.80	10.141474
7671	599456	6.84	10.004157
8242	599473	6.88	9.857313
8892	599526	6.92	9.702176
9615	599524	6.96	9.542220
10402	599681	7.00	9.381781
11266	599617	7.04	9.218301
12258	599654	7.08	9.045757
13382	599658	7.12	8.866262
14609	599756	7.16	8.687097
15927	599859	7.20	8.510709
17364	599816	7.24	8.333813
18994	599843	7.28	8.150320
20787	599743	7.32	7.965410
22706	599732	7.36	7.784698
24727	599803	7.40	7.610476
26916	599942	7.44	7.437388
29306	599932	7.48	7.263289
31859	599806	7.52	7.091953
34552	599688	7.56	6.925517
37402	599674	7.60	6.763298
40484	599760	7.63	6.601575
43757	599873	7.68	6.442886
47132	599970	7.71	6.291190
50623	600034	7.75	6.145206
54309	599914	7.79	6.000988
58347	599813	7.84	5.853900
62650	599688	7.88	5.707882
67048	599767	7.91	5.569333
71463	599925	7.95	5.439389
75968	600023	7.99	5.314640
80685	600099	8.03	5.191640
85493	600044	8.07	5.073020
90539	600043	8.11	4.955680
95700	600027	8.16	4.842194
101184	599926	8.20	4.727836
106795	599904	8.24	4.617331
112460	599834	8.27	4.511336
118087	599831	8.31	4.411427
123712	599805	8.36	4.316123
129577	599861	8.40	4.221541
135553	599939	8.43	4.129553
141577	599997	8.47	4.040784
147549	599949	8.51	3.956082
153649	599876	8.55	3.872944
159872	599791	8.59	3.791418
166044	599752	8.63	3.713780
171999	599729	8.67	3.641605
177743	599704	8.71	3.574305
183582	599704	8.75	3.508169
189733	599699	8.79	3.440720
196111	599783	8.83	3.373356
202379	599838	8.87	3.309170
208470	599899	8.91	3.248705
214591	599820	8.95	3.189223
221041	599772	8.99	3.128466
227668	599667	9.03	3.067665
234082	599633	9.07	3.010702
240461	599663	9.11	2.955792
246931	599774	9.15	2.901844
253776	599863	9.19	2.846201
260640	599835	9.23	2.791498
267427	599865	9.27	2.739002
273982	599821	9.31	2.689304
280546	599813	9.35	2.640835
287112	599795	9.39	2.593437
293676	599862	9.43	2.547414
299994	599916	9.46	2.504046
306080	599927	9.51	2.462989
312190	599911	9.55	2.422492
318270	599850	9.58	2.382819
324244	599853	9.62	2.344779
329731	599743	9.67	2.310068
335099	599690	9.70	2.276845
340633	599624	9.74	2.243106
346436	599638	9.78	2.208590
352180	599714	9.82	2.175202
357535	599800	9.86	2.144618
362693	599970	9.90	2.115890
367752	599934	9.94	2.087425
372949	599837	9.98	2.058381
377946	599666	10.02	2.030565
382768	599565	10.06	2.004280
387487	599482	10.10	1.978925
392473	599456	10.14	1.952676
397357	599477	10.18	1.927443
402007	599551	10.22	1.903890
406235	599548	10.26	1.882473
410472	599628	10.30	1.861516
414679	599655	10.34	1.840744
418886	599756	10.38	1.820435
423015	599793	10.42	1.800491
427162	599741	10.46	1.780352
431365	599669	10.50	1.760073
435388	599690	10.54	1.741150
438815	599766	10.58	1.725367
441764	599945	10.62	1.712273
444311	599929	10.66	1.700456
446855	599932	10.70	1.688784
449147	599860	10.74	1.678070
451274	599912	10.78	1.668581
453083	599981	10.82	1.660631
454706	600041	10.86	1.653519
456350	600162	10.89	1.646547
457870	600165	10.94	1.639753
459148	600102	10.98	1.633836
460133	600016	11.01	1.629158
461216	600071	11.06	1.624535
462389	600073	11.10	1.619344
463413	600034	11.13	1.614685
464066	600052	11.17	1.611865
464436	600098	11.21	1.610392
464729	600160	11.25	1.609313
464820	600097	11.29	1.608697
464800	600121	11.33	1.608867
464591	600077	11.37	1.609637
464284	599982	11.41	1.610666
463929	599928	11.45	1.612047
463522	599924	11.49	1.613829
463170	600002	11.53	1.615649
462704	599913	11.57	1.617405
462232	599836	11.61	1.619231
461705	599818	11.65	1.621504
461093	599872	11.69	1.624402
460173	599809	11.73	1.628274
459009	599680	11.77	1.633016
457820	599619	11.81	1.638115
456770	599648	11.85	1.642912
455770	599613	11.89	1.647277
454794	599613	11.93	1.651663
453795	599640	11.97	1.656255
452764	599623	12.01	1.660850
451728	599630	12.05	1.665562
450550	599512	12.09	1.670502
449478	599686	12.13	1.675970
448301	599734	12.16	1.681498
447137	599850	12.21	1.687214
445811	599783	12.25	1.693062
444571	599844	12.28	1.698969
443345	599908	12.33	1.704838
442166	600053	12.36	1.710781
440671	599939	12.40	1.717322
439061	599797	12.44	1.724326
437242	599566	12.48	1.732033
435756	599564	12.52	1.738992
434256	599587	12.56	1.746126
432869	599599	12.60	1.752712
431343	599601	12.64	1.759945
429912	599611	12.68	1.766778
428475	599680	12.72	1.773865
426955	599772	12.76	1.781450
425276	599847	12.80	1.789768
423493	599895	12.84	1.798528
421569	599768	12.88	1.807412
419738	599785	12.92	1.816376
417894	599780	12.96	1.825368
416050	599833	13.00	1.834597
414169	599888	13.04	1.844057	2	0.929
412201	599874	13.08	1.853754
410194	599829	13.12	1.863588
408056	599618	13.16	1.873560
405934	599446	13.20	1.883641
403830	599300	13.24	1.893776
401833	599296	13.28	1.903906
399924	599374	13.32	1.913916
398123	599526	13.36	1.923670
396309	599565	13.40	1.933147
394472	599508	13.44	1.942459
392619	599349	13.48	1.951550
390888	599292	13.52	1.960396
389355	599402	13.56	1.968812
387851	599452	13.60	1.976902
386066	599446	13.64	1.986320
384501	599336	13.67	1.994255
383115	599309	13.71	2.001552
382087	599246	13.76	2.006835
380871	599143	13.79	2.013005
379740	599173	13.83	2.019193
378703	599194	13.87	2.024859
377759	599170	13.91	2.029884
376944	599127	13.95	2.034157
376258	599137	13.99	2.037918
375693	599170	14.03	2.041105
375233	599202	14.07	2.043721
374981	599232	14.11	2.045198
374951	599337	14.15	2.045721
374982	599308	14.19	2.045452
375134	599385	14.23	2.044886
375251	599412	14.27	2.044340
375419	599505	14.31	2.043742
375491	599514	14.35	2.043380
375539	599502	14.39	2.043078
375547	599393	14.43	2.042662
375531	599165	14.47	2.041971
375716	599109	14.51	2.040772
376001	599154	14.55	2.039374
376259	599207	14.59	2.038151
376458	599217	14.63	2.037104
376660	599254	14.67	2.036132
376995	599416	14.71	2.034867
377282	599442	14.75	2.033398
377481	599393	14.79	2.032152
377602	599197	14.83	2.030827
377824	599102	14.87	2.029300
378185	599155	14.91	2.027527
378520	599222	14.95	2.025944
378741	599226	14.99	2.024763
378918	599174	15.03	2.023630
379215	599223	15.07	2.022194
379550	599241	15.11	2.020449
379857	599213	15.15	2.018699
380135	599212	15.19	2.017199
380463	599354	15.23	2.015919
380750	599429	15.27	2.014632
380968	599455	15.31	2.013549
381051	599431	15.34	2.013022
380848	599438	15.38	2.014136
380896	599505	15.42	2.014107
381005	599520	15.46	2.013572
381375	599555	15.50	2.011706
381362	599463	15.54	2.011462
381327	599469	15.58	2.011670
381248	599437	15.62	2.011985
381189	599491	15.66	2.012486
381138	599399	15.70	2.012445
381122	599381	15.74	2.012470
381216	599383	15.78	2.011972
381253	599351	15.82	2.011664
381378	599333	15.86	2.010932
381485	599248	15.90	2.010068
381608	599220	15.94	2.009313
381735	599163	15.98	2.008437
381969	599108	16.02	2.006995
382341	599057	16.06	2.004830
382792	599045	16.10	2.002376
383287	599057	16.14	1.999773
383944	599178	16.18	1.996682
384738	599256	16.22	1.992722
385674	599310	16.26	1.987934
386604	599304	16.30	1.982986
387619	599310	16.34	1.977641
388762	599388	16.38	1.971883
389952	599347	16.41	1.965489
391230	599374	16.46	1.958887
392461	599329	16.50	1.952305
393835	599346	16.53	1.945212
395314	599360	16.57	1.937591
396968	599441	16.62	1.929324
398726	599606	16.66	1.920846
400404	599554	16.69	1.912076
402211	599488	16.73	1.902637
404165	599380	16.77	1.892352
406260	599377	16.81	1.881763
408355	599292	16.85	1.870949
410476	599278	16.89	1.860301
412872	599421	16.93	1.848881
415296	599556	16.97	1.837364
417669	599553	17.01	1.825695
419937	599425	17.05	1.814178
422345	599407	17.09	1.802417
424918	599475	17.13	1.790222
427407	599455	17.17	1.778203
429952	599547	17.21	1.766370
432328	599497	17.25	1.754923
434743	599585	17.29	1.743825
437043	599490	17.33	1.732705
439448	599563	17.37	1.721725
441708	599489	17.41	1.710977
443826	599484	17.45	1.701172
445692	599367	17.49	1.692188
447574	599416	17.53	1.683734
449319	599373	17.57	1.675625
451127	599453	17.61	1.667682
452858	599435	17.65	1.659784
454578	599402	17.69	1.651915
456228	599243	17.73	1.643959
457878	599128	17.77	1.636179
459486	599069	17.81	1.628805
460850	599077	17.84	1.622767
461977	599229	17.88	1.618289
462783	599419	17.92	1.615371
463294	599565	17.96	1.613611
463438	599572	18.01	1.612999
463247	599576	18.04	1.613856
462743	599610	18.09	1.616199
461861	599571	18.12	1.619970
460758	599616	18.16	1.625016
459274	599599	18.20	1.631558
457431	599613	18.24	1.639833
455126	599458	18.28	1.649641
452602	599467	18.32	1.661050
449755	599473	18.36	1.673982
446583	599537	18.40	1.688682
442913	599529	18.44	1.705539
438792	599553	18.48	1.724748
434100	599487	18.52	1.746520
428973	599391	18.56	1.770502
423503	599329	18.60	1.796548
417665	599344	18.64	1.825001
411427	599412	18.68	1.856024
404764	599524	18.72	1.889814
397694	599539	18.76	1.925920
390195	599470	18.80	1.964635
382266	599364	18.84	2.006279
373979	599319	18.88	2.050970
365441	599306	18.92	2.098180
356780	599311	18.96	2.147274
347915	599392	19.00	2.199033
338692	599406	19.04	2.254054
329202	599373	19.08	2.312091
319813	599441	19.12	2.371528
310592	599479	19.16	2.431519
301435	599568	19.19	2.493054
292137	599546	19.24	2.557087
282988	599604	19.28	2.622388
274193	599594	19.32	2.686954
265883	599593	19.36	2.749922
257802	599516	19.39	2.812811
249848	599500	19.44	2.876880
242182	599457	19.47	2.940496
235091	599576	19.51	3.001706
228613	599793	19.55	3.059619
222476	599865	19.59	3.115542	3	0.934
216561	599795	19.63	3.170440
211011	599647	19.67	3.223056
206062	599561	19.71	3.271323
201769	599629	19.75	3.314633
197918	599577	19.79	3.353886
194494	599641	19.83	3.389812
191481	599604	19.87	3.421631
188983	599595	19.91	3.448469
186939	599552	19.95	3.470573
185289	599591	19.99	3.488846
183995	599664	20.03	3.503435
183078	599736	20.07	3.513903
182608	599784	20.11	3.519327
182518	599701	20.15	3.520052
182782	599617	20.19	3.516808
183277	599476	20.23	3.510793
184018	599462	20.27	3.502490
185030	599366	20.31	3.490940
186440	599372	20.35	3.475428
188198	599378	20.39	3.456245
190212	599521	20.43	3.434953
192300	599502	20.47	3.412550
194564	599590	20.51	3.388902
197072	599616	20.55	3.362784
199892	599650	20.58	3.333829
202875	599525	20.63	3.303093
205983	599476	20.66	3.271818
209189	599429	20.70	3.240056
212595	599436	20.74	3.207034
216213	599391	20.78	3.172352
219925	599396	20.82	3.137539
223583	599395	20.86	3.103783
227168	599341	20.90	3.071051
230939	599367	20.94	3.037453
235011	599441	20.98	3.001942
239191	599526	21.02	2.966159
243245	599602	21.06	2.932030
247100	599536	21.10	2.899632
251114	599610	21.14	2.866914
255403	599714	21.18	2.832616
259822	599852	21.22	2.797988
264070	599933	21.26	2.765082
268156	599925	21.30	2.733637
272312	599980	21.34	2.702356
276632	599904	21.38	2.669892
281012	599807	21.42	2.637418
285330	599758	21.46	2.606050
289617	599776	21.50	2.575598
294079	599788	21.54	2.544356
298763	599688	21.58	2.511681
303555	599722	21.62	2.479239
308043	599717	21.66	2.449192
312405	599837	21.70	2.420831
316845	599844	21.74	2.391980
321552	599892	21.78	2.361971
326128	599843	21.82	2.332891
330436	599831	21.86	2.305999
334668	599811	21.90	2.279892
339153	599829	21.93	2.252714
343783	599833	21.97	2.224984
348295	599838	22.02	2.198322
352574	599771	22.05	2.173109
356900	599645	22.09	2.147726
361383	599592	22.13	2.122004
365838	599605	22.17	2.096979
370060	599704	22.21	2.073839
374155	599780	22.25	2.051581
378425	599891	22.29	2.028741
382819	599848	22.33	2.004973
387153	599755	22.37	1.981621
391286	599673	22.41	1.959614
395245	599618	22.45	1.938828
399349	599632	22.49	1.917740
403537	599666	22.53	1.896510
407746	599791	22.57	1.875706
411666	599882	22.61	1.856439
415365	599926	22.65	1.838286
419008	600013	22.69	1.820715
422521	600120	22.73	1.803997
425768	600122	22.77	1.788340
428786	600114	22.81	1.773860
431682	600049	22.85	1.759866
434603	600092	22.89	1.746214
437270	600074	22.93	1.733635
439539	599965	22.97	1.722673
441385	599814	23.01	1.713583
443003	599655	23.05	1.705554
444621	599688	23.09	1.698207
446023	599739	23.13	1.691939
447064	599797	23.17	1.687367
447569	599832	23.21	1.685176
447746	599860	23.25	1.684463
447719	599885	23.28	1.684671
447466	599761	23.33	1.685405
447038	599750	23.37	1.687325
446259	599836	23.40	1.691187
445110	600022	23.45	1.697097
443422	599997	23.48	1.704786
441265	599856	23.52	1.714282
438677	599734	23.56	1.725902
435607	599680	23.60	1.740087
432065	599649	23.64	1.756687
428202	599658	23.68	1.775094
424065	599761	23.72	1.795309
419487	599768	23.76	1.817542
414337	599813	23.80	1.842971
408569	599828	23.84	1.871706
402363	599868	23.88	1.903161
395786	599821	23.92	1.936722
388847	599701	23.96	1.972504
381432	599615	24.00	2.011605
373507	599541	24.04	2.054312
365268	599552	24.08	2.099989
356887	599558	24.12	2.147504
348397	599546	24.16	2.196726
339547	599475	24.20	2.249131
330282	599472	24.24	2.305727
320833	599466	24.28	2.365097
311522	599498	24.32	2.425466
302360	599443	24.36	2.486358
293045	599354	24.40	2.550081
283653	599268	24.44	2.616439
274512	599227	24.48	2.683323
265826	599265	24.52	2.749241
257505	599222	24.56	2.814166
249358	599275	24.60	2.880129
241533	599371	24.64	2.945693
234219	599587	24.68	3.009348
227426	599709	24.72	3.069984
221014	599775	24.76	3.128726
214836	599772	24.79	3.186725
209098	599819	24.84	3.242277
203857	599777	24.87	3.294073
199106	599764	24.91	3.342279
194666	599667	24.95	3.388092
190590	599651	24.99	3.431335
187009	599655	25.03	3.470158
183866	599651	25.07	3.504825
181103	599615	25.11	3.535683
178599	599581	25.15	3.564055
176444	599555	25.19	3.588805
174666	599621	25.23	3.609753
173228	599541	25.27	3.626395
172123	599604	25.31	3.639704
171270	599570	25.35	3.649753
170738	599659	25.39	3.656422
170504	599573	25.43	3.658935
170617	599537	25.47	3.657456
171018	599496	25.51	3.652513
171700	599662	25.55	3.644936
172533	599672	25.59	3.635068
173609	599752	25.63	3.622620
174907	599692	25.67	3.607174
176487	599783	25.71	3.589084
178246	599734	25.75	3.568625
180177	599735	25.79	3.546581
182280	599705	25.83	3.522736
184573	599723	25.87	3.497218
187065	599673	25.91	3.469607
189770	599736	25.95	3.440447
192604	599855	25.98	3.410522
195555	600020	26.02	3.379973
198590	600007	26.06	3.348417
201794	599876	26.10	3.315223	4	0.929
205189	599851	26.14	3.281000
208681	599875	26.18	3.246553
212239	599983	26.22	3.212329
215868	600043	26.26	3.177844
219577	599979	26.30	3.142769
223387	599918	26.34	3.107362
227207	599762	26.38	3.072136
231101	599770	26.42	3.037393
235008	599784	26.46	3.003139
238957	599820	26.50	2.969165
242899	599875	26.54	2.935874
246740	599874	26.58	2.903768
250411	599804	26.62	2.873312
254020	599740	26.66	2.843815
257722	599740	26.70	2.814211
261483	599747	26.74	2.784591
265214	599737	26.78	2.755568
268828	599723	26.82	2.727827
272492	599880	26.86	2.700663
276163	599883	26.90	2.673292
279919	599911	26.94	2.645747
283497	599753	26.98	2.619220
287034	599806	27.02	2.594031
290485	599808	27.06	2.569584
294118	599934	27.10	2.544582
297845	599961	27.14	2.518909
301604	599956	27.18	2.493231
305289	599954	27.21	2.468376
308920	599928	27.26	2.444095
312566	599866	27.30	2.419876
316263	599804	27.34	2.395605
319914	599724	27.38	2.371847
323475	599686	27.41	2.349068
326991	599630	27.46	2.326757
330577	599673	27.50	2.304587
334197	599741	27.53	2.282534
337784	599725	27.57	2.260636
341374	599697	27.61	2.238909
344948	599612	27.65	2.217308
348539	599573	27.69	2.195985
352082	599565	27.73	2.175263
355712	599608	27.77	2.154422
359354	599608	27.81	2.133579
363008	599566	27.85	2.112736
366636	599694	27.89	2.092825
370154	599831	27.93	2.073753
373673	599958	27.97	2.054826
377215	599916	28.01	2.035379
380838	599842	28.05	2.015568
384547	599852	28.09	1.995772
388182	599765	28.13	1.976224
391997	599782	28.17	1.956272
395930	599800	28.21	1.935906
399937	599898	28.25	1.915637
403886	600000	28.29	1.895881
407737	600013	28.33	1.876508
411605	600017	28.37	1.857203
415421	600004	28.41	1.838276
419174	600037	28.45	1.819987
422895	600061	28.49	1.801986
426669	600066	28.53	1.783824
430479	599997	28.56	1.765398
434276	599912	28.61	1.747140
438001	599840	28.65	1.729419
441689	599847	28.69	1.712287
445413	599901	28.72	1.695292
449168	599918	28.77	1.678173
452907	599909	28.80	1.661180
456518	599903	28.84	1.644911
459961	599960	28.89	1.629732
463300	600007	28.92	1.615092
466616	600008	28.96	1.600503
470045	600017	29.00	1.585553
473434	599920	29.04	1.570522
476898	599920	29.08	1.555606
480324	599881	29.12	1.540826
483842	599946	29.16	1.526117
487252	599927	29.20	1.511682
490649	599948	29.24	1.497538
493934	599946	29.28	1.483878
497273	600023	29.32	1.470355
500565	600084	29.36	1.457062
503771	600038	29.40	1.443842
506932	600003	29.44	1.430924
509978	599906	29.48	1.418336
513098	599899	29.52	1.405832
516165	599827	29.56	1.393393
519311	599846	29.60	1.381024
522342	599882	29.64	1.369240
525240	599882	29.68	1.357919
528174	599917	29.72	1.346641
531173	599935	29.76	1.335117
534200	599975	29.80	1.323626
536986	599918	29.84	1.312789
539622	599890	29.88	1.302674
542226	599880	29.92	1.292790
544843	599847	29.96	1.282825
547657	599946	30.00	1.272622
550485	600074	30.04	1.262520
553227	600162	30.08	1.252654
555874	600164	30.12	1.242894
558487	600176	30.16	1.233340
561079	600210	30.19	1.223981
563446	600180	30.23	1.215265
565734	600182	30.27	1.206980
568005	600250	30.31	1.199015
570221	600291	30.35	1.191187
572279	600230	30.39	1.183608
574237	600134	30.43	1.176292
576237	600132	30.47	1.169171
578312	600167	30.51	1.161936
580333	600172	30.55	1.154815
582197	600079	30.59	1.147937
583970	600003	30.63	1.141456
585805	599997	30.67	1.135016
587603	599964	30.71	1.128633
589262	599896	30.75	1.122632
590767	599888	30.79	1.117386
592097	599896	30.83	1.112812
593367	599921	30.87	1.108513
594539	599898	30.91	1.104397
595667	599952	30.95	1.100703
596640	600021	30.99	1.097599
597501	600079	31.03	1.094846
598360	600132	31.07	1.092087
599169	600173	31.11	1.089463
599717	600089	31.15	1.087306
600095	600082	31.19	1.085993
600242	600001	31.23	1.085215
600430	600080	31.27	1.084844
600461	600130	31.31	1.084909
600323	600218	31.34	1.085679
599875	600224	31.38	1.087227
599244	600201	31.42	1.089302
598440	600125	31.47	1.091790
597507	600092	31.50	1.094870
596340	600068	31.54	1.098788
594895	600020	31.58	1.103589
593213	599937	31.62	1.109099
591331	599856	31.66	1.115324
589290	599867	31.70	1.122436
586971	599936	31.74	1.130739
584333	600074	31.78	1.140426
581240	600112	31.82	1.151415
577783	600090	31.86	1.163546
574055	600046	31.90	1.176641
570099	600103	31.94	1.190984
565855	600252	31.98	1.206781
561069	600259	32.02	1.224185
555922	600219	32.06	1.242905
550411	600134	32.10	1.263000
544602	600088	32.14	1.284553
538416	600082	32.18	1.307906
531763	599993	32.22	1.333043
524934	599979	32.26	1.359442
518024	600047	32.30	1.386787
511018	600147	32.34	1.414989
503634	600150	32.38	1.444781
495942	600092	32.42	1.476074
488169	600079	32.46	1.508353
480434	600095	32.50	1.541088
472720	600138	32.54	1.574354
464913	600244	32.58	1.608789
456968	600233	32.62	1.644020	5	0.929
449154	600266	32.66	1.679423
441537	600246	32.70	1.714351
434152	600324	32.74	1.749129
426688	600372	32.78	1.784776
419091	600285	32.81	1.821237
411739	600287	32.85	1.857457
404666	600147	32.89	1.892434
398014	600168	32.93	1.926420
391411	600138	32.97	1.960547
385040	600204	33.01	1.994350
379031	600169	33.05	2.026415
373569	600131	33.09	2.055985
368517	600171	33.13	2.083981
363595	600210	33.17	2.111626
358917	600260	33.21	2.138293
354610	600230	33.25	2.162892
350801	600233	33.29	2.185000
347291	600206	33.33	2.205483
343923	600062	33.37	2.224932
340848	599973	33.41	2.243005
338144	599857	33.45	2.258906
335962	599926	33.49	2.272388
334072	599939	33.53	2.283975
332416	600011	33.57	2.294389
330967	600011	33.61	2.303327
329803	599980	33.65	2.310430
329050	600092	33.69	2.315489
328441	600002	33.73	2.318973
328074	599976	33.77	2.321171
327879	599924	33.81	2.322211
328003	600008	33.85	2.321723
328399	600099	33.89	2.319565
328976	600086	33.93	2.315929
329725	600181	33.96	2.311599
330586	600216	34.01	2.306383
331718	600311	34.05	2.299712
333071	600266	34.09	2.291230
334672	600341	34.12	2.281674
336240	600247	34.17	2.271790
338095	600490	34.21	2.261361
340160	600760	34.25	2.249822
342408	600944	34.29	2.236971
344638	600885	34.32	2.223487
346788	600668	34.36	2.210023
349077	600596	34.40	2.196317
351526	600525	34.44	2.181770
354168	600395	34.48	2.166007
356989	600411	34.52	2.149828
359803	600407	34.56	2.133749
362660	600458	34.60	2.117740
365516	600320	34.64	2.101220
368551	600214	34.68	2.083939
371666	600146	34.72	2.066486
374832	600159	34.76	2.049174
378032	600202	34.80	2.031927
381249	600154	34.84	2.014425
384570	600119	34.88	1.996560
387844	600004	34.92	1.978822
391121	599933	34.96	1.961364
394376	599874	35.00	1.944205
397722	599856	35.04	1.926857
401182	599899	35.08	1.909281
404616	599891	35.12	1.891814
407928	599858	35.16	1.875021
411194	599902	35.20	1.858855
414564	600028	35.24	1.842583
418071	600208	35.28	1.825961
421571	600330	35.32	1.809319
424887	600337	35.36	1.793311
428110	600370	35.39	1.777961
431251	600260	35.43	1.762629
434499	600192	35.48	1.747045
437726	600052	35.51	1.731427
440920	599985	35.55	1.716323
444051	599956	35.59	1.701746
447297	600077	35.63	1.687256
450710	600282	35.67	1.672401
454241	600522	35.71	1.657252
457676	600624	35.75	1.642185
461018	600627	35.79	1.627308
464389	600676	35.83	1.612568
467798	600693	35.87	1.597661
471294	600849	35.91	1.582958
474632	600872	35.95	1.568596
477921	600923	35.99	1.554640
481067	600848	36.03	1.540959
484265	600842	36.07	1.527382
487442	600841	36.11	1.513999
490652	600901	36.15	1.500773
493856	600969	36.19	1.487687
496964	600941	36.23	1.474755
499932	600800	36.27	1.462091
502786	600595	36.31	1.449745
505674	600507	36.35	1.437726
508545	600450	36.39	1.425948
511385	600387	36.43	1.414339
514136	600299	36.47	1.403061
516950	600367	36.51	1.392124
519771	600507	36.55	1.381466
522568	600665	36.59	1.371024
525335	600780	36.63	1.360610
527907	600694	36.66	1.350324
530455	600588	36.70	1.340110
532937	600445	36.74	1.330072
535572	600513	36.79	1.320212
538193	600590	36.82	1.310485
540687	600567	36.86	1.300947
543097	600532	36.91	1.291728
545428	600494	36.94	1.282835
547732	600560	36.98	1.274435
549893	600594	37.02	1.266494
551936	600658	37.06	1.259125
553976	600824	37.10	1.252141
555761	600829	37.14	1.245576
557530	600842	37.18	1.239118
559162	600806	37.22	1.233015
560658	600692	37.26	1.227159
561974	600498	37.30	1.221701
563163	600204	37.34	1.216375
564491	600100	37.38	1.211201
565863	600146	37.42	1.206391
567015	600131	37.46	1.202179
568073	600242	37.50	1.198743
568786	600149	37.54	1.195859
569535	600200	37.58	1.193340
570083	600119	37.62	1.191096
570538	600093	37.66	1.189375
570793	600038	37.70	1.188273
570967	600069	37.74	1.187756
571010	600117	37.78	1.187765
570914	600164	37.82	1.188269
570545	600132	37.86	1.189483
569958	600124	37.90	1.191562
569111	600078	37.94	1.194448
568149	600095	37.98	1.197968
566949	600008	38.01	1.201997
565716	600096	38.06	1.206752
564202	600117	38.09	1.212307
562589	600268	38.14	1.218680
560699	600334	38.18	1.225790
558561	600330	38.21	1.233593
556265	600327	38.26	1.242011
553695	600215	38.29	1.251104
551005	600183	38.33	1.260960
548217	600218	38.37	1.271459
545205	600188	38.41	1.282629
541982	600106	38.45	1.294481
538483	599983	38.49	1.307314
534866	599983	38.53	1.321104
531160	600039	38.57	1.335522
527321	600061	38.61	1.350439
523396	600069	38.65	1.365753
519312	600071	38.69	1.381788
515175	600127	38.73	1.398344
510989	600179	38.77	1.415215
506682	600108	38.81	1.432292
502282	599982	38.85	1.449708
497817	599870	38.89	1.467596
493473	599903	38.93	1.485642
489186	599960	38.97	1.503689
484903	599975	39.01	1.521733
480600	599971	39.05	1.539958
476305	599956	39.09	1.558275
472206	600019	39.13	1.576174	6	0.928
468232	600019	39.17	1.593467
464428	600029	39.21	1.610192
460711	600034	39.25	1.626650
457176	600124	39.29	1.642717
453750	600112	39.33	1.658067
450523	600088	39.37	1.672589
447477	600083	39.40	1.686453
444570	600121	39.45	1.699918
441852	600250	39.49	1.712906
439191	600230	39.53	1.725197
436779	600276	39.56	1.736622
434463	600208	39.60	1.747269
432362	600196	39.65	1.757146
430487	600263	39.69	1.766267
428803	600296	39.72	1.774400
427432	600450	39.76	1.781477
426185	600479	39.80	1.787554
425081	600466	39.84	1.792817
424058	600328	39.88	1.797276
423251	600218	39.92	1.800799
422689	600194	39.96	1.803436
422341	600222	40.00	1.805217
422125	600209	40.04	1.806219
422037	600143	40.08	1.806421
422164	600119	40.12	1.805723
422454	600083	40.16	1.804195
422962	600090	40.20	1.801760
423749	600312	40.24	1.798713
424651	600532	40.28	1.795112
425715	600811	40.32	1.790942
426732	600815	40.36	1.786074
427934	600815	40.40	1.780319
429188	600673	40.44	1.773848
430443	600381	40.48	1.766879
431837	600197	40.52	1.759636
433354	600051	40.56	1.751963
435167	600142	40.60	1.743731
437090	600247	40.64	1.735067
439165	600481	40.68	1.726174
441155	600541	40.72	1.717128
443186	600528	40.76	1.707685
445238	600367	40.79	1.697685
447492	600364	40.83	1.687342
449740	600376	40.88	1.677130
451957	600401	40.91	1.667154
454188	600350	40.96	1.656905
456489	600182	40.99	1.645992
458993	600183	41.03	1.634803
461436	600182	41.07	1.623938
463829	600257	41.11	1.613610
465885	600353	41.15	1.604887
467491	600346	41.19	1.597822
468782	600312	41.23	1.592063
470111	600244	41.27	1.586039
471861	600308	41.31	1.578655
473992	600358	41.35	1.569605
476485	600369	41.39	1.558909
479085	600328	41.43	1.547635
481704	600392	41.47	1.536698
484124	600410	41.51	1.526506
486508	600418	41.55	1.516482
488965	600358	41.59	1.505970
491581	600278	41.63	1.494780
494321	600274	41.67	1.483393
497152	600400	41.71	1.472138
499978	600548	41.75	1.461045
502864	600825	41.79	1.450211
505378	600759	41.83	1.439783
507826	600744	41.87	1.429845
510080	600543	41.91	1.420098
512615	600694	41.95	1.410469
515072	600806	41.99	1.401067
517295	600776	42.02	1.392153
519374	600708	42.07	1.383714
521372	600571	42.11	1.375392
523594	600698	42.15	1.367123
525776	600794	42.19	1.358940
527813	600795	42.22	1.351032
529855	600830	42.27	1.343250
531807	600761	42.31	1.335491
533906	600884	42.34	1.327850
535810	600910	42.39	1.320655
537553	600900	42.42	1.313976
539166	600836	42.46	1.307627
540772	600777	42.50	1.301341
542437	600813	42.54	1.295173
543965	600769	42.58	1.289268
545444	600744	42.62	1.283627
546875	600730	42.66	1.278218
548366	600829	42.70	1.272985
549700	600878	42.74	1.268180
550860	600866	42.78	1.263826
551877	600850	42.82	1.259997
552781	600844	42.86	1.256628
553534	600822	42.90	1.253768
554156	600819	42.94	1.251460
554585	600750	42.98	1.249641
554960	600763	43.02	1.248302
555127	600683	43.06	1.247414
555313	600796	43.10	1.247114
555333	600851	43.14	1.247227
555260	600898	43.18	1.247656
555092	600923	43.22	1.248361
554804	600934	43.26	1.249460
554301	600940	43.30	1.251336
553640	600919	43.34	1.253706
552921	600968	43.38	1.256532
552037	600967	43.42	1.259803
551002	601016	43.46	1.263809
549675	600980	43.49	1.268620
548382	601074	43.54	1.273759
546966	601090	43.58	1.279104
545497	601119	43.61	1.284705
543849	601095	43.66	1.290814
542017	601012	43.70	1.297436
540222	601017	43.73	1.304240
538371	600985	43.77	1.311154
536444	600961	43.81	1.318409
534229	600854	43.85	1.326511
531915	600788	43.89	1.335168
529639	600795	43.93	1.343966
527574	600931	43.97	1.352422
525411	600991	44.01	1.361032
523124	601066	44.05	1.370213
520626	601024	44.09	1.379864
518113	600988	44.13	1.389642
515715	600976	44.17	1.399093
513307	600923	44.21	1.408489
510992	601013	44.25	1.418044
508613	600994	44.29	1.427527
506459	601166	44.33	1.436797
504262	601145	44.37	1.445620
502058	601107	44.41	1.454454
499767	600958	44.45	1.463305
497693	600997	44.49	1.471946
495720	601006	44.53	1.480104
493892	601048	44.57	1.487807
492078	601008	44.61	1.495199
490426	601033	44.65	1.502165
488932	601064	44.69	1.508513
487657	601149	44.73	1.514145
486483	601198	44.77	1.519244
485399	601215	44.81	1.523866
484335	601110	44.85	1.527999
483473	601082	44.88	1.531548
482768	601044	44.92	1.534405
482281	601118	44.97	1.536722
481937	601244	45.01	1.538610
481599	601301	45.05	1.540240
481386	601390	45.08	1.541448
481166	601316	45.12	1.542131
481144	601308	45.16	1.542198
481216	601265	45.20	1.541745
481412	601268	45.24	1.540922
481572	601077	45.28	1.539592
481904	600895	45.32	1.537563
482500	600840	45.36	1.534846
483319	600902	45.40	1.531587
484234	601011	45.44	1.528088
485100	600933	45.48	1.524167
486135	600916	45.52	1.519748
487209	600825	45.56	1.514923
488404	600812	45.60	1.509866
489647	600817	45.64	1.504682	7	0.929
490900	600733	45.68	1.499167
492424	600850	45.72	1.493223
493979	600915	45.76	1.486993
495658	601100	45.80	1.480680
497162	601056	45.84	1.474331
498764	601081	45.88	1.467834
500382	601029	45.92	1.461030
502166	601078	45.96	1.453915
503889	601019	46.00	1.446706
505687	601041	46.04	1.439492
507378	600963	46.08	1.432396
509082	600892	46.11	1.425294
510855	600863	46.16	1.418082
512662	600868	46.19	1.410874
514507	600902	46.23	1.403639
516357	600947	46.27	1.396449
518257	600976	46.31	1.389032
520205	600984	46.36	1.381383
522141	600945	46.39	1.373650
524037	600939	46.43	1.366213
525835	600909	46.47	1.359102
527681	600957	46.51	1.352095
529429	600886	46.55	1.345087
531277	600953	46.59	1.338185
532845	600845	46.63	1.331788
534595	601006	46.67	1.325627
536229	601068	46.71	1.319594
537916	601183	46.75	1.313558
539324	601092	46.79	1.307900
540584	600992	46.83	1.302784
541793	600907	46.87	1.297924
543098	600924	46.91	1.293059
544497	601016	46.95	1.288109
545807	601105	46.99	1.283495
546904	601078	47.03	1.279295
547909	601054	47.07	1.275457
548851	600983	47.11	1.271700
549856	601024	47.15	1.268096
550732	601033	47.19	1.264870
551576	601118	47.23	1.262026
552246	601102	47.27	1.259488
552951	601125	47.31	1.256956
553586	601089	47.35	1.254485
554246	601143	47.39	1.252230
554774	601180	47.43	1.250408
555176	601183	47.46	1.248936
555435	601101	47.51	1.247703
555729	601092	47.55	1.246589
555942	601101	47.58	1.245836
556098	601193	47.62	1.245575
556011	601155	47.67	1.245766
555890	601166	47.71	1.246249
555720	601157	47.75	1.246844
555606	601321	47.78	1.247822
555273	601395	47.82	1.249300
554802	601441	47.86	1.251193
554148	601335	47.90	1.253246
553486	601254	47.94	1.255416
552708	601141	47.98	1.257909
551942	601130	48.02	1.260710
551115	601117	48.06	1.263733
550290	601092	48.10	1.266714
549390	601030	48.14	1.269852
548423	601012	48.18	1.273395
547324	600967	48.22	1.277346
546152	600910	48.26	1.281538
545082	600941	48.30	1.285656
544060	601046	48.34	1.289854
542976	601151	48.38	1.294292
541816	601217	48.42	1.298892
540632	601219	48.46	1.303375
539491	601167	48.50	1.307521
538347	601102	48.54	1.311643
537217	601079	48.58	1.315865
536032	601004	48.62	1.320128
534858	600863	48.66	1.324134
533743	600699	48.70	1.327845
532783	600674	48.74	1.331443
531927	600758	48.78	1.335020
531073	600863	48.81	1.338665
530242	600969	48.85	1.342230
529319	600923	48.90	1.345638
528453	600852	48.93	1.348747
527688	600792	48.97	1.351506
527099	600852	49.01	1.353996
526561	600889	49.05	1.356211
526053	600900	49.09	1.358224
525635	600927	49.13	1.359942
525343	601003	49.17	1.361338
525090	601013	49.21	1.362357
524885	600982	49.25	1.363051
524761	600980	49.29	1.363528
524784	601051	49.33	1.363680
524923	601149	49.37	1.363471
525132	601216	49.41	1.362885
525438	601306	49.45	1.361999
525771	601329	49.49	1.360781
526229	601380	49.53	1.359173
526692	601326	49.57	1.357190
527203	601266	49.61	1.355001
527780	601232	49.65	1.352648
528432	601237	49.69	1.350139
529176	601259	49.73	1.347335
529969	601247	49.77	1.344230
530867	601304	49.81	1.340960
531791	601377	49.85	1.337650
532735	601453	49.89	1.334280
533569	601351	49.93	1.330732
534470	601253	49.97	1.326946
535372	601117	50.01	1.323033
536437	601155	50.05	1.319096
537471	601137	50.09	1.315095
538595	601143	50.13	1.310841
539792	601152	50.16	1.306329
540999	601129	50.21	1.301681
542237	601139	50.25	1.297038
543464	601150	50.28	1.292450
544691	601136	50.33	1.287788
545869	601083	50.36	1.283188
547030	601031	50.41	1.278663
548189	601019	50.44	1.274292
549331	600993	50.48	1.269945
550399	600896	50.52	1.265641
551484	600852	50.56	1.261462
552633	600915	50.60	1.257418
553743	600963	50.64	1.253475
554759	600927	50.68	1.249602
555828	600970	50.72	1.245810
556837	600980	50.76	1.242133
557924	601107	50.80	1.238575
558781	601031	50.84	1.235175
559582	600933	50.88	1.231911
560392	600892	50.92	1.228812
561185	600872	50.96	1.225850
562102	601052	51.00	1.223122
562925	601203	51.04	1.220643
563653	601312	51.08	1.218369
564230	601301	51.12	1.216238
564749	601260	51.16	1.214218
565317	601323	51.20	1.212375
565821	601369	51.24	1.210708
566262	601403	51.28	1.209230
566590	601350	51.32	1.207865
566854	601267	51.36	1.206629
567097	601216	51.40	1.205579
567325	601237	51.44	1.204828
567476	601255	51.48	1.204344
567473	601169	51.52	1.204062
567347	600991	51.55	1.203911
567201	600859	51.60	1.203988
567022	600777	51.63	1.204355
566769	600715	51.68	1.205057
566496	600685	51.71	1.205940
566216	600660	51.76	1.206867
566045	600759	51.79	1.207822
565786	600786	51.83	1.208850
565492	600829	51.87	1.210060
565027	600695	51.91	1.211287
564666	600687	51.95	1.212567
564337	600733	51.99	1.213917
563982	600811	52.03	1.215470
563509	600799	52.07	1.217146
563091	600818	52.11	1.218729
562751	600872	52.15	1.220148
562339	600825	52.19	1.221487	8	0.934
561841	600709	52.23	1.222905
561420	600686	52.27	1.224360
561038	600675	52.31	1.225715
560673	600652	52.35	1.226969
560261	600572	52.39	1.228200
560005	600680	52.43	1.229503
559776	600802	52.47	1.230756
559495	600828	52.51	1.231871
559121	600708	52.55	1.232831
558846	600674	52.59	1.233722
558490	600552	52.63	1.234610
558281	600579	52.67	1.235468
557987	600492	52.71	1.236249
557953	600651	52.75	1.236916
557824	600647	52.79	1.237375
557802	600719	52.83	1.237701
557674	600624	52.87	1.237847
557702	600666	52.91	1.237887
557718	600641	52.95	1.237743
557909	600740	52.99	1.237380
558059	600742	53.02	1.236837
558287	600785	53.06	1.236148
558530	600806	53.10	1.235329
558905	600904	53.14	1.234289
559176	600821	53.18	1.233015
559503	600775	53.22	1.231662
559737	600606	53.26	1.230230
560196	600638	53.30	1.228662
560682	600624	53.34	1.226840
561385	600809	53.38	1.224907
561919	600805	53.42	1.222948
562454	600790	53.46	1.220949
562922	600666	53.50	1.218825
563485	600603	53.54	1.216565
564092	600577	53.58	1.214274
564622	600490	53.62	1.212056
565385	600642	53.66	1.209810
566192	600820	53.70	1.207498
567052	601025	53.74	1.205091
567632	600944	53.78	1.202723
568159	600825	53.82	1.200419
568841	600860	53.86	1.198084
569598	600948	53.90	1.195662
570400	601059	53.94	1.193161
570994	600955	53.98	1.190678
571682	600955	54.02	1.188214
572406	600996	54.06	1.185764
573164	601050	54.10	1.183240
574058	601266	54.14	1.180786
574728	601278	54.18	1.178440
575440	601359	54.22	1.176183
575924	601232	54.26	1.174030
576524	601242	54.29	1.171934
577031	601200	54.34	1.169992
577582	601255	54.38	1.168226
578007	601227	54.41	1.166626
578436	601241	54.46	1.165156
578773	601159	54.49	1.163685
579092	601120	54.53	1.162425
579346	601052	54.57	1.161296
579600	601047	54.61	1.160382
579911	601120	54.65	1.159533
580134	601119	54.69	1.158743
580244	601016	54.73	1.158004
580333	600920	54.77	1.157364
580456	600924	54.81	1.156944
580619	601029	54.85	1.156727
580750	601100	54.89	1.156507
580862	601128	54.93	1.156208
580887	601039	54.97	1.155816
580931	601008	55.01	1.155556
580923	600962	55.05	1.155428
580965	600970	55.09	1.155307
580920	600865	55.13	1.155108
580985	600872	55.17	1.154903
581102	600943	55.21	1.154732
581219	601018	55.25	1.154576
581253	601015	55.29	1.154446
581280	601038	55.33	1.154429
581201	600967	55.37	1.154466
581193	600980	55.41	1.154538
581102	600893	55.45	1.154562
581098	600914	55.49	1.154648
581015	600869	55.53	1.154787
581037	600939	55.57	1.154948
580984	600928	55.61	1.155097
580956	600914	55.65	1.155148
581003	600967	55.69	1.155163
581129	601072	55.73	1.155077
581303	601234	55.77	1.155015
581262	601171	55.80	1.154945
581304	601178	55.85	1.154821
581422	601223	55.89	1.154559
581672	601361	55.92	1.154149
581854	601416	55.96	1.153696
581950	601364	56.00	1.153182
582007	601261	56.04	1.152631
582206	601282	56.08	1.152003
582398	601275	56.12	1.151304
582616	601272	56.16	1.150528
582869	601280	56.20	1.149667
583185	601335	56.24	1.148745
583492	601371	56.28	1.147791
583713	601298	56.32	1.146768
583872	601153	56.36	1.145717
584111	601081	56.40	1.144635
584357	601021	56.44	1.143569
584679	601050	56.48	1.142540
585022	601100	56.52	1.141511
585281	601056	56.56	1.140455
585551	601000	56.60	1.139321
585826	600927	56.64	1.138112
586139	600898	56.68	1.136920
586558	600992	56.72	1.135778
586924	601031	56.76	1.134634
587350	601090	56.80	1.133351
587631	600948	56.84	1.131889
587980	600861	56.88	1.130377
588441	600920	56.92	1.128975
588890	600992	56.96	1.127659
589242	600951	56.99	1.126297
589445	600729	57.04	1.124836
589744	600636	57.08	1.123482
590125	600675	57.12	1.122293
590548	600788	57.16	1.121212
591027	600931	57.19	1.120040
591396	600973	57.23	1.118906
591694	600966	57.27	1.117851
591879	600878	57.31	1.116912
592092	600800	57.35	1.115910
592353	600783	57.39	1.114951
592634	600794	57.43	1.114018
592864	600807	57.47	1.113268
592996	600727	57.51	1.112540
593011	600528	57.55	1.111810
593045	600336	57.59	1.111039
593277	600360	57.63	1.110320
593457	600371	57.67	1.109737
593746	600533	57.71	1.109293
593825	600498	57.75	1.108901
594109	600665	57.79	1.108492
594276	600686	57.83	1.107988
594454	600706	57.87	1.107444
594541	600655	57.91	1.106971
594699	600662	57.95	1.106451
594912	600722	57.99	1.105923
595082	600724	58.03	1.105345
595246	600738	58.07	1.104829
595446	600793	58.11	1.104329
595583	600785	58.15	1.103831
595603	600681	58.19	1.103408
595672	600647	58.23	1.103055
595749	600642	58.26	1.102773
595981	600794	58.30	1.102494
596108	600843	58.34	1.102225
596288	600958	58.39	1.101999
596344	600952	58.43	1.101787
596285	600826	58.46	1.101560
596290	600748	58.50	1.101277
596392	600766	58.54	1.100988
596499	600767	58.58	1.100625
596677	600835	58.62	1.100246
596809	600847	58.66	1.099834
597189	601096	58.70	1.099380	9	0.929
597281	601042	58.74	1.098881
597304	600903	58.78	1.098328
597332	600768	58.82	1.097773
597588	600839	58.86	1.097138
597814	600897	58.90	1.096562
597874	600788	58.94	1.095985
597914	600652	58.98	1.095385
598122	600639	59.02	1.094629
598316	600614	59.06	1.093880
598457	600570	59.10	1.093248
598523	600474	59.14	1.092696
598712	600482	59.18	1.092077
599008	600564	59.22	1.091345
599362	600705	59.26	1.090616
599562	600703	59.30	1.089927
599741	600696	59.34	1.089292
599844	600597	59.38	1.088604
600144	600700	59.42	1.087932
600437	600789	59.46	1.087236
600797	600934	59.50	1.086503
601006	600917	59.54	1.085734
601259	600921	59.58	1.084886
601550	600968	59.62	1.084056
601755	600927	59.66	1.083220
601917	600857	59.69	1.082430
602059	600773	59.74	1.081662
602362	600860	59.77	1.080928
602683	600967	59.82	1.080203
602957	601021	59.86	1.079457
603189	601014	59.89	1.078646
603389	600965	59.93	1.077800
603594	600930	59.97	1.076986
603861	600971	60.01	1.076221
604185	601071	60.05	1.075464
604405	601065	60.09	1.074698
604669	601113	60.13	1.073968
604933	601179	60.17	1.073300
605168	601227	60.21	1.072669
605377	601254	60.25	1.072054
605362	601078	60.29	1.071506
605562	601129	60.33	1.071003
605667	601099	60.37	1.070546
605834	601115	60.41	1.070037
605900	601032	60.45	1.069531
606048	601030	60.49	1.069025
606272	601110	60.53	1.068541
606385	601089	60.57	1.068088
606477	601046	60.61	1.067631
606553	600996	60.65	1.067205
606701	601001	60.69	1.066723
606910	601059	60.73	1.066215
607122	601101	60.77	1.065644
607351	601151	60.81	1.065042
607535	601151	60.85	1.064422
607679	601116	60.89	1.063818
607910	601158	60.93	1.063184
608122	601167	60.97	1.062501
608306	601161	61.01	1.061862
608467	601147	61.05	1.061272
608589	601100	61.09	1.060702
608828	601145	61.12	1.060052
609095	601212	61.16	1.059383
609328	601262	61.21	1.058771
609556	601331	61.25	1.058240
609693	601325	61.28	1.057760
609912	601400	61.32	1.057280
610112	601435	61.36	1.056728
610280	601438	61.40	1.056175
610317	601303	61.44	1.055592
610420	601235	61.48	1.055015
610572	601198	61.52	1.054380
610854	601287	61.56	1.053738
611084	601348	61.60	1.053175
611171	601283	61.64	1.052663
611278	601235	61.68	1.052141
611352	601137	61.72	1.051560
611579	601177	61.76	1.050936
611754	601153	61.80	1.050269
611968	601171	61.84	1.049615
612150	601153	61.88	1.048945
612382	601198	61.92	1.048323
612543	601183	61.96	1.047734
612773	601250	62.00	1.047194
612953	601272	62.04	1.046668
613169	601336	62.08	1.046165
613408	601413	62.12	1.045629
613571	601422	62.16	1.045116
613713	601400	62.20	1.044568
613813	601342	62.24	1.044037
613999	601361	62.28	1.043482
614151	601308	62.31	1.042795
614315	601256	62.36	1.042072
614408	601149	62.40	1.041398
614625	601193	62.44	1.040825
614775	601181	62.47	1.040285
614961	601197	62.51	1.039721
615152	601241	62.55	1.039235
615226	601188	62.59	1.038809
615476	601300	62.64	1.038358
615498	601181	62.67	1.037880
615770	601265	62.71	1.037262
615837	601140	62.75	1.036614
616049	601137	62.79	1.035900
616111	600999	62.83	1.035224
616362	601020	62.87	1.034462
616592	601028	62.91	1.033726
616855	601091	62.95	1.033068
617001	601072	62.99	1.032519
617167	601078	63.03	1.031989
617362	601097	63.07	1.031407
617689	601270	63.11	1.030913
617972	601420	63.15	1.030486
618257	601596	63.19	1.030141
618438	601658	63.23	1.029753
618697	601769	63.27	1.029274
618973	601881	63.31	1.028742
619041	601792	63.35	1.028215
619106	601720	63.39	1.027755
619099	601592	63.43	1.027343
619372	601726	63.47	1.026896
619589	601790	63.51	1.026397
619790	601809	63.55	1.025798
619988	601805	63.59	1.025131
620132	601732	63.63	1.024408
620285	601664	63.67	1.023672
620401	601560	63.70	1.022935
620687	601618	63.75	1.022190
620934	601634	63.78	1.021430
621079	601552	63.82	1.020673
621193	601470	63.86	1.020019
621362	601456	63.90	1.019415
621647	601560	63.94	1.018830
621862	601598	63.98	1.018252
622166	601722	64.02	1.017673
622368	601780	64.06	1.017207
622549	601808	64.10	1.016707
622685	601799	64.14	1.016229
622823	601782	64.18	1.015718
623050	601858	64.22	1.015231
623190	601846	64.26	1.014730
623363	601841	64.30	1.014145
623522	601816	64.34	1.013539
623718	601852	64.38	1.013018
623854	601855	64.42	1.012582
623913	601789	64.46	1.012164
624060	601784	64.50	1.011665
624300	601845	64.54	1.011086
624561	601921	64.58	1.010489
624754	601909	64.62	1.009816
624956	601895	64.66	1.009107
625162	601859	64.70	1.008310
625447	601919	64.74	1.007581
625706	601981	64.78	1.006945
625821	601925	64.82	1.006379
625883	601816	64.86	1.005805
625910	601661	64.90	1.005190
626032	601622	64.94	1.004659
626216	601673	64.98	1.004231
626348	601700	65.02	1.003891
626560	601802	65.05	1.003546
626630	601736	65.10	1.003093
626803	601761	65.13	1.002613
626971	601766	65.18	1.002082
627256	601876	65.21	1.001526	10	0.929
627409	601864	65.25	1.000986
627638	601923	65.29	1.000440
627809	601965	65.33	1.000025
627939	601980	65.37	0.999653
627906	601841	65.41	0.999288
627950	601761	65.45	0.998872
628001	601676	65.49	0.998417
628204	601736	65.53	0.997960
628337	601711	65.57	0.997442
628670	601843	65.61	0.996806
628929	601871	65.65	0.996059
629221	601934	65.69	0.995323
629463	601960	65.73	0.994625
629534	601859	65.77	0.994051
629592	601753	65.81	0.993502
629615	601670	65.85	0.993145
629771	601732	65.89	0.992849
629883	601748	65.93	0.992539
629962	601720	65.97	0.992187
630085	601745	66.01	0.991873
630191	601782	66.05	0.991655
630269	601778	66.09	0.991388
630284	601699	66.13	0.991070
630419	601725	66.17	0.990721
630597	601804	66.21	0.990412
630655	601751	66.25	0.990043
630637	601608	66.29	0.989615
630610	601442	66.33	0.989138
630840	601533	66.37	0.988702
631189	601750	66.41	0.988308
631540	601948	66.44	0.987844
631793	602023	66.49	0.987279
631938	601984	66.52	0.986677
632038	601906	66.56	0.986088
632129	601865	66.61	0.985654
632181	601759	66.65	0.985125
632281	601715	66.69	0.984652
632399	601685	66.72	0.984168
632514	601700	66.76	0.983847
632639	601727	66.80	0.983535
632725	601716	66.85	0.983219
632827	601725	66.89	0.982920
632865	601666	66.93	0.982597
632881	601602	66.97	0.982327
632928	601550	67.01	0.981998
632946	601491	67.05	0.981739
633002	601444	67.09	0.981399
633092	601435	67.13	0.981077
633205	601461	67.17	0.980800
633442	601593	67.21	0.980484
633557	601615	67.25	0.980187
633633	601610	67.29	0.979925
633540	601462	67.33	0.979721
633551	601415	67.37	0.979526
633609	601377	67.41	0.979209
633687	601354	67.45	0.978879
633837	601417	67.49	0.978609
634013	601503	67.53	0.978334
634259	601631	67.57	0.977976
634324	601569	67.61	0.977555
634341	601483	67.65	0.977208
634379	601469	67.69	0.977037
634510	601563	67.73	0.976935
634656	601666	67.77	0.976814
634776	601734	67.81	0.976659
634799	601731	67.85	0.976574
635025	601950	67.89	0.976591
635186	602099	67.92	0.976578
635172	602067	67.96	0.976515
635044	601933	68.00	0.976472
634843	601770	68.04	0.976565
634844	601790	68.08	0.976630
634801	601733	68.12	0.976575
634796	601676	68.16	0.976397
634831	601672	68.20	0.976271
634706	601549	68.24	0.976255
634697	601538	68.28	0.976247
634725	601538	68.32	0.976156
634928	601673	68.36	0.975961
634990	601673	68.40	0.975762
635032	601646	68.44	0.975534
635056	601590	68.48	0.975267
635179	601616	68.52	0.974959
635290	601625	68.56	0.974632
635415	601652	68.60	0.974321
635518	601680	68.64	0.974085
635635	601749	68.68	0.973943
635698	601761	68.72	0.973781
635765	601764	68.76	0.973575
635749	601694	68.80	0.973389
635853	601773	68.84	0.973323
635903	601826	68.88	0.973342
635942	601923	68.92	0.973546
635869	601837	68.96	0.973489
635737	601667	69.00	0.973335
635724	601553	69.03	0.972990
635770	601579	69.08	0.972930
635789	601584	69.11	0.972886
635798	601579	69.15	0.972840
635790	601563	69.19	0.972811
635906	601683	69.23	0.972846
635923	601719	69.27	0.972914
635861	601638	69.31	0.972838
635855	601584	69.35	0.972673
635853	601518	69.39	0.972455
635949	601567	69.43	0.972313
635944	601530	69.47	0.972203
635944	601487	69.51	0.972057
635858	601351	69.55	0.971871
635892	601323	69.59	0.971666
635938	601333	69.63	0.971553
636114	601463	69.67	0.971429
636213	601546	69.71	0.971393
636221	601527	69.75	0.971302
636215	601516	69.79	0.971284
636181	601515	69.83	0.971390
636094	601504	69.87	0.971632
635984	601488	69.91	0.971932
635837	601405	69.95	0.972122
635871	601455	69.99	0.972183
635881	601498	70.03	0.972297
635882	601539	70.07	0.972434
635823	601550	70.11	0.972661
635694	601455	70.15	0.972753
635758	601530	70.19	0.972802
635837	601634	70.23	0.972901
635928	601777	70.27	0.973095
635818	601728	70.31	0.973282
635828	601755	70.35	0.973342
635889	601777	70.39	0.973220
636065	601912	70.43	0.973113
636090	601924	70.46	0.973073
636090	601928	70.51	0.973087
636166	602000	70.55	0.973087
636164	601989	70.58	0.973056
636114	601934	70.62	0.973030
636003	601826	70.66	0.973020
636027	601850	70.70	0.973025
636100	601930	70.74	0.973062
636068	601919	70.78	0.973127
635932	601814	70.82	0.973208
635773	601701	70.86	0.973335
635650	601593	70.90	0.973364
635634	601578	70.94	0.973364
635655	601614	70.98	0.973419
635679	601676	71.02	0.973553
635691	601711	71.06	0.973633
635639	601643	71.10	0.973569
635589	601604	71.14	0.973598
635534	601605	71.18	0.973778
635612	601748	71.22	0.974013
635667	601813	71.26	0.974057
635791	601885	71.30	0.973903
635825	601881	71.34	0.973780
635898	601947	71.38	0.973769
635912	601986	71.42	0.973857
635995	602042	71.46	0.973780
636182	602170	71.50	0.973614
636271	602214	71.54	0.973477
636260	602221	71.58	0.973536
636056	602047	71.61	0.973601
636049	602012	71.66	0.973504
636120	602025	71.69	0.973320
636113	602015	71.74	0.973309	11	0.930
635847	601835	71.78	0.973553
635515	601591	71.81	0.973792
635433	601519	71.86	0.973811
635180	601235	71.89	0.973659
634915	600976	71.93	0.973632
634649	600774	71.97	0.973801
634756	600924	72.01	0.973967
634892	601047	72.05	0.973947
634872	601004	72.09	0.973865
634762	600912	72.13	0.973907
634683	600884	72.17	0.974066
634691	600899	72.21	0.974091
634848	600982	72.25	0.973868
635058	601098	72.29	0.973586
635207	601185	72.33	0.973402
635223	601182	72.37	0.973340
635297	601190	72.41	0.973129
635314	601103	72.45	0.972778
635397	601081	72.49	0.972436
635388	600994	72.53	0.972169
635588	601135	72.57	0.972005
635700	601140	72.61	0.971662
635900	601218	72.65	0.971283
635938	601151	72.69	0.970933
635908	601101	72.73	0.970859
635809	601030	72.77	0.970936
635799	601004	72.81	0.970880
635914	601048	72.85	0.970660
636052	601111	72.89	0.970430
636021	601059	72.93	0.970353
636030	601056	72.97	0.970314
635988	600985	73.01	0.970207
636133	601080	73.05	0.970064
636179	601095	73.09	0.969967
636247	601131	73.13	0.969871
636245	601070	73.17	0.969670
636271	601000	73.21	0.969348
636286	600898	73.24	0.968952
636326	600823	73.28	0.968568
636389	600771	73.32	0.968189
636523	600762	73.36	0.967727
636672	600766	73.40	0.967262
636890	600849	73.44	0.966844
637013	600880	73.48	0.966555
637236	601002	73.52	0.966254
637398	601060	73.56	0.965931
637421	600969	73.60	0.965548
637334	600833	73.64	0.965364
637339	600775	73.68	0.965150
637440	600819	73.72	0.964976
637481	600743	73.76	0.964585
637409	600563	73.80	0.964203
637576	600618	73.84	0.963855
637771	600708	73.88	0.963536
638079	600897	73.92	0.963191
638164	600884	73.96	0.962875
638292	600923	74.00	0.962597
638258	600844	74.04	0.962437
638255	600795	74.08	0.962280
638316	600777	74.12	0.962023
638413	600758	74.16	0.961647
638590	600775	74.20	0.961138
638693	600715	74.24	0.960604
638843	600687	74.28	0.960028
639071	600715	74.32	0.959393
639310	600760	74.36	0.958781
639594	600854	74.40	0.958193
639770	600833	74.44	0.957558
640134	600968	74.48	0.956854
640620	601198	74.52	0.956084
641057	601391	74.56	0.955346
641335	601437	74.60	0.954615
641501	601372	74.63	0.953864
641700	601320	74.67	0.953053
642091	601442	74.71	0.952221
642613	601662	74.75	0.951307
643051	601815	74.79	0.950433
643408	601893	74.83	0.949563
643620	601851	74.87	0.948746
643839	601831	74.91	0.947982
643758	601519	74.95	0.947178
643715	601246	74.99	0.946386
643794	601065	75.03	0.945519
644176	601157	75.07	0.944618
644564	601217	75.11	0.943590
644953	601267	75.15	0.942526
645277	601255	75.19	0.941458
645575	601209	75.23	0.940356
645946	601219	75.27	0.939215
646265	601168	75.31	0.938031
646519	601065	75.35	0.936877
646840	601034	75.39	0.935755
647296	601132	75.43	0.934647
647771	601234	75.47	0.933493
648055	601140	75.51	0.932276
648242	600963	75.55	0.931084
648496	600884	75.59	0.930013
648788	600843	75.63	0.928952
649192	600880	75.66	0.927805
649549	600841	75.71	0.926547
649870	600768	75.75	0.925287
650153	600660	75.79	0.924029
650544	600651	75.82	0.922768
651018	600694	75.86	0.921424
651524	600758	75.91	0.920052
651967	600770	75.94	0.918702
652562	600946	75.98	0.917435
652991	600977	76.02	0.916196
653490	601057	76.06	0.914905
653873	601003	76.10	0.913523
654268	600942	76.14	0.912079
654695	600902	76.18	0.910608
655089	600815	76.22	0.909081
655659	600888	76.26	0.907550	12	0.651
656141	600871	76.30	0.905989
656590	600840	76.34	0.904483
657000	600774	76.38	0.902981
657567	600848	76.42	0.901468
658109	600895	76.46	0.899942
658700	601004	76.50	0.898477
659170	601023	76.54	0.897082
659674	601078	76.58	0.895706
660136	601079	76.62	0.894277
660700	601157	76.66	0.892795
661145	601134	76.70	0.891339
661546	601076	76.74	0.889901
661803	600881	76.78	0.888442
662267	600858	76.82	0.886930
662765	600852	76.86	0.885371
663309	600899	76.90	0.883852
663711	600839	76.94	0.882408
664217	600867	76.98	0.880945
664738	600907	77.02	0.879476
665243	600913	77.06	0.877943
665697	600889	77.10	0.876465
666192	600902	77.13	0.874989
666883	601078	77.18	0.873467
667446	601113	77.21	0.871859
667891	601026	77.26	0.870199
668377	600993	77.29	0.868599
668824	600937	77.34	0.867040
669332	600936	77.37	0.865483
669805	600882	77.41	0.863854
670538	601064	77.45	0.862236
671240	601240	77.49	0.860694
671712	601235	77.53	0.859238
672029	601114	77.57	0.857861
672404	601116	77.61	0.856727
672771	601211	77.65	0.855933
672897	601185	77.69	0.855462
672825	601040	77.73	0.855187
672843	600995	77.77	0.854979
[truncated: 1 more rows]
