# Supplementary material for: B. subtilis MutS2 splits stalled ribosomes into subunits without mRNA cleavage
Source: EMBO J. 2023 Dec 14;43(4):2. doi: 10.1038/s44318-023-00010-3 (PMC10897456; doi:10.1038/s44318-023-00010-3)
Supplement: Supplementary file 3 — Source Data Fig. 1 [file 44318_2023_10_MOESM3_ESM.zip › Figure 1/1D/gradient absorbances/Untreated.csv]

FlowCell Text Data File: 20221220_MutS2KO_FLAG_MutS2.csv
Software Version: 1.56A
Date: 2022-12-20
Time: 14:19:10
User: Esther
Experiment name: 20221220_FLAG_MutS2
*** CENTRIFUGE SETTINGS ***
Rotor Manufacturer: Beckman
Rotor Model: SW41Ti
Speed: 35 rpm
Gradient: SUCROSE 10.0% to 50.0% v/v
Time: 2:30
w2t: x 10^0
Number of Tubes: 2
Sample Volume: .14 ml
Temperature: 4.0 deg C
*** FRACTIONATION SETTINGS ***
Volume displaced/mm: 0.143 ml/mm
Tubing length: 290 mm
Total Dead Volume (= last fraction): 0.299 ml
Scan Speed: 0.20 mm/sec
Total Distance: 78.4 mm
Upper Limit to Slow-down Distance: 43.90 mm
Start mode: Slow-down distance
Fail-safe Distance (M): 0 mm
Number of fractions: 12
Distance/fraction: 6.53 mm
Start Distance: 0.00 mm
Volume/fraction: 0.931 ml
Data Samples/mm: 25.25
*** SCANNING SETTINGS ***
Scanning mode: SINGLE UV OD
Channel A (LED1) Wavelength: 260 nm
Sensitivity: 1
Integration time: 198 ms
Averaging: 3 samples
LED1 (260 nm) On Time: 18 ms
Sample A Zero: 1043155
Source A Zero: 559963.7
Data Columns:
Sample	Source	Position(mm)	Absorbance	Fraction Number	Fraction Volume(ml)
922395	555628	0.00	0.235832
925729	555653	0.06	0.228541
926181	555591	0.10	0.227314
929511	555478	0.14	0.219555
868151	555396	0.17	0.358988
612470	555415	0.22	1.072875
531730	555458	0.25	1.362280
587967	555535	0.30	1.156858
838139	555495	0.33	0.431338
909052	555481	0.38	0.265105
740350	555416	0.42	0.684889
531443	555486	0.45	1.363487
522007	555513	0.49	1.400243
681481	555554	0.53	0.854927
881693	555562	0.57	0.327929
890466	555553	0.61	0.307637
902197	555569	0.65	0.280917
743881	555645	0.69	0.675997
560873	555709	0.73	1.254026
545903	555828	0.77	1.309818
700361	555776	0.81	0.799829
896625	555849	0.85	0.294624
863013	555846	0.89	0.372790
697393	555857	0.93	0.808817
683511	555770	0.97	0.849636
732229	555719	1.01	0.708573
919661	555702	1.05	0.242178
798571	555761	1.09	0.531267
641228	555758	1.13	0.980252
578021	555624	1.17	1.192093
662110	555450	1.21	0.913547
816491	555341	1.25	0.484313
790273	555372	1.29	0.551207
575233	555483	1.33	1.201467
381748	555572	1.37	2.040729
439272	555680	1.41	1.753939
684043	555668	1.45	0.847669
871504	555689	1.49	0.352179
891149	555741	1.53	0.306761
899624	555811	1.57	0.287651
907046	555811	1.61	0.270840
915293	555777	1.65	0.252195
883146	555704	1.68	0.325083
869439	555654	1.72	0.356904
858592	555613	1.76	0.382441
889081	555596	1.80	0.310980
901527	555589	1.84	0.282510
911533	555555	1.88	0.259801
902799	555389	1.92	0.278889
884590	555324	1.96	0.320340
873690	555291	2.00	0.345588
881965	555387	2.04	0.326653
900730	555373	2.08	0.283524
911125	555246	2.12	0.259578
886704	555222	2.16	0.315080
650098	555204	2.20	0.950102
616139	555229	2.24	1.059969
638739	555145	2.28	0.985952
880146	555140	2.32	0.329967
917164	555289	2.36	0.246220
931917	555347	2.40	0.213783
939924	555377	2.44	0.196388
939628	555332	2.48	0.196867
730566	555427	2.52	0.712150
666821	555446	2.56	0.899025
660953	555391	2.60	0.916908
859446	555314	2.64	0.379305
909132	555314	2.68	0.264309
908101	555348	2.72	0.266756
909847	555361	2.76	0.262874
911934	555440	2.80	0.258477
913656	555489	2.84	0.254798
914942	555520	2.87	0.252034
915627	555441	2.92	0.250211
915959	555382	2.95	0.249252
915990	555314	3.00	0.248933
915831	555222	3.04	0.248949
915769	555210	3.08	0.249043
915943	555341	3.11	0.249137
916631	555715	3.15	0.248978
917272	555967	3.19	0.248476
917861	556093	3.23	0.247626
917964	555839	3.27	0.246461
918178	555620	3.31	0.245178
918636	555506	3.35	0.243738
920157	555476	3.39	0.240242
926473	555533	3.43	0.226456
932545	555474	3.47	0.212872
770807	555456	3.51	0.602547
734798	555330	3.55	0.699974
720868	555307	3.59	0.739051
876702	555282	3.63	0.338513
903243	555341	3.67	0.277706
909415	555322	3.71	0.263702
893688	555384	3.75	0.299624
871318	555380	3.79	0.351478
851623	555403	3.83	0.398343
858784	555402	3.87	0.381206
828004	555494	3.91	0.456227
560705	555507	3.95	1.253895
276297	555501	3.99	2.701943
35037	555512	4.03	6.927345
25696	555535	4.07	7.561865
25466	555536	4.11	7.580266
25265	555501	4.15	7.596350
25108	555590	4.19	7.609433
24989	555662	4.23	7.619419
24886	555593	4.27	7.627616
24813	555537	4.30	7.633420
24752	555456	4.35	7.638158
24693	555524	4.38	7.643292
24629	555557	4.42	7.648723
24557	555592	4.46	7.654842
24479	555567	4.50	7.661260
24396	555539	4.54	7.668106
24318	555563	4.58	7.674747
24231	555461	4.62	7.681704
24160	555366	4.66	7.687359
24076	555273	4.70	7.694142
23997	555346	4.74	7.701136
23897	555366	4.78	7.709754
23754	555440	4.82	7.722307
23616	555505	4.86	7.734469
23472	555584	4.90	7.747274
23358	555559	4.94	7.757144
23198	555587	4.98	7.771311
22933	555571	5.02	7.794760
22559	555578	5.06	7.828429
22056	555470	5.10	7.874170
21480	555334	5.14	7.927814
20806	555275	5.18	7.992829
20033	555242	5.22	8.070174
19215	555290	5.26	8.155652
18460	555402	5.30	8.238083
17795	555507	5.34	8.313539
17150	555553	5.38	8.389249
16471	555486	5.42	8.471659
15832	555439	5.46	8.552446
15280	555399	5.50	8.624912
14816	555367	5.54	8.687890
14415	555319	5.57	8.743855
14064	555318	5.62	8.794290
13751	555290	5.66	8.840239
13458	555294	5.70	8.884322
13174	555326	5.74	8.928080
12901	555355	5.77	8.971034
12644	555485	5.82	9.012684
12419	555508	5.85	9.049507
12237	555578	5.89	9.079973
12089	555440	5.93	9.104362
11974	555380	5.97	9.123698
11886	555295	6.01	9.138478
11837	555306	6.05	9.146971
11833	555333	6.09	9.147762
11885	555372	6.13	9.138934
11984	555329	6.17	9.121802
12130	555332	6.21	9.097036
12309	555317	6.25	9.067008
12527	555363	6.29	9.031257
12787	555347	6.33	8.989165
13097	555328	6.37	8.940082
13453	555299	6.41	8.885101
13852	555294	6.45	8.825280
14286	555306	6.49	8.762201
14774	555345	6.53	8.693618	1	0.928
15321	555292	6.57	8.619035
15925	555299	6.61	8.539947
16578	555321	6.65	8.457802
17275	555411	6.69	8.373867
18053	555409	6.73	8.283726
18914	555271	6.77	8.187888
19868	555148	6.81	8.086750
20885	555061	6.85	7.984285
21966	555088	6.88	7.881129
23124	555094	6.93	7.776032
24383	555150	6.96	7.667763
25713	555219	7.00	7.559348
27112	555300	7.05	7.451244
28567	555294	7.08	7.344260
30132	555251	7.12	7.234971
31834	555178	7.16	7.122274
33665	555229	7.20	7.008036
35599	555276	7.24	6.893916
37625	555360	7.28	6.780971
39769	555339	7.32	6.667500
41994	555342	7.36	6.556123
44310	555281	7.40	6.446056
46673	555261	7.44	6.339675
49210	555202	7.48	6.231155
51938	555216	7.52	6.120812
54881	555208	7.56	6.008008
57928	555188	7.60	5.897375
60975	555157	7.64	5.792371
64096	555089	7.68	5.689983
67373	555063	7.72	5.587863
70851	555066	7.76	5.484884
74494	555119	7.80	5.382488
78176	555213	7.84	5.284122
81879	555270	7.88	5.189638
85748	555285	7.92	5.095224
89714	555296	7.96	5.002752
93736	555392	8.00	4.913373
97602	555383	8.04	4.830645
101459	555361	8.08	4.751263
105541	555225	8.12	4.670054
109771	555223	8.16	4.589641
114064	555175	8.20	4.510968
118358	555115	8.23	4.435135
122728	555018	8.28	4.360592
127079	554971	8.32	4.289136
131391	554977	8.36	4.220882
135736	555080	8.39	4.154693
140366	555152	8.44	4.086329
145193	555280	8.47	4.017620
150000	555344	8.52	3.951212
154820	555390	8.55	3.886667
159619	555286	8.59	3.823823
164471	555210	8.63	3.762273
169419	555214	8.67	3.701640
174384	555237	8.71	3.642623
179454	555282	8.75	3.584149
184517	555261	8.79	3.527144
189696	555275	8.83	3.470557
194814	555255	8.87	3.416010
199693	555248	8.91	3.365372
204175	555148	8.95	3.319588
208850	555115	8.99	3.273145
213830	555190	9.03	3.225204
219071	555317	9.07	3.176127
224024	555347	9.11	3.130492
228918	555369	9.15	3.086355
233873	555353	9.19	3.042480
238969	555360	9.23	2.998401
244043	555297	9.27	2.955178
249121	555335	9.31	2.913180
254240	555357	9.35	2.871644
259397	555385	9.39	2.830659
264613	555381	9.43	2.789909
269875	555354	9.47	2.749520
275164	555335	9.51	2.709739
280460	555191	9.55	2.670201
285987	555134	9.59	2.630061
291566	555123	9.63	2.590490
297129	555252	9.66	2.552294
302403	555302	9.71	2.516478
307637	555311	9.75	2.481400
313008	555310	9.79	2.445982
318514	555279	9.83	2.410188
324007	555348	9.87	2.375457
329293	555461	9.90	2.342761
334486	555516	9.94	2.310948
339741	555521	9.98	2.279071
345216	555526	10.02	2.246379
350687	555621	10.06	2.214556
355834	555571	10.10	2.184559
360814	555583	10.14	2.156166
365836	555580	10.18	2.127873
371003	555596	10.22	2.099235
376029	555455	10.26	2.071183
380937	555342	10.30	2.044233
385997	555300	10.34	2.017079
391220	555272	10.38	1.989475
396497	555242	10.42	1.961950
401802	555235	10.46	1.934729
406974	555243	10.50	1.908589
412243	555326	10.54	1.882575
417364	555271	10.58	1.857111
422414	555186	10.62	1.832189
427334	555070	10.66	1.808068
432188	555059	10.70	1.784917
437249	555149	10.74	1.761427
442282	555157	10.78	1.738040
447102	555192	10.82	1.715991
451619	555267	10.86	1.695699
456140	555372	10.90	1.675705
460870	555390	10.94	1.654663
465664	555376	10.98	1.633438
470210	555300	11.02	1.613280
474634	555237	11.06	1.593887
478887	555026	11.09	1.574856
483133	554975	11.13	1.556607
487260	555067	11.18	1.539542
491271	555262	11.21	1.523486
495148	555408	11.25	1.507940
498931	555330	11.29	1.492080
502971	555314	11.33	1.475520
507014	555234	11.37	1.458843
511100	555288	11.41	1.442619
515104	555195	11.45	1.426309
519570	555233	11.49	1.408786
523959	555139	11.53	1.391228
528070	555185	11.57	1.375406
531729	555138	11.61	1.361104
535364	555250	11.65	1.347577
538842	555299	11.69	1.334508
541950	555267	11.73	1.322622
544903	555205	11.77	1.311275
548135	555313	11.81	1.299573
551625	555499	11.85	1.287272
555113	555612	11.89	1.274791
558464	555537	11.93	1.262200
561561	555373	11.97	1.250280
564678	555349	12.01	1.238866
567827	555415	12.05	1.227731
570926	555518	12.09	1.216974
573692	555550	12.13	1.207202
576206	555511	12.17	1.198112
578985	555594	12.21	1.188573
582266	555687	12.25	1.177354
585445	555730	12.29	1.166371
588259	555641	12.32	1.156232
590713	555577	12.37	1.147479
593495	555596	12.40	1.137935
596507	555661	12.45	1.127816
599497	555651	12.48	1.117549
602137	555626	12.52	1.108466
604547	555591	12.56	1.100164
606951	555627	12.60	1.092177
609204	555540	12.64	1.084275
611340	555527	12.68	1.077066
613065	555410	12.72	1.070870
614657	555391	12.76	1.065493
616319	555279	12.80	1.059555
618312	555315	12.84	1.053082
620476	555396	12.88	1.046232
622321	555478	12.92	1.040459
623880	555507	12.96	1.035446
625186	555417	13.00	1.030836
626362	555289	13.04	1.026519
627318	555243	13.08	1.023229	2	0.934
627905	555289	13.12	1.021485
628564	555469	13.16	1.020002
629075	555518	13.20	1.018520
629544	555463	13.24	1.016792
629678	555389	13.28	1.016084
629649	555374	13.32	1.016123
629478	555386	13.36	1.016723
629289	555411	13.40	1.017430
628778	555390	13.44	1.019014
627862	555460	13.48	1.022255
626393	555544	13.52	1.027357
624656	555644	13.56	1.033408
622641	555620	13.60	1.039930
620377	555615	13.64	1.047365
617638	555615	13.67	1.056419
614689	555734	13.71	1.066650
611512	555675	13.76	1.077035
608674	555766	13.79	1.086888
605650	555796	13.84	1.097190
602450	555957	13.88	1.108622
598678	555953	13.91	1.121458
594900	556056	13.95	1.134790
590680	556096	13.99	1.149503
586065	556069	14.03	1.165453
581074	556097	14.07	1.183056
576169	556096	14.11	1.200397
571287	556156	14.15	1.218029
566192	556149	14.19	1.236333
560798	556141	14.23	1.255890
555474	556128	14.27	1.275360
550350	555998	14.31	1.293844
545359	555921	14.35	1.312201
540102	555866	14.39	1.331817
534627	555882	14.43	1.352723
529401	555918	14.47	1.372955
524566	555974	14.51	1.391934
519643	555973	14.55	1.411224
514176	555956	14.59	1.432802
508669	556032	14.63	1.455114
503477	556111	14.67	1.476397
498827	556133	14.71	1.495463
494062	556004	14.75	1.514627
489235	555923	14.79	1.534418
484391	555854	14.83	1.554524
479921	555827	14.87	1.573394
475701	555816	14.91	1.591425
471317	555840	14.95	1.610457
466709	555854	14.99	1.630612
462169	555858	15.03	1.650628
458187	555895	15.07	1.668469
454346	555948	15.11	1.685889
450330	555908	15.15	1.703908
446261	555955	15.19	1.722653
442529	556025	15.23	1.740094
439374	556096	15.27	1.754995
436430	556089	15.31	1.768725
433468	556005	15.35	1.782350
430623	556044	15.39	1.795967
428164	556034	15.43	1.807648
426238	556051	15.47	1.816935
424688	556067	15.51	1.824448
423055	556154	15.55	1.832651
421452	556170	15.58	1.840478
420180	556146	15.63	1.846574
419478	556095	15.67	1.849808
419240	556188	15.71	1.851311
419261	556337	15.74	1.851757
419354	556252	15.78	1.850990
419789	556131	15.82	1.848424
420457	556018	15.86	1.844755
421458	556023	15.90	1.839908
422496	556008	15.94	1.834819
423636	556063	15.98	1.829508
424930	556183	16.02	1.823709
426346	556206	16.06	1.816987
427968	556122	16.10	1.808909
429754	556077	16.14	1.800222
431635	556049	16.18	1.791183
433572	556029	16.22	1.781948
435647	555942	16.26	1.771858
438072	556007	16.30	1.760740
440549	556004	16.34	1.749192
443053	556016	16.38	1.737639
445520	556002	16.42	1.726226
448135	556017	16.46	1.714307
450875	556017	16.50	1.701835
453646	556001	16.54	1.689239
456259	555964	16.58	1.677351
458865	555975	16.62	1.665738
461558	555977	16.66	1.653772
464544	556024	16.70	1.640751
467548	556062	16.74	1.627702
470314	556033	16.78	1.615526
472913	555959	16.82	1.603978
475568	555863	16.85	1.592170
478368	555717	16.90	1.579621
481229	555724	16.94	1.567446
483837	555670	16.98	1.556188
486447	555727	17.02	1.545390
489109	555696	17.05	1.534109
491956	555744	17.09	1.522411
494683	555795	17.13	1.511288
497097	555752	17.18	1.501169
499470	555766	17.21	1.491476
501940	555755	17.25	1.481342
504589	555904	17.29	1.471121
507048	556032	17.33	1.461645
509212	556134	17.37	1.453306
511304	556206	17.41	1.445182
513400	556230	17.45	1.436900
515436	556244	17.49	1.428853
517110	556150	17.53	1.421873
518594	556049	17.57	1.415638
520151	556021	17.61	1.409401
521930	556085	17.65	1.402650
523635	556123	17.69	1.396117
525151	556172	17.73	1.390382
526494	556219	17.77	1.385329
527813	556281	17.81	1.380437
529055	556223	17.85	1.375415
530226	556175	17.89	1.370715
531277	556166	17.93	1.366630
532386	556264	17.97	1.362724
533458	556241	18.01	1.358523
534556	556151	18.05	1.353985
535583	556086	18.09	1.349819
536420	556012	18.13	1.346351
537429	556097	18.17	1.342819
538501	556090	18.20	1.338716
539827	556196	18.24	1.334074
540890	556161	18.29	1.329920
541634	556032	18.33	1.326633
542330	555988	18.36	1.323843
543043	555919	18.40	1.320901
544034	556045	18.44	1.317634
544813	556065	18.48	1.314780
545555	556173	18.52	1.312393
546210	556265	18.56	1.310276
546710	556095	18.60	1.307778
547404	556027	18.64	1.304932
547880	555840	18.68	1.302466
548577	556038	18.72	1.300593
549007	556134	18.76	1.299343
549452	556276	18.80	1.298208
549685	556221	18.84	1.297138
549816	556189	18.88	1.296533
549822	556136	18.92	1.296315
549666	556050	18.96	1.296580
549401	555934	19.00	1.297139
549084	555845	19.04	1.297993
548622	555830	19.08	1.299660
547992	555815	19.12	1.301955
547219	555900	19.16	1.305157
546174	555962	19.20	1.309296
544911	556091	19.24	1.314508
543098	556050	19.28	1.321176
541040	555971	19.32	1.328653
538656	556005	19.36	1.337814
535987	556011	19.40	1.348000
533132	556120	19.44	1.359329
529855	556020	19.48	1.371577
526443	556017	19.51	1.384784
522538	556024	19.56	1.400044
518242	555946	19.60	1.416648	3	0.929
513582	555942	19.64	1.435115
508642	555919	19.68	1.454807
503341	555980	19.72	1.476467
497514	556028	19.75	1.500469
491330	556056	19.79	1.526164
484919	556040	19.84	1.552979
478387	556018	19.87	1.580647
471421	555935	19.91	1.610355
464068	555956	19.95	1.642598
456523	555842	19.99	1.675719
449101	555747	20.03	1.708907
441763	555683	20.07	1.742380
434268	555728	20.11	1.777558
426480	555773	20.15	1.814751
418803	555752	20.19	1.851841
411436	555711	20.23	1.888002
404375	555696	20.27	1.923367
397255	555685	20.31	1.959674
390198	555643	20.35	1.996194
383541	555647	20.39	2.031418
377347	555676	20.43	2.064838
371488	555664	20.47	2.096812
365769	555619	20.51	2.128391
360456	555592	20.55	2.158231
355511	555602	20.59	2.186532
351081	555675	20.63	2.212457
346948	555636	20.67	2.236544
343115	555634	20.71	2.259267
339523	555581	20.75	2.280605
336309	555635	20.79	2.300265
333438	555689	20.83	2.318006
330813	555664	20.87	2.334086
328479	555622	20.91	2.348418
326472	555620	20.95	2.360951
324921	555684	20.98	2.370931
323599	555711	21.03	2.379372
322515	555686	21.07	2.386146
321192	555623	21.10	2.394324
320690	555651	21.14	2.397628
320521	555646	21.19	2.398688
321164	555754	21.22	2.394985
321466	555736	21.26	2.392996
321999	555789	21.30	2.389801
322550	555749	21.34	2.386155
323399	555846	21.38	2.381134
324294	555826	21.42	2.375406
325457	555837	21.46	2.368121
326660	555654	21.50	2.359898
328082	555635	21.54	2.350941
329675	555651	21.58	2.341089
331376	555755	21.62	2.330942
333268	555824	21.66	2.319547
335192	555830	21.70	2.307790
337173	555816	21.74	2.295682
339180	555779	21.78	2.283402
341186	555701	21.82	2.271050
343465	555724	21.86	2.257512
345712	555672	21.90	2.243979
348113	555774	21.94	2.230193
350495	555847	21.98	2.216509
352959	555923	22.02	2.202454
355550	555952	22.06	2.187596
358152	555941	22.10	2.172636
360831	556006	22.14	2.157627
363603	556223	22.18	2.142767
366335	556233	22.22	2.127487
369021	556127	22.25	2.112150
371524	555795	22.30	2.097096
374067	555730	22.33	2.082900
376712	555817	22.37	2.068803
379509	555944	22.41	2.054135
382376	556058	22.46	2.039155
385099	555933	22.49	2.024176
387755	555868	22.53	2.009873
390483	555759	22.57	1.995127
393397	555828	22.61	1.980169
396386	555873	22.65	1.964847
399374	555967	22.69	1.949827
402312	555944	22.73	1.934745
405296	555929	22.77	1.919570
408268	555888	22.81	1.904470
411269	555960	22.85	1.889749
414284	556116	22.89	1.875378
417366	556217	22.93	1.860584
420509	556321	22.97	1.845616
423496	556263	23.01	1.830920
426344	556209	23.05	1.817008
429109	556150	23.09	1.803564
432018	556194	23.13	1.789901
435002	556232	23.17	1.775957
437911	556225	23.21	1.762294
440606	556181	23.25	1.749578
443282	556211	23.29	1.737299
445880	556188	23.33	1.725258
448559	556134	23.37	1.712802
451036	555983	23.41	1.700979
453549	555946	23.45	1.689474
455967	555915	23.49	1.678481
458395	555912	23.53	1.667603
460779	555869	23.57	1.656831
463176	555896	23.61	1.646314
465638	556011	23.64	1.635890
468145	556160	23.68	1.625452
470632	556168	23.72	1.614640
473027	556071	23.77	1.603897
475355	556023	23.80	1.593675
477434	555961	23.84	1.584518
479561	555983	23.89	1.575503
481652	555890	23.92	1.566259
483928	555917	23.96	1.556713
486048	555955	24.00	1.547908
487945	556005	24.04	1.540122
489678	555975	24.08	1.532758
491402	555970	24.12	1.525548
493173	556043	24.16	1.518456
494714	556089	24.20	1.512242
496156	556138	24.24	1.506467
497572	556191	24.28	1.500830
499162	556355	24.32	1.494906
500383	556246	24.36	1.489506
501457	556221	24.40	1.485027
502218	556087	24.44	1.481431
503110	556162	24.48	1.478076
503906	556107	24.52	1.474639
504634	556105	24.56	1.471678
505234	556127	24.60	1.469328
505732	556173	24.64	1.467481
506208	556195	24.68	1.465637
506635	556235	24.72	1.464059
506879	556239	24.76	1.463088
506942	556296	24.80	1.463044
506777	556322	24.84	1.463806
506370	556318	24.88	1.465435
505852	556372	24.92	1.467728
505099	556362	24.96	1.470739
504184	556410	25.00	1.474625
502790	556351	25.04	1.480073
500958	556201	25.07	1.486991
498855	556041	25.12	1.495009
496658	556000	25.16	1.503890
494192	556001	25.20	1.514078
491276	556040	25.23	1.526330
487937	556017	25.27	1.540200
484203	556081	25.31	1.556154
480073	556132	25.35	1.573868
475515	556309	25.39	1.594039
470233	556275	25.43	1.616769
464307	556271	25.47	1.642704
457670	556153	25.51	1.671729
450845	556220	25.55	1.702718
443402	556265	25.59	1.736944
435317	556232	25.63	1.774476
426510	556260	25.67	1.816399
417431	556178	25.71	1.860122
408242	556227	25.75	1.905847
398433	556217	25.79	1.955573
388237	556231	25.83	2.008667
377848	556272	25.87	2.064316
367856	556286	25.91	2.119205
357863	556401	25.95	2.175980
347582	556309	25.99	2.235285
337279	556245	26.03	2.296617
327226	556236	26.07	2.358498
317541	556296	26.11	2.420192
308103	556279	26.15	2.481867	4	0.934
299133	556197	26.19	2.542019
290575	556169	26.23	2.601308
282778	556245	26.27	2.657241
275667	556362	26.31	2.709782
268915	556379	26.35	2.760585
262196	556332	26.39	2.812185
255654	556246	26.42	2.863568
249818	556142	26.47	2.910435
244836	556214	26.50	2.951917
239909	556193	26.54	2.993435
235308	556296	26.58	3.033435
230915	556293	26.62	3.071984
227403	556418	26.66	3.103802
224321	556508	26.70	3.132054
221589	556569	26.74	3.157351
219095	556538	26.78	3.180396
216813	556432	26.82	3.201430
214880	556389	26.86	3.219596
213339	556347	26.90	3.234168
212214	556323	26.94	3.244898
211398	556328	26.98	3.252799
210679	556343	27.02	3.259825
210248	556466	27.06	3.264468
210079	556461	27.10	3.266095
210265	556544	27.14	3.264589
210565	556451	27.18	3.261330
211009	556454	27.22	3.257031
211632	556405	27.26	3.250818
212470	556514	27.30	3.243133
213499	556483	27.34	3.233134
214573	556408	27.38	3.222591
215742	556285	27.42	3.211022
216836	556163	27.46	3.200223
218091	556056	27.50	3.188021
219519	556020	27.54	3.174535
221126	556083	27.58	3.159843
222721	556085	27.61	3.145145
224277	556001	27.66	3.130590
226029	555864	27.70	3.114165
227925	555842	27.73	3.096992
229974	555924	27.78	3.078982
232039	556091	27.82	3.061306
234106	556176	27.86	3.043472
236178	556172	27.89	3.025428
238313	556168	27.93	3.007000
240530	556131	27.98	2.987917
242690	556044	28.02	2.969305
244878	555994	28.06	2.950756
247080	556010	28.09	2.932498
249415	556085	28.13	2.913529
251796	556018	28.17	2.893842
254223	555982	28.21	2.874082
256648	555943	28.25	2.854513
259160	555997	28.29	2.834783
261742	556052	28.33	2.814701
264389	556096	28.37	2.794274
266959	556122	28.41	2.774577
269577	556132	28.45	2.754645
272211	556071	28.49	2.734526
274947	556042	28.53	2.713956
277668	556002	28.57	2.693659
280351	556043	28.61	2.674134
283124	555958	28.65	2.653683
285975	555821	28.69	2.632677
288973	555785	28.73	2.611206
291882	555880	28.77	2.591061
294774	556109	28.81	2.571731
297721	556222	28.85	2.551792
300729	556245	28.89	2.531308
303698	556118	28.93	2.510739
306591	556113	28.97	2.491322
309469	556199	29.01	2.472521
312422	556300	29.05	2.453461
315376	556249	29.09	2.434018
318319	556167	29.13	2.414711
321233	556195	29.17	2.396168
324228	556255	29.21	2.377401
327329	556345	29.25	2.358255
330471	556353	29.28	2.338738
333626	556377	29.33	2.319385
336756	556382	29.37	2.300296
340073	556468	29.41	2.280557
343439	556474	29.45	2.260427
346953	556483	29.48	2.239631
350327	556401	29.52	2.219528
353548	556290	29.56	2.200393
356851	556210	29.60	2.181072
360407	556237	29.64	2.160883
364261	556399	29.68	2.139715
367937	556460	29.72	2.119394
371349	556417	29.76	2.100349
374703	556324	29.80	2.081610
378174	556296	29.84	2.062640
381863	556338	29.88	2.042932
385384	556406	29.92	2.024402
388792	556467	29.96	2.006612
392092	556476	30.00	1.989351
395583	556490	30.04	1.971266
399082	556423	30.08	1.953001
402494	556372	30.12	1.935394
405790	556306	30.16	1.918464
409203	556364	30.20	1.901540
412694	556416	30.24	1.884350
416308	556421	30.28	1.866528
419743	556337	30.32	1.849406
423197	556335	30.36	1.832630
426702	556361	30.40	1.815849
430383	556323	30.44	1.798134
434197	556275	30.48	1.779905
437880	556272	30.52	1.762612
441444	556320	30.56	1.746202
444997	556297	30.60	1.729715
448812	556268	30.63	1.712142
452620	556227	30.67	1.694704
456255	556247	30.72	1.678410
459734	556299	30.75	1.663059
463339	556409	30.79	1.647482
467049	556413	30.83	1.631178
470683	556321	30.87	1.614981
474276	556307	30.91	1.599370
477811	556365	30.95	1.584389
481305	556450	30.99	1.569794
484756	556392	31.03	1.554962
488071	556289	31.07	1.540639
491423	556389	31.11	1.527002
494618	556460	31.15	1.514003
497790	556501	31.19	1.501074
500979	556385	31.23	1.487582
504078	556400	31.27	1.475019
507245	556387	31.31	1.462156
510521	556453	31.35	1.449226
513953	556376	31.39	1.435234
517470	556464	31.43	1.421604
520532	556352	31.47	1.409120
523765	556385	31.51	1.396573
526941	556408	31.55	1.384288
530213	556442	31.59	1.371747
533129	556451	31.63	1.360558
535839	556352	31.67	1.349819
538742	556353	31.71	1.338768
541634	556263	31.75	1.327483
544782	556335	31.79	1.315890
547577	556383	31.83	1.305596
550359	556442	31.87	1.295443
553072	556428	31.91	1.285330
555885	556387	31.95	1.274799
558642	556454	31.99	1.264923
560754	556494	32.03	1.257349
562915	556534	32.06	1.249626
564967	556520	32.10	1.242129
567367	556415	32.14	1.233070
569584	556376	32.19	1.224947
571629	556365	32.23	1.217573
573671	556365	32.26	1.210277
575886	556338	32.30	1.202293
578655	556294	32.34	1.192316
581519	556301	32.38	1.182240
584147	556349	32.42	1.173190
586176	556372	32.46	1.166180
587910	556469	32.50	1.160493
589443	556426	32.54	1.155007
590800	556408	32.58	1.150235
592167	556414	32.62	1.145529
593639	556439	32.66	1.140541	5	0.929
595324	556439	32.70	1.134741
597105	556358	32.74	1.128331
598897	556305	32.78	1.122005
600810	556285	32.82	1.115406
602455	556276	32.86	1.109778
603825	556280	32.90	1.105145
604772	556270	32.94	1.101902
605434	556225	32.98	1.099498
606240	556400	33.02	1.097420
606845	556507	33.06	1.095772
607609	556708	33.10	1.093937
608119	556671	33.14	1.092084
608987	556717	33.18	1.089335
609782	556719	33.22	1.086673
610366	556729	33.26	1.084751
610569	556690	33.30	1.083927
610581	556646	33.33	1.083725
610515	556637	33.37	1.083913
610224	556660	33.42	1.084973
609569	556625	33.45	1.087042
608693	556560	33.49	1.089746
607828	556490	33.53	1.092398
607315	556514	33.57	1.094214
606630	556502	33.61	1.096479
605596	556560	33.65	1.100183
604048	556559	33.69	1.105416
602504	556565	33.73	1.110675
601050	556521	33.77	1.115457
599084	556454	33.81	1.121914
596405	556498	33.85	1.131246
593350	556638	33.89	1.142269
590294	556630	33.93	1.152805
587302	556643	33.97	1.163250
583743	556555	34.01	1.175363
579615	556540	34.05	1.189829
575307	556556	34.09	1.205152
570991	556556	34.13	1.220560
566356	556676	34.17	1.237678
560653	556610	34.21	1.258144
554181	556538	34.25	1.281636
547669	556435	34.29	1.305443
541295	556440	34.33	1.329415
534669	556509	34.37	1.354869
527358	556512	34.41	1.383052
519673	556492	34.45	1.413015
512119	556458	34.49	1.442850
504757	556416	34.52	1.472323
496873	556436	34.57	1.504608
488127	556471	34.61	1.541073
479205	556505	34.65	1.578943
471048	556509	34.69	1.614086
463214	556437	34.72	1.648137
455212	556413	34.76	1.683704
447017	556395	34.81	1.720808
439521	556396	34.85	1.755414
432655	556320	34.88	1.787350
425960	556164	34.92	1.818686
419170	556163	34.96	1.851561
412380	556249	35.00	1.885293
406347	556328	35.04	1.915739
401017	556272	35.08	1.942549
396173	556307	35.12	1.967543
391241	556361	35.16	1.993374
386539	556438	35.20	2.018397
382435	556381	35.24	2.040027
379320	556482	35.28	2.057133
376573	556518	35.32	2.072137
373927	556596	35.36	2.086852
371308	556526	35.40	2.100976
369152	556436	35.44	2.112560
367715	556399	35.48	2.120405
366610	556382	35.52	2.126500
365752	556399	35.56	2.131357
365032	556408	35.60	2.135422
364796	556486	35.64	2.137032
365009	556545	35.68	2.136054
365455	556523	35.72	2.133475
365929	556380	35.76	2.130297
366529	556301	35.80	2.126654
367458	556314	35.84	2.121522
368737	556403	35.88	2.114740
370219	556460	35.92	2.106743
371697	556489	35.96	2.098697
373120	556457	35.99	2.090761
374697	556426	36.04	2.082017
376562	556373	36.07	2.071664
378573	556336	36.11	2.060630
380493	556300	36.16	2.050146
382392	556338	36.20	2.040099
384478	556391	36.24	2.029163
386832	556500	36.27	2.017074
389162	556519	36.31	2.004857
391425	556485	36.35	1.992868
393594	556487	36.39	1.981569
395788	556403	36.43	1.969886
398110	556374	36.47	1.957810
400490	556261	36.51	1.945199
402943	556345	36.55	1.933014
405319	556345	36.59	1.920984
407742	556349	36.63	1.908803
410223	556241	36.67	1.895994
412824	556314	36.71	1.883330
415331	556331	36.75	1.871005
417889	556355	36.79	1.858530
420468	556335	36.83	1.845867
423232	556472	36.87	1.832965
425830	556503	36.91	1.820557
428437	556479	36.95	1.807981
430907	556293	36.99	1.795534
433667	556306	37.03	1.782518
436260	556216	37.07	1.769990
439036	556214	37.11	1.757004
441711	556116	37.15	1.744214
444644	556230	37.19	1.731092
447544	556304	37.23	1.718063
450371	556370	37.27	1.705422
453138	556321	37.30	1.692709
455835	556283	37.35	1.680427
458686	556291	37.39	1.667699
461538	556355	37.42	1.655252
464500	556411	37.47	1.642368
467356	556392	37.50	1.629756
470345	556393	37.55	1.616716
473299	556380	37.58	1.603858
476302	556403	37.62	1.591001
479262	556385	37.66	1.578258
482295	556405	37.70	1.565424
485269	556426	37.74	1.552923
488286	556449	37.78	1.540326
491242	556425	37.82	1.527888
494369	556430	37.86	1.514923
497401	556424	37.90	1.502391
500537	556487	37.94	1.489763
503604	556493	37.98	1.477286
506664	556437	38.02	1.464685
509731	556396	38.06	1.452186
512779	556410	38.10	1.440039
515853	556508	38.14	1.428169
518762	556528	38.18	1.416737
521657	556494	38.22	1.405225
524531	556437	38.26	1.393774
527428	556340	38.30	1.382147
530405	556274	38.34	1.370388
533403	556242	38.38	1.358738
536431	556243	38.42	1.347159
539320	556241	38.46	1.336162
542270	556241	38.50	1.325000
545283	556337	38.54	1.314016
548395	556479	38.58	1.302894
551426	556615	38.62	1.292116
554157	556590	38.66	1.281916
556776	556496	38.70	1.271923
559289	556373	38.74	1.262256
561943	556272	38.77	1.252199
564575	556236	38.81	1.242505
567200	556177	38.86	1.232797
569767	556180	38.89	1.223568
572406	556157	38.93	1.214029
574900	556146	38.98	1.205093
577363	556144	39.01	1.196338
579684	556200	39.05	1.188335
582248	556302	39.09	1.179680
584991	556447	39.13	1.170597
587644	556437	39.17	1.161301
590080	556392	39.21	1.152672	6	0.934
592212	556247	39.25	1.144759
594333	556174	39.29	1.137175
596338	556020	39.33	1.129718
598199	555955	39.37	1.123103
600108	555981	39.41	1.116680
602071	556065	39.45	1.110307
604199	556112	39.49	1.103260
606362	556135	39.53	1.096033
608330	556241	39.57	1.089793
610026	556273	39.61	1.084214
611517	556303	39.65	1.079330
613054	556401	39.69	1.074554
614514	556466	39.73	1.069926
615629	556397	39.77	1.065963
616514	556183	39.81	1.062236
617596	556141	39.85	1.058494
618690	556162	39.89	1.054950
619930	556376	39.93	1.051641
620709	556362	39.97	1.049020
621532	556382	40.01	1.046382
622036	556144	40.05	1.043848
622501	556170	40.09	1.042415
622403	556098	40.12	1.042472
622016	556046	40.17	1.043553
621609	555953	40.20	1.044550
621476	556046	40.25	1.045330
620853	556137	40.28	1.047717
619652	556172	40.32	1.051808
618335	556198	40.36	1.056257
617304	556263	40.40	1.059911
616228	556304	40.44	1.063631
614439	556228	40.48	1.069300
612167	556199	40.52	1.076773
609537	556206	40.56	1.085609
606552	556231	40.60	1.095745
603022	556237	40.64	1.107710
598931	556154	40.68	1.121333
594412	556099	40.72	1.136628
589762	556133	40.76	1.152822
585140	556371	40.80	1.169796
579873	556463	40.84	1.188635
573954	556503	40.88	1.209775
567345	556303	40.92	1.232737
561011	556203	40.96	1.255341
554795	556107	41.00	1.277785
548259	556104	41.04	1.302022
541005	556104	41.08	1.329275
533194	556082	41.12	1.358951
525497	556009	41.16	1.388435
518262	555928	41.20	1.416503
511220	555977	41.24	1.444676
503937	556020	41.28	1.474193
496717	556134	41.32	1.504140
489904	556140	41.36	1.532421
483667	556200	41.40	1.558858
477450	556184	41.43	1.585270
471128	556176	41.48	1.612514
464933	556219	41.52	1.639756
459252	556277	41.56	1.665124
454488	556325	41.59	1.686637
449686	556256	41.63	1.708117
444536	556235	41.67	1.731608
439262	556262	41.71	1.756127
435122	556319	41.75	1.775713
432078	556404	41.79	1.790390
429245	556438	41.83	1.803975
426204	556463	41.87	1.818614
423450	556511	41.91	1.832055
421408	556561	41.95	1.842129
419933	556516	41.99	1.849138
418578	556455	42.03	1.855527
416958	556342	42.07	1.863045
415456	556277	42.11	1.870190
414517	556229	42.15	1.874644
414332	556265	42.19	1.875689
414385	556391	42.23	1.875891
414323	556448	42.27	1.876407
414409	556489	42.31	1.876133
414884	556471	42.35	1.873723
415759	556452	42.39	1.869342
416736	556400	42.43	1.864348
417798	556462	42.47	1.859369
418873	556436	42.51	1.854015
420059	556320	42.55	1.847803
421393	556177	42.59	1.840790
422847	556085	42.63	1.833404
424583	556297	42.67	1.825800
426488	556579	42.71	1.817677
428424	556744	42.75	1.809017
430159	556592	42.78	1.800189
431795	556279	42.83	1.791271
433591	556133	42.87	1.782241
435527	556007	42.90	1.772661
437507	555886	42.94	1.762935
439598	555829	42.99	1.752969
441743	555872	43.02	1.743168
444009	555998	43.06	1.733163
446175	555997	43.10	1.723202
448459	556065	43.14	1.713005
450658	556059	43.18	1.702974
452916	556107	43.22	1.692924
455198	556083	43.26	1.682553
457578	556118	43.30	1.672011
460071	556232	43.34	1.661313
462503	556307	43.38	1.650802
464947	556338	43.42	1.640132
467358	556331	43.46	1.629523
469844	556364	43.50	1.618790
472344	556400	43.54	1.608064
474905	556396	43.58	1.596985
477454	556345	43.62	1.585845
480130	556433	43.66	1.574733
482759	556497	43.70	1.563795
485409	556595	43.74	1.552954
488061	556568	43.78	1.541707
490822	556586	43.82	1.530230
493523	556568	43.86	1.518935
496216	556607	43.90	1.507944
498800	556597	43.94	1.497280
501504	556585	43.98	1.486174
504270	556557	44.02	1.474817
507081	556558	44.06	1.463446
509813	556536	44.10	1.452371
512588	556657	44.14	1.441709
515423	556746	44.17	1.430751
518324	556907	44.21	1.419858
520977	556847	44.25	1.409192
523549	556847	44.29	1.399115
526099	556838	44.33	1.389140
528770	556890	44.37	1.378970
531318	556802	44.41	1.368810
533802	556712	44.45	1.358936
536231	556667	44.49	1.349481
538744	556672	44.53	1.339933
541292	556675	44.57	1.330290
543735	556623	44.61	1.320885
546041	556617	44.65	1.312203
548048	556632	44.69	1.304752
550263	556618	44.73	1.296447
552723	556714	44.77	1.287673
555358	556785	44.81	1.278203
557827	556950	44.85	1.269733
559942	556999	44.89	1.262170
561827	556917	44.93	1.254992
563573	556768	44.97	1.248096
565345	556644	45.01	1.241217
567169	556664	45.05	1.234699
568991	556783	45.09	1.228574
570721	556849	45.13	1.222605
572355	556803	45.17	1.216586
573798	556652	45.21	1.210879
575109	556570	45.25	1.205908
576341	556609	45.29	1.201673
577463	556690	45.33	1.197991
578493	556729	45.37	1.194488
579270	556741	45.41	1.191786
579770	556705	45.45	1.189888
580142	556696	45.48	1.188543
580484	556686	45.52	1.187300
580728	556686	45.57	1.186440
580638	556639	45.61	1.186585
580368	556669	45.64	1.187647
579996	556691	45.69	1.189040
579444	556773	45.72	1.191289	7	0.929
578409	556746	45.76	1.194848
576963	556878	45.80	1.200455
575290	557001	45.84	1.206848
573315	556985	45.88	1.213826
571137	556833	45.92	1.221055
568591	556637	45.96	1.229476
565839	556638	46.00	1.239407
562949	556695	46.04	1.250094
559985	556717	46.08	1.260976
556932	556762	46.12	1.272328
553471	556773	46.16	1.285123
549563	556744	46.20	1.299515
545489	556679	46.24	1.314501
541123	556487	46.28	1.330238
536667	556478	46.32	1.347123
531849	556453	46.36	1.365484
527105	556534	46.40	1.384114
522210	556546	46.44	1.403249
517246	556547	46.48	1.422795
512230	556612	46.52	1.442973
507220	556663	46.56	1.463271
502253	556701	46.60	1.483547
497114	556608	46.64	1.504248
492165	556519	46.68	1.524393
487443	556483	46.72	1.543987
482919	556504	46.76	1.563143
478302	556545	46.80	1.582949
473661	556559	46.83	1.602951
469432	556681	46.88	1.621750
465584	556654	46.92	1.638492
462069	556625	46.96	1.653892
458501	556467	46.99	1.669172
455130	556453	47.03	1.684219
452036	556421	47.07	1.698059
449334	556461	47.11	1.710473
446950	556499	47.15	1.721497
444634	556436	47.19	1.731896
442523	556457	47.23	1.741711
440522	556407	47.27	1.750800
439093	556485	47.31	1.757735
437815	556430	47.35	1.763497
436713	556433	47.39	1.768664
435518	556489	47.43	1.774477
434598	556564	47.47	1.779079
433992	556567	47.51	1.781945
433617	556472	47.55	1.783365
433446	556432	47.59	1.784025
433452	556449	47.63	1.784059
433722	556516	47.67	1.783031
434225	556563	47.71	1.780832
434858	556570	47.75	1.777878
435556	556564	47.79	1.774574
436257	556498	47.83	1.771041
437104	556482	47.87	1.767013
438073	556336	47.91	1.761945
439234	556295	47.95	1.756379
440454	556256	47.99	1.750560
441769	556333	48.03	1.744744
443178	556379	48.07	1.738397
444656	556357	48.11	1.731504
446290	556389	48.15	1.724117
447907	556355	48.18	1.716592
449715	556428	48.22	1.708617
451533	556471	48.26	1.700521
453435	556469	48.31	1.691913
455336	556403	48.35	1.683110
457331	556365	48.38	1.674025
459400	556372	48.43	1.664815
461452	556324	48.46	1.655519
463548	556235	48.50	1.645919
465728	556127	48.54	1.635922
467985	556139	48.58	1.626074
470200	556123	48.62	1.616354
472450	556227	48.66	1.606968
474655	556228	48.70	1.597445
476968	556255	48.74	1.587598
479342	556289	48.78	1.577564
481796	556351	48.82	1.567344
484103	556312	48.86	1.557426
486322	556178	48.90	1.547576
488718	556135	48.94	1.537362
491088	556078	48.98	1.527253
493468	556065	49.02	1.517313
495582	555998	49.06	1.508320
497933	556078	49.10	1.498931
500266	556096	49.14	1.489433
502752	556148	49.18	1.479481
505049	556206	49.22	1.470368
507324	556266	49.26	1.461392
509724	556354	49.30	1.452059
512089	556323	49.34	1.442474
514452	556300	49.38	1.432969
516557	556230	49.42	1.424357
518638	556174	49.46	1.415924
520924	556254	49.49	1.407220
523134	556253	49.54	1.398554
525197	556222	49.58	1.390387
526758	556086	49.62	1.383814
528370	556135	49.66	1.377742
530118	556243	49.69	1.371382
531984	556326	49.74	1.364497
533687	556291	49.78	1.357829
535138	556339	49.81	1.352450
536390	556376	49.85	1.347805
537497	556351	49.89	1.343494
538668	556305	49.93	1.338872
539663	556250	49.97	1.334894
540457	556267	50.01	1.331948
541065	556310	50.05	1.329806
541450	556354	50.09	1.328512
541845	556358	50.13	1.327035
541717	556262	50.17	1.327165
541528	556196	50.21	1.327637
541081	556164	50.25	1.329208
540726	556190	50.29	1.330647
540247	556273	50.33	1.332766
539283	556300	50.37	1.336519
537922	556391	50.41	1.342024
536365	556407	50.45	1.348014
534951	556477	50.49	1.353673
533320	556280	50.53	1.359196
531382	556203	50.57	1.366362
529005	556099	50.61	1.375152
526599	556204	50.65	1.384866
524215	556272	50.69	1.394400
521807	556341	50.73	1.404074
519285	556514	50.77	1.414624
516149	556453	50.81	1.426794
513004	556488	50.85	1.439428
509923	556385	50.88	1.451375
507149	556425	50.93	1.462683
504123	556437	50.96	1.474972
500783	556486	51.01	1.488754
497301	556432	51.04	1.502832
493984	556343	51.08	1.516198
490861	556381	51.12	1.529314
487478	556379	51.16	1.543457
483971	556445	51.20	1.558473
480487	556352	51.24	1.572914
477447	556361	51.28	1.585934
474474	556326	51.32	1.598586
471346	556302	51.36	1.612031
468292	556258	51.40	1.625170
465611	556171	51.44	1.636598
463356	556136	51.48	1.646402
461127	556154	51.52	1.656335
458877	556243	51.56	1.666671
456676	556256	51.60	1.676556
454849	556282	51.64	1.684854
453344	556289	51.68	1.691661
451942	556374	51.72	1.698311
450437	556453	51.76	1.705427
448903	556504	51.80	1.712595
447646	556509	51.84	1.718350
446675	556386	51.88	1.722341
445842	556212	51.92	1.725521
445196	556134	51.96	1.728201
444816	556176	52.00	1.730102
444762	556280	52.04	1.730733
444804	556257	52.08	1.730455
444926	556265	52.12	1.729924
445116	556276	52.16	1.729091
445463	556305	52.20	1.727603
446002	556349	52.23	1.725290	8	0.929
446637	556311	52.28	1.722240
447293	556242	52.32	1.718983
448117	556242	52.36	1.715217
449090	556317	52.39	1.711055
450268	556442	52.44	1.706154
451427	556414	52.47	1.700791
452606	556351	52.51	1.695223
453905	556308	52.55	1.689201
455280	556288	52.59	1.682938
456744	556272	52.63	1.676311
458309	556325	52.67	1.669507
459976	556403	52.71	1.662365
461730	556510	52.75	1.654971
463412	556531	52.79	1.647608
465118	556589	52.83	1.640302
466757	556516	52.87	1.632837
468547	556489	52.91	1.624905
470429	556481	52.95	1.616674
472436	556590	52.99	1.608364
474270	556548	53.03	1.600282
476047	556452	53.07	1.592277
477916	556380	53.11	1.583995
479756	556379	53.15	1.576128
481815	556431	53.19	1.567557
484198	556473	53.23	1.557617
487102	556474	53.27	1.545385
490086	556474	53.31	1.532889
492833	556479	53.35	1.521471
495140	556496	53.39	1.511978
497032	556429	53.43	1.503928
498656	556370	53.47	1.497036
500194	556320	53.51	1.490551
501768	556340	53.55	1.484196
503209	556303	53.59	1.478192
504703	556446	53.63	1.472652
505997	556470	53.67	1.467501
507383	556574	53.71	1.462287
508653	556561	53.75	1.457124
509800	556550	53.78	1.452475
510706	556501	53.82	1.448662
511443	556489	53.86	1.445667
512159	556570	53.90	1.443102
512684	556552	53.94	1.440940
512974	556486	53.98	1.439540
512956	556352	54.02	1.439119
512798	556276	54.06	1.439470
512575	556246	54.10	1.440250
512297	556279	54.14	1.441481
511823	556329	54.18	1.443559
511145	556392	54.22	1.446503
510273	556381	54.26	1.449956
509301	556376	54.30	1.453839
508095	556317	54.34	1.458473
506777	556401	54.38	1.464096
505177	556374	54.42	1.470467
503622	556448	54.46	1.477047
501986	556485	54.50	1.483841
500299	556585	54.54	1.491096
498401	556644	54.58	1.499090
496327	556592	54.62	1.507431
494267	556587	54.66	1.515923
492176	556592	54.70	1.524616
490063	556696	54.74	1.533801
487864	556725	54.78	1.543110
485763	556762	54.82	1.552076
483819	556808	54.86	1.560450
481947	556854	54.90	1.568551
479816	556729	54.93	1.577159
477554	556587	54.98	1.586306
475371	556566	55.02	1.595604
473335	556535	55.06	1.604272
471430	556428	55.09	1.612130
469566	556311	55.14	1.619806
467782	556275	55.17	1.627462
466186	556391	55.21	1.634882
464845	556532	55.25	1.641294
463698	556604	55.29	1.646614
462611	556593	55.33	1.651376
461503	556528	55.37	1.656043
460475	556557	55.41	1.660712
459578	556615	55.45	1.664915
458819	556633	55.49	1.668364
458189	556591	55.53	1.671021
457644	556510	55.57	1.673158
457191	556402	55.61	1.674787
456941	556367	55.65	1.675778
456888	556369	55.69	1.676022
457078	556479	55.73	1.675576
457294	556482	55.77	1.674620
457603	556498	55.81	1.673297
457893	556426	55.85	1.671736
458348	556419	55.89	1.669678
459001	556508	55.93	1.667093
459743	556563	55.97	1.663990
460590	556660	56.01	1.660580
461378	556613	56.05	1.656910
462304	556635	56.09	1.652888
463305	556634	56.13	1.648459
464489	556693	56.17	1.643454
465767	556777	56.21	1.638140
467014	556791	56.25	1.632721
468220	556751	56.29	1.627297
469446	556667	56.32	1.621638
470816	556651	56.37	1.615616
472191	556596	56.41	1.609447
473632	556643	56.45	1.603385
475150	556766	56.48	1.597290
476670	556859	56.52	1.591097
478107	556795	56.56	1.584703
479518	556699	56.60	1.578320
480947	556675	56.64	1.572144
482414	556717	56.68	1.566066
483849	556741	56.72	1.560077
485248	556712	56.76	1.554063
486630	556746	56.80	1.548369
487867	556713	56.84	1.543053
489083	556757	56.88	1.538121
490170	556710	56.92	1.533406
491171	556629	56.96	1.528934
492056	556526	57.00	1.524872
492900	556467	57.04	1.521148
493764	556525	57.08	1.517778
494485	556510	57.12	1.514738
495156	556572	57.16	1.512191
495584	556542	57.20	1.510313
495891	556556	57.24	1.509097
495960	556494	57.28	1.508584
495992	556529	57.32	1.508581
495929	556547	57.36	1.508907
495709	556514	57.40	1.509694
495282	556438	57.44	1.511178
494791	556473	57.48	1.513336
494295	556558	57.52	1.515700
493741	556566	57.55	1.518024
493042	556443	57.60	1.520471
492274	556358	57.64	1.523348
491468	556360	57.67	1.526708
490651	556425	57.72	1.530351
489666	556403	57.75	1.534382
488571	556396	57.79	1.538937
487359	556375	57.84	1.543942
486119	556375	57.87	1.549155
484940	556414	57.91	1.554267
483791	556486	57.95	1.559385
482613	556573	57.99	1.564693
481324	556598	58.03	1.570257
479984	556564	58.07	1.575837
478805	556572	58.11	1.580898
477689	556495	58.15	1.585390
476604	556430	58.19	1.589803
475468	556392	58.23	1.594546
474307	556385	58.27	1.599523
473246	556374	58.31	1.604065
472260	556254	58.35	1.607891
471516	556263	58.39	1.611150
470850	556347	58.43	1.614351
470315	556550	58.47	1.617424
469838	556689	58.51	1.620011
469392	556683	58.55	1.621932
468996	556579	58.59	1.623277
468695	556517	58.63	1.624362
468584	556598	58.67	1.625145
468622	556757	58.71	1.625563
468677	556791	58.75	1.625448
468820	556797	58.79	1.624846	9	0.934
468825	556575	58.83	1.624008
469029	556541	58.87	1.622993
469208	556405	58.91	1.621712
469548	556335	58.95	1.619973
469921	556199	58.98	1.617848
470382	556095	59.03	1.615459
470977	556113	59.07	1.612938
471507	556011	59.10	1.610262
472154	555984	59.14	1.607357
472832	555927	59.19	1.604211
473580	555922	59.22	1.600958
474382	555966	59.26	1.597658
475248	556063	59.30	1.594283
476145	556128	59.34	1.590664
477087	556201	59.38	1.586889
478031	556252	59.42	1.583032
479078	556432	59.46	1.579217
480076	556535	59.50	1.575338
481077	556602	59.54	1.571322
482065	556627	59.58	1.567216
483094	556692	59.62	1.563092
484056	556742	59.66	1.559206
484890	556732	59.70	1.555647
485668	556756	59.74	1.552454
486362	556779	59.78	1.549617
486955	556732	59.82	1.546951
487441	556644	59.86	1.544587
487975	556685	59.90	1.542497
488524	556843	59.94	1.540777
489031	557018	59.98	1.539298
489283	556965	60.02	1.538049
489470	556951	60.06	1.537216
489530	556889	60.10	1.536737
489616	556969	60.14	1.536672
489586	557015	60.18	1.536966
489439	557045	60.22	1.537691
489087	556994	60.26	1.538975
488672	556998	60.30	1.540727
488151	556962	60.34	1.542777
487734	557002	60.38	1.544673
487228	556908	60.42	1.546451
486727	556868	60.45	1.548409
486126	556817	60.49	1.550750
485521	556818	60.54	1.553302
484952	556871	60.57	1.555896
484318	556875	60.61	1.558587
483586	556874	60.65	1.561678
482706	556769	60.69	1.565019
481917	556811	60.73	1.568521
481181	556850	60.77	1.571791
480477	556912	60.81	1.575015
479677	556868	60.85	1.578263
478839	556770	60.89	1.581481
478187	556802	60.93	1.584386
477618	556783	60.97	1.586752
477253	556895	61.01	1.588728
476797	556877	61.05	1.590618
476390	556919	61.09	1.592520
475860	556804	61.13	1.594375
475450	556707	61.17	1.595782
475069	556585	61.21	1.596974
474830	556563	61.25	1.597923
474690	556590	61.29	1.598625
474687	556641	61.33	1.598826
474867	556747	61.37	1.598439
475017	556710	61.41	1.597657
475285	556697	61.45	1.596455
475582	556645	61.49	1.594986
476002	556710	61.53	1.593419
476465	556784	61.57	1.591701
476857	556722	61.61	1.589791
477301	556651	61.65	1.587626
477790	556588	61.69	1.585299
478407	556651	61.72	1.582890
478961	556607	61.77	1.580360
479595	556622	61.80	1.577709
480162	556555	61.85	1.575045
480854	556608	61.89	1.572293
481420	556501	61.92	1.569493
482052	556429	61.96	1.566544
482713	556403	62.00	1.563644
483452	556499	62.04	1.560867
484125	556564	62.08	1.558260
484715	556557	62.12	1.555742
485299	556548	62.16	1.553245
485831	556526	62.20	1.550922
486303	556498	62.24	1.548833
486684	556421	62.28	1.546947
487084	556350	62.32	1.545005
487534	556349	62.36	1.543112
487979	556440	62.40	1.541580
488252	556471	62.44	1.540549
488438	556479	62.48	1.539799
488597	556465	62.52	1.539082
488800	556552	62.56	1.538552
488797	556534	62.60	1.538498
488599	556427	62.64	1.538934
488414	556375	62.68	1.539518
488268	556392	62.72	1.540192
488063	556406	62.76	1.541103
487744	556402	62.80	1.542426
487363	556369	62.84	1.543903
487059	556413	62.88	1.545342
486778	556481	62.92	1.546773
486378	556497	62.96	1.548513
485845	556454	62.99	1.550599
485219	556348	63.03	1.552847
484668	556287	63.07	1.554947
484170	556262	63.11	1.556959
483715	556345	63.15	1.559188
483299	556497	63.19	1.561507
482875	556537	63.23	1.563450
482470	556416	63.27	1.564722
482235	556369	63.31	1.565546
481998	556306	63.35	1.566320
481915	556395	63.39	1.567000
481782	556384	63.43	1.567524
481772	556449	63.47	1.567806
481736	556450	63.51	1.567962
481724	556458	63.55	1.568043
481741	556448	63.59	1.567934
481851	556459	63.63	1.567507
481969	556396	63.67	1.566774
482238	556456	63.71	1.565853
482538	556516	63.75	1.564802
482911	556576	63.79	1.563441
483388	556657	63.83	1.561719
483894	556705	63.87	1.559755
484459	556810	63.91	1.557753
484902	556789	63.95	1.555805
485369	556756	63.99	1.553715
485888	556723	64.03	1.551407
486471	556730	64.07	1.548979
487024	556710	64.11	1.546581
487545	556653	64.15	1.544183
488087	556570	64.19	1.541605
488761	556584	64.23	1.538833
489480	556604	64.27	1.535899
490192	556612	64.31	1.532954
490816	556523	64.34	1.530024
491525	556534	64.39	1.527111
492281	556635	64.43	1.524337
492972	556724	64.46	1.521794
493471	556697	64.50	1.519625
493887	556624	64.54	1.517633
494243	556504	64.59	1.515717
494677	556505	64.63	1.513925
494990	556471	64.66	1.512506
495315	556565	64.70	1.511508
495425	556458	64.74	1.510660
495590	556375	64.78	1.509674
495803	556334	64.82	1.508644
496013	556370	64.86	1.507910
496153	556473	64.90	1.507711
496106	556434	64.94	1.507762
496189	556518	64.98	1.507728
496183	556464	65.02	1.507554
496095	556398	65.06	1.507675
495893	556306	65.10	1.508170
495719	556253	65.14	1.508693
495795	556380	65.18	1.508846
495907	556479	65.22	1.508748
496019	556614	65.26	1.508782
496060	556701	65.30	1.508933	10	0.929
495978	556630	65.34	1.509010
496017	556639	65.38	1.508882
495988	556541	65.42	1.508642
496118	556653	65.46	1.508517
496198	556720	65.50	1.508434
496350	556823	65.54	1.508185
496457	556802	65.58	1.507667
496641	556775	65.61	1.506810
496831	556690	65.66	1.505715
497086	556603	65.70	1.504345
497351	556478	65.73	1.502795
497739	556485	65.78	1.501225
498223	556616	65.81	1.499718
498632	556658	65.85	1.498193
498990	556603	65.89	1.496523
499421	556567	65.93	1.494624
499909	556552	65.97	1.492570
500557	556677	66.01	1.490379
501109	556653	66.05	1.488036
501701	556637	66.09	1.485561
502188	556477	66.13	1.482988
502758	556403	66.17	1.480395
503436	556434	66.21	1.477751
504176	556511	66.25	1.475029
504897	556558	66.29	1.472278
505576	556556	66.33	1.469521
506156	556472	66.37	1.466866
506807	556470	66.41	1.464229
507467	556477	66.45	1.461592
508195	556569	66.49	1.458997
508821	556601	66.53	1.456595
509383	556607	66.57	1.454359
509932	556599	66.61	1.452125
510470	556573	66.65	1.449872
510902	556468	66.69	1.447755
511278	556435	66.73	1.446129
511431	556398	66.77	1.445380
511536	556341	66.81	1.444751
511767	556298	66.85	1.443669
512177	556265	66.89	1.441909
512665	556344	66.93	1.440251
512903	556290	66.97	1.439102
513101	556228	67.01	1.438085
513282	556143	67.05	1.437050
513512	556103	67.09	1.435986
513739	556065	67.13	1.434942
514059	556115	67.17	1.433852
514386	556137	67.21	1.432632
514792	556223	67.25	1.431334
515221	556322	67.29	1.429994
515562	556345	67.33	1.428725
515877	556357	67.37	1.427519
516080	556268	67.41	1.426387
516399	556270	67.45	1.425130
516691	556229	67.48	1.423822
516967	556171	67.53	1.422516
517299	556167	67.57	1.421188
517728	556222	67.60	1.419694
518177	556242	67.65	1.417994
518725	556320	67.69	1.416118
519174	556306	67.72	1.414296
519710	556436	67.76	1.412663
520081	556409	67.80	1.411104
520530	556398	67.84	1.409297
520989	556326	67.88	1.407229
521456	556256	67.92	1.405139
521926	556216	67.96	1.403148
522456	556193	68.00	1.400987
523130	556268	68.04	1.398625
523700	556214	68.08	1.396198
524311	556226	68.12	1.393856
524917	556236	68.16	1.391529
525539	556259	68.20	1.389191
526086	556219	68.24	1.386915
526645	556236	68.28	1.384805
527216	556270	68.32	1.382713
527867	556377	68.36	1.380581
528273	556249	68.40	1.378537
528714	556231	68.44	1.376764
529103	556183	68.48	1.375082
529646	556263	68.52	1.373278
530254	556320	68.56	1.371140
530839	556322	68.60	1.368891
531334	556270	68.64	1.366793
531724	556226	68.68	1.365130
532090	556211	68.72	1.363667
532533	556264	68.76	1.362159
532992	556303	68.80	1.360539
533360	556294	68.84	1.359094
533649	556252	68.87	1.357831
534009	556252	68.92	1.356451
534448	556256	68.96	1.354785
534969	556318	68.99	1.353019
535383	556289	69.03	1.351330
535806	556286	69.07	1.349703
536234	556266	69.11	1.347995
536774	556353	69.15	1.346256
537164	556325	69.19	1.344667
537422	556158	69.23	1.343070
537702	555987	69.27	1.341375
538102	555892	69.31	1.339504
538677	555957	69.35	1.337558
539303	556086	69.39	1.335656
539872	556164	69.43	1.333785
540424	556219	69.47	1.331897
540941	556208	69.51	1.329900
541547	556272	69.55	1.327844
542170	556398	69.59	1.325955
542704	556483	69.63	1.324253
543158	556502	69.67	1.322612
543651	556536	69.71	1.320881
544122	556534	69.75	1.319102
544688	556657	69.79	1.317427
545190	556727	69.83	1.315799
545682	556780	69.87	1.314148
546069	556716	69.91	1.312462
546441	556657	69.95	1.310852
546800	556599	69.99	1.309295
547194	556582	70.03	1.307759
547688	556630	70.07	1.306089
548213	556693	70.11	1.304360
548779	556802	70.15	1.302649
549224	556833	70.19	1.301105
549602	556839	70.22	1.299719
549906	556752	70.26	1.298268
550182	556585	70.31	1.296627
550475	556432	70.35	1.294975
550853	556416	70.39	1.293512
551258	556483	70.42	1.292255
551689	556573	70.47	1.290986
552043	556532	70.51	1.289523
552487	556579	70.54	1.288051
552887	556631	70.58	1.286761
553300	556778	70.62	1.285774
553611	556817	70.66	1.284767
553900	556782	70.70	1.283571
554220	556713	70.74	1.282135
554533	556654	70.78	1.280763
554933	556676	70.82	1.279369
555349	556671	70.86	1.277817
555751	556612	70.90	1.276120
556200	556639	70.94	1.274567
556519	556615	70.98	1.273305
556792	556566	71.02	1.272122
557059	556485	71.06	1.270843
557526	556573	71.10	1.269452
558052	556709	71.14	1.268022
558524	556789	71.18	1.266586
558912	556768	71.22	1.265088
559358	556818	71.26	1.263640
559683	556802	71.30	1.262393
559969	556792	71.34	1.261311
560218	556755	71.38	1.260265
560513	556761	71.42	1.259210
560837	556822	71.46	1.258252
560985	556776	71.50	1.257543
561176	556768	71.54	1.256817
561489	556873	71.57	1.256062
561788	556929	71.61	1.255178
562144	557033	71.66	1.254264
562339	556936	71.70	1.253198
562796	557046	71.73	1.251940
563317	557138	71.77	1.250385
563921	557251	71.81	1.248607
564398	557206	71.85	1.246712	11	0.935
564785	557068	71.89	1.244802
565145	556923	71.93	1.242966
565688	556956	71.97	1.241122
566162	556936	72.01	1.239335
566612	556888	72.05	1.237533
566949	556753	72.09	1.235820
567386	556688	72.13	1.234005
567841	556611	72.17	1.232082
568427	556620	72.21	1.230004
569035	556679	72.25	1.228034
569620	556766	72.29	1.226251
570109	556770	72.33	1.224510
570560	556722	72.37	1.222716
571129	556771	72.41	1.220856
571628	556806	72.45	1.219198
572034	556809	72.49	1.217756
572334	556747	72.53	1.216455
572692	556694	72.57	1.214981
573130	556672	72.61	1.213336
573569	556651	72.65	1.211692
573993	556674	72.69	1.210265
574376	556665	72.73	1.208867
574631	556516	72.77	1.207411
575031	556492	72.81	1.205899
575407	556488	72.85	1.204547
575800	556531	72.89	1.203308
575996	556419	72.92	1.202200
576268	556369	72.97	1.201050
576660	556440	73.01	1.199919
576957	556422	73.05	1.198800
577195	556372	73.09	1.197772
577398	556272	73.13	1.196685
577776	556313	73.17	1.195496
578203	556416	73.20	1.194364
578532	556483	73.24	1.193446
578635	556397	73.28	1.192766
578724	556277	73.32	1.192010
578949	556237	73.36	1.191067
579312	556293	73.40	1.189991
579622	556341	73.44	1.189073
579887	556389	73.48	1.188314
580264	556536	73.52	1.187525
580595	556594	73.56	1.186571
580891	556595	73.60	1.185532
581010	556454	73.64	1.184594
581244	556430	73.68	1.183682
581528	556401	73.72	1.182576
581851	556364	73.76	1.181304
582191	556356	73.80	1.180079
582494	556368	73.84	1.179058
582813	556407	73.88	1.178082
583037	556346	73.92	1.177071
583414	556406	73.96	1.175969
583796	556499	74.00	1.174972
584110	556541	74.04	1.174026
584380	556544	74.08	1.173091
584582	556473	74.12	1.172123
584862	556484	74.16	1.171184
584991	556364	74.20	1.170291
585204	556328	74.24	1.169414
585539	556374	74.28	1.168412
585958	556496	74.32	1.167397
586409	556662	74.36	1.166433
586759	556747	74.40	1.165525
587127	556838	74.43	1.164576
587442	556841	74.47	1.163490
587750	556829	74.52	1.162373
588034	556801	74.55	1.161282
588279	556744	74.59	1.160220
588605	556737	74.63	1.159061
588902	556696	74.67	1.157878
589182	556651	74.71	1.156740
589408	556588	74.75	1.155724
589613	556504	74.79	1.154703
589862	556448	74.83	1.153634
590205	556476	74.87	1.152547
590552	556514	74.91	1.151484
590933	556540	74.95	1.150260
591198	556412	74.99	1.148872
591626	556381	75.03	1.147277
592180	556464	75.07	1.145668
592715	556535	75.11	1.144081
593133	556498	75.15	1.142502
593526	556435	75.19	1.140916
593980	556418	75.23	1.139288
594479	556426	75.27	1.137600
595019	556485	75.31	1.135959
595431	556429	75.35	1.134337
595838	556359	75.39	1.132681
596077	556083	75.43	1.130845
596507	555960	75.47	1.128917
597015	555897	75.51	1.126944
597648	555985	75.55	1.125099
598184	555990	75.59	1.123283
598842	556116	75.62	1.121497
599444	556195	75.66	1.119732
600050	556297	75.70	1.118040
600478	556258	75.75	1.116438
600903	556220	75.78	1.114850
601300	556155	75.82	1.113260
601744	556128	75.86	1.111650
602112	556019	75.90	1.109998
602596	556021	75.94	1.108361
603016	555970	75.98	1.106748
603491	555978	76.02	1.105166
603960	555978	76.06	1.103577
604396	555953	76.10	1.102008
604950	556034	76.14	1.100432
605497	556084	76.18	1.098767
606098	556180	76.22	1.097090
606551	556145	76.26	1.095432
607000	556125	76.30	1.093845
607473	556129	76.34	1.092266	12	0.645
607915	556097	76.38	1.090660
608349	556040	76.42	1.088990
608834	555999	76.46	1.087208
609424	556049	76.50	1.085410
609986	556081	76.54	1.083642
610474	556030	76.58	1.081818
610998	555973	76.62	1.079853
611678	556022	76.66	1.077757
612460	556161	76.70	1.075655
613181	556257	76.74	1.073600
613784	556223	76.78	1.071464
614419	556176	76.82	1.069176
615145	556158	76.86	1.066693
615974	556204	76.89	1.064107
616836	556253	76.93	1.061426
617644	556231	76.98	1.058666
618499	556241	77.02	1.055873
619387	556285	77.06	1.053099
620302	556349	77.10	1.050314
621199	556382	77.14	1.047478
622045	556351	77.18	1.044580
623038	556436	77.22	1.041629
623917	556430	77.25	1.038722
624853	556476	77.29	1.035824
625683	556441	77.33	1.032979
626638	556501	77.37	1.030079
627478	556477	77.41	1.027250
628330	556472	77.45	1.024455
629088	556401	77.49	1.021727
629848	556321	77.53	1.018963
630815	556418	77.57	1.016180
631711	556454	77.61	1.013408
632528	556457	77.65	1.010775
633128	556361	77.69	1.008482
633613	556308	77.73	1.006720
634048	556358	77.77	1.005500
[truncated: 3 more rows]
