# Supplementary material for: B. subtilis MutS2 splits stalled ribosomes into subunits without mRNA cleavage
Source: EMBO J. 2023 Dec 14;43(4):2. doi: 10.1038/s44318-023-00010-3 (PMC10897456; doi:10.1038/s44318-023-00010-3)
Supplement: Supplementary file 3 — Source Data Fig. 1 [file 44318_2023_10_MOESM3_ESM.zip › Figure 1/1D/gradient absorbances/Low_dose_CAM.csv]

FlowCell Text Data File: 20211014_FLAG_MutS2_CAM_2.csv
Software Version: 1.53A
Date: 2021-10-14
Time: 13:48:31
User: Esther
Experiment name: 20211014_FLAG_MutS2_CAM
*** CENTRIFUGE SETTINGS ***
Rotor Manufacturer: Beckman
Rotor Model: SW41Ti
Speed: 35 rpm
Gradient: SUCROSE 10.0% to 50.0% v/v
Time: 2:30
w2t: x 10^0
Number of Tubes: 2
Sample Volume: .14 ml
Temperature: 4.0 deg C
*** FRACTIONATION SETTINGS ***
Volume displaced/mm: 0.143 ml/mm
Tubing length: 290 mm
Total Dead Volume (= last fraction): 0.299 ml
Scan Speed: 0.20 mm/sec
Total Distance: 78.2 mm
Upper Limit to Slow-down Distance: 43.90 mm
Start mode: Slow-down distance
Fail-safe Distance (M): 0 mm
Number of fractions: 12
Distance/fraction: 6.52 mm
Start Distance: 0.00 mm
Volume/fraction: 0.930 ml
Data Samples/mm: 25.25
*** SCANNING SETTINGS ***
Scanning mode: SINGLE UV OD
Channel A (LED1) Wavelength: 260 nm
Sensitivity: 1
Integration time: 198 ms
Averaging: 3 samples
LED1 (260 nm) On Time: 18 ms
Sample A Zero: 1031356
Source A Zero: 606587.0
Data Columns:
Sample	Source	Position(mm)	Absorbance	Fraction Number	Fraction Volume(ml)
813557	602418	0	0.471254
787317	602463	0.06	0.538488
785184	602480	0.1	0.544097
782871	602509	0.14	0.550232
780284	602430	0.18	0.556736
777458	602323	0.22	0.563797
774387	602194	0.26	0.571457
772277	602139	0.3	0.576852
773508	602038	0.34	0.57325
772548	602006	0.38	0.575683
769976	602059	0.42	0.582686
770270	602119	0.46	0.582109
696406	602161	0.5	0.788516
608155	602128	0.54	1.065658
624573	602117	0.58	1.011116
723500	602124	0.62	0.710295
841607	602174	0.66	0.401068
866332	602172	0.7	0.341816
884119	602210	0.73	0.300361
896490	602144	0.77	0.271705
896532	602224	0.82	0.271881
865449	602123	0.85	0.343736
681908	602224	0.89	0.831777
492024	602161	0.93	1.499345
497154	602122	0.97	1.47799
663369	602183	1.01	0.888035
833421	602332	1.05	0.421604
846053	602626	1.09	0.391822
852865	602690	1.13	0.375631
856750	602835	1.17	0.366824
864728	602914	1.21	0.348127
875090	602896	1.25	0.323693
663158	602810	1.29	0.890815
620857	602748	1.33	1.025469
611706	602807	1.37	1.056052
834160	602855	1.41	0.421566
877258	602811	1.45	0.318342
883555	602772	1.49	0.303575
888768	602893	1.53	0.291949
886350	603053	1.57	0.298066
675451	603184	1.61	0.854503
598521	603125	1.65	1.101716
601137	603038	1.69	1.092497
812885	602973	1.73	0.474829
878863	602864	1.77	0.314782
880005	602865	1.81	0.312128
895859	602946	1.85	0.275869
871339	602976	1.89	0.332754
671606	602896	1.93	0.865206
657802	602722	1.96	0.907109
687919	602750	2.01	0.815606
881770	602859	2.05	0.308008
879674	602933	2.09	0.313129
888861	602899	2.12	0.291755
886587	602858	2.16	0.296858
872831	602761	2.2	0.328524
858795	602713	2.25	0.361532
859255	602693	2.28	0.360368
871018	602861	2.32	0.333118
881077	602934	2.36	0.309871
864428	602805	2.4	0.348467
859553	602566	2.44	0.359228
849497	602427	2.48	0.382834
867073	602556	2.52	0.341371
873176	602649	2.56	0.327335
882327	602719	2.6	0.306241
877696	602659	2.64	0.316805
874720	602650	2.68	0.323724
866189	602672	2.72	0.343852
876601	602679	2.76	0.319427
885590	602762	2.8	0.298834
879638	602696	2.84	0.312408
874097	602714	2.88	0.325399
863309	602569	2.92	0.350316
869312	602555	2.96	0.336091
875931	602514	3	0.320431
879968	602575	3.04	0.31123
876790	602589	3.08	0.31868
869563	602501	3.12	0.335316
866365	602458	3.16	0.342709
871175	602472	3.2	0.331428
875019	602530	3.24	0.322617
872675	602515	3.28	0.328054
868523	602541	3.32	0.337901
865094	602590	3.36	0.346162
868842	602661	3.39	0.337557
869858	602569	3.43	0.334853
869963	602550	3.48	0.334542
867880	602539	3.51	0.33941
867178	602702	3.55	0.341619
868070	602824	3.6	0.339929
861273	602850	3.63	0.356102
669321	602825	3.67	0.871938
535790	602824	3.71	1.327238
548699	602944	3.75	1.278932
578752	603105	3.79	1.170372
427576	603128	3.83	1.789893
138566	603120	3.87	4.095391
17511	603028	3.91	8.327491
18221	603040	3.95	8.246208
18260	602962	3.99	8.241569
18270	602870	4.03	8.240137
18271	602740	4.07	8.239583
18267	602703	4.11	8.239906
18286	602772	4.15	8.238013
18300	602872	4.19	8.236786
18303	602893	4.23	8.236522
18296	602830	4.27	8.237091
18295	602731	4.31	8.236867
18300	602668	4.35	8.236094
18308	602582	4.39	8.234908
18322	602598	4.43	8.233398
18334	602681	4.47	8.23234
18339	602776	4.51	8.232105
18349	602742	4.55	8.230874
18358	602865	4.59	8.230288
18350	602968	4.63	8.231529
18302	603084	4.66	8.237282
18250	602944	4.71	8.242629
18193	602878	4.75	8.248805
18146	602860	4.78	8.254037
18078	602919	4.83	8.261919
18024	602908	4.86	8.268003
17968	602813	4.9	8.274048
17913	602755	4.95	8.280123
17820	602694	4.99	8.290567
17726	602805	5.02	8.301765
17628	602809	5.06	8.313123
17529	602824	5.1	8.324697
17388	602732	5.14	8.34091
17250	602723	5.18	8.357183
17084	602759	5.22	8.377091
16935	602859	5.26	8.395354
16749	602963	5.3	8.418304
16556	603029	5.34	8.442242
16319	603054	5.38	8.471829
16061	603024	5.42	8.504334
15805	602992	5.46	8.537101
15552	602951	5.5	8.569981
15287	602942	5.54	8.605115
15008	602928	5.58	8.642756
14737	602962	5.62	8.680156
14472	603021	5.66	8.717484
14226	603035	5.7	8.752611
13999	603080	5.74	8.785676
13805	603054	5.78	8.814141
13632	603114	5.82	8.840148
13510	603088	5.86	8.858454
13444	603071	5.9	8.868416
13439	603080	5.94	8.869208
13449	603016	5.98	8.867469
13502	603065	6.02	8.859588
13603	603028	6.06	8.844214
13758	603055	6.1	8.821122
13963	602943	6.14	8.790479
14215	602898	6.17	8.753728
14553	602865	6.21	8.705534
14936	602886	6.25	8.652453
15389	602909	6.29	8.591396
15904	602894	6.33	8.523992
16495	602938	6.37	8.449486
17143	602961	6.41	8.370722
17816	603005	6.45	8.292082
18567	602920	6.49	8.207312
19424	602801	6.53	8.11458	1	0.929
20373	602736	6.57	8.016758
21429	602799	6.61	7.913572
22578	602877	6.65	7.806967
23838	602919	6.69	7.695996
25277	602927	6.73	7.576092
26836	602866	6.77	7.453427
28495	602920	6.81	7.330876
30167	602872	6.85	7.214044
31957	602830	6.89	7.095958
33879	602648	6.93	6.975839
35985	602577	6.97	6.852204
38164	602667	7.01	6.732218
40418	602755	7.05	6.615105
42800	602762	7.09	6.497963
45391	602710	7.13	6.377525
48234	602675	7.17	6.253104
51163	602680	7.21	6.132498
54165	602652	7.25	6.015737
57306	602710	7.29	5.900594
60691	602774	7.33	5.783385
64441	602879	7.37	5.661068
68390	602844	7.41	5.539254
72444	602768	7.44	5.421166
76609	602655	7.49	5.306403
80871	602459	7.52	5.19496
85185	602312	7.56	5.088124
89504	602233	7.61	4.986659
93981	602316	7.65	4.887072
98755	602386	7.68	4.785926
103703	602323	7.72	4.68568
108647	602298	7.76	4.590302
113452	602266	7.8	4.501646
118354	602291	7.84	4.41518
123308	602317	7.88	4.331367
128294	602352	7.92	4.25038
133104	602386	7.96	4.175186
138536	602320	8	4.093119
144430	602263	8.04	4.007674
150481	602200	8.08	3.923484
156050	602170	8.12	3.849027
161302	602126	8.16	3.781148
166569	602147	8.2	3.715475
172144	602236	8.24	3.648416
177744	602192	8.28	3.582765
183565	602072	8.32	3.516422
189470	601980	8.36	3.451326
195736	602105	8.4	3.385178
202039	602203	8.44	3.320662
208161	602217	8.48	3.259631
214188	602195	8.52	3.201155
220261	602184	8.56	3.143911
226372	602212	8.6	3.088011
232240	602204	8.64	3.03562
237824	602179	8.68	2.986921
243384	601993	8.72	2.939004
249256	601893	8.76	2.889885
255318	601862	8.8	2.840613
261312	601975	8.84	2.793516
267047	602049	8.88	2.749348
272466	602129	8.92	2.708515
277664	602238	8.96	2.670218
282885	602296	9	2.632299
288284	602260	9.04	2.593494
293637	602153	9.08	2.555485
298704	601904	9.11	2.519633
303977	601860	9.16	2.483678
309692	601889	9.2	2.445666
315817	602130	9.24	2.406412
321827	602181	9.27	2.368014
327577	602089	9.31	2.331467
333174	602021	9.35	2.296571
338688	601943	9.39	2.26272
344500	602065	9.43	2.228321
350436	601992	9.47	2.193117
356372	602099	9.51	2.159112
362027	602187	9.55	2.127198
367560	602270	9.59	2.096445
373072	602319	9.63	2.066155
378376	602268	9.67	2.037097
383587	602292	9.71	2.009192
388801	602300	9.75	1.981594
394176	602368	9.79	1.953732
399454	602281	9.83	1.926221
404657	602158	9.87	1.899324
409687	602031	9.91	1.873616
414743	602069	9.95	1.848648
419674	602105	9.99	1.824587
424399	602053	10.03	1.801503
428915	602093	10.07	1.779981
433180	602109	10.11	1.75979
437412	602068	10.15	1.739758
441780	602009	10.19	1.719226
446260	602024	10.23	1.698633
450868	602088	10.27	1.677831
455496	602060	10.31	1.65684
460244	602108	10.35	1.635786
464816	602208	10.39	1.6159
469151	602309	10.43	1.597249
473112	602237	10.47	1.579802
476907	602130	10.51	1.563091
480556	601995	10.54	1.547036
484060	601836	10.58	1.531631
487436	601672	10.63	1.516852
490621	601470	10.66	1.502839
493872	601380	10.7	1.489019
497140	601342	10.74	1.475395
500416	601445	10.78	1.462307
503655	601603	10.82	1.449643
506772	601667	10.86	1.437237
509910	601707	10.9	1.424742
512817	601569	10.94	1.412641
515452	601477	10.98	1.401842
517803	601455	11.02	1.392456
519946	601446	11.06	1.383974
522195	601527	11.1	1.375419
524357	601478	11.14	1.366798
526488	601511	11.18	1.358612
528625	601612	11.22	1.350667
530954	601853	11.26	1.342492
533469	602118	11.3	1.333723
536012	602337	11.34	1.324737
538391	602459	11.38	1.31609
540399	602424	11.42	1.308354
542269	602454	11.46	1.301388
543967	602374	11.5	1.294719
545727	602458	11.54	1.288395
547184	602345	11.58	1.282556
548535	602312	11.62	1.277398
549841	602219	11.66	1.272216
551257	602271	11.7	1.267131
552604	602342	11.74	1.262378
553893	602442	11.78	1.257951
555081	602388	11.81	1.253383
556285	602306	11.85	1.248672
557174	602146	11.9	1.244861
557730	602121	11.93	1.242735
558388	602155	11.97	1.240438
559015	602158	12.02	1.238152
559709	602114	12.05	1.235464
560057	602112	12.09	1.234185
560336	602156	12.13	1.233316
560433	602132	12.17	1.23288
560535	602177	12.21	1.23266
560513	602197	12.25	1.232809
560579	602375	12.29	1.233173
560299	602290	12.33	1.233906
560014	602302	12.37	1.234988
559518	602248	12.41	1.236617
558919	602243	12.45	1.238792
558073	602163	12.49	1.24162
557149	602192	12.53	1.245109
556021	602179	12.57	1.249211
554834	602235	12.61	1.253774
553347	602145	12.65	1.25896
551787	602179	12.69	1.264852
549940	602100	12.73	1.271444
548080	602074	12.77	1.278287
546170	602105	12.81	1.285536
544211	602226	12.85	1.293299
541968	602252	12.89	1.301838
539533	602322	12.93	1.311289
536922	602347	12.97	1.3213
534198	602442	13.01	1.33203
531322	602586	13.05	1.343565	2	0.929
528262	602881	13.08	1.356384
524983	603239	13.13	1.370339
521198	603131	13.17	1.384778
517255	602927	13.2	1.399624
513240	602653	13.24	1.414638
509304	602624	13.28	1.430291
505284	602621	13.32	1.446495
501196	602603	13.37	1.463056
497070	602599	13.4	1.479956
493035	602705	13.44	1.496993
488877	602777	13.48	1.514567
484609	602789	13.52	1.532549
480117	602600	13.56	1.550962
475702	602488	13.6	1.569484
471455	602450	13.64	1.587704
467281	602409	13.68	1.60576
463145	602382	13.72	1.62386
459058	602446	13.76	1.642213
455033	602564	13.8	1.660633
451113	602583	13.84	1.678401
447419	602623	13.88	1.69536
443779	602610	13.92	1.712031
440241	602657	13.96	1.728568
436667	602553	14	1.744894
433308	602438	14.04	1.760303
430042	602308	14.08	1.775342
426900	602212	14.12	1.790021
423920	602175	14.16	1.804228
421093	602130	14.2	1.817766
418570	602198	14.24	1.830293
416158	602159	14.28	1.841985
413929	602151	14.32	1.852947
411786	602121	14.36	1.863465
409842	602142	14.39	1.873219
408159	602184	14.44	1.881781
406629	602184	14.48	1.889466
405264	602205	14.51	1.896417
403968	602188	14.56	1.902913
402881	602234	14.59	1.908583
401990	602245	14.63	1.91315
401262	602217	14.67	1.916764
400757	602201	14.72	1.919286
400366	602183	14.75	1.921222
400223	602311	14.79	1.922388
400189	602311	14.83	1.922562
400507	602446	14.87	1.921395
400937	602389	14.91	1.919006
401488	602329	14.95	1.915992
402147	602206	14.99	1.912219
403072	602164	15.03	1.907375
404391	602257	15.07	1.901006
405959	602401	15.11	1.893577
407718	602553	15.15	1.885247
409450	602626	15.19	1.876821
411262	602632	15.23	1.867806
413228	602627	15.27	1.858032
415368	602657	15.31	1.847565
417640	602656	15.35	1.8364
419825	602576	15.39	1.825451
422106	602536	15.43	1.814229
424510	602590	15.47	1.802792
427099	602736	15.51	1.790847
429641	602691	15.55	1.778552
432029	602540	15.59	1.766698
434358	602412	15.63	1.755263
436790	602407	15.67	1.743822
439256	602431	15.71	1.732384
441622	602383	15.74	1.721229
443748	602281	15.79	1.711056
445814	602277	15.82	1.701538
447959	602274	15.87	1.691707
450166	602252	15.91	1.681576
452384	602218	15.94	1.671404
454426	602247	15.98	1.662288
456400	602283	16.02	1.653541
458305	602256	16.06	1.644927
460141	602160	16.1	1.63642
461863	602215	16.14	1.628964
463320	602249	16.18	1.622635
464673	602353	16.22	1.617022
465856	602285	16.26	1.611588
466976	602263	16.3	1.6066
467873	602168	16.34	1.602351
468757	602267	16.38	1.598825
469508	602274	16.42	1.595574
470312	602321	16.46	1.592232
470920	602131	16.5	1.588943
471699	602258	16.54	1.585993
472350	602330	16.58	1.583416
473093	602594	16.62	1.581096
473604	602566	16.66	1.578792
474072	602551	16.7	1.576721
474452	602495	16.74	1.574891
474765	602426	16.78	1.573307
475131	602355	16.82	1.571489
475566	602280	16.86	1.569362
476107	602242	16.9	1.566907
476774	602304	16.94	1.564253
477528	602398	16.98	1.561339
478393	602523	17.02	1.55806
479333	602615	17.06	1.554356
480211	602613	17.1	1.550605
481049	602568	17.14	1.546885
481790	602438	17.18	1.543294
482602	602306	17.21	1.5394
483470	602242	17.26	1.535506
484332	602163	17.3	1.531593
485253	602167	17.34	1.527719
486274	602225	17.37	1.523615
487535	602493	17.41	1.519227
488716	602587	17.45	1.514595
489753	602564	17.49	1.51018
490616	602375	17.53	1.505936
491492	602272	17.57	1.501936
492413	602164	17.61	1.497739
493348	602137	17.65	1.493765
494213	602154	17.69	1.490239
494978	602186	17.73	1.487183
495658	602149	17.77	1.484248
496495	602253	17.81	1.481149
497381	602424	17.85	1.478082
498042	602518	17.89	1.475684
498344	602465	17.93	1.474263
498275	602283	17.97	1.473929
498197	602308	18.01	1.474334
497933	602352	18.05	1.475568
497420	602413	18.09	1.477884
496512	602373	18.13	1.481487
495299	602354	18.17	1.486427
493851	602408	18.21	1.492601
492180	602500	18.25	1.499848
490117	602489	18.29	1.508405
487754	602519	18.33	1.518396
484908	602471	18.37	1.530207
481831	602582	18.41	1.543609
478394	602637	18.45	1.558443
474778	602761	18.49	1.574389
470660	602686	18.53	1.591958
466094	602602	18.57	1.61162
461088	602498	18.6	1.633362
455949	602615	18.65	1.656692
450846	602982	18.68	1.680967
445437	603323	18.73	1.70682
439515	603503	18.76	1.734815
432856	603264	18.8	1.765242
425876	603005	18.84	1.797627
418783	602720	18.88	1.831025
411673	602644	18.92	1.865803
404539	602607	18.96	1.901446
397281	602636	19	1.938588
389924	602628	19.04	1.976807
382487	602671	19.08	2.016355
375098	602730	19.12	2.05647
367830	602746	19.16	2.096559
360760	602814	19.2	2.136501
353667	602803	19.24	2.177093
346548	602822	19.28	2.218764
339414	602711	19.32	2.260948
332581	602677	19.36	2.302444
326039	602666	19.4	2.343056
319645	602653	19.44	2.383537
313353	602581	19.48	2.423971
307331	602483	19.52	2.463343
301813	602389	19.56	2.500094	3	0.929
296864	602461	19.6	2.534168
292207	602561	19.64	2.56686
287676	602540	19.68	2.598765
283398	602384	19.72	2.628891
279589	602245	19.76	2.656106
276304	602262	19.79	2.680346
273333	602316	19.84	2.70265
270702	602356	19.87	2.722576
268462	602393	19.91	2.739704
266720	602450	19.95	2.753217
265421	602419	20	2.763101
264526	602395	20.03	2.769931
263981	602345	20.07	2.773981
263811	602452	20.12	2.775663
263944	602484	20.15	2.77474
264458	602532	20.19	2.770922
265299	602497	20.23	2.764307
266449	602425	20.27	2.755212
267811	602341	20.31	2.744495
269337	602197	20.35	2.73238
271132	602279	20.39	2.719067
273180	602327	20.43	2.703833
275490	602465	20.47	2.687073
277893	602528	20.51	2.669516
280275	602547	20.55	2.652117
282801	602571	20.59	2.633841
285635	602556	20.63	2.613387
288817	602577	20.67	2.590791
292065	602484	20.71	2.567593
295288	602510	20.75	2.545226
298654	602705	20.79	2.522696
302247	602809	20.83	2.49858
305982	602726	20.87	2.473169
309606	602597	20.91	2.448639
312975	602537	20.95	2.426291
316349	602531	20.99	2.404331
319915	602482	21.03	2.381229
323675	602539	21.07	2.357514
327276	602608	21.11	2.335111
330628	602619	21.15	2.314298
333977	602653	21.19	2.293792
337722	602703	21.23	2.271146
341747	602757	21.27	2.247088
345764	602821	21.31	2.223395
349435	602799	21.35	2.201711
353013	602753	21.39	2.18071
356865	602738	21.43	2.158454
360986	602788	21.47	2.135131
364829	602738	21.51	2.113294
368386	602651	21.55	2.093146
371924	602598	21.59	2.073409
375757	602652	21.63	2.052613
379721	602564	21.67	2.030842
383515	602444	21.71	2.010092
387363	602412	21.75	1.989556
391278	602464	21.79	1.969157
395316	602451	21.83	1.948105
399264	602392	21.87	1.927572
402900	602397	21.9	1.90904
406151	602347	21.95	1.892426
409381	602383	21.98	1.876341
412733	602346	22.03	1.85953
416334	602413	22.07	1.841983
419766	602391	22.1	1.82511
423113	602370	22.15	1.808789
426440	602365	22.19	1.792746
429821	602330	22.22	1.776469
433235	602440	22.26	1.760655
436546	602544	22.3	1.74543
439835	602620	22.34	1.73033
442984	602554	22.38	1.715509
445821	602331	22.42	1.70169
448398	602150	22.46	1.689282
450830	602028	22.5	1.677799
453426	602113	22.54	1.66634
456075	602222	22.58	1.654791
458792	602286	22.62	1.642856
461579	602278	22.66	1.630437
464520	602340	22.7	1.617652
467375	602405	22.74	1.605335
470020	602650	22.78	1.59462
472412	602909	22.82	1.585113
474479	602909	22.86	1.57618
476409	602831	22.9	1.567609
477841	602491	22.94	1.560314
479209	602530	22.98	1.554597
480267	602473	23.02	1.549891
481380	602594	23.06	1.545566
482411	602658	23.1	1.541405
483230	602673	23.14	1.537986
483785	602624	23.18	1.535471
483989	602542	23.22	1.534329
484050	602606	23.25	1.534289
483876	602674	23.3	1.535255
483433	602705	23.34	1.537235
482644	602679	23.38	1.540489
481560	602662	23.41	1.545032
480261	602714	23.45	1.550735
478801	602772	23.49	1.557162
477070	602805	23.54	1.564684
474980	602709	23.57	1.573342
472465	602557	23.61	1.583689
469486	602407	23.65	1.596121
465986	602362	23.69	1.611279
462082	602488	23.73	1.628921
457795	602601	23.77	1.648377
453081	602691	23.81	1.669861
447680	602645	23.85	1.694242
441651	602671	23.89	1.722073
435193	602724	23.93	1.752393
428495	602756	23.97	1.784238
421352	602706	24.01	1.818464
413501	602688	24.05	1.856887
404973	602665	24.09	1.899449
396165	602659	24.13	1.944422
387391	602668	24.17	1.990278
378229	602709	24.21	2.03939
368201	602727	24.25	2.094432
357418	602688	24.29	2.155116
346643	602643	24.33	2.217596
336418	602693	24.37	2.279028
326327	602688	24.41	2.341324
315737	602689	24.45	2.408829
304531	602595	24.49	2.48245
293412	602613	24.53	2.558616
282952	602551	24.57	2.63268
273016	602592	24.6	2.705962
263058	602539	24.65	2.781807
253244	602547	24.69	2.859629
244168	602499	24.73	2.934143
236105	602536	24.77	3.002977
228438	602567	24.81	3.070628
220975	602581	24.84	3.138637
213882	602595	24.89	3.205439
207618	602632	24.92	3.266385
202051	602699	24.96	3.322225
196715	602655	25	3.376838
191609	602583	25.04	3.430404
186965	602548	25.08	3.480487
183137	602565	25.12	3.522873
179820	602608	25.16	3.560418
176605	602520	25.2	3.597033
173633	602483	25.24	3.631633
171153	602450	25.28	3.660956
169361	602460	25.32	3.682526
168044	602478	25.36	3.698561
167024	602471	25.4	3.710994
166233	602528	25.44	3.720901
165622	602626	25.48	3.728768
165330	602701	25.52	3.732633
165475	602677	25.56	3.730758
165905	602564	25.6	3.725064
166484	602443	25.64	3.717525
167195	602493	25.68	3.708975
168186	602509	25.72	3.696938
169589	602637	25.76	3.680374
171211	602587	25.8	3.660728
172975	602758	25.84	3.640335
174693	602786	25.88	3.620208
176617	602887	25.92	3.598139
178884	602811	25.95	3.571785
181408	602805	26	3.543097
183947	602847	26.04	3.5148
186364	602784	26.08	3.487877	4	0.929
188945	602781	26.11	3.459724
191792	602721	26.15	3.428919
194792	602793	26.2	3.397407
197647	602843	26.23	3.367805
200330	602988	26.27	3.340708
203049	603089	26.31	3.313467
206051	603058	26.35	3.283332
209207	603032	26.39	3.252142
212244	602951	26.43	3.222378
215104	602989	26.47	3.19512
217943	602906	26.51	3.168009
221006	602818	26.55	3.139155
224135	602808	26.59	3.110355
227133	602800	26.63	3.083141
229985	602930	26.67	3.05805
232873	602951	26.71	3.032588
235876	602972	26.75	3.006442
238824	602976	26.79	2.981042
241557	603019	26.83	2.957906
244052	603007	26.87	2.93684
246647	602970	26.91	2.915073
249475	602914	26.95	2.891556
252429	602982	26.99	2.867701
255178	602984	27.03	2.845546
257680	602997	27.07	2.825626
260207	602983	27.11	2.80561
262845	602972	27.15	2.784934
265430	602958	27.19	2.764862
267928	603016	27.23	2.745892
270417	603060	27.27	2.727122
273145	603081	27.31	2.706655
276076	603142	27.34	2.685023
278952	603229	27.39	2.664113
281766	603288	27.43	2.643776
284427	603207	27.47	2.624268
287206	603171	27.51	2.604252
289870	603096	27.55	2.585106
292463	603010	27.58	2.566592
295015	602947	27.62	2.548602
297666	602938	27.66	2.530267
300456	603016	27.7	2.511443
303197	603083	27.75	2.493089
305931	603096	27.78	2.474765
308720	603073	27.82	2.456119
311759	603008	27.86	2.435855
314961	603039	27.9	2.415052
318062	603046	27.94	2.395029
320892	603016	27.98	2.376802
323691	602986	28.02	2.358931
326726	603006	28.06	2.339903
329938	603024	28.1	2.319947
333012	603119	28.14	2.301295
335976	603228	28.18	2.283533
338978	603275	28.22	2.265492
342192	603141	28.26	2.245728
345585	603001	28.3	2.225065
348971	602998	28.34	2.205105
352358	602987	28.38	2.185305
355766	602966	28.42	2.165539
359343	602949	28.46	2.145011
362824	602907	28.5	2.125143
366224	603056	28.54	2.106564
369544	603207	28.58	2.088611
372790	603175	28.62	2.070608
375944	602867	28.66	2.052325
379034	602652	28.7	2.034846
382122	602746	28.74	2.018563
385308	602904	28.78	2.00211
388485	602856	28.81	1.985146
391900	602882	28.86	1.967326
395210	602911	28.9	1.950216
398430	602960	28.94	1.933779
401554	602881	28.98	1.91753
404858	602922	29.02	1.900903
408275	602980	29.06	1.883903
411596	603056	29.09	1.867585
414644	602920	29.13	1.852027
417780	602866	29.17	1.836427
421093	602812	29.21	1.820082
424644	602810	29.25	1.802893
428107	602814	29.29	1.786288
431422	602814	29.33	1.770505
434593	602808	29.37	1.755501
437732	602647	29.41	1.740229
440943	602589	29.45	1.725077
444082	602645	29.49	1.710753
447048	602773	29.53	1.697567
449897	602819	29.57	1.684725
452719	602726	29.61	1.671615
455598	602755	29.65	1.658743
458175	602728	29.69	1.64711
460732	602874	29.73	1.636219
463284	602944	29.77	1.625154
466103	603080	29.81	1.613203
468830	603073	29.85	1.601243
471409	603001	29.89	1.589774
473886	602933	29.93	1.57882
476404	602874	29.97	1.567777
478960	602820	30.01	1.556645
481461	602802	30.05	1.545928
483695	602776	30.09	1.536367
485982	602871	30.13	1.527038
488411	602858	30.17	1.516793
491092	602792	30.21	1.505368
493793	602726	30.25	1.493921
496343	602752	30.29	1.48347
498873	602826	30.33	1.473318
501318	602740	30.36	1.463023
503897	602667	30.4	1.452276
506313	602612	30.45	1.442302
508613	602668	30.48	1.433219
510834	602806	30.52	1.424772
513020	602917	30.56	1.416411
515124	603014	30.6	1.408366
516933	602897	30.64	1.400796
518679	602862	30.68	1.393778
520466	602912	30.72	1.38691
522153	602895	30.76	1.380231
523841	602931	30.8	1.37375
525343	602763	30.84	1.367321
526931	602808	30.88	1.361298
528509	602837	30.92	1.355278
529966	602862	30.96	1.34973
530897	602845	31	1.346081
532091	602770	31.04	1.34123
533318	602797	31.08	1.336609
534845	602682	31.12	1.330368
535993	602656	31.16	1.325893
537100	602625	31.2	1.321566
538256	602741	31.24	1.317561
539128	602681	31.28	1.314045
539959	602653	31.32	1.310799
540546	602491	31.36	1.308025
541225	602493	31.4	1.305464
541636	602446	31.44	1.303751
542023	602627	31.48	1.302904
542027	602691	31.52	1.303106
541859	602803	31.56	1.304121
541374	602777	31.59	1.305865
540630	602763	31.64	1.308631
539609	602777	31.68	1.312546
538334	602886	31.71	1.317757
536761	602960	31.76	1.323995
534884	602927	31.8	1.331051
532480	602793	31.83	1.339813
529460	602703	31.87	1.351145
526154	602788	31.91	1.36425
522856	602853	31.95	1.377336
519688	602903	31.99	1.389941
516174	602786	32.03	1.403426
512234	602766	32.07	1.419036
507814	602744	32.11	1.436694
503135	602784	32.15	1.45577
498255	602835	32.19	1.475885
493143	602953	32.23	1.497387
487710	603156	32.27	1.520743
481821	603174	32.31	1.545661
475808	603204	32.35	1.571458
469565	603122	32.39	1.598204
463166	603143	32.43	1.62635
456495	603162	32.47	1.656099
449779	603213	32.51	1.686599
443204	603235	32.55	1.716805
436772	603214	32.59	1.746645
430485	603223	32.63	1.776342	5	0.934
424080	603218	32.67	1.806997
417734	603257	32.71	1.837979
411436	603221	32.75	1.86894
405319	603254	32.79	1.899701
399301	603210	32.83	1.930159
393400	603172	32.87	1.960494
387806	603052	32.91	1.98939
382550	602927	32.94	2.016887
377586	602802	32.98	2.043187
372776	602828	33.03	2.069508
368066	602936	33.07	2.095891
363465	603033	33.1	2.121959
359075	603020	33.14	2.146779
354949	602919	33.18	2.170083
351189	602906	33.22	2.191829
347712	602814	33.26	2.211876
344630	602819	33.3	2.23011
341873	602733	33.34	2.246252
339604	602850	33.38	2.260275
337591	602798	33.42	2.272262
335896	602728	33.46	2.282324
334451	602611	33.5	2.290748
333277	602582	33.54	2.297844
332272	602609	33.58	2.304115
331394	602638	33.62	2.309628
330573	602564	33.66	2.314452
329894	602491	33.7	2.318411
329376	602391	33.74	2.321287
329158	602463	33.78	2.322886
329095	602466	33.82	2.323288
329150	602470	33.86	2.322959
329329	602399	33.9	2.321606
329772	602428	33.94	2.318954
330456	602547	33.98	2.315118
331234	602642	34.02	2.310629
332054	602759	34.06	2.305968
332929	602764	34.1	2.3006
334032	602775	34.14	2.29387
335267	602769	34.18	2.286298
336571	602795	34.22	2.278444
337884	602836	34.26	2.270616
339305	602792	34.3	2.26188
341039	602997	34.34	2.252146
342874	603303	34.38	2.242204
344492	603327	34.42	2.232653
345958	603125	34.46	2.223279
347458	602775	34.5	2.213239
349326	602792	34.54	2.202326
351294	602760	34.58	2.190722
353302	602777	34.62	2.179118
355323	602765	34.66	2.167406
357387	602700	34.7	2.155334
359623	602806	34.73	2.142932
361909	602984	34.78	2.130571
364094	603059	34.82	2.118509
366194	602939	34.86	2.106335
368552	603048	34.89	2.093572
371015	603185	34.94	2.080408
373400	603167	34.97	2.067236
375612	602955	35.01	2.054431
377833	602734	35.05	2.041618
380257	602749	35.09	2.028584
382727	602738	35.13	2.015299
385213	602773	35.17	2.00217
387602	602767	35.21	1.9895
389955	602695	35.25	1.976872
392361	602654	35.29	1.964147
394819	602604	35.33	1.951199
397225	602543	35.37	1.938561
399614	602610	35.41	1.926519
401959	602643	35.45	1.91466
404336	602685	35.49	1.902738
406721	602674	35.53	1.890667
409200	602786	35.57	1.878614
411647	602803	35.61	1.866472
414262	602983	35.65	1.854126
416801	603049	35.69	1.841848
419295	603125	35.73	1.829899
421576	602996	35.77	1.818361
424112	603226	35.81	1.806869
426542	603192	35.85	1.795064
429140	603234	35.89	1.782782
431577	602967	35.93	1.77029
434259	603024	35.97	1.757807
436873	602979	36.01	1.745375
439469	602910	36.05	1.733018
442042	602897	36.09	1.721029
444598	602950	36.13	1.709412
447149	603070	36.16	1.698113
449766	603231	36.21	1.686719
452396	603385	36.25	1.675311
454835	603352	36.28	1.664198
457159	603248	36.33	1.653417
459418	603139	36.36	1.642962
461772	603175	36.4	1.632626
464103	603220	36.44	1.622476
466343	603203	36.48	1.612567
468643	603221	36.52	1.602561
470902	603179	36.56	1.59258
473188	603171	36.6	1.582644
475391	603183	36.64	1.573181
477496	603181	36.68	1.564134
479585	603207	36.72	1.55529
481628	603179	36.76	1.546497
483658	603110	36.8	1.537657
485636	603014	36.84	1.528981
487754	603095	36.88	1.520351
489884	603193	36.92	1.511768
492038	603340	36.96	1.503289
493954	603228	37	1.494958
495824	603163	37.04	1.487006
497674	603120	37.08	1.47924
499487	603102	37.12	1.471738
501283	603141	37.16	1.464526
502918	603100	37.2	1.457725
504525	603157	37.24	1.45139
506071	603233	37.28	1.445388
507534	603300	37.32	1.439709
508811	603278	37.36	1.434492
509976	603202	37.4	1.429555
511067	603179	37.44	1.425104
512165	603237	37.48	1.42091
513160	603355	37.51	1.417339
513883	603335	37.56	1.41439
514452	603307	37.6	1.412031
514821	603207	37.64	1.410225
515252	603254	37.68	1.408672
515564	603292	37.72	1.407562
515756	603314	37.75	1.406875
515784	603309	37.79	1.406747
515713	603340	37.83	1.407134
515476	603280	37.87	1.407871
515256	603378	37.91	1.409077
514757	603373	37.95	1.411042
514062	603388	37.99	1.413857
513045	603218	38.03	1.417333
512002	603183	38.07	1.421378
510848	603214	38.11	1.4261
509380	603131	38.15	1.431707
507716	603091	38.19	1.438266
505921	603135	38.23	1.445662
504098	603244	38.27	1.453418
502048	603275	38.31	1.461861
499713	603165	38.35	1.471026
497212	603213	38.39	1.481455
494531	603194	38.43	1.492453
491830	603207	38.47	1.503704
488969	603178	38.51	1.515542
485980	603157	38.55	1.528017
482906	603255	38.59	1.541333
479814	603289	38.63	1.554591
476692	603268	38.67	1.567877
473486	603233	38.71	1.581566
470085	603154	38.75	1.596048
466624	603140	38.79	1.611121
463074	603054	38.82	1.626455
459648	603070	38.86	1.641703
456080	602997	38.91	1.6574
452720	603070	38.95	1.672778
449392	603137	38.99	1.688102
446268	603230	39.03	1.702691
443087	603189	39.06	1.717189
439970	603145	39.1	1.731484
436950	603058	39.14	1.745282	6	0.929
434201	603132	39.18	1.758447
431477	602992	39.22	1.770848
428914	603001	39.26	1.783069
426315	602856	39.3	1.795013
423949	602929	39.34	1.806648
421745	603005	39.38	1.817571
419644	603051	39.42	1.827946
417623	603087	39.46	1.837946
415674	603079	39.5	1.84749
413839	603044	39.54	1.856424
412236	603063	39.58	1.864429
410838	603140	39.62	1.871641
409542	603197	39.66	1.878299
408361	603291	39.7	1.884527
407208	603275	39.74	1.890258
406296	603437	39.78	1.895395
405442	603519	39.82	1.899978
404661	603561	39.86	1.904066
403922	603525	39.9	1.907684
403332	603535	39.94	1.910709
402901	603662	39.98	1.913327
402546	603719	40.02	1.915324
402203	603668	40.06	1.916895
401963	603571	40.1	1.917788
401882	603570	40.14	1.918197
401963	603616	40.18	1.91794
402162	603619	40.22	1.916938
402437	603566	40.25	1.915359
402861	603557	40.3	1.913174
403445	603697	40.34	1.910685
404036	603753	40.37	1.907879
404677	603733	40.41	1.904568
405303	603564	40.45	1.900833
406107	603467	40.49	1.896449
407009	603488	40.53	1.89198
407993	603518	40.57	1.887141
409069	603558	40.61	1.881888
410197	603511	40.65	1.876094
411493	603560	40.69	1.869806
412820	603660	40.73	1.863557
414164	603709	40.77	1.857073
415551	603716	40.81	1.850256
417057	603712	40.85	1.84284
418580	603658	40.89	1.835199
420106	603624	40.93	1.827638
421593	603500	40.97	1.819988
423237	603518	41.01	1.812085
424980	603632	41.05	1.804063
426705	603775	41.09	1.796259
428317	603805	41.13	1.788646
429953	603774	41.17	1.78074
431669	603714	41.21	1.772387
433443	603600	41.25	1.763609
435231	603525	41.29	1.754931
437088	603559	41.33	1.746335
439019	603649	41.37	1.737621
440991	603680	41.41	1.728556
443022	603697	41.45	1.719211
445025	603753	41.49	1.710171
446905	603728	41.53	1.701461
448719	603656	41.56	1.692928
450655	603685	41.61	1.684218
452700	603733	41.64	1.675117
454802	603815	41.69	1.665916
456867	603744	41.73	1.656406
459044	603756	41.77	1.64672
461287	603785	41.8	1.636845
463549	603923	41.84	1.627303
465561	603939	41.88	1.618496
467310	603806	41.92	1.610373
468966	603645	41.96	1.602589
470708	603623	42	1.594928
472467	603654	42.04	1.587402
474193	603674	42.08	1.580008
475952	603656	42.12	1.572371
477814	603729	42.16	1.56463
479625	603776	42.2	1.557049
481279	603759	42.24	1.549947
482782	603660	42.28	1.543232
484418	603710	42.32	1.536479
486117	603830	42.36	1.529722
487731	603865	42.4	1.523058
489165	603797	42.44	1.516821
490512	603723	42.48	1.510944
491972	603732	42.52	1.504893
493375	603659	42.56	1.498819
494722	603565	42.6	1.492921
496049	603563	42.64	1.487434
497304	603565	42.68	1.48227
498555	603575	42.72	1.477164
499744	603586	42.76	1.472327
500885	603673	42.8	1.467956
501845	603720	42.84	1.464197
502587	603664	42.87	1.460984
503162	603499	42.91	1.458085
503783	603485	42.95	1.455514
504323	603498	43	1.453366
504797	603621	43.04	1.451861
505064	603650	43.07	1.450877
505226	603642	43.11	1.450194
505357	603630	43.15	1.449623
505457	603640	43.19	1.449252
505384	603627	43.23	1.449503
505123	603585	43.27	1.450418
504641	603467	43.31	1.451971
504197	603488	43.35	1.453844
503690	603565	43.39	1.456163
503057	603675	43.43	1.459109
502195	603721	43.47	1.462774
501201	603730	43.51	1.466858
500159	603682	43.55	1.470954
499087	603662	43.59	1.475276
497847	603563	43.63	1.480031
496448	603478	43.67	1.4855
495099	603514	43.71	1.49119
493741	603544	43.75	1.496912
492384	603648	43.79	1.502895
490823	603586	43.83	1.509182
489254	603617	43.87	1.515839
487619	603584	43.91	1.522576
485989	603532	43.95	1.529251
484359	603488	43.99	1.535976
482694	603399	44.03	1.54272
481052	603391	44.07	1.549665
479369	603318	44.11	1.556588
477731	603321	44.15	1.563602
476030	603281	44.19	1.570765
474371	603297	44.23	1.577962
472830	603400	44.26	1.584969
471390	603516	44.31	1.591603
469965	603585	44.35	1.598032
468437	603502	44.39	1.604414
466923	603420	44.42	1.61076
465562	603473	44.46	1.616912
464318	603550	44.51	1.622648
463147	603612	44.54	1.628025
461970	603587	44.58	1.633146
460794	603528	44.62	1.638162
459720	603519	44.66	1.642906
458804	603593	44.7	1.647238
457970	603675	44.74	1.651238
457103	603672	44.78	1.655105
456162	603556	44.82	1.658929
455397	603572	44.86	1.662417
454704	603578	44.9	1.665553
454073	603576	44.94	1.668388
453418	603487	44.98	1.67104
452984	603565	45.02	1.673264
452568	603530	45.06	1.675025
452357	603667	45.1	1.676444
452078	603677	45.14	1.67774
451857	603744	45.18	1.678968
451811	603946	45.22	1.67986
451809	604150	45.26	1.68056
451683	604106	45.3	1.680982
451323	603700	45.34	1.681238
451091	603336	45.38	1.681056
451263	603350	45.42	1.680323
451605	603473	45.46	1.67919
452039	603645	45.5	1.677808
452457	603726	45.54	1.676191
452882	603710	45.57	1.674216
453255	603542	45.61	1.671962
453677	603379	45.65	1.669505	7	0.929
454104	603226	45.7	1.667062
454708	603209	45.74	1.664284
455517	603342	45.78	1.661098
456652	603753	45.81	1.6574
457699	603982	45.86	1.65349
458648	604058	45.89	1.649509
459330	603677	45.93	1.645178
460177	603367	45.97	1.640357
461243	603240	46.01	1.635192
462482	603338	46.05	1.630036
463738	603482	46.09	1.624975
464902	603490	46.13	1.619872
466111	603470	46.17	1.614491
467335	603418	46.21	1.608948
468544	603315	46.25	1.603312
469898	603401	46.29	1.5977
471287	603485	46.33	1.591945
472836	603623	46.37	1.585699
474281	603508	46.41	1.579066
475810	603465	46.45	1.572334
477492	603716	46.49	1.565965
479165	604021	46.53	1.559842
480780	604300	46.57	1.553902
482126	604248	46.61	1.548006
483496	604274	46.65	1.542288
484614	604041	46.69	1.536773
485702	603806	46.73	1.531388
486792	603596	46.77	1.52609
487995	603562	46.81	1.520924
489176	603588	46.85	1.516067
490183	603493	46.89	1.511537
491224	603490	46.93	1.507186
492274	603498	46.97	1.502844
493355	603568	47.01	1.498593
494471	603757	47.04	1.494611
495375	603800	47.09	1.491019
496115	603701	47.13	1.487629
496780	603524	47.16	1.484288
497486	603419	47.2	1.481027
498134	603335	47.24	1.478078
498747	603305	47.28	1.47546
499305	603247	47.32	1.472976
500202	603541	47.36	1.4703
500985	603640	47.4	1.467435
501831	603832	47.44	1.464634
502389	603827	47.48	1.462343
502805	603809	47.52	1.460588
503053	603724	47.56	1.459291
503253	603631	47.6	1.458163
503449	603655	47.64	1.457447
503581	603733	47.68	1.457175
503614	603821	47.72	1.45734
503587	603893	47.76	1.457693
503602	604042	47.8	1.458137
503517	604128	47.84	1.458774
503315	604129	47.88	1.459598
502978	604014	47.92	1.460579
502601	603911	47.96	1.461764
502258	603928	48	1.463219
501961	604058	48.04	1.464869
501546	604083	48.08	1.466646
501112	604106	48.12	1.468496
500563	604067	48.16	1.470606
499939	604013	48.2	1.472976
499259	603940	48.24	1.475513
498570	603868	48.28	1.478095
498012	603928	48.31	1.48059
497360	603877	48.36	1.483097
496717	603844	48.4	1.485633
496036	603765	48.43	1.488172
495391	603756	48.47	1.490804
494674	603655	48.51	1.493425
493988	603621	48.55	1.496149
493292	603596	48.59	1.498949
492595	603601	48.63	1.501859
491902	603561	48.67	1.504604
491291	603569	48.71	1.507175
490756	603644	48.75	1.509658
490294	603856	48.79	1.512304
489822	604024	48.83	1.514844
489297	604077	48.87	1.517217
488799	604140	48.91	1.519514
488201	604064	48.95	1.521762
487616	603993	48.99	1.523975
486977	603780	49.03	1.525936
486451	603631	49.07	1.527642
486094	603664	49.11	1.529256
485810	603812	49.15	1.530954
485502	603965	49.19	1.53277
485131	603938	49.23	1.534242
484816	603814	49.27	1.535151
484708	603869	49.31	1.535793
484531	603844	49.35	1.536456
484403	603934	49.39	1.537302
484151	603760	49.43	1.537777
484157	603817	49.47	1.537944
484183	603813	49.51	1.537821
484302	603947	49.54	1.537772
484422	604063	49.59	1.537658
484432	603991	49.62	1.537372
484548	603943	49.67	1.53672
484691	603864	49.71	1.535848
484937	603897	49.75	1.534922
485242	603970	49.78	1.533883
485506	603944	49.82	1.532682
485894	604010	49.87	1.531271
486239	604027	49.9	1.529876
486660	604164	49.94	1.528569
487018	604126	49.98	1.526936
487444	604067	50.02	1.524947
487883	603937	50.06	1.522665
488407	603951	50.1	1.520516
488889	603947	50.14	1.518484
489445	603930	50.18	1.516101
490097	603893	50.22	1.513252
490874	603915	50.26	1.510085
491573	603848	50.3	1.506946
492214	603760	50.34	1.503982
492906	603705	50.38	1.500921
493683	603713	50.42	1.497725
494557	603789	50.46	1.494363
495299	603769	50.5	1.491228
495999	603788	50.54	1.488403
496643	603740	50.58	1.485585
497430	603792	50.62	1.482521
498336	603940	50.66	1.4793
499163	604049	50.7	1.476276
499961	604132	50.74	1.473289
500766	604164	50.78	1.470105
501591	604182	50.82	1.466798
502291	604103	50.86	1.463677
502827	603925	50.9	1.460892
503439	603843	50.94	1.458125
504163	603886	50.98	1.45533
504789	603862	51.01	1.45271
505368	603891	51.05	1.450463
505794	603775	51.09	1.448346
506432	603842	51.14	1.445993
507120	603865	51.18	1.443294
507934	604061	51.21	1.440676
508611	604147	51.25	1.438242
509170	604142	51.29	1.435977
509553	603949	51.33	1.433785
510016	603882	51.37	1.4317
510441	603880	51.41	1.429989
510861	603934	51.45	1.428489
511206	603933	51.49	1.427104
511467	603859	51.53	1.425809
511713	603824	51.57	1.424706
511887	603818	51.61	1.42399
512055	603818	51.65	1.423319
512222	603854	51.69	1.422774
512403	603915	51.73	1.422258
512538	603988	51.77	1.421966
512647	604084	51.81	1.421856
512660	604094	51.85	1.421838
512683	604145	51.89	1.421919
512638	604117	51.93	1.422004
512591	604126	51.97	1.422222
512422	604052	52.01	1.422646
512273	604019	52.05	1.423129
512087	603897	52.09	1.423459
512011	603857	52.13	1.423627
511922	603815	52.17	1.42384	8	0.928
511819	603845	52.21	1.424354
511727	603894	52.25	1.424888
511535	603804	52.29	1.425351
511455	603799	52.33	1.425654
511337	603784	52.36	1.426075
511361	603961	52.41	1.426579
511242	603966	52.45	1.427072
511144	603957	52.48	1.427434
511047	603948	52.53	1.427791
510921	603942	52.56	1.428276
510818	603976	52.6	1.428803
510655	603916	52.64	1.429253
510654	603997	52.68	1.429531
510525	603904	52.72	1.429733
510467	603916	52.76	1.430006
510342	603842	52.8	1.430257
510368	603920	52.84	1.430417
510425	603993	52.88	1.430436
510438	604026	52.92	1.430495
510384	604019	52.96	1.430688
510308	603952	53	1.430766
510346	603943	53.04	1.430583
510431	603910	53.08	1.43013
510512	603845	53.12	1.429585
510616	603806	53.16	1.429037
510697	603701	53.2	1.428356
510905	603708	53.24	1.427547
511108	603678	53.28	1.426632
511381	603751	53.32	1.425787
511717	603917	53.36	1.425006
512063	604075	53.4	1.424158
512440	604227	53.44	1.423167
512751	604270	53.48	1.422071
512846	604058	53.52	1.420974
512871	603749	53.56	1.419827
512886	603384	53.6	1.41853
513147	603272	53.64	1.417109
513478	603241	53.68	1.415685
513896	603331	53.72	1.414325
514458	603549	53.75	1.412828
515022	603741	53.8	1.411237
515463	603787	53.84	1.409641
515725	603669	53.88	1.408202
516046	603606	53.91	1.406715
516430	603566	53.95	1.405057
516890	603566	53.99	1.403236
517441	603670	54.03	1.401408
518134	603931	54.07	1.399554
518731	604058	54.11	1.397628
519178	603957	54.15	1.395524
519470	603682	54.19	1.393441
519883	603563	54.23	1.391412
520379	603597	54.27	1.389576
520809	603540	54.31	1.387693
521223	603477	54.35	1.385853
521588	603365	54.39	1.384041
521964	603324	54.43	1.382427
522335	603311	54.47	1.38093
522712	603303	54.51	1.379426
523185	603385	54.55	1.377854
523654	603471	54.59	1.376312
524013	603461	54.63	1.374876
524300	603425	54.67	1.373633
524569	603372	54.71	1.372404
524966	603486	54.75	1.371243
525341	603590	54.79	1.370134
525656	603675	54.83	1.369196
525824	603599	54.87	1.368284
525977	603473	54.91	1.367262
526179	603376	54.95	1.366147
526483	603375	54.99	1.364962
526761	603365	55.03	1.363848
527028	603345	55.07	1.362743
527396	603464	55.1	1.361719
527969	603827	55.15	1.360727
528496	604148	55.18	1.359773
528944	604409	55.23	1.358923
529194	604451	55.27	1.358099
529483	604562	55.3	1.357357
529477	604336	55.34	1.356616
529472	604122	55.38	1.35591
529334	603770	55.42	1.355251
529402	603671	55.46	1.354653
529481	603618	55.5	1.354168
529662	603657	55.54	1.353601
529895	603737	55.58	1.352972
530019	603688	55.62	1.352327
530147	603670	55.66	1.351772
530189	603584	55.7	1.351318
530245	603532	55.74	1.350926
530417	603547	55.78	1.350313
530585	603552	55.82	1.349682
530851	603644	55.86	1.348968
530915	603547	55.9	1.348393
531093	603512	55.94	1.347588
531356	603519	55.98	1.346599
531613	603506	56.02	1.345566
531884	603540	56.06	1.344638
532163	603604	56.1	1.343782
532471	603679	56.14	1.342853
532725	603656	56.18	1.341799
532969	603632	56.22	1.34078
533255	603694	56.26	1.339893
533457	603685	56.3	1.339087
533604	603591	56.34	1.338205
533829	603538	56.38	1.337163
534180	603632	56.42	1.336137
534474	603666	56.46	1.335126
534797	603742	56.49	1.334147
535100	603753	56.54	1.333026
535384	603732	56.57	1.331869
535632	603677	56.61	1.330735
535973	603725	56.65	1.329595
536315	603761	56.69	1.328412
536660	603781	56.73	1.327164
536870	603666	56.77	1.325974
537206	603701	56.81	1.324812
537548	603713	56.85	1.323551
537959	603765	56.89	1.322163
538331	603730	56.93	1.32063
538702	603719	56.97	1.319183
539017	603651	57.01	1.317757
539414	603667	57.05	1.316305
539807	603648	57.09	1.31475
540332	603796	57.13	1.313263
540773	603881	57.17	1.311881
541167	603937	57.21	1.310581
541507	603929	57.25	1.309269
541829	603904	57.29	1.307968
542217	603988	57.33	1.306788
542595	604036	57.37	1.305524
542920	604029	57.41	1.304275
543204	603954	57.45	1.302951
543426	603833	57.49	1.301705
543705	603792	57.53	1.300516
543973	603749	57.57	1.299362
544244	603668	57.61	1.298068
544545	603597	57.65	1.296696
544860	603540	57.69	1.29532
545199	603604	57.73	1.294264
545499	603640	57.77	1.293261
545771	603614	57.8	1.292153
546044	603495	57.85	1.290726
546382	603425	57.88	1.289222
546810	603485	57.92	1.287824
547269	603606	57.96	1.286517
547667	603658	58	1.285206
548042	603659	58.04	1.283809
548416	603684	58.08	1.282498
548829	603762	58.12	1.281222
549217	603848	58.16	1.280067
549535	603866	58.2	1.278944
549773	603824	58.24	1.277915
549983	603756	58.28	1.276904
550248	603766	58.32	1.275952
550474	603758	58.36	1.275084
550640	603683	58.4	1.274213
550818	603618	58.44	1.273332
551033	603593	58.48	1.272448
551268	603619	58.52	1.271664
551419	603547	58.56	1.27086
551677	603554	58.6	1.269926
551974	603573	58.64	1.26889
552256	603620	58.68	1.268004	9	0.929
552514	603704	58.72	1.267333
552728	603748	58.76	1.26669
553040	603816	58.8	1.265765
553414	603862	58.84	1.264538
553809	603876	58.88	1.263126
554069	603740	58.92	1.261704
554233	603526	58.96	1.260373
554588	603531	58.99	1.25908
554942	603658	59.03	1.258205
555334	603754	59.08	1.257086
555488	603619	59.12	1.256061
555815	603617	59.15	1.25485
556049	603616	59.2	1.253985
556244	603598	59.24	1.253207
556403	603525	59.27	1.252374
556671	603559	59.32	1.251504
557049	603681	59.36	1.250529
557356	603709	59.39	1.249497
557572	603630	59.43	1.248436
557845	603606	59.47	1.247353
558124	603565	59.51	1.246191
558471	603593	59.55	1.245014
558715	603534	59.59	1.24392
559074	603636	59.63	1.242952
559342	603634	59.67	1.241965
559617	603629	59.71	1.240942
559879	603558	59.75	1.239744
560332	603662	59.79	1.238441
560803	603742	59.83	1.236993
561203	603722	59.87	1.235467
561622	603681	59.91	1.2338
562087	603684	59.95	1.232117
562543	603725	59.99	1.230597
562857	603670	60.03	1.229269
563366	603857	60.07	1.228053
563992	604187	60.11	1.226899
564670	604583	60.15	1.225781
565133	604759	60.19	1.224699
565427	604740	60.23	1.223571
565515	604486	60.27	1.222393
565488	604093	60.31	1.22116
565571	603821	60.35	1.219938
565793	603703	60.39	1.218735
566230	603823	60.43	1.217562
566576	603840	60.47	1.21637
567029	603997	60.51	1.215267
567386	604062	60.55	1.214199
567752	604164	60.59	1.213225
568008	604125	60.63	1.212171
568222	604025	60.67	1.211061
568443	603880	60.71	1.209774
568726	603807	60.75	1.208508
569032	603757	60.79	1.207238
569365	603737	60.83	1.205974
569771	603782	60.87	1.204668
570116	603756	60.9	1.203341
570521	603823	60.95	1.202115
570848	603817	60.99	1.200922
571206	603870	61.02	1.199819
570871	603806	61.06	1.200802
571036	603682	61.11	1.199791
571290	603665	61.14	1.198823
572073	603598	61.19	1.195794
572291	603544	61.22	1.194831
572626	603606	61.26	1.193844
573021	603759	61.3	1.192952
573465	603970	61.34	1.192082
573731	603980	61.38	1.191167
574013	603983	61.42	1.190172
574202	603875	61.46	1.189132
574371	603770	61.5	1.188174
574661	603785	61.54	1.187192
574910	603747	61.58	1.186177
575226	603760	61.62	1.185097
575424	603637	61.66	1.183976
575921	603819	61.7	1.182826
576446	603994	61.74	1.181555
576978	604173	61.78	1.180273
577248	604091	61.82	1.179038
577501	603985	61.86	1.177783
577774	603902	61.9	1.176534
578184	603944	61.94	1.175225
578460	603903	61.98	1.17411
578690	603831	62.02	1.173053
578806	603658	62.06	1.172056
579081	603641	62.1	1.171027
579389	603656	62.14	1.16999
579710	603708	62.18	1.169032
579916	603634	62.22	1.168055
580115	603539	62.26	1.167031
580281	603372	62.29	1.165879
580686	603450	62.33	1.164716
581165	603610	62.38	1.163571
581774	603904	62.42	1.162425
582109	603905	62.46	1.16125
582340	603784	62.5	1.160028
582619	603728	62.53	1.158858
582880	603669	62.58	1.157742
583263	603731	62.61	1.156608
583547	603651	62.65	1.155341
583933	603651	62.69	1.153988
584247	603573	62.73	1.152624
584667	603609	62.77	1.151275
585189	603726	62.81	1.149846
585662	603772	62.85	1.148349
586046	603748	62.89	1.146926
586331	603663	62.93	1.145643
586691	603683	62.97	1.144455
587028	603665	63.01	1.143219
587364	603649	63.05	1.141994
587666	603651	63.09	1.140949
587911	603635	63.13	1.140042
588252	603701	63.17	1.139079
588583	603703	63.21	1.137935
588927	603704	63.25	1.136743
589180	603638	63.29	1.135641
589439	603606	63.33	1.134633
589828	603701	63.37	1.133605
590205	603715	63.41	1.132345
590604	603733	63.45	1.131023
590831	603564	63.49	1.129664
591145	603534	63.53	1.128475
591425	603420	63.56	1.12712
591815	603409	63.6	1.125734
592267	603446	63.65	1.124297
592782	603573	63.68	1.122949
593347	603757	63.72	1.121624
593789	603791	63.76	1.120215
594110	603710	63.8	1.118835
594518	603725	63.85	1.117481
594745	603626	63.88	1.116364
595173	603733	63.92	1.115255
595363	603602	63.96	1.114158
595702	603616	64	1.113041
596120	603750	64.04	1.11206
596357	603737	64.08	1.111202
596522	603630	64.12	1.110274
596500	603328	64.16	1.109325
596870	603414	64.2	1.108348
597288	603563	64.24	1.107421
597675	603691	64.28	1.106529
598232	603948	64.32	1.105494
598691	604094	64.36	1.10442
599071	604150	64.4	1.103311
599140	603912	64.44	1.102269
599306	603773	64.48	1.101231
599621	603765	64.52	1.100129
600038	603805	64.56	1.098842
600484	603843	64.6	1.097451
600941	603850	64.64	1.095918
601313	603780	64.68	1.094414
601695	603698	64.72	1.092837
602147	603696	64.76	1.091294
602597	603723	64.8	1.089857
603079	603814	64.84	1.088529
603416	603777	64.88	1.087261
603741	603739	64.92	1.08603
603987	603643	64.95	1.084871
604226	603544	65	1.083726
604553	603512	65.04	1.082511
604860	603453	65.07	1.081272
605215	603444	65.12	1.080041
605469	603346	65.16	1.07885
605815	603316	65.19	1.077579	10	0.929
606232	603352	65.24	1.076293
606734	603462	65.27	1.074973
607157	603536	65.31	1.073798
607504	603554	65.35	1.07269
607834	603560	65.39	1.071599
608159	603555	65.43	1.070488
608524	603587	65.47	1.069369
608849	603584	65.51	1.068266
609270	603654	65.55	1.067089
609706	603700	65.59	1.065781
610187	603763	65.63	1.064381
610591	603764	65.67	1.063031
610862	603662	65.71	1.061777
611127	603561	65.75	1.060547
611515	603578	65.79	1.059306
611949	603650	65.83	1.058098
612226	603640	65.87	1.057139
612455	603584	65.91	1.056184
612857	603659	65.95	1.055095
613226	603695	65.99	1.053986
613576	603749	66.03	1.053001
613762	603678	66.07	1.05214
614171	603782	66.11	1.05113
614536	603804	66.15	1.049989
614909	603876	66.19	1.048991
615180	603910	66.23	1.048205
615356	603870	66.27	1.047484
615520	603747	66.31	1.046522
615703	603606	66.35	1.045436
616081	603638	66.39	1.044289
616423	603655	66.43	1.043211
616716	603594	66.46	1.042032
617067	603526	66.5	1.040637
617513	603520	66.55	1.039138
617927	603490	66.58	1.037665
618263	603438	66.62	1.036376
618527	603319	66.66	1.035099
618895	603286	66.7	1.033771
619368	603372	66.74	1.032499
619827	603479	66.78	1.031346
620225	603575	66.82	1.030358
620514	603550	66.86	1.02932
620816	603550	66.9	1.028325
621207	603631	66.94	1.027311
621531	603691	66.98	1.026447
621871	603771	67.02	1.0256
622122	603762	67.06	1.024743
622293	603663	67.1	1.023845
622414	603495	67.14	1.022878
622638	603490	67.18	1.022125
622995	603586	67.22	1.021278
623332	603701	67.26	1.020561
623680	603773	67.3	1.019663
623882	603738	67.34	1.018882
624226	603814	67.38	1.018011
624457	603757	67.42	1.017061
624730	603706	67.46	1.015994
625052	603695	67.5	1.014902
625424	603708	67.54	1.013729
625883	603790	67.58	1.012506
626230	603717	67.62	1.011124
626544	603642	67.66	1.009844
626875	603606	67.7	1.008642
627220	603637	67.73	1.007621
627579	603675	67.78	1.006579
627906	603680	67.82	1.00553
628226	603675	67.85	1.004471
628490	603659	67.89	1.003557
628702	603619	67.94	1.002731
628931	603571	67.97	1.001823
629148	603505	68.01	1.000894
629402	603452	68.05	0.999888
629621	603406	68.09	0.99902
629784	603336	68.13	0.998253
630011	603344	68.17	0.997543
630275	603364	68.21	0.996754
630625	603431	68.25	0.995845
630937	603472	68.29	0.994972
631089	603391	68.33	0.994204
631333	603395	68.37	0.993427
631607	603396	68.41	0.992543
632032	603509	68.45	0.991549
632368	603527	68.49	0.990523
632557	603405	68.53	0.989498
632836	603350	68.57	0.988409
633169	603312	68.61	0.987204
633632	603411	68.65	0.986044
633923	603393	68.69	0.985043
634198	603408	68.73	0.984207
634517	603463	68.77	0.983364
634923	603609	68.81	0.982551
635211	603672	68.85	0.981836
635364	603646	68.89	0.981255
635471	603576	68.93	0.980674
635664	603559	68.97	0.979995
635841	603512	69	0.979266
635958	603407	69.05	0.978533
636072	603337	69.09	0.977929
636289	603334	69.12	0.977221
636640	603455	69.16	0.976503
636913	603474	69.2	0.97569
637184	603508	69.25	0.974935
637292	603383	69.28	0.974164
637518	603353	69.32	0.973337
637657	603205	69.36	0.972389
638120	603319	69.4	0.97129
638575	603377	69.44	0.970029
639045	603437	69.48	0.968727
639366	603366	69.52	0.967459
639772	603366	69.56	0.96616
640317	603486	69.6	0.964824
640716	603488	69.64	0.963556
641027	603416	69.68	0.962319
641277	603327	69.72	0.96122
641688	603376	69.76	0.960075
642053	603399	69.8	0.958989
642492	603490	69.84	0.957899
642905	603556	69.88	0.956808
643379	603728	69.92	0.955883
643706	603764	69.96	0.954966
643937	603709	70	0.954045
644149	603622	70.04	0.953077
644437	603612	70.08	0.952128
644696	603625	70.12	0.95135
644896	603605	70.16	0.950648
645142	603621	70.2	0.949922
645401	603619	70.24	0.949094
645744	603663	70.28	0.948156
646001	603645	70.32	0.94728
646328	603683	70.35	0.946374
646656	603692	70.4	0.945366
647084	603742	70.44	0.944182
647565	603806	70.47	0.942878
647954	603823	70.52	0.941707
648216	603766	70.56	0.940687
648465	603713	70.59	0.939721
648848	603746	70.63	0.938625
649233	603782	70.67	0.937533
649520	603746	70.71	0.936507
649800	603753	70.75	0.935649
650076	603767	70.79	0.934828
650311	603753	70.83	0.934041
650374	603594	70.87	0.933303
650516	603486	70.91	0.932491
650810	603502	70.95	0.93162
651107	603502	70.99	0.930687
651426	603547	71.03	0.929837
651619	603500	71.07	0.929072
651941	603546	71.11	0.928217
652079	603409	71.15	0.927319
652425	603443	71.19	0.926349
652681	603443	71.23	0.925546
652987	603502	71.27	0.924787
653113	603367	71.31	0.923935
653408	603334	71.35	0.922899
653928	603468	71.39	0.921726
654419	603610	71.43	0.920671
654823	603686	71.47	0.919666
655045	603588	71.51	0.91864
655389	603590	71.55	0.917573
655815	603654	71.59	0.91646
656155	603675	71.63	0.915471
656421	603643	71.67	0.914533
656646	603587	71.71	0.913642
656870	603534	71.74	0.912765	11	0.934
657117	603525	71.79	0.911965
657212	603404	71.83	0.911259
657380	603345	71.86	0.910536
657509	603223	71.9	0.909721
657626	603094	71.94	0.908919
657859	603099	71.98	0.908211
658115	603168	72.02	0.907649
658645	603482	72.06	0.907067
659024	603613	72.1	0.906334
659501	603809	72.14	0.905518
659646	603692	72.18	0.904671
659879	603657	72.22	0.90383
660002	603470	72.26	0.902815
660339	603420	72.3	0.901601
660691	603381	72.34	0.900378
661200	603494	72.38	0.899186
661674	603568	72.42	0.89797
662192	603638	72.46	0.896606
662589	603575	72.5	0.895166
663001	603550	72.54	0.89381
663314	603448	72.58	0.892498
663688	603440	72.62	0.891318
663998	603343	72.66	0.890033
664347	603279	72.7	0.888741
664703	603247	72.74	0.887536
665080	603281	72.78	0.886492
665415	603307	72.82	0.885549
665761	603282	72.86	0.884401
666222	603320	72.9	0.883114
666739	603390	72.94	0.881764
667205	603440	72.98	0.880504
667533	603388	73.01	0.879322
667929	603371	73.05	0.878051
668464	603443	73.1	0.876657
669069	603550	73.14	0.875168
669561	603550	73.18	0.873664
670010	603501	73.21	0.872127
670439	603415	73.25	0.870525
671010	603418	73.3	0.868794
671545	603379	73.34	0.867031
672234	603455	73.37	0.86519
672852	603484	73.41	0.863408
673554	603593	73.46	0.861644
674095	603579	73.49	0.859954
674652	603586	73.54	0.858288
675097	603506	73.58	0.856667
675673	603574	73.61	0.855153
676256	603645	73.65	0.853629
676684	603605	73.69	0.852199
677149	603582	73.73	0.850715
677553	603519	73.77	0.849281
678119	603579	73.81	0.847776
678642	603605	73.85	0.846287
679196	603674	73.89	0.844851
679706	603706	73.93	0.843424
680120	603653	73.97	0.841998
680449	603530	74.01	0.840591
680877	603509	74.05	0.839234
681390	603582	74.09	0.83794
682017	603737	74.13	0.836584
682619	603842	74.17	0.835134
683141	603826	74.21	0.833516
683646	603781	74.25	0.831851
684117	603708	74.29	0.830195
684698	603736	74.33	0.828553
685324	603762	74.37	0.826771
685978	603782	74.41	0.824887
686555	603704	74.45	0.822902
687187	603692	74.49	0.820979
687900	603727	74.53	0.818976
688704	603861	74.56	0.81704
689432	603933	74.61	0.815122
689834	603912	74.65	0.813858
690143	603785	74.68	0.812512
690739	603757	74.73	0.810651
691692	603839	74.76	0.808107
692595	603895	74.81	0.805628
693192	603847	74.84	0.803702
693631	603714	74.88	0.801956
694166	603664	74.93	0.800209
694717	603604	74.96	0.798382
695402	603626	75	0.79644
696118	603654	75.04	0.794429
696937	603764	75.08	0.792396
697667	603794	75.12	0.790356
698183	603630	75.16	0.788287
698608	603361	75.2	0.78613
699099	603135	75.24	0.783926
699963	603215	75.28	0.78167
700771	603249	75.32	0.779425
701576	603274	75.36	0.777161
702308	603244	75.4	0.774925
703084	603237	75.44	0.772642
703941	603296	75.48	0.77035
704628	603212	75.52	0.768069
705471	603294	75.56	0.765901
706184	603261	75.6	0.763722
706930	603252	75.64	0.761531
707677	603215	75.68	0.759244
708400	603165	75.72	0.756985
709156	603148	75.76	0.754745
709818	603077	75.8	0.752595
710534	603067	75.84	0.750499
711260	603057	75.88	0.748375
712102	603149	75.92	0.746266
712853	603175	75.96	0.744198
713816	603404	76	0.742212
714848	603702	76.04	0.740266
715903	604006	76.08	0.738279
716530	603936	76.12	0.736251
716915	603630	76.16	0.734115
717388	603393	76.2	0.731962
718160	603409	76.24	0.729815
718928	603423	76.27	0.727676	12	0.651
719728	603440	76.31	0.725458
720441	603344	76.35	0.723106
721155	603219	76.39	0.720655
721979	603165	76.43	0.718136
722868	603181	76.47	0.715672
723774	603251	76.51	0.713347
724510	603222	76.55	0.711169
725238	603220	76.59	0.709107
726039	603262	76.63	0.706991
726687	603156	76.67	0.704806
727444	603112	76.71	0.702526
728254	603117	76.75	0.700266
729217	603249	76.79	0.69801
730016	603244	76.83	0.695752
730838	603263	76.87	0.693514
731628	603276	76.91	0.691348
732540	603420	76.95	0.689287
733216	603400	76.99	0.687332
733878	603361	77.03	0.685353
734465	603246	77.07	0.683327
735220	603235	77.11	0.681188
735999	603250	77.15	0.679072
736827	603304	77.19	0.676954
737569	603299	77.23	0.674878
738334	603311	77.27	0.672798
738940	603188	77.31	0.670702
739571	603086	77.35	0.668609
740393	603115	77.39	0.666435
741329	603225	77.43	0.664223
742301	603358	77.47	0.661993
743094	603377	77.51	0.659873
743784	603339	77.55	0.657845
744478	603319	77.58	0.655869
745056	603258	77.62	0.654074
745541	603203	77.66	0.652556
745946	603182	77.7	0.651373
746311	603188	77.74	0.650393
746588	603170	77.78	0.649572
[truncated: 1 more rows]
