# Supplementary material for: B. subtilis MutS2 splits stalled ribosomes into subunits without mRNA cleavage
Source: EMBO J. 2023 Dec 14;43(4):2. doi: 10.1038/s44318-023-00010-3 (PMC10897456; doi:10.1038/s44318-023-00010-3)
Supplement: Supplementary file 4 — Source Data Fig. 3 [file 44318_2023_10_MOESM4_ESM.zip]

Archive with 30 entries (24 files):
- Figure 3/
- __MACOSX/._Figure 3
- Figure 3/3E/
- __MACOSX/Figure 3/._3E
- Figure 3/3B/
- __MACOSX/Figure 3/._3B
- Figure 3/3C/
- __MACOSX/Figure 3/._3C
- Figure 3/3D/
- __MACOSX/Figure 3/._3D
- Figure 3/3F/
- __MACOSX/Figure 3/._3F
- Figure 3/3E/3E_MassSpec.xlsx
- __MACOSX/Figure 3/3E/._3E_MassSpec.xlsx
- Figure 3/3B/3B_FtsZ.tif
- __MACOSX/Figure 3/3B/._3B_FtsZ.tif
- Figure 3/3B/3B_Reporter_Western.tif
- __MACOSX/Figure 3/3B/._3B_Reporter_Western.tif
- Figure 3/3C/16S rRNA.Jpeg
- __MACOSX/Figure 3/3C/._16S rRNA.Jpeg
- Figure 3/3C/3C_5'.tif
- __MACOSX/Figure 3/3C/._3C_5'.tif
- Figure 3/3C/3C_3'.tif
- __MACOSX/Figure 3/3C/._3C_3'.tif
- Figure 3/3D/FtsZ.tif
- __MACOSX/Figure 3/3D/._FtsZ.tif
- Figure 3/3D/Fig3D_western.tif
- __MACOSX/Figure 3/3D/._Fig3D_western.tif
- Figure 3/3F/tmRNA tag.xlsx
- __MACOSX/Figure 3/3F/._tmRNA tag.xlsx
