# Supplementary material for: B. subtilis MutS2 splits stalled ribosomes into subunits without mRNA cleavage
Source: EMBO J. 2023 Dec 14;43(4):2. doi: 10.1038/s44318-023-00010-3 (PMC10897456; doi:10.1038/s44318-023-00010-3)
Supplement: Supplementary file 4 — Source Data Fig. 3 [file 44318_2023_10_MOESM4_ESM.zip › Figure 3/3E/3E_MassSpec.xlsx]

## Sheet: Sheet1
	Rep 1					Rep 2				Rep 3
	WT	MutS2∆	RqcH∆	SmpB∆		WT	MutS2∆	RqcH∆	SmpB∆	WT	MutS2∆	RqcH∆	SmpB∆
ERILAESELHDEAAPASKTANRLAL
ERILAESELHDEAAPASKTANRLALG			13	31		2	7	16	35
ERILAESELHDEAAPASKTANRLALGD	21	1	28	30		26	1	29	33	7		5	1
ERILAESELHDEAAPASKTANRLALGDRAP	116	53	271	96		105	58	247	111	398	101	569	113
ERILAESELHDEAAPASKTANRLALAGKTNSFNQNVALAA
ERILAESELHDEAAPASKTANRLALGAGKTNSFNQNVALAA	16	27	23			18	70	37
ERILAESELHDEAAPASKTANRLALGDAGKTNSFNQNVALA			1
ERILAESELHDEAAPASKTANRLALGDRAPAGKTNSFNQNVALAA	34	30	38			18	29	31		57	86	46
ERILAESELHDEAAPASKTANRLALAAA
ERILAESELHDEAAPASKTANRLALAAAA										3			1
ERILAESELHDEAAPASKTANRLALAAAAA										1
ERILAESELHDEAAPASKTANRLALAAAAAA
ERILAESELHDEAAPASKTANRLALAAAAAAA
ERILAESELHDEAAPASKTANRLALGAAA
ERILAESELHDEAAPASKTANRLALGAAAA													20
ERILAESELHDEAAPASKTANRLALGAAAAA	1			25					38	3			20
ERILAESELHDEAAPASKTANRLALGAAAAAA				21		1			23				13
ERILAESELHDEAAPASKTANRLALGAAAAAAA				15					14				4
ERILAESELHDEAAPASKTANRLALGAAAAAAAA									4
ERILAESELHDEAAPASKTANRLALGDAAA	3					5			4				3
ERILAESELHDEAAPASKTANRLALGDAAAA	26			15		23			9	10			16
ERILAESELHDEAAPASKTANRLALGDAAAAA													9
ERILAESELHDEAAPASKTANRLALGDAAAAAA	7			10		13			5
ERILAESELHDEAAPASKTANRLALGDAAAAAAA
ERILAESELHDEAAPASKTANRLALGDRAPAAA	52			36		55			44	178			51
ERILAESELHDEAAPASKTANRLALGDRAPAAAA	17			13		12			14	14			12
ERILAESELHDEAAPASKTANRLALGDRAPAAAAA
ERILAESELHDEAAPASKTANRLALGDRAPAAAAAA
ERILAESELHDEAAPASKTANRLALGDRAPAAAAAAA
MRSSAWSHPQFEK											1
GGGSGGGSGGSAWSHPQFEK
VFTLEDFVGDWRQTAGYNLDQVLEQGGVSSLFQNLGVSVT PIQRIVLSGENGLK
IDIHVIIPYEGLSGDQMGQIEK
VVYPVDDHHFK										5	8	4	6
VILHYGTLVIDGVTPNMIDYFGRPYEGIAVFDGK
ITVTGTLWNGNK	22	25	44	45		34	31	34	11	309	66	203	85
IIDERLINPDGSLLFRVTINGVTGWRLCERILAE

## Sheet: Normalized
	Rep 1			Rep 2			Rep 3
	WT	MutS2∆	RqcH∆	WT	MutS2∆	RqcH∆	WT	MutS2∆	RqcH∆
RAP (Untagged)	5.27273	2.12	6.15909	3.08824	1.87097	7.26471	1.28803	1.5303	2.80296
RAP + tmRNA tail	1.54545	1.2	0.863636	0.529412	0.935484	0.911765	0.184466	1.30303	0.226601
RAP + Ala tail	3.13636			1.97059			0.621359
ITVTGTLWNGNK	22	25	44	34	31	34	309	66	203
Averages	WT	MutS2∆	RqcH∆
RAP (Untagged)	3.21633	1.84042	5.40892
RAP + tmRNA tail	0.753111	1.14617	0.667334
RAP + Ala tail	1.90944
