# Supplementary material for: B. subtilis MutS2 splits stalled ribosomes into subunits without mRNA cleavage
Source: EMBO J. 2023 Dec 14;43(4):2. doi: 10.1038/s44318-023-00010-3 (PMC10897456; doi:10.1038/s44318-023-00010-3)
Supplement: Supplementary file 4 — Source Data Fig. 3 [file 44318_2023_10_MOESM4_ESM.zip › Figure 3/3F/tmRNA tag.xlsx]

## Sheet: Sheet1
	WT 1	MutS2∆ 1		WT 2	MutS2∆ 2		WT 3	MutS2∆
ERILAESELHDEAAPASKTANRLALGAGKTNSFNQNVALAA				0.727273	1.08		0.529412	2.25806
ERILAESELHDEAAPASKTANRLALGDRAPAGKTNSFNQNVALAA	0.184466	1.30303		1.54545	1.2		0.529412	0.935484
	WT	MutS2∆
L
A
L
G	0.628342	1.66903
D
R
A
P	0.753111	1.14617
