# Supplementary material for: B. subtilis MutS2 splits stalled ribosomes into subunits without mRNA cleavage
Source: EMBO J. 2023 Dec 14;43(4):2. doi: 10.1038/s44318-023-00010-3 (PMC10897456; doi:10.1038/s44318-023-00010-3)
Supplement: Supplementary file 5 — Source Data Fig. 4 [file 44318_2023_10_MOESM5_ESM.zip]

Archive with 42 entries (36 files):
- Figure 4/
- __MACOSX/._Figure 4
- Figure 4/4B/
- __MACOSX/Figure 4/._4B
- Figure 4/4C/
- __MACOSX/Figure 4/._4C
- Figure 4/4A/
- __MACOSX/Figure 4/._4A
- Figure 4/4B/FtsZ.tif
- __MACOSX/Figure 4/4B/._FtsZ.tif
- Figure 4/4B/Reporter Western.tif
- __MACOSX/Figure 4/4B/._Reporter Western.tif
- Figure 4/4C/LB.Jpeg
- __MACOSX/Figure 4/4C/._LB.Jpeg
- Figure 4/4C/ERY.Jpeg
- __MACOSX/Figure 4/4C/._ERY.Jpeg
- Figure 4/4A/gradient absorbances/
- __MACOSX/Figure 4/4A/._gradient absorbances
- Figure 4/4A/blots/
- __MACOSX/Figure 4/4A/._blots
- Figure 4/4A/gradient absorbances/WalkerB_LowDose_CAM.csv
- __MACOSX/Figure 4/4A/gradient absorbances/._WalkerB_LowDose_CAM.csv
- Figure 4/4A/gradient absorbances/KOW-mut_LowDose_CAM.csv
- __MACOSX/Figure 4/4A/gradient absorbances/._KOW-mut_LowDose_CAM.csv
- Figure 4/4A/gradient absorbances/WT_LowDose_CAM.csv
- __MACOSX/Figure 4/4A/gradient absorbances/._WT_LowDose_CAM.csv
- Figure 4/4A/gradient absorbances/noSMR_LowDose_CAM.csv
- __MACOSX/Figure 4/4A/gradient absorbances/._noSMR_LowDose_CAM.csv
- Figure 4/4A/gradient absorbances/ALA_LowDose_CAM.csv
- __MACOSX/Figure 4/4A/gradient absorbances/._ALA_LowDose_CAM.csv
- Figure 4/4A/gradient absorbances/H743A_LowDose_CAM.csv
- __MACOSX/Figure 4/4A/gradient absorbances/._H743A_LowDose_CAM.csv
- Figure 4/4A/blots/WTandWalkerB_gradient_western.tif
- __MACOSX/Figure 4/4A/blots/._WTandWalkerB_gradient_western.tif
- Figure 4/4A/blots/KOW-mut_gradient_western.tif
- __MACOSX/Figure 4/4A/blots/._KOW-mut_gradient_western.tif
- Figure 4/4A/blots/ALA_gradient_western.tif
- __MACOSX/Figure 4/4A/blots/._ALA_gradient_western.tif
- Figure 4/4A/blots/H743A_gradient_western.tif
- __MACOSX/Figure 4/4A/blots/._H743A_gradient_western.tif
- Figure 4/4A/blots/noSMR_gradient_western.tif
- __MACOSX/Figure 4/4A/blots/._noSMR_gradient_western.tif
