# Supplementary material for: B. subtilis MutS2 splits stalled ribosomes into subunits without mRNA cleavage
Source: EMBO J. 2023 Dec 14;43(4):2. doi: 10.1038/s44318-023-00010-3 (PMC10897456; doi:10.1038/s44318-023-00010-3)
Supplement: Supplementary file 5 — Source Data Fig. 4 [file 44318_2023_10_MOESM5_ESM.zip › Figure 4/4A/gradient absorbances/WalkerB_LowDose_CAM.csv]

FlowCell Text Data File: 20220519_FLAG_MutS2_WalkerB.csv
Software Version: 1.56A
Date: 2022-05-19
Time: 14:56:38
User: Esther
Experiment name: 20220519_KOW-SMR
*** CENTRIFUGE SETTINGS ***
Rotor Manufacturer: Beckman
Rotor Model: SW41Ti
Speed: 35 rpm
Gradient: SUCROSE 10.0% to 50.0% v/v
Time: 2:30
w2t: x 10^0
Number of Tubes: 2
Sample Volume: .14 ml
Temperature: 4.0 deg C
*** FRACTIONATION SETTINGS ***
Volume displaced/mm: 0.143 ml/mm
Tubing length: 290 mm
Total Dead Volume (= last fraction): 0.299 ml
Scan Speed: 0.20 mm/sec
Total Distance: 78.2 mm
Upper Limit to Slow-down Distance: 43.90 mm
Start mode: Slow-down distance
Fail-safe Distance (M): 0 mm
Number of fractions: 12
Distance/fraction: 6.52 mm
Start Distance: 0.00 mm
Volume/fraction: 0.930 ml
Data Samples/mm: 25.25
*** SCANNING SETTINGS ***
Scanning mode: SINGLE UV OD
Channel A (LED1) Wavelength: 260 nm
Sensitivity: 1
Integration time: 198 ms
Averaging: 3 samples
LED1 (260 nm) On Time: 18 ms
Sample A Zero: 1007437
Source A Zero: 581565.4
Data Columns:
Sample	Source	Position(mm)	Absorbance	Fraction Number	Fraction Volume(ml)
851769	576185	0.00	0.324419
852886	576114	0.05	0.321486
853233	576190	0.09	0.320923
853363	576109	0.13	0.320324
853451	576049	0.17	0.319900
852463	575998	0.21	0.322089
852073	576013	0.25	0.323078
849068	576068	0.29	0.330503
853715	576060	0.33	0.319306
805832	575992	0.37	0.437170
567485	575979	0.41	1.154615
405243	575990	0.45	1.843635
450847	575941	0.48	1.625261
683166	575969	0.53	0.774978
814314	575936	0.57	0.415547
592658	576058	0.60	1.066088
432792	575937	0.65	1.708873
455972	575969	0.68	1.602233
670113	575968	0.72	0.814447
831460	576016	0.76	0.373196
841045	576005	0.80	0.349705
835067	575870	0.84	0.363820
618601	575809	0.88	0.977542
581479	575817	0.92	1.104195
472348	575902	0.96	1.529799
544971	575992	1.00	1.237491
560297	576046	1.04	1.180935
681929	576125	1.08	0.779240
827701	576187	1.12	0.383075
832935	576111	1.16	0.369907
832683	576058	1.20	0.370338
823111	576074	1.24	0.394052
615642	576167	1.28	0.988624
594643	576159	1.32	1.059605
603202	576073	1.36	1.030059
823711	575923	1.40	0.392025
852103	576018	1.44	0.323024
862754	576073	1.48	0.297802
863972	576104	1.52	0.295026
860330	575947	1.56	0.303112
859431	575916	1.60	0.305141
858202	576002	1.64	0.308374
858202	576185	1.68	0.309024
860504	576228	1.72	0.303696
869914	576282	1.76	0.281634
704266	576152	1.79	0.713389
701093	576142	1.84	0.722593
692767	576151	1.88	0.747069
860803	576233	1.92	0.303003
859849	576208	1.96	0.305183
857103	576186	2.00	0.311650
853015	576174	2.03	0.321389
850175	576109	2.07	0.327982
851242	576021	2.12	0.325103
852428	575924	2.15	0.321910
852882	575926	2.19	0.320828
853562	575904	2.23	0.319119
855894	575987	2.27	0.313831
858209	575974	2.31	0.308258
856089	576012	2.35	0.313454
856086	576103	2.39	0.313784
855199	576282	2.43	0.316541
856810	576376	2.47	0.313024
854537	576352	2.51	0.318374
855588	576211	2.55	0.315358
854543	576166	2.59	0.317699
855569	576102	2.63	0.315017
854920	576079	2.67	0.316488
854262	576010	2.71	0.317818
855160	576001	2.75	0.315636
853285	576066	2.79	0.320358
853935	576094	2.83	0.318900
854344	576129	2.87	0.318044
854617	576124	2.91	0.317373
852963	576173	2.95	0.321511
856059	576182	2.99	0.314129
858102	576189	3.03	0.309277
854975	576134	3.07	0.316551
840892	576041	3.11	0.350205
838453	576008	3.15	0.356031
849813	576049	3.19	0.328641
837205	576123	3.23	0.359487
585583	576208	3.26	1.091193
298032	576242	3.31	2.473271
39331	576146	3.35	6.616685
11735	576061	3.38	9.091023
11911	575990	3.42	9.060311
11981	576083	3.47	9.048652
11971	576073	3.50	9.050325
11902	575946	3.54	9.061702
11834	575828	3.58	9.073006
11791	575783	3.62	9.080294
11755	575815	3.66	9.086665
11728	575807	3.70	9.091342
11699	575831	3.74	9.096493
11667	575813	3.78	9.102033
11628	575818	3.82	9.108902
11578	575785	3.86	9.117602
11527	575830	3.90	9.126794
11470	575855	3.94	9.137026
11413	575856	3.98	9.147223
11350	575852	4.02	9.158535
11285	575901	4.06	9.170460
11213	575998	4.10	9.183901
11142	576093	4.14	9.197236
11073	576140	4.18	9.210113
11007	576092	4.22	9.222175
10942	576019	4.26	9.234034
10871	575918	4.30	9.246996
10795	575856	4.34	9.261130
10715	575734	4.38	9.275916
10628	575593	4.42	9.292096
10549	575631	4.46	9.307497
10468	575691	4.50	9.323482
10396	575823	4.54	9.338073
10329	575795	4.58	9.351203
10260	575789	4.62	9.364896
10188	575873	4.66	9.379604
10115	576002	4.70	9.394776
10043	576122	4.74	9.409819
9974	576162	4.77	9.424067
9902	576064	4.81	9.438543
9826	576126	4.85	9.454528
9752	576135	4.89	9.470028
9671	576244	4.93	9.487481
9584	576135	4.97	9.505584
9490	576126	5.01	9.525719
9402	576167	5.05	9.544927
9314	576342	5.09	9.564789
9210	576416	5.13	9.588027
9110	576396	5.17	9.610294
9016	576365	5.21	9.631406
8928	576258	5.25	9.651095
8837	576282	5.29	9.672142
8758	576270	5.33	9.690474
8690	576305	5.37	9.706547
8633	576236	5.41	9.719767
8601	576068	5.45	9.726769
8590	576016	5.49	9.729202
8589	576039	5.53	9.729522
8607	576199	5.57	9.725807
8655	576206	5.61	9.714453
8712	576257	5.65	9.701203
8755	576122	5.69	9.690649
8812	576060	5.73	9.677151
8913	575883	5.77	9.653204
9055	575870	5.81	9.620816
9216	575863	5.85	9.584731
9387	575899	5.89	9.547242
9590	575969	5.92	9.503713
9840	576026	5.97	9.451260
10155	576004	6.01	9.386708
10521	576036	6.04	9.314375
10919	575968	6.09	9.238159
11353	575970	6.13	9.158413
11839	575839	6.17	9.072181
12387	575955	6.20	8.980010
12977	576067	6.24	8.885200
13597	576233	6.28	8.790297
14264	576308	6.32	8.692575
15014	576351	6.36	8.587877
15849	576363	6.40	8.477177
16748	576281	6.44	8.363997
17700	576234	6.48	8.250710
18739	576180	6.52	8.133803	1	0.929
19899	576118	6.56	8.010688
21160	576083	6.60	7.884845
22497	575994	6.64	7.759165
23906	576030	6.68	7.634997
25422	576064	6.72	7.509311
27061	576172	6.76	7.381857
28796	576109	6.80	7.254482
30615	576022	6.84	7.128841
32527	575892	6.88	7.004425
34565	575852	6.92	6.879939
36739	575786	6.96	6.754898
39011	575866	7.00	6.632405
41358	575881	7.04	6.512921
43818	575924	7.08	6.394852
46423	575919	7.12	6.276670
49195	575928	7.16	6.158034
52052	575948	7.20	6.042600
54991	575974	7.24	5.930307
58052	576060	7.28	5.819776
61294	576091	7.32	5.708694
64715	576114	7.36	5.597650
68220	576145	7.40	5.489838
71751	576172	7.44	5.386679
75393	576160	7.48	5.285328
79246	576115	7.51	5.183185
83319	576031	7.55	5.080337
87609	575977	7.59	4.977416
92017	575973	7.63	4.876959
96644	575985	7.67	4.776618
101409	575888	7.71	4.677799
106174	575779	7.75	4.583459
110857	575726	7.79	4.494957
115415	575723	7.83	4.412502
120038	575688	7.87	4.332019
124893	575675	7.91	4.250846
129901	575683	7.95	4.170431
135083	575766	7.99	4.090689
140232	575782	8.03	4.014204
145312	575826	8.07	3.941549
150365	575811	8.11	3.871555
155424	575933	8.15	3.804280
160482	575923	8.19	3.738718
165737	576004	8.23	3.673079
171134	575979	8.27	3.607424
176672	576134	8.31	3.542810
181994	576157	8.35	3.482165
187166	576195	8.39	3.424964
192516	576189	8.43	3.367276
198122	576250	8.47	3.308762
203890	576302	8.50	3.250228
209636	576344	8.55	3.193511
215195	576283	8.58	3.139744
220794	576281	8.63	3.087182
226388	576158	8.67	3.035551
232007	576180	8.70	2.985464
237660	576145	8.75	2.936083
243398	576135	8.79	2.887234
249315	576158	8.82	2.838169
255149	576152	8.86	2.790820
260772	576269	8.90	2.746633
266177	576266	8.94	2.704647
271554	576193	8.98	2.663466
276934	576163	9.02	2.623219
282239	576036	9.06	2.583943
287392	575966	9.10	2.546674
292664	575828	9.14	2.508989
298146	575779	9.18	2.470843
303782	575842	9.22	2.432750
309166	575869	9.26	2.396900
314324	575936	9.30	2.363283
319627	575968	9.34	2.329164
325212	575938	9.38	2.293614
330977	575945	9.42	2.257685
336583	575989	9.46	2.223475
341979	576111	9.50	2.191366
347332	576073	9.54	2.159452
352905	575961	9.58	2.126484
358642	575772	9.62	2.092818
364264	575745	9.66	2.060896
369587	575786	9.70	2.031358
374893	575820	9.74	2.002313
380329	575888	9.78	1.973099
385586	575854	9.82	1.944890
390466	575891	9.86	1.919288
394957	575728	9.90	1.895309
399501	575660	9.93	1.871662
404253	575662	9.98	1.847474
409227	575775	10.02	1.822854
414120	575797	10.06	1.798612
418710	575735	10.10	1.775838
422999	575636	10.13	1.754634
427187	575610	10.17	1.734383
431504	575638	10.21	1.713909
435776	575694	10.25	1.693951
439944	575805	10.29	1.674868
444023	575902	10.33	1.656329
448405	575983	10.37	1.636523
452890	576005	10.41	1.616238
457224	575980	10.45	1.596662
461192	575906	10.49	1.578718
465327	575828	10.53	1.560178
469699	575752	10.57	1.540773
474242	575798	10.61	1.521241
478561	575810	10.65	1.502734
482651	575817	10.69	1.485346
486570	575795	10.73	1.468721
490198	575730	10.77	1.453290
493673	575696	10.81	1.438716
496941	575655	10.85	1.425070
500127	575619	10.89	1.411866
503361	575563	10.93	1.398479
506786	575551	10.97	1.384561
510249	575481	11.01	1.370378
513611	575465	11.05	1.356884
516799	575477	11.09	1.344265
519907	575543	11.13	1.332232
522823	575644	11.17	1.321147
525364	575678	11.21	1.311347
527586	575698	11.25	1.302783
529708	575563	11.28	1.294090
532143	575457	11.33	1.284329
534718	575394	11.36	1.274228
537140	575426	11.40	1.265094
539288	575459	11.44	1.257046
541490	575533	11.48	1.248971
543788	575660	11.52	1.240758
545941	575648	11.56	1.232630
547862	575655	11.60	1.225468
549605	575562	11.64	1.218638
551364	575560	11.68	1.212093
552957	575535	11.72	1.206101
554246	575458	11.76	1.201063
555227	575472	11.80	1.197494
556063	575474	11.84	1.194423
557162	575573	11.88	1.190735
558455	575604	11.92	1.186102
559721	575512	11.96	1.181142
560793	575407	12.00	1.176854
561835	575319	12.04	1.172742
562910	575401	12.08	1.169123
563888	575467	12.12	1.165806
564530	575482	12.16	1.163531
564974	575509	12.20	1.162018
565497	575617	12.24	1.160509
566055	575643	12.28	1.158583
566688	575688	12.32	1.156456
567069	575636	12.36	1.154896
567349	575669	12.40	1.154004
567638	575742	12.44	1.153221
567970	575859	12.48	1.152441
568180	575995	12.52	1.152167
567896	575868	12.55	1.152739
567470	575763	12.60	1.153901
566991	575695	12.64	1.155388
566432	575662	12.68	1.157289
565620	575624	12.72	1.160089
564606	575609	12.75	1.163707
563653	575740	12.80	1.167629
562517	575838	12.83	1.172105
561177	575943	12.87	1.177358
559653	576005	12.92	1.183143
557944	576051	12.95	1.189564
555984	575911	12.99	1.196267
553842	575764	13.03	1.203643	2	0.929
551609	575668	13.07	1.211568
549394	575720	13.11	1.219985
546978	575751	13.15	1.229113
544308	575697	13.19	1.238934
541550	575611	13.23	1.249022
538699	575542	13.27	1.259577
535733	575482	13.31	1.270660
532501	575398	13.35	1.282743
528998	575338	13.39	1.296034
525454	575349	13.43	1.309827
521867	575436	13.47	1.324152
518288	575608	13.51	1.338844
514545	575733	13.55	1.354119
510557	575824	13.59	1.370362
506403	575830	13.63	1.387099
502054	575785	13.67	1.404587
497693	575766	13.71	1.422371
493187	575742	13.75	1.440895
488706	575736	13.79	1.459549
484198	575642	13.83	1.478177
479828	575508	13.87	1.496251
475709	575581	13.91	1.514150
471595	575655	13.95	1.532185
467539	575762	13.99	1.550240
463294	575693	14.03	1.568657
459132	575684	14.07	1.587089
454956	575775	14.11	1.606108
450934	575884	14.15	1.624664
446892	575905	14.18	1.643162
442964	575819	14.22	1.660920
439051	575793	14.26	1.678983
435314	575825	14.30	1.696587
431717	575845	14.34	1.713635
428281	575849	14.38	1.729999
424927	575784	14.42	1.745855
421630	575762	14.46	1.761714
418533	575655	14.50	1.776419
415659	575646	14.54	1.790486
413045	575627	14.59	1.803326
410521	575692	14.63	1.816099
408047	575616	14.66	1.828197
405799	575615	14.70	1.839497
403844	575724	14.75	1.849766
402136	575880	14.78	1.858992
400420	575905	14.82	1.867831
398811	575794	14.86	1.875675
397513	575769	14.90	1.882256
396458	575732	14.94	1.887562
395586	575720	14.98	1.892025
394789	575689	15.02	1.896041
394237	575722	15.06	1.899022
393909	575749	15.10	1.900821
393822	575744	15.14	1.901255
393900	575788	15.18	1.901006
394026	575759	15.22	1.900248
394323	575757	15.26	1.898700
394850	575770	15.30	1.896013
395685	575864	15.34	1.892025
396650	575979	15.38	1.887449
397607	575984	15.42	1.882536
398663	575967	15.46	1.877049
399889	575970	15.50	1.870777
401349	575951	15.54	1.863253
402810	575920	15.58	1.855708
404276	575864	15.62	1.848076
405760	575899	15.66	1.840703
407413	575932	15.70	1.832502
409224	575973	15.74	1.823572
411047	575982	15.78	1.814509
412873	576013	15.81	1.805550
414578	575989	15.86	1.797033
416360	575972	15.90	1.788196
418233	575964	15.94	1.778984
420178	576079	15.98	1.769899
422051	576133	16.01	1.760990
423697	576098	16.05	1.752902
425282	575932	16.09	1.744672
426908	575787	16.13	1.736349
428594	575750	16.17	1.728153
430326	575824	16.21	1.720164
431878	575895	16.25	1.713050
433294	575824	16.29	1.706100
434657	575729	16.33	1.699336
436040	575741	16.37	1.692879
437392	575847	16.41	1.686921
438502	575916	16.45	1.681980
439438	575874	16.49	1.677468
440325	575862	16.53	1.673299
441161	575849	16.57	1.669372
441897	575865	16.61	1.666018
442446	575824	16.65	1.663332
442926	575793	16.69	1.661003
443413	575796	16.73	1.658766
443817	575747	16.77	1.656728
444116	575729	16.81	1.655286
444269	575731	16.85	1.654589
444424	575810	16.89	1.654156
444610	575926	16.93	1.653712
444783	576002	16.97	1.653186
444904	576093	17.01	1.652952
444921	576096	17.05	1.652885
444883	576043	17.09	1.652871
444817	575950	17.13	1.652844
444717	575817	17.17	1.652832
444645	575747	17.21	1.652914
444636	575756	17.25	1.652988
444726	575848	17.28	1.652901
444849	575915	17.32	1.652573
444979	575923	17.36	1.652003
445085	575894	17.41	1.651413
445166	575830	17.44	1.650813
445183	575695	17.48	1.650255
445247	575612	17.52	1.649666
445354	575544	17.56	1.648933
445567	575570	17.60	1.648047
445904	575681	17.64	1.646895
446263	575798	17.68	1.645664
446691	575947	17.72	1.644232
447106	575965	17.76	1.642396
447575	576014	17.80	1.640424
448033	575986	17.84	1.638232
448491	575941	17.88	1.635982
448954	575902	17.92	1.633732
449498	575897	17.96	1.631237
450187	576031	18.00	1.628579
450824	575992	18.04	1.625547
451470	576017	18.08	1.622706
451933	575850	18.12	1.620015
452580	575914	18.16	1.617316
453343	576003	18.20	1.614185
454117	576035	18.24	1.610808
454824	575978	18.28	1.607423
455449	575951	18.32	1.604517
456048	575992	18.36	1.601974
456575	576033	18.40	1.599756
457018	575990	18.44	1.597619
457354	575979	18.48	1.596076
457566	575959	18.51	1.595057
457584	575868	18.56	1.594653
457542	575775	18.60	1.594511
457507	575779	18.63	1.594681
457466	575918	18.67	1.595359
457253	576069	18.71	1.596848
456776	576123	18.75	1.599175
456029	576025	18.79	1.602176
455178	575946	18.83	1.605717
454204	575901	18.87	1.609940
453116	575980	18.91	1.615128
451828	576045	18.95	1.621184
450253	576036	18.99	1.628296
448446	575980	19.03	1.636326
446360	575886	19.07	1.645532
444083	575892	19.11	1.656017
441580	575944	19.15	1.667767
438784	576026	19.19	1.681055
435671	575992	19.23	1.695503
432317	575946	19.27	1.711152
428756	575925	19.31	1.728001
425008	575973	19.35	1.746137
420865	575940	19.39	1.766063
416426	575886	19.43	1.787566
411798	575878	19.47	1.810405
406981	575961	19.51	1.834775
402022	576062	19.55	1.860219
396683	576067	19.59	1.887592	3	0.935
391061	575990	19.63	1.916524
385282	575908	19.67	1.946695
379391	575903	19.71	1.978204
373528	575974	19.75	2.010323
367493	576077	19.79	2.044018
361365	576145	19.83	2.078666
355171	576135	19.86	2.114006
348942	576142	19.90	2.150234
342807	576138	19.94	2.186514
336784	576143	19.99	2.222801
330820	576092	20.03	2.259178
325068	576076	20.07	2.295010
319429	576074	20.11	2.330809
314163	576195	20.14	2.365251
308998	575980	20.18	2.398406
304113	575806	20.22	2.430394
299570	575611	20.26	2.460497
295511	575783	20.30	2.489021
291731	575820	20.34	2.515494
288262	575836	20.38	2.540027
285019	575784	20.42	2.562992
282122	575870	20.46	2.584201
279474	575813	20.50	2.603294
277266	575781	20.54	2.619410
275478	575804	20.58	2.632729
274002	575878	20.62	2.643985
272690	575896	20.66	2.653870
271608	575853	20.70	2.661852
270942	575947	20.74	2.667209
270543	576067	20.78	2.670651
270320	576161	20.82	2.672672
270197	576090	20.86	2.673351
270294	576089	20.90	2.672613
270635	576132	20.94	2.670186
271169	576219	20.98	2.666462
271855	576228	21.02	2.661324
272721	576182	21.06	2.654653
273763	576052	21.10	2.646388
275040	576039	21.14	2.636820
276478	576098	21.18	2.626360
278004	576201	21.21	2.615463
279592	576196	21.26	2.603791
281273	576080	21.30	2.591114
283039	576000	21.34	2.578023
284916	575962	21.37	2.564364
286914	576007	21.41	2.550226
288952	576033	21.45	2.535835
291017	576008	21.50	2.521176
293155	575939	21.53	2.505954
295444	575973	21.57	2.490160
297876	576031	21.61	2.473592
300324	576079	21.65	2.457016
302740	576065	21.69	2.440572
305183	576060	21.73	2.424109
307712	576084	21.77	2.407309
310307	576106	21.81	2.390204
312947	576096	21.85	2.372834
315569	576076	21.89	2.355692
318255	576133	21.93	2.338552
321031	576207	21.97	2.321045
323849	576346	22.01	2.303656
326609	576241	22.05	2.285919
329279	576097	22.09	2.268749
331922	575830	22.13	2.251443
334720	575702	22.17	2.233812
337603	575755	22.21	2.216453
340523	575906	22.25	2.199368
343281	576086	22.29	2.183502
346007	576098	22.33	2.167361
348748	576016	22.37	2.150924
351589	575976	22.41	2.134182
354460	576083	22.45	2.117922
357139	576181	22.49	2.102863
359798	576127	22.53	2.087494
362521	576062	22.57	2.071836
365422	576141	22.61	2.055809
368375	576428	22.64	2.040359
371026	576428	22.68	2.025687
373769	576349	22.72	2.010335
376461	576122	22.77	1.994846
379328	576015	22.81	1.978942
382065	576021	22.84	1.964253
384655	576013	22.88	1.950401
387348	576106	22.92	1.936456
390016	576064	22.96	1.922262
392813	576077	23.00	1.907687
395405	576119	23.04	1.894379
397820	576075	23.08	1.881764
400301	576136	23.12	1.869259
402757	576033	23.16	1.856378
405367	576124	23.20	1.843485
407666	576096	23.24	1.831814
410000	576302	23.28	1.820864
412118	576234	23.32	1.810080
414374	576182	23.36	1.798725
416389	575982	23.40	1.788089
418434	576087	23.44	1.778438
420373	576162	23.48	1.769245
422336	576208	23.52	1.759876
424215	576073	23.56	1.750313
425922	576022	23.60	1.741915
427598	576071	23.64	1.734053
429341	576170	23.68	1.726082
431144	576226	23.72	1.717706
432883	576161	23.76	1.709239
434410	576202	23.80	1.702179
435704	576223	23.84	1.696168
436941	576269	23.88	1.690531
438086	576219	23.92	1.684998
439269	576254	23.95	1.679605
440180	576360	24.00	1.675742
440858	576384	24.04	1.672678
441348	576358	24.07	1.670313
441830	576356	24.11	1.668072
442283	576450	24.15	1.666309
442349	576389	24.19	1.665788
442141	576340	24.23	1.666576
441553	576256	24.27	1.669001
440808	576268	24.31	1.672498
439798	576204	24.35	1.676965
438512	576118	24.39	1.682651
436968	576135	24.43	1.689928
435069	576199	24.47	1.699067
433075	576428	24.51	1.709279
430751	576547	24.55	1.720711
427969	576513	24.59	1.733848
424651	576376	24.63	1.749287
420941	576325	24.67	1.767061
416994	576417	24.71	1.786663
412470	576408	24.75	1.808951
407511	576414	24.79	1.833721
401882	576350	24.83	1.861954
395899	576254	24.87	1.892304
389373	576194	24.91	1.926100
382484	576155	24.95	1.962486
375075	576246	24.99	2.002833
367259	576212	25.03	2.045801
359023	576232	25.07	2.092279
350505	576249	25.11	2.141470
341545	576355	25.15	2.194831
332450	576486	25.19	2.250520
322908	576530	25.23	2.310263
313372	576456	25.26	2.371336
303733	576329	25.31	2.434809
294382	576268	25.35	2.498576
284959	576355	25.38	2.565451
275492	576405	25.42	2.634760
266146	576468	25.46	2.705602
257105	576342	25.51	2.775869
248401	576198	25.54	2.845826
239923	576077	25.58	2.916450
231740	576067	25.62	2.987419
223840	576136	25.66	3.058632
216287	576133	25.70	3.128855
209223	576164	25.74	3.196907
202669	576117	25.78	3.261861
196612	576143	25.82	3.324036
191022	576157	25.86	3.383103
185933	576265	25.90	3.438736
181444	576274	25.94	3.488774
177353	576256	25.98	3.535371
173726	576284	26.02	3.577749
170277	576358	26.06	3.619042
167260	576405	26.10	3.655787	4	0.928
164542	576322	26.14	3.689015
162355	576374	26.18	3.716578
160529	576445	26.22	3.739973
158998	576510	26.26	3.759811
157763	576415	26.30	3.775429
156867	576334	26.34	3.786795
156372	576350	26.38	3.793319
156061	576313	26.42	3.797261
155882	576241	26.46	3.799353
155898	576108	26.50	3.798671
156237	576158	26.54	3.794404
156805	576218	26.58	3.787192
157484	576312	26.61	3.778685
158302	576218	26.65	3.767751
159395	576270	26.70	3.753857
160738	576166	26.74	3.736320
162270	576166	26.77	3.716911
163844	575988	26.81	3.696527
165556	575958	26.85	3.675152
167408	575960	26.89	3.652397
169400	575956	26.93	3.628180
171513	576017	26.97	3.603032
173676	576015	27.01	3.577382
176015	576195	27.05	3.550649
178443	576376	27.09	3.523260
180941	576548	27.13	3.495426
183522	576727	27.17	3.467081
186157	576831	27.21	3.438281
188861	576921	27.25	3.409094
191560	576923	27.29	3.380067
194339	576869	27.33	3.350405
197159	576892	27.37	3.321010
199919	576806	27.41	3.292260
202609	576764	27.45	3.264763
205427	576733	27.49	3.236391
208278	576652	27.53	3.207902
211275	576663	27.57	3.178709
214338	576552	27.61	3.148864
217602	576654	27.65	3.118302
220782	576623	27.69	3.088507
223828	576704	27.73	3.060758
226828	576721	27.77	3.033577
229818	576850	27.81	3.007239
232850	576925	27.85	2.980687
235916	577021	27.89	2.954262
238985	577065	27.93	2.927972
241988	577083	27.97	2.902485
244879	577056	28.01	2.878090
247898	577031	28.05	2.852930
250943	577037	28.09	2.827971
253944	577010	28.13	2.803551
256898	576921	28.17	2.779572
259854	576948	28.21	2.756258
262783	576866	28.25	2.733033
265752	576835	28.29	2.709936
268737	576757	28.33	2.686805
271779	576791	28.37	2.663894
274786	576811	28.41	2.641451
277888	576815	28.45	2.618496
281045	576822	28.49	2.595407
284261	576943	28.53	2.572556
287473	576952	28.57	2.549597
290725	577008	28.61	2.526779
293963	576884	28.65	2.503677
297217	576872	28.68	2.481109
300488	576778	28.73	2.458381
303790	576810	28.76	2.436132
307039	576855	28.80	2.414525
310337	576949	28.84	2.392998
313490	576908	28.88	2.372169
316823	576922	28.93	2.350580
320214	576947	28.97	2.328885
323562	576975	29.00	2.307702
326832	576949	29.04	2.287035
329987	576893	29.08	2.267180
333263	576944	29.12	2.247148
336527	576897	29.16	2.227039
339812	576942	29.20	2.207322
343153	576976	29.24	2.187424
346489	577064	29.28	2.167940
349859	577040	29.32	2.148051
353325	577012	29.36	2.127781
356752	576915	29.40	2.107687
360365	576948	29.44	2.087186
363951	576939	29.48	2.066894
367585	577028	29.52	2.046881
371050	576986	29.56	2.027535
374510	576994	29.60	2.008572
378010	577081	29.64	1.989847
381621	577165	29.68	1.970692
385243	577206	29.72	1.951509
388807	577123	29.76	1.932372
392279	577016	29.80	1.913803
395691	577062	29.84	1.896246
399079	577042	29.88	1.878730
402564	577076	29.92	1.861061
405969	576984	29.96	1.843501
409244	576975	30.00	1.827029
412398	576967	30.04	1.811292
415755	577005	30.08	1.794838
419098	577027	30.11	1.778529
422395	577074	30.15	1.762663
425499	577048	30.20	1.747589
428592	577029	30.23	1.732702
431743	576972	30.27	1.717512
434955	577004	30.31	1.702460
438183	576988	30.35	1.687274
441238	576938	30.39	1.672881
444326	576972	30.43	1.658732
447643	577054	30.47	1.643805
450998	577190	30.51	1.629009
454023	577167	30.55	1.615249
456725	577122	30.59	1.602949
459730	577193	30.63	1.589782
463056	577257	30.67	1.575259
466494	577389	30.71	1.560592
469526	577317	30.75	1.547081
472287	577259	30.79	1.534879
475004	577187	30.83	1.522886
477719	577109	30.87	1.510948
480562	577120	30.91	1.498846
483380	577105	30.95	1.486830
486194	577195	30.99	1.475272
489085	577266	31.03	1.463393
491951	577286	31.07	1.451509
494705	577329	31.11	1.440239
497194	577276	31.15	1.429782
499551	577284	31.19	1.420134
502032	577186	31.23	1.409650
504534	577152	31.27	1.399357
507007	577016	31.31	1.388870
509393	576913	31.34	1.378899
511842	576783	31.39	1.368624
514620	576871	31.43	1.357861
517296	577024	31.46	1.347791
519827	577144	31.50	1.338230
521954	577130	31.55	1.329826
524273	577125	31.59	1.320737
526681	577132	31.62	1.311386
529153	577220	31.66	1.302117
531415	577192	31.70	1.293289
533393	577142	31.74	1.285510
535372	577069	31.78	1.277674
537376	576969	31.82	1.269675
539457	576968	31.86	1.261763
541463	576993	31.90	1.254257
543290	577095	31.94	1.247727
545122	577059	31.98	1.240711
546954	577023	32.02	1.233718
548686	577018	32.06	1.227232
550306	577113	32.10	1.221536
551914	577205	32.14	1.215892
553738	577318	32.18	1.209542
555450	577393	32.22	1.203492
557047	577380	32.26	1.197571
558382	577360	32.30	1.192602
559851	577393	32.34	1.187344
561199	577297	32.38	1.182083
562626	577287	32.42	1.176851
563905	577326	32.46	1.172343
565090	577460	32.50	1.168523
566133	577454	32.54	1.164728
566917	577211	32.58	1.161036
567619	576993	32.62	1.157731	5	0.930
568109	576813	32.66	1.155327
568568	576743	32.70	1.153426
569098	576743	32.74	1.151519
569563	576682	32.78	1.149632
569978	576701	32.82	1.148209
569926	576565	32.86	1.147913
569981	576694	32.90	1.148173
569909	576699	32.93	1.148450
569844	576821	32.98	1.149116
569432	576824	33.01	1.150606
568888	576948	33.05	1.153002
568207	577005	33.09	1.155655
567363	576969	33.13	1.158569
566228	576901	33.17	1.162425
564800	576867	33.21	1.167471
563136	576918	33.25	1.173689
561257	576901	33.29	1.180467
559272	576905	33.33	1.187731
556942	576801	33.37	1.195904
554368	576800	33.41	1.205379
551418	576802	33.45	1.216303
548267	576820	33.49	1.228093
544782	576820	33.53	1.241140
541039	576798	33.57	1.255169
536832	576800	33.61	1.271148
532457	576827	33.65	1.287987
527927	576882	33.69	1.305664
523422	576985	33.73	1.323565
518473	576948	33.77	1.342872
513154	576868	33.81	1.363687
507656	576800	33.85	1.385487
502082	576786	33.89	1.408027
496490	576826	33.93	1.431086
490637	576902	33.97	1.455620
484625	576932	34.01	1.480953
478420	576853	34.05	1.507040
472232	576737	34.09	1.533266
466057	576717	34.12	1.560127
459920	576870	34.16	1.587791
453695	576930	34.21	1.615887
447549	576933	34.24	1.643805
441471	576815	34.28	1.671364
435566	576754	34.32	1.698701
429909	576807	34.36	1.725637
424539	576923	34.40	1.751768
419378	576945	34.44	1.776872
414326	576908	34.48	1.801539
409562	576935	34.52	1.825297
405139	577057	34.56	1.847947
401034	577204	34.60	1.869306
396904	577301	34.64	1.890830
392822	577158	34.68	1.911476
389106	576999	34.72	1.930360
385862	576854	34.76	1.946976
383075	576892	34.80	1.961943
380439	576866	34.84	1.975979
378101	576802	34.88	1.988365
375894	576684	34.92	1.999925
373994	576632	34.96	2.010109
372229	576589	35.00	2.019635
370819	576848	35.04	2.028319
369649	576967	35.08	2.035207
368657	576992	35.12	2.040795
367888	576902	35.16	2.044748
367128	576821	35.20	2.048692
366579	576768	35.24	2.051566
366150	576619	35.28	2.053433
366118	576616	35.32	2.053601
366363	576674	35.36	2.052438
366616	576626	35.40	2.050856
367019	576626	35.44	2.048608
367568	576680	35.48	2.045741
368380	576802	35.51	2.041659
369176	576743	35.56	2.037033
370009	576574	35.60	2.031822
370995	576426	35.63	2.025851
372227	576430	35.67	2.019082
373610	576489	35.71	2.011703
375080	576502	35.75	2.003714
376636	576496	35.79	1.995222
378320	576529	35.83	1.986212
380083	576571	35.87	1.976848
381936	576675	35.91	1.967266
383910	576819	35.95	1.957229
385941	577019	35.99	1.947142
387917	576952	36.03	1.936455
389872	576843	36.07	1.925783
391906	576719	36.11	1.914696
394072	576753	36.15	1.903539
396229	576713	36.19	1.892228
398479	576710	36.23	1.880631
400752	576736	36.27	1.869085
403027	576717	36.31	1.857435
405306	576733	36.35	1.845955
407596	576737	36.39	1.834441
410033	576890	36.43	1.822786
412326	576800	36.47	1.811056
414702	576797	36.51	1.799289
416999	576648	36.55	1.787459
419484	576709	36.59	1.775518
421881	576626	36.63	1.763565
424338	576620	36.67	1.751662
426749	576604	36.71	1.740012
429243	576664	36.75	1.728302
431775	576752	36.79	1.716580
434361	576805	36.83	1.704550
436939	576852	36.87	1.692609
439542	576879	36.91	1.680552
442142	576927	36.95	1.668654
444729	576931	36.98	1.656731
447264	576871	37.02	1.644889
449819	576777	37.07	1.632900
452417	576684	37.10	1.620786
455023	576614	37.14	1.608786
457759	576702	37.18	1.596832
460504	576850	37.22	1.585124
463238	577037	37.26	1.573675
465800	577058	37.30	1.562465
468316	577055	37.34	1.551432
470832	577025	37.38	1.540362
473426	577055	37.42	1.529227
475954	576997	37.46	1.518124
478569	577040	37.50	1.507066
481059	576987	37.54	1.496260
483661	577051	37.58	1.485449
486231	577115	37.62	1.474833
488874	577234	37.66	1.464163
491397	577244	37.70	1.453666
493909	577237	37.74	1.443208
496308	577189	37.78	1.433123
498748	577223	37.82	1.423209
501015	577082	37.86	1.413430
503329	577025	37.90	1.403800
505651	576982	37.94	1.394229
508049	577063	37.98	1.384836
510441	577120	38.02	1.375427
512755	577102	38.05	1.366109
515012	577134	38.10	1.357236
517192	577121	38.14	1.348547
519348	577161	38.17	1.340177
521426	577078	38.22	1.331712
523367	576941	38.26	1.323624
525282	576836	38.29	1.315778
527261	576804	38.33	1.307971
529243	576775	38.37	1.300191
531316	576803	38.41	1.292291
533348	576825	38.45	1.284559
535409	576920	38.49	1.277004
537287	576923	38.53	1.269851
539139	576957	38.57	1.262931
540938	576949	38.61	1.256086
542697	576957	38.65	1.249472
544337	576911	38.69	1.243135
545969	576955	38.73	1.237165
547568	576993	38.77	1.231316
549074	576993	38.81	1.225697
550514	576969	38.85	1.220252
551851	576930	38.89	1.215151
553228	576980	38.93	1.210229
554511	576976	38.97	1.205475
555654	576886	39.01	1.200943
556619	576737	39.05	1.196864
557580	576706	39.09	1.193224
558647	576842	39.13	1.189795	6	0.928
559686	576987	39.17	1.186507
560449	577004	39.21	1.183780
560944	576892	39.25	1.181577
561361	576782	39.29	1.179666
561796	576659	39.33	1.177645
562390	576649	39.37	1.175447
562741	576573	39.41	1.173901
563060	576574	39.45	1.172745
563218	576570	39.48	1.172156
563441	576580	39.53	1.171382
563604	576649	39.56	1.171035
563599	576743	39.60	1.171386
563358	576828	39.64	1.172563
562833	576793	39.68	1.174347
562239	576758	39.73	1.176383
561487	576733	39.76	1.179033
560654	576764	39.81	1.182181
559615	576708	39.84	1.185777
558564	576771	39.88	1.189847
557300	576758	39.92	1.194437
555924	576887	39.96	1.199952
554357	577022	40.00	1.206207
552643	577166	40.04	1.213053
550607	577102	40.08	1.220378
548344	576993	40.12	1.228419
545904	576957	40.16	1.237416
543369	576998	40.20	1.247085
540846	577107	40.24	1.256994
538136	577110	40.28	1.267283
535256	577114	40.32	1.278277
532060	576996	40.36	1.290113
528884	576945	40.40	1.302182
525780	576911	40.44	1.314105
522738	576965	40.48	1.326169
519534	576958	40.52	1.338724
516211	576968	40.56	1.351889
512838	576889	40.60	1.365022
509525	576924	40.64	1.378407
506269	576999	40.68	1.391791
502872	577041	40.72	1.405715
499407	577046	40.75	1.419880
495901	576958	40.80	1.433983
492554	576962	40.84	1.447854
489404	577022	40.88	1.461194
486119	577049	40.91	1.475070
482818	577012	40.96	1.488880
479465	576894	41.00	1.502721
476431	576882	41.04	1.515667
473572	576927	41.08	1.528142
470651	576964	41.11	1.540933
467688	576911	41.15	1.553667
464880	576958	41.19	1.566155
462295	576943	41.23	1.577512
459961	577035	41.27	1.588194
457673	577104	41.31	1.598642
455525	577150	41.35	1.608431
453299	577091	41.39	1.618245
451112	576903	41.43	1.627474
449074	576807	41.47	1.636398
447178	576764	41.51	1.644903
445440	576838	41.55	1.653133
443752	576932	41.59	1.661235
442069	576858	41.63	1.668747
440551	576785	41.67	1.675526
439100	576736	41.71	1.682103
437932	576918	41.75	1.688198
436737	576936	41.79	1.693853
435768	577031	41.83	1.698735
434730	576987	41.87	1.703458
433820	577039	41.91	1.707930
432931	576996	41.95	1.711975
432242	577073	41.99	1.715507
431572	577040	42.03	1.718564
430957	576985	42.07	1.721287
430529	576939	42.11	1.723157
430192	576947	42.15	1.724787
429976	576985	42.19	1.725950
429761	576901	42.23	1.726675
429729	576871	42.27	1.726721
429893	576929	42.31	1.726146
430147	577060	42.35	1.725402
430429	577107	42.38	1.724228
430789	577122	42.43	1.722570
431370	577206	42.46	1.720111
432072	577262	42.50	1.716982
432764	577177	42.54	1.713406
433535	577106	42.58	1.709512
434441	577070	42.62	1.705113
435542	577113	42.66	1.700087
436645	577011	42.70	1.694550
437822	576907	42.74	1.688673
439161	576920	42.78	1.682471
440598	576945	42.82	1.675876
442257	577147	42.86	1.668902
443860	577219	42.90	1.661754
445533	577299	42.94	1.654340
447123	577238	42.98	1.646835
448836	577216	43.02	1.638933
450605	577216	43.06	1.630885
452457	577217	43.10	1.622496
454362	577206	43.14	1.613860
456380	577222	43.18	1.604849
458393	577229	43.22	1.595869
460463	577244	43.26	1.586703
462479	577246	43.30	1.577772
464461	577198	43.34	1.568851
466470	577160	43.38	1.559885
468526	577143	43.42	1.550827
470669	577168	43.46	1.541578
472674	577104	43.50	1.532653
474688	577060	43.54	1.523798
476702	576988	43.57	1.514879
478884	577001	43.62	1.505581
481030	576945	43.66	1.496234
483221	576962	43.70	1.486996
485283	576949	43.73	1.478237
487403	576987	43.77	1.469453
489492	576953	43.81	1.460581
491536	576878	43.85	1.451789
493572	576862	43.89	1.443275
495468	576847	43.93	1.435377
497350	576885	43.97	1.427754
499163	576804	44.01	1.420022
501075	576762	44.05	1.412050
503122	576793	44.09	1.403818
505028	576806	44.13	1.396128
506859	576860	44.17	1.388914
508570	576802	44.21	1.381813
510369	576832	44.25	1.374695
512101	576822	44.29	1.367727
513716	576799	44.33	1.361203
515268	576772	44.37	1.354935
516836	576777	44.41	1.348736
518380	576762	44.45	1.342579
519825	576688	44.49	1.336621
521247	576694	44.53	1.331053
522586	576716	44.57	1.325881
523887	576704	44.61	1.320751
525223	576707	44.65	1.315551
526630	576847	44.69	1.310573
527860	576967	44.73	1.306226
528912	576965	44.77	1.302145
529909	576943	44.81	1.298213
530885	576921	44.85	1.294370
531730	576965	44.89	1.291272
532340	576950	44.92	1.288873
532935	577038	44.96	1.286899
533422	577019	45.00	1.284963
533896	576967	45.05	1.282961
534323	576935	45.08	1.281212
534635	576955	45.12	1.280089
534836	576976	45.16	1.279394
534899	576939	45.20	1.279022
535001	576932	45.24	1.278607
534962	576921	45.28	1.278717
534720	576893	45.32	1.279543
534482	577021	45.36	1.280908
534045	577034	45.40	1.282628
533551	577041	45.44	1.284546
532815	576944	45.48	1.287027
531987	576911	45.52	1.290092
531116	576944	45.56	1.293562
530090	576849	45.60	1.297181
529143	576894	45.64	1.300999	7	0.928
528128	576976	45.68	1.305219
527004	577065	45.72	1.309894
525751	577111	45.76	1.314927
524317	577011	45.80	1.320161
522845	576996	45.84	1.325861
521302	576991	45.88	1.331890
519755	577027	45.92	1.338099
518216	577033	45.96	1.344188
516604	576979	46.00	1.350371
514983	576988	46.04	1.356833
513250	576969	46.08	1.363663
511584	576998	46.12	1.370418
509946	577031	46.16	1.377097
508283	577013	46.20	1.383717
506590	577021	46.24	1.390572
505032	577198	46.28	1.397502
503532	577397	46.31	1.404293
501855	577347	46.36	1.410942
499974	577029	46.39	1.417498
498237	576892	46.43	1.424133
496693	576988	46.48	1.430824
495234	577144	46.51	1.437396
493593	577025	46.55	1.443766
491968	576864	46.59	1.449942
490247	576648	46.63	1.456346
488676	576567	46.67	1.462626
487185	576573	46.71	1.468899
485849	576597	46.75	1.474603
484563	576633	46.79	1.480154
483231	576564	46.83	1.485542
482009	576596	46.87	1.490836
480779	576621	46.91	1.496153
479658	576659	46.95	1.501064
478473	576580	46.99	1.505845
477388	576511	47.03	1.510245
476403	576546	47.07	1.514595
475400	576531	47.11	1.518854
474561	576620	47.15	1.522784
473737	576633	47.19	1.526386
473081	576744	47.23	1.529615
472320	576694	47.27	1.532732
471602	576656	47.31	1.535710
470977	576643	47.35	1.538377
470479	576652	47.39	1.540574
470098	576705	47.43	1.542420
469717	576684	47.47	1.544004
469389	576671	47.51	1.545387
469131	576615	47.55	1.546313
469031	576628	47.59	1.546796
468981	576625	47.62	1.547003
468924	576569	47.66	1.547053
468902	576502	47.70	1.546911
469025	576496	47.75	1.546353
469334	576575	47.79	1.545286
469835	576760	47.82	1.543760
470530	577110	47.87	1.541977
471000	577131	47.90	1.540008
471486	577083	47.94	1.537728
471895	576833	47.98	1.535067
472650	576919	48.02	1.532101
473397	576908	48.06	1.528831
474234	576965	48.10	1.525419
475051	576910	48.14	1.521702
475903	576822	48.18	1.517723
476828	576700	48.22	1.513317
477902	576689	48.26	1.508675
479084	576712	48.30	1.503702
480356	576786	48.34	1.498539
481608	576761	48.38	1.493124
482945	576812	48.42	1.487633
484291	576799	48.46	1.481892
485768	576873	48.50	1.475924
487159	576762	48.54	1.469679
488579	576729	48.58	1.463607
489883	576602	48.62	1.457702
491298	576669	48.66	1.452039
492690	576666	48.70	1.446239
494179	576750	48.74	1.440363
495638	576819	48.78	1.434575
497107	576946	48.82	1.428970
498549	577014	48.86	1.423285
499984	577053	48.90	1.417542
501404	576970	48.94	1.411445
502762	576878	48.98	1.405584
504114	576842	49.01	1.399962
505381	576812	49.05	1.394719
506707	576849	49.10	1.389489
508044	576922	49.13	1.384356
509301	576984	49.17	1.379520
510374	576932	49.21	1.375029
511384	576810	49.25	1.370551
512524	576825	49.29	1.366048
513654	576886	49.33	1.361759
514696	576908	49.37	1.357690
515530	576761	49.41	1.353856
516308	576596	49.45	1.350185
517125	576523	49.49	1.346691
517976	576585	49.53	1.343546
518777	576710	49.57	1.340828
519426	576819	49.61	1.338657
519960	576893	49.65	1.336817
520434	576905	49.69	1.334995
520820	576837	49.73	1.333237
521136	576758	49.77	1.331715
521421	576729	49.81	1.330494
521665	576785	49.85	1.329735
521942	576925	49.89	1.329146
522249	577119	49.93	1.328630
522514	577279	49.97	1.328160
522497	577196	50.01	1.327932
522310	577042	50.05	1.328118
522088	576950	50.09	1.328662
521899	576972	50.13	1.329481
521606	576930	50.17	1.330481
521308	576922	50.21	1.331622
520872	576857	50.24	1.333103
520389	576823	50.28	1.334881
519792	576686	50.33	1.336744
519252	576599	50.37	1.338562
518730	576565	50.41	1.340499
518066	576470	50.45	1.342783
517360	576393	50.48	1.345300
516649	576336	50.53	1.347911
516006	576351	50.57	1.350512
515392	576438	50.60	1.353257
514625	576458	50.64	1.356376
513868	576547	50.68	1.359704
513069	576614	50.72	1.363125
512413	576751	50.76	1.366229
511663	576795	50.80	1.369382
510878	576849	50.84	1.372715
509968	576815	50.88	1.376243
509131	576816	50.92	1.379607
508332	576777	50.96	1.382682
507510	576730	51.00	1.385827
506730	576773	51.04	1.389127
505898	576783	51.08	1.392524
505176	576867	51.12	1.395745
504359	576815	51.16	1.398872
503476	576724	51.20	1.402134
502607	576699	51.24	1.405580
501771	576684	51.28	1.408933
501079	576744	51.32	1.411970
500317	576681	51.36	1.414860
499554	576639	51.40	1.417834
498888	576687	51.44	1.420734
498272	576747	51.48	1.423475
497631	576699	51.52	1.425939
497019	576660	51.56	1.428318
496413	576596	51.60	1.430587
495910	576641	51.64	1.432821
495302	576522	51.68	1.434909
494870	576540	51.71	1.436758
494423	576479	51.76	1.438391
494058	576499	51.80	1.439973
493738	576518	51.83	1.441366
493543	576613	51.87	1.442511
493396	576679	51.91	1.443355
493220	576667	51.95	1.444043
493015	576574	51.99	1.444563
492984	576611	52.03	1.444823
492969	576597	52.07	1.444836
493118	576698	52.11	1.444576
493201	576680	52.15	1.444168
493400	576744	52.19	1.443569	8	0.934
493576	576733	52.23	1.442800
493837	576754	52.27	1.441793
494111	576727	52.31	1.440563
494445	576715	52.35	1.439137
494829	576706	52.39	1.437517
495322	576791	52.43	1.435781
495754	576767	52.47	1.433912
496221	576752	52.51	1.431932
496679	576669	52.55	1.429750
497326	576744	52.59	1.427353
497925	576718	52.63	1.424797
498456	576582	52.67	1.422134
498996	576420	52.71	1.419344
499683	576361	52.75	1.416319
500555	576491	52.79	1.413213
501443	576660	52.83	1.410186
502268	576775	52.87	1.407231
503072	576805	52.91	1.404064
503902	576785	52.95	1.400620
504824	576812	52.98	1.396976
505658	576803	53.03	1.393566
506416	576768	53.07	1.390377
507130	576704	53.10	1.387267
507917	576667	53.14	1.383963
508688	576576	53.19	1.380537
509464	576557	53.22	1.377350
510207	576551	53.26	1.374347
511027	576643	53.30	1.371388
511921	576771	53.34	1.368266
512744	576826	53.38	1.365174
513445	576841	53.42	1.362432
513891	576677	53.46	1.360073
514405	576650	53.50	1.357932
514948	576643	53.54	1.355748
515605	576739	53.58	1.353480
516070	576689	53.62	1.351458
516563	576744	53.66	1.349700
516883	576666	53.70	1.348156
517356	576727	53.74	1.346501
517819	576775	53.78	1.344841
518273	576858	53.82	1.343342
518694	576981	53.86	1.342117
518927	576981	53.90	1.341198
519159	576997	53.94	1.340340
519312	576937	53.98	1.339524
519381	576844	54.02	1.338923
519441	576840	54.06	1.338672
519381	576775	54.10	1.338678
519366	576733	54.14	1.338588
519276	576617	54.18	1.338531
519187	576562	54.22	1.338687
519115	576598	54.26	1.339098
518971	576554	54.30	1.339510
518906	576581	54.34	1.339862
518781	576594	54.38	1.340401
518683	576696	54.42	1.341149
518417	576676	54.46	1.342128
518121	576617	54.50	1.343087
517883	576625	54.54	1.344056
517566	576566	54.58	1.345099
517250	576531	54.61	1.346225
516849	576429	54.65	1.347449
516607	576491	54.69	1.348628
516371	576560	54.73	1.349808
516177	576660	54.77	1.350931
515982	576754	54.81	1.352038
515774	576825	54.85	1.353115
515504	576818	54.89	1.354161
515155	576750	54.93	1.355306
514753	576650	54.97	1.356548
514355	576586	55.01	1.357904
514108	576673	55.05	1.359195
513931	576792	55.09	1.360322
513729	576869	55.13	1.361400
513336	576746	55.17	1.362529
513037	576755	55.21	1.363753
512814	576817	55.25	1.364863
512662	576888	55.29	1.365721
512407	576824	55.33	1.366512
512189	576807	55.37	1.367322
511906	576742	55.41	1.368223
511646	576667	55.45	1.368996
511358	576522	55.49	1.369634
511172	576451	55.53	1.370126
511138	576521	55.57	1.370511
511113	576583	55.61	1.370831
511104	576623	55.65	1.371009
511030	576548	55.69	1.371039
511075	576565	55.73	1.370919
511226	576669	55.77	1.370683
511295	576670	55.80	1.370411
511379	576662	55.85	1.370046
511456	576626	55.89	1.369611
511624	576655	55.92	1.369041
511796	576651	55.96	1.368340
512003	576663	56.00	1.367555
512260	576699	56.04	1.366656
512519	576720	56.08	1.365696
512759	576683	56.12	1.364607
513011	576651	56.16	1.363488
513238	576550	56.20	1.362224
513576	576562	56.24	1.360920
513951	576592	56.28	1.359533
514355	576679	56.32	1.358234
514683	576685	56.36	1.356951
515028	576695	56.40	1.355615
515436	576731	56.44	1.354123
515913	576809	56.48	1.352507
516316	576795	56.52	1.350859
516776	576854	56.56	1.349246
517204	576867	56.60	1.347599
517715	576956	56.64	1.345894
518098	576873	56.68	1.344086
518598	576910	56.72	1.342244
519089	576948	56.76	1.340442
519631	577050	56.80	1.338669
519929	576895	56.84	1.336946
520221	576730	56.88	1.335212
520507	576589	56.92	1.333587
520888	576562	56.96	1.331994
521177	576442	57.00	1.330433
521550	576423	57.04	1.328902
522078	576596	57.08	1.327445
522674	576877	57.12	1.326108
523033	576892	57.16	1.324756
523139	576630	57.19	1.323412
523247	576395	57.23	1.322156
523397	576263	57.27	1.321101
523624	576288	57.31	1.320302
523889	576358	57.35	1.319515
524300	576575	57.39	1.318681
524590	576667	57.43	1.317876
524743	576650	57.47	1.317219
524764	576513	57.51	1.316651
524917	576503	57.55	1.316019
525121	576515	57.59	1.315267
525291	576491	57.63	1.314519
525451	576489	57.67	1.313889
525602	576507	57.71	1.313365
525815	576607	57.75	1.312891
525938	576633	57.79	1.312504
525945	576582	57.83	1.312296
525941	576553	57.87	1.312209
525877	576454	57.91	1.312106
525934	576481	57.95	1.311981
525974	576489	57.99	1.311853
525944	576447	58.03	1.311821
525918	576432	58.07	1.311869
525822	576331	58.11	1.311884
525851	576351	58.15	1.311842
525759	576240	58.19	1.311806
525721	576256	58.23	1.312011
525603	576230	58.27	1.312378
525488	576241	58.31	1.312864
525459	576224	58.35	1.312917
525509	576248	58.39	1.312808
525604	576294	58.43	1.312601
525622	576337	58.46	1.312684
525611	576345	58.50	1.312755
525709	576415	58.55	1.312622
525886	576513	58.59	1.312281
526071	576592	58.63	1.311842
526102	576499	58.66	1.311391
526137	576407	58.70	1.310928	9	0.929
526281	576423	58.74	1.310425
526497	576514	58.78	1.309909
526657	576535	58.82	1.309361
526674	576411	58.86	1.308855
526799	576389	58.90	1.308292
526899	576338	58.94	1.307722
527207	576496	58.98	1.307087
527457	576600	59.02	1.306486
527771	576750	59.06	1.305801
528005	576776	59.10	1.304986
528261	576784	59.14	1.304023
528539	576822	59.18	1.303081
528731	576790	59.22	1.302224
528858	576706	59.26	1.301435
529044	576682	59.30	1.300630
529292	576692	59.34	1.299707
529669	576828	59.38	1.298732
530141	577080	59.42	1.297804
530685	577406	59.46	1.296861
531113	577574	59.50	1.295806
531432	577577	59.54	1.294588
531592	577387	59.58	1.293299
531693	577129	59.62	1.291996
531746	576807	59.66	1.290650
531977	576707	59.70	1.289407
532193	576636	59.74	1.288324
532472	576634	59.77	1.287245
532794	576592	59.81	1.285859
533269	576608	59.86	1.284092
533764	576625	59.89	1.282254
534196	576645	59.93	1.280670
534630	576726	59.97	1.279295
534937	576683	60.02	1.277968
535251	576617	60.05	1.276533
535546	576534	60.09	1.275111
535964	576592	60.13	1.273721
536362	576669	60.17	1.272475
536743	576739	60.21	1.271271
537134	576850	60.25	1.270174
537521	576987	60.29	1.269187
537872	577153	60.34	1.268440
537971	577076	60.38	1.267790
538033	576942	60.42	1.267079
538148	576820	60.46	1.266209
538426	576867	60.50	1.265319
538679	576892	60.54	1.264447
538862	576860	60.58	1.263638
539013	576807	60.61	1.262877
539166	576773	60.66	1.262175
539400	576843	60.69	1.261536
539581	576873	60.73	1.260956
539741	576881	60.77	1.260378
539985	576985	60.81	1.259822
540317	577164	60.85	1.259199
540484	577181	60.89	1.258627
540417	576943	60.93	1.258036
540276	576631	60.97	1.257464
540488	576702	61.01	1.256913
540812	576898	61.05	1.256382
541163	577155	61.09	1.255966
541317	577226	61.13	1.255635
541427	577249	61.17	1.255301
541516	577219	61.21	1.254858
541603	577150	61.25	1.254285
541679	577063	61.29	1.253689
541798	577029	61.33	1.253119
541992	577066	61.37	1.252518
542249	577141	61.41	1.251814
542564	577243	61.45	1.250987
542809	577271	61.49	1.250163
543010	577265	61.53	1.249384
543208	577258	61.57	1.248613
543367	577198	61.61	1.247802
543546	577152	61.65	1.246965
543638	577031	61.69	1.246189
543852	577030	61.73	1.245381
544064	577021	61.77	1.244551
544365	577088	61.81	1.243657
544598	577093	61.85	1.242799
544856	577130	61.89	1.241961
545141	577194	61.93	1.241118
545517	577342	61.97	1.240232
545820	577388	62.01	1.239259
546042	577360	62.05	1.238328
546261	577336	62.09	1.237422
546618	577466	62.13	1.236546
546922	577518	62.17	1.235593
547117	577446	62.20	1.234608
547385	577463	62.25	1.233666
547692	577552	62.28	1.232834
547935	577562	62.33	1.231962
548053	577402	62.36	1.230955
548132	577166	62.40	1.229823
548340	577082	62.44	1.228749
548516	577003	62.48	1.227813
548819	577058	62.52	1.226878
549217	577194	62.56	1.225877
549643	577350	62.60	1.224843
550017	577471	62.64	1.223880
550361	577565	62.68	1.222934
550646	577597	62.72	1.221988
550715	577400	62.76	1.221033
550762	577202	62.80	1.220157
550872	577073	62.84	1.219291
551136	577090	62.88	1.218371
551445	577123	62.92	1.217341
551771	577173	62.96	1.216309
552141	577301	63.00	1.215391
552288	577228	63.04	1.214588
552443	577165	63.08	1.213790
552590	577092	63.12	1.212987
552912	577208	63.16	1.212207
553165	577289	63.20	1.211558
553456	577413	63.24	1.210921
553664	577427	63.28	1.210202
553791	577315	63.32	1.209336
553875	577139	63.36	1.208401
554053	577063	63.40	1.207474
554304	577065	63.44	1.206555
554526	577036	63.47	1.205633
554711	576976	63.51	1.204737
554937	576970	63.55	1.203883
555124	576930	63.60	1.203051
555258	576831	63.64	1.202206
555484	576819	63.67	1.201331
555841	576952	63.71	1.200488
556241	577132	63.75	1.199655
556491	577149	63.79	1.198796
556737	577145	63.83	1.197877
556938	577096	63.87	1.196965
557261	577183	63.91	1.196087
557528	577227	63.95	1.195263
557858	577331	63.99	1.194421
558014	577258	64.03	1.193590
558341	577364	64.07	1.192767
558721	577541	64.11	1.192002
559169	577800	64.15	1.191279
559244	577666	64.19	1.190530
559196	577394	64.23	1.189742
559168	577117	64.27	1.188863
559404	577111	64.31	1.187978
559750	577222	64.35	1.187107
560078	577312	64.39	1.186227
560368	577354	64.43	1.185317
560644	577379	64.47	1.184398
560874	577372	64.51	1.183534
561123	577391	64.55	1.182693
561344	577355	64.59	1.181760
561574	577317	64.63	1.180787
561866	577344	64.67	1.179819
562076	577311	64.71	1.178937
562400	577387	64.74	1.178027
562671	577389	64.79	1.177049
563044	577470	64.82	1.175980
563342	577470	64.87	1.174897
563654	577501	64.91	1.173874
563883	577467	64.94	1.172923
564150	577478	64.98	1.171993
564402	577461	65.02	1.171019
564644	577437	65.06	1.170057
564779	577305	65.10	1.169100
564991	577253	65.14	1.168148
565314	577289	65.18	1.167106
565659	577330	65.22	1.166003	10	0.930
565895	577262	65.26	1.164908
566093	577165	65.30	1.163849
566390	577164	65.34	1.162772
566690	577157	65.38	1.161664
566990	577152	65.42	1.160563
567372	577237	65.46	1.159486
567622	577199	65.50	1.158450
567978	577260	65.54	1.157384
568213	577211	65.58	1.156364
568497	577222	65.62	1.155380
568672	577134	65.66	1.154438
568788	576982	65.70	1.153482
569067	576988	65.74	1.152500
569341	576991	65.78	1.151526
569655	577048	65.82	1.150600
569847	576987	65.86	1.149694
570041	576926	65.90	1.148781
570257	576868	65.94	1.147800
570614	576950	65.98	1.146810
570952	577029	66.02	1.145879
571284	577126	66.06	1.145033
571561	577157	66.10	1.144151
571804	577137	66.14	1.143211
572022	577093	66.18	1.142275
572164	576987	66.22	1.141391
572374	576939	66.26	1.140470
572713	577006	66.30	1.139496
573135	577141	66.34	1.138468
573493	577226	66.37	1.137491
573689	577147	66.41	1.136512
573872	577053	66.45	1.135526
574145	577037	66.49	1.134496
574510	577106	66.53	1.133441
574849	577140	66.57	1.132354
575187	577173	66.61	1.131269
575472	577148	66.65	1.130166
575710	577088	66.69	1.129108
575874	576964	66.73	1.128085
576092	576931	66.77	1.127194
576304	576922	66.81	1.126409
576589	576973	66.85	1.125578
576975	577094	66.89	1.124638
577336	577177	66.93	1.123652
577690	577267	66.97	1.122717
577928	577244	67.01	1.121793
578235	577254	67.05	1.120742
578567	577271	67.09	1.119628
578824	577208	67.13	1.118496
579125	577202	67.17	1.117411
579414	577175	67.21	1.116294
579793	577223	67.25	1.115126
580127	577222	67.29	1.113944
580376	577140	67.33	1.112776
580660	577117	67.37	1.111693
580926	577075	67.41	1.110607
581299	577120	67.45	1.109453
581645	577118	67.48	1.108229
582023	577167	67.52	1.107073
582385	577233	67.56	1.106035
582855	577419	67.60	1.105043
583184	577445	67.65	1.103981
583474	577419	67.68	1.102872
583636	577280	67.72	1.101811
583859	577253	67.76	1.100934
584062	577237	67.80	1.100166
584351	577296	67.84	1.099363
584669	577363	67.88	1.098487
584955	577422	67.92	1.097695
585023	577300	67.96	1.097025
585195	577272	68.00	1.096324
585347	577191	68.04	1.095506
585571	577174	68.08	1.094663
585770	577150	68.12	1.093882
586017	577173	68.16	1.093101
586279	577186	68.20	1.092233
586489	577127	68.24	1.091291
586806	577183	68.28	1.090384
587023	577150	68.32	1.089510
587277	577132	68.36	1.088561
587504	577056	68.40	1.087501
587886	577124	68.44	1.086412
587825	577203	68.48	1.086905
588111	577218	68.52	1.085963
588483	577310	68.56	1.084995
589220	577315	68.60	1.082452
589528	577333	68.64	1.081446
589764	577312	68.68	1.080553
590054	577376	68.72	1.079774
590294	577357	68.75	1.078874
590589	577346	68.80	1.077813
590873	577309	68.84	1.076698
591203	577344	68.87	1.075680
591438	577299	68.92	1.074707
591674	577239	68.95	1.073678
591979	577220	69.00	1.072556
592363	577281	69.03	1.071446
592750	577355	69.07	1.070372
593098	577403	69.11	1.069341
593409	577412	69.15	1.068300
593761	577471	69.19	1.067296
594120	577552	69.23	1.066346
594425	577588	69.27	1.065424
594659	577560	69.31	1.064519
594824	577447	69.35	1.063551
595014	577362	69.39	1.062596
595237	577317	69.43	1.061670
595532	577352	69.47	1.060780
595847	577408	69.51	1.059897
596215	577494	69.55	1.058938
596526	577526	69.59	1.057985
596861	577607	69.63	1.057123
597081	577600	69.67	1.056344
597225	577522	69.71	1.055574
597421	577461	69.75	1.054687
597709	577485	69.79	1.053786
598052	577574	69.83	1.052927
598272	577560	69.87	1.052125
598379	577423	69.91	1.051274
598557	577350	69.95	1.050407
598775	577328	69.99	1.049583
599004	577344	70.03	1.048858
599259	577388	70.07	1.048143
599469	577375	70.10	1.047380
599741	577407	70.15	1.046565
599833	577273	70.19	1.045776
600043	577256	70.23	1.045000
600451	577418	70.26	1.044183
600718	577406	70.30	1.043231
600923	577325	70.34	1.042246
600894	577049	70.38	1.041366
601239	577148	70.42	1.040543
601537	577177	70.46	1.039632
601914	577231	70.50	1.038541
602222	577233	70.54	1.037502
602562	577301	70.58	1.036588
602862	577367	70.62	1.035803
603103	577352	70.66	1.034932
603304	577283	70.70	1.034006
603511	577211	70.74	1.033049
603678	577127	70.78	1.032185
603936	577147	70.82	1.031382
604214	577172	70.86	1.030529
604561	577248	70.90	1.029623
604862	577283	70.94	1.028729
605009	577206	70.98	1.027959
605206	577199	71.02	1.027268
605300	577097	71.06	1.026588
605543	577138	71.10	1.025912
605752	577151	71.14	1.025252
605992	577207	71.18	1.024640
606180	577204	71.22	1.023995
606334	577160	71.26	1.023319
606480	577103	71.30	1.022625
606823	577231	71.34	1.021922
607069	577266	71.38	1.021216
607464	577405	71.42	1.020378
607694	577344	71.45	1.019387
608088	577424	71.50	1.018345
608458	577492	71.54	1.017341
608818	577560	71.58	1.016372
609128	577575	71.62	1.015383
609344	577469	71.66	1.014282
609665	577458	71.70	1.013166
610071	577510	71.73	1.011988	11	0.929
610480	577592	71.77	1.010907
610820	577607	71.81	1.009821
611139	577584	71.85	1.008671
611540	577636	71.89	1.007513
611895	577673	71.93	1.006457
612019	577522	71.97	1.005507
612241	577454	72.01	1.004524
612479	577396	72.05	1.003524
612966	577569	72.09	1.002510
613288	577614	72.13	1.001595
613686	577712	72.17	1.000615
613987	577694	72.21	0.999548
614263	577615	72.25	0.998348
614562	577553	72.29	0.997133
614953	577604	72.33	0.996012
615472	577753	72.37	0.994814
615823	577726	72.41	0.993552
616050	577561	72.45	0.992213
616314	577471	72.49	0.991018
616615	577469	72.53	0.990012
617105	577635	72.57	0.988974
617385	577587	72.61	0.987876
617701	577558	72.65	0.986726
617977	577517	72.69	0.985667
618319	577531	72.73	0.984585
618871	577690	72.76	0.983322
619329	577742	72.80	0.981993
619794	577818	72.85	0.980726
620094	577769	72.88	0.979562
620408	577733	72.92	0.978399
620792	577727	72.96	0.977112
621146	577678	73.00	0.975772
621511	577633	73.05	0.974410
621781	577537	73.09	0.973182
622087	577485	73.12	0.971991
622442	577466	73.16	0.970756
622962	577573	73.20	0.969426
623369	577590	73.24	0.968150
623529	577407	73.28	0.966977
623616	577154	73.32	0.965795
623812	576957	73.36	0.964453
624209	576927	73.40	0.963045
624450	576775	73.44	0.961716
624838	576811	73.48	0.960573
625182	576806	73.52	0.959429
625759	576993	73.56	0.958205
626202	577034	73.60	0.956902
626618	577082	73.64	0.955713
626963	577072	73.68	0.954552
627287	577026	73.72	0.953331
627624	576969	73.76	0.952030
627951	576901	73.80	0.950723
628286	576867	73.84	0.949512
628652	576859	73.88	0.948292
629014	576846	73.92	0.947068
629373	576820	73.96	0.945808
629832	576896	74.00	0.944586
630250	576930	74.04	0.943349
630574	576858	74.08	0.942042
630844	576707	74.12	0.940630
631230	576654	74.16	0.939191
631699	576681	74.20	0.937767
632229	576764	74.24	0.936345
632798	576870	74.28	0.934881
633351	576940	74.31	0.933342
633829	576942	74.35	0.931805
634203	576870	74.40	0.930343
634755	576969	74.43	0.928914
635254	577020	74.47	0.927487
635771	577070	74.51	0.925999
636174	577008	74.55	0.924483
636584	576970	74.59	0.923030
637066	576991	74.63	0.921556
637541	576993	74.67	0.920038
638034	577000	74.71	0.918481
638422	576934	74.75	0.917003
638770	576867	74.79	0.915651
639185	576875	74.83	0.914350
639671	576949	74.87	0.913057
640067	576946	74.91	0.911780
640497	576968	74.95	0.910484
640904	576957	74.99	0.909146
641416	577016	75.03	0.907721
641899	577021	75.07	0.906198
642326	576973	75.11	0.904667
642733	576901	75.15	0.903116
643299	576992	75.19	0.901638
643777	576969	75.23	0.900036
644369	577037	75.27	0.898397
644822	576953	75.31	0.896661
645433	577036	75.35	0.895018
645964	577057	75.39	0.893409
646664	577230	75.43	0.891807
647411	577436	75.47	0.890174
648212	577680	75.51	0.888509
648613	577571	75.55	0.886857
648850	577307	75.59	0.885174
649047	576999	75.63	0.883461
649469	576885	75.66	0.881727
649896	576782	75.70	0.880017
650436	576786	75.75	0.878332
650923	576743	75.78	0.876648
651628	576888	75.82	0.874947
652234	576947	75.86	0.873255
652900	577064	75.90	0.871581
653372	577018	75.94	0.869940
653816	576945	75.98	0.868291
654278	576866	76.02	0.866565
654856	576875	76.06	0.864790
655450	576889	76.10	0.862985
656067	576924	76.14	0.861184
656782	577033	76.18	0.859342
657479	577108	76.22	0.857437
658092	577115	76.26	0.855555
658548	577003	76.30	0.853741
659164	577057	76.34	0.852019	12	0.662
659906	577192	76.38	0.850196
660703	577345	76.42	0.848269
661356	577356	76.46	0.846286
661893	577294	76.50	0.844406
662422	577241	76.54	0.842584
662912	577151	76.58	0.840751
663470	577126	76.62	0.838941
663971	577056	76.66	0.837149
664586	577094	76.70	0.835389
665155	577080	76.74	0.833588
665770	577102	76.78	0.831775
666343	577092	76.82	0.829980
666798	576983	76.86	0.828197
667320	576925	76.90	0.826390
667899	576901	76.94	0.824530
668568	576934	76.97	0.822599
669225	576947	77.01	0.820635
669850	576938	77.05	0.818693
670434	576899	77.09	0.816772
671038	576884	77.13	0.814876
671650	576876	77.17	0.812982
672254	576874	77.21	0.811136
672833	576865	77.25	0.809343
673342	576801	77.29	0.807568
673836	576727	77.33	0.805805
674297	576620	77.37	0.804026
674874	576598	77.41	0.802198
675554	576664	77.45	0.800372
676287	576774	77.49	0.798543
676938	576796	77.53	0.796652
677681	576879	77.57	0.794702
678436	576956	77.61	0.792697
678979	576928	77.65	0.790961
679327	576837	77.69	0.789589
679521	576754	77.73	0.788711
679850	576880	77.77	0.788167
[truncated: 3 more rows]
