# Supplementary material for: B. subtilis MutS2 splits stalled ribosomes into subunits without mRNA cleavage
Source: EMBO J. 2023 Dec 14;43(4):2. doi: 10.1038/s44318-023-00010-3 (PMC10897456; doi:10.1038/s44318-023-00010-3)
Supplement: Supplementary file 5 — Source Data Fig. 4 [file 44318_2023_10_MOESM5_ESM.zip › Figure 4/4A/gradient absorbances/KOW-mut_LowDose_CAM.csv]

FlowCell Text Data File: 20220519_FLAG_MutS2_DeadKOW.csv
Software Version: 1.56A
Date: 2022-05-19
Time: 15:07:50
User: Esther
Experiment name: 20220519_KOW-SMR
*** CENTRIFUGE SETTINGS ***
Rotor Manufacturer: Beckman
Rotor Model: SW41Ti
Speed: 35 rpm
Gradient: SUCROSE 10.0% to 50.0% v/v
Time: 2:30
w2t: x 10^0
Number of Tubes: 2
Sample Volume: .14 ml
Temperature: 4.0 deg C
*** FRACTIONATION SETTINGS ***
Volume displaced/mm: 0.143 ml/mm
Tubing length: 290 mm
Total Dead Volume (= last fraction): 0.299 ml
Scan Speed: 0.20 mm/sec
Total Distance: 78.2 mm
Upper Limit to Slow-down Distance: 43.90 mm
Start mode: Slow-down distance
Fail-safe Distance (M): 0 mm
Number of fractions: 12
Distance/fraction: 6.52 mm
Start Distance: 0.00 mm
Volume/fraction: 0.930 ml
Data Samples/mm: 25.25
*** SCANNING SETTINGS ***
Scanning mode: SINGLE UV OD
Channel A (LED1) Wavelength: 260 nm
Sensitivity: 1
Integration time: 198 ms
Averaging: 3 samples
LED1 (260 nm) On Time: 18 ms
Sample A Zero: 1007437
Source A Zero: 581565.4
Data Columns:
Sample	Source	Position(mm)	Absorbance	Fraction Number	Fraction Volume(ml)
851777	575668	0	0.322563
850147	575593	0.04	0.326216
850054	575534	0.08	0.32623
849964	575470	0.12	0.326219
849767	575446	0.16	0.326608
848926	575434	0.2	0.328592
847851	575381	0.24	0.330996
847498	575342	0.28	0.331709
859617	575355	0.32	0.302704
689262	575389	0.36	0.75474
668700	575555	0.4	0.817298
622339	575563	0.44	0.964341
789782	575603	0.48	0.476952
815666	575414	0.52	0.410298
850421	575465	0.56	0.325102
695330	575537	0.6	0.737331
488585	575696	0.64	1.459913
459733	575776	0.68	1.584739
613819	575761	0.72	0.99325
815158	575708	0.75	0.412617
664204	575595	0.8	0.831244
536717	575485	0.83	1.266916
539563	575610	0.88	1.256539
555717	575665	0.92	1.196376
688059	575717	0.96	0.75948
687658	575627	0.99	0.760353
843739	575649	1.03	0.341896
854392	575580	1.07	0.315979
796743	575512	1.11	0.458674
624350	575395	1.15	0.957142
599615	575325	1.19	1.039604
652329	575417	1.23	0.867523
831717	575472	1.27	0.370631
838665	575606	1.31	0.354085
840939	575586	1.35	0.348474
854222	575540	1.39	0.316244
746015	575506	1.43	0.593259
605712	575424	1.47	1.019256
593616	575370	1.51	1.060338
715559	575336	1.55	0.677939
860387	575260	1.59	0.300534
865066	575252	1.63	0.289408
871619	575275	1.67	0.274049
796418	575318	1.71	0.458819
791522	575305	1.75	0.47139
779768	575280	1.79	0.501913
849865	575335	1.83	0.325978
856413	575362	1.87	0.310369
855675	575357	1.91	0.312116
857786	575349	1.95	0.307045
849201	575417	1.99	0.327869
852900	575378	2.02	0.318837
845602	575331	2.07	0.336253
656257	575302	2.1	0.854831
632149	575359	2.15	0.931614
647919	575459	2.19	0.881552
845926	575451	2.23	0.335896
869565	575492	2.26	0.279648
869856	575445	2.31	0.278796
868187	575502	2.34	0.282929
867988	575439	2.38	0.283174
858771	575446	2.42	0.305042
861861	575512	2.46	0.297928
850471	575577	2.5	0.32538
633788	575617	2.54	0.927233
618516	575591	2.58	0.977048
630977	575634	2.62	0.936389
847870	575898	2.66	0.332788
859082	575903	2.7	0.305926
867353	575864	2.74	0.286182
853716	575644	2.78	0.317826
849135	575609	2.82	0.32871
833545	575645	2.86	0.366754
846952	575628	2.9	0.334045
856998	575672	2.94	0.310074
725453	575642	2.98	0.65093
655239	575481	3.02	0.858644
649980	575278	3.06	0.87441
783889	575123	3.1	0.49057
855743	575268	3.14	0.311636
863069	575444	3.18	0.29482
813016	575425	3.22	0.416995
667372	575384	3.26	0.820758
660129	575338	3.3	0.842922
711993	575447	3.34	0.688557
854965	575472	3.38	0.314223
859388	575485	3.42	0.303711
856561	575447	3.46	0.310318
682707	575363	3.5	0.774199
669998	575338	3.54	0.812559
658451	575323	3.58	0.848076
830996	575267	3.62	0.371676
846504	575183	3.65	0.333545
751355	575199	3.7	0.577573
477292	575173	3.74	1.505902
193535	575163	3.77	3.352828
28710	575077	3.81	7.256933
31613	575119	3.85	7.059996
30159	575187	3.89	7.156579
29005	575157	3.93	7.236301
28106	575132	3.97	7.300634
27424	575143	4.01	7.350935
26891	575287	4.05	7.391606
26456	575355	4.09	7.425217
26090	575311	4.13	7.453565
25769	575273	4.17	7.47876
25478	575213	4.21	7.501784
25207	575193	4.25	7.523593
24954	575186	4.29	7.544209
24716	575293	4.33	7.564198
24482	575430	4.37	7.584149
24256	575511	4.41	7.603413
24024	575484	4.45	7.622982
23785	575394	4.49	7.643119
23544	575374	4.53	7.663886
23309	575383	4.57	7.684443
23080	575344	4.61	7.704506
22844	575335	4.65	7.725504
22608	575284	4.69	7.74657
22392	575205	4.73	7.765932
22186	575180	4.77	7.784754
21978	575221	4.8	7.804173
21760	575317	4.85	7.824911
21541	575358	4.89	7.845754
21326	575299	4.93	7.866069
21144	575228	4.97	7.883353
20981	575064	5	7.898605
20819	574893	5.04	7.913856
20642	574753	5.09	7.930828
20484	574682	5.12	7.946297
20347	574706	5.16	7.960113
20197	574771	5.2	7.975484
20016	574803	5.24	7.994017
19828	574789	5.28	8.013277
19662	574757	5.32	8.030365
19495	574759	5.36	8.047825
19348	574827	5.4	8.063554
19212	574921	5.44	8.078322
19092	575018	5.48	8.091487
18945	575037	5.52	8.10737
18786	575020	5.56	8.124554
18638	574993	5.6	8.140642
18509	574919	5.64	8.154589
18386	574947	5.68	8.168332
18287	574915	5.72	8.179265
18205	574892	5.76	8.188378
18131	574837	5.8	8.196517
18055	574880	5.84	8.205264
18016	574992	5.88	8.210088
18039	574919	5.92	8.207217
18103	574937	5.96	8.200035
18188	574954	6	8.190511
18293	575159	6.04	8.179462
18454	575055	6.08	8.161162
18699	575000	6.11	8.133981
19041	574909	6.16	8.096572
19460	574931	6.2	8.052114
19916	574900	6.24	8.004611
20378	574892	6.27	7.95766
20893	574955	6.31	7.906817
21505	574904	6.35	7.847561
22261	574911	6.39	7.776892
23133	574829	6.43	7.69798
24098	574926	6.47	7.614704
25140	574916	6.51	7.528054	1	0.928
26273	574985	6.55	7.438103
27487	574958	6.59	7.345582
28743	574848	6.63	7.253768
30058	574738	6.67	7.161845
31496	574708	6.71	7.06612
33105	574748	6.75	6.964317
34852	574857	6.79	6.859481
36702	574837	6.83	6.753584
38675	574815	6.87	6.646367
40798	574747	6.91	6.536782
43083	574750	6.95	6.425289
45491	574762	6.99	6.314052
48010	574741	7.03	6.203702
50669	574686	7.07	6.093211
53506	574711	7.11	5.981829
56507	574685	7.15	5.870079
59623	574718	7.19	5.760368
62841	574602	7.23	5.652398
66248	574578	7.27	5.544283
69849	574548	7.31	5.435875
73613	574568	7.35	5.328554
77440	574586	7.39	5.224918
81391	574667	7.43	5.123389
85528	574700	7.46	5.022062
89889	574758	7.5	4.920512
94396	574712	7.55	4.820247
99027	574762	7.59	4.722429
103768	574697	7.63	4.626511
108827	574683	7.66	4.529062
114164	574553	7.71	4.430639
119712	574496	7.75	4.333342
125382	574521	7.78	4.238745
131045	574591	7.82	4.148606
136689	574750	7.86	4.062893
142216	574727	7.9	3.981706
147587	574789	7.94	3.906075
152903	574790	7.98	3.833676
158470	574916	8.02	3.760952
164424	574877	8.06	3.685346
170722	574827	8.1	3.608259
176813	574732	8.14	3.536192
182672	574733	8.18	3.469493
188558	574689	8.22	3.404448
194553	574648	8.26	3.340261
200753	574607	8.3	3.275927
206980	574610	8.34	3.213435
213192	574609	8.38	3.152926
219307	574534	8.42	3.094796
225294	574425	8.46	3.039299
231155	574360	8.5	2.986519
237203	574403	8.54	2.933825
243462	574507	8.58	2.880906
249910	574593	8.62	2.827727
256286	574704	8.66	2.776574
262359	574714	8.7	2.72869
268519	574715	8.74	2.681208
274799	574711	8.78	2.633891
281026	574641	8.82	2.587794
287002	574688	8.86	2.544907
292515	574669	8.89	2.505909
298089	574793	8.94	2.467728
303682	574732	8.98	2.429475
309265	574646	9.01	2.391894
314714	574569	9.05	2.355883
320148	574557	9.09	2.320813
325914	574648	9.13	2.284614
331987	574961	9.17	2.247952
338054	575423	9.21	2.212541
343758	575799	9.25	2.179641
348999	575627	9.29	2.14807
354384	575245	9.33	2.115382
359994	574925	9.37	2.082106
365791	574960	9.41	2.049545
371399	575063	9.45	2.01878
376937	575166	9.49	1.988862
382735	575184	9.53	1.957693
388689	575184	9.57	1.926107
394626	575188	9.61	1.895105
400117	575103	9.65	1.866528
405396	575006	9.69	1.839364
410495	574889	9.73	1.813373
415657	574854	9.77	1.787678
420870	574908	9.81	1.762369
426076	575062	9.85	1.737762
430864	575198	9.89	1.715382
435217	575155	9.93	1.694661
439692	575071	9.97	1.673431
444542	575070	10.01	1.650981
449411	575144	10.05	1.628955
454077	575166	10.09	1.6079
458794	575162	10.13	1.58674
463743	575156	10.17	1.564765
468607	575179	10.21	1.543498
473121	575135	10.25	1.523726
477532	575185	10.28	1.504916
481923	575167	10.33	1.486124
486591	575231	10.36	1.466628
491265	575150	10.4	1.446779
496042	575153	10.44	1.42699
500426	575181	10.48	1.409086
504749	575243	10.52	1.391706
509163	575281	10.56	1.374026
513642	575239	10.6	1.355956
518127	575259	10.64	1.338239
522414	575276	10.68	1.32144
526597	575299	10.72	1.305203
530383	575248	10.76	1.290364
533834	575187	10.8	1.276877
537039	575117	10.84	1.26438
540266	575103	10.88	1.252072
543578	575047	10.92	1.239368
547187	575068	10.96	1.225903
550963	575131	11	1.212056
554516	575121	11.04	1.198868
558015	575052	11.08	1.185752
561487	574965	11.12	1.172751
564933	575055	11.16	1.160552
567863	575099	11.2	1.150124
570442	575191	11.24	1.14118
573056	575195	11.28	1.131839
576118	575253	11.32	1.121142
579030	575238	11.36	1.110772
581621	575229	11.4	1.101605
583743	575160	11.44	1.093908
585873	575086	11.48	1.086192
588316	575068	11.51	1.077614
590874	575057	11.55	1.068698
593366	575126	11.6	1.060332
595584	575208	11.64	1.052989
597582	575318	11.67	1.046528
599443	575302	11.71	1.040109
601010	575220	11.76	1.034476
602284	575178	11.79	1.029994
603284	575186	11.84	1.026628
604283	575189	11.87	1.023253
605707	575237	11.91	1.018608
607241	575193	11.95	1.013276
608738	575194	11.99	1.008241
610062	575146	12.03	1.003625
611365	575168	12.07	0.999338
612566	575125	12.11	0.995169
613554	575022	12.15	0.991505
614368	574966	12.19	0.988593
615090	574891	12.23	0.985923
616065	575087	12.27	0.98338
617221	575394	12.31	0.980636
618380	575676	12.35	0.9778
619127	575668	12.39	0.975302
619617	575396	12.43	0.972716
620168	575165	12.47	0.970076
620877	575119	12.51	0.967574
621546	575176	12.55	0.965573
621984	575178	12.59	0.964139
622067	575049	12.63	0.963407
622026	574999	12.67	0.963364
621787	575054	12.71	0.964346
621465	575056	12.75	0.965413
621293	575044	12.79	0.965937
621261	575021	12.83	0.96596
621329	575108	12.87	0.966046
621004	575085	12.91	0.967035
620524	575059	12.95	0.968524
619860	574944	12.98	0.970306
619066	574852	13.03	0.972601
618192	574889	13.06	0.975623	2	0.934
617053	574927	13.11	0.979532
616005	575044	13.14	0.983426
614769	575011	13.18	0.987418
613504	575078	13.22	0.991871
611883	575073	13.26	0.997267
610071	575049	13.3	1.00325
608168	575008	13.34	1.009496
606121	574965	13.38	1.016242
603781	574960	13.42	1.024139
601217	575004	13.46	1.033003
598477	575024	13.5	1.04242
595760	575054	13.54	1.051837
592781	574982	13.58	1.061838
589628	575031	13.62	1.072924
586225	575119	13.66	1.085081
582554	575088	13.7	1.097824
578922	575087	13.74	1.110617
574791	574921	13.78	1.124679
570729	575112	13.82	1.139869
566316	575225	13.86	1.156154
562295	575575	13.9	1.171978
558001	575643	13.94	1.187905
553512	575719	13.98	1.204702
548542	575584	14.02	1.222677
543549	575530	14.06	1.241195
538661	575548	14.1	1.259742
533504	575457	14.14	1.279102
528071	575307	14.18	1.299512
522464	575107	14.22	1.320643
517335	575160	14.25	1.341017
512106	575134	14.3	1.361711
506904	575035	14.34	1.382249
501578	574968	14.37	1.403623
496715	575005	14.42	1.423689
491905	575061	14.45	1.443799
487386	575267	14.49	1.463416
482702	575382	14.53	1.483584
478049	575387	14.57	1.503421
473304	575170	14.62	1.523059
468853	575043	14.66	1.54194
464705	575042	14.7	1.56012
460776	574987	14.73	1.577297
457114	575007	14.78	1.593694
453565	575027	14.82	1.609713
450128	575024	14.85	1.625267
446779	575021	14.9	1.640536
443748	575038	14.93	1.654525
440959	575161	14.98	1.667863
438360	575267	15.02	1.680336
435862	575373	15.05	1.692406
433505	575351	15.09	1.703422
431375	575306	15.13	1.71334
429512	575341	15.17	1.722321
427809	575396	15.21	1.730645
426075	575259	15.25	1.738468
424522	575061	15.29	1.745235
423439	575063	15.33	1.750469
422612	575111	15.37	1.75464
421860	575082	15.41	1.758181
421149	574980	15.45	1.761269
420899	575051	15.49	1.762737
421014	575184	15.53	1.762651
421180	575117	15.57	1.761606
421280	574910	15.61	1.760384
421488	574779	15.65	1.758907
422040	574796	15.69	1.75629
422886	574910	15.73	1.752598
423991	574969	15.77	1.747469
425172	575028	15.81	1.741987
426494	575097	15.85	1.735881
427858	575066	15.89	1.729237
429330	575018	15.93	1.722039
430993	575027	15.97	1.714161
432694	575123	16.01	1.706443
434506	575228	16.05	1.698266
436315	575276	16.08	1.689935
438223	575259	16.13	1.680947
440103	575113	16.16	1.671668
441988	575013	16.21	1.662568
444028	575000	16.24	1.653099
446099	575100	16.29	1.643934
448345	575270	16.32	1.634263
450324	575342	16.36	1.625507
452358	575464	16.4	1.61672
454101	575413	16.44	1.60867
455806	575340	16.48	1.600742
457442	575325	16.52	1.593358
459057	575346	16.56	1.586222
460703	575414	16.6	1.57914
462160	575337	16.64	1.572406
463544	575296	16.68	1.566142
464794	575314	16.72	1.560695
466007	575330	16.76	1.555419
467052	575308	16.8	1.550758
467939	575237	16.84	1.546623
468642	575243	16.88	1.543573
469315	575249	16.92	1.540658
470018	575342	16.96	1.537926
470663	575366	17	1.535206
471182	575426	17.04	1.533164
471520	575406	17.08	1.531626
471853	575457	17.12	1.530363
472013	575432	17.16	1.52958
472132	575442	17.2	1.5291
472093	575381	17.24	1.529052
472085	575308	17.28	1.528827
472096	575322	17.32	1.528829
472037	575300	17.35	1.529006
471971	575348	17.4	1.529463
471730	575242	17.44	1.530131
471566	575204	17.48	1.530708
471430	575248	17.51	1.531454
471323	575291	17.55	1.532072
471171	575348	17.59	1.532934
470973	575281	17.64	1.533556
470853	575245	17.67	1.53395
470913	575339	17.71	1.534023
470936	575310	17.75	1.53382
470986	575316	17.79	1.533624
470937	575105	17.83	1.533086
471098	575105	17.87	1.532387
471315	575088	17.91	1.531384
471677	575173	17.95	1.530116
471970	575164	17.99	1.528813
472451	575248	18.03	1.527028
472917	575245	18.07	1.525
473436	575230	18.11	1.522702
473951	575076	18.15	1.51993
474679	575130	18.19	1.516982
475474	575143	18.23	1.513604
476378	575234	18.27	1.510041
477196	575217	18.31	1.50647
478135	575286	18.35	1.502693
479026	575339	18.39	1.499072
479921	575372	18.43	1.495371
480888	575455	18.47	1.491547
481793	575522	18.51	1.487938
482665	575502	18.55	1.484167
483477	575454	18.59	1.480557
484297	575441	18.63	1.477044
485101	575395	18.67	1.473486
485920	575428	18.71	1.470152
486688	575415	18.74	1.466874
487406	575438	18.78	1.46394
487926	575363	18.82	1.461491
488434	575356	18.87	1.459337
488920	575396	18.9	1.457445
489313	575425	18.95	1.455904
489589	575393	18.98	1.454636
489715	575383	19.02	1.454074
489718	575354	19.06	1.453958
489509	575304	19.1	1.454654
489110	575299	19.14	1.456305
488574	575365	19.18	1.458783
487856	575440	19.22	1.462059
486895	575478	19.26	1.466228
485625	575456	19.3	1.471494
484035	575428	19.34	1.478105
482233	575422	19.38	1.485715
480242	575416	19.42	1.494159
477936	575365	19.46	1.503826
475398	575337	19.5	1.514621
472519	575258	19.54	1.526769
469439	575249	19.58	1.540118	3	0.929
466188	575270	19.62	1.554411
462593	575299	19.66	1.570354
458785	575373	19.7	1.58753
454463	575321	19.74	1.606712
449804	575255	19.78	1.627562
444891	575146	19.82	1.649646
439614	575055	19.86	1.673737
434297	575094	19.9	1.698773
428555	575124	19.94	1.726113
422652	575160	19.98	1.75462
416500	575085	20.02	1.784355
410134	575043	20.06	1.815721
403808	575054	20.09	1.847566
397243	575082	20.14	1.881204
390890	575254	20.18	1.914803
384430	575429	20.22	1.949522
377981	575583	20.26	1.984686
371437	575504	20.3	2.020139
364952	575446	20.33	2.055972
358882	575459	20.37	2.090336
352899	575607	20.42	2.125261
347144	575640	20.45	2.159021
341375	575566	20.49	2.193047
335937	575395	20.53	2.225295
330898	575289	20.57	2.255842
326093	575288	20.61	2.285768
321685	575359	20.65	2.313868
317507	575403	20.69	2.340773
313735	575472	20.73	2.365471
310330	575532	20.77	2.388013
307118	575569	20.81	2.409432
304182	575512	20.85	2.428884
301565	575529	20.89	2.446624
299314	575529	20.93	2.461955
297436	575631	20.97	2.475196
295804	575752	21.01	2.486884
294403	575756	21.05	2.496612
293304	575685	21.09	2.504012
292449	575480	21.13	2.509256
291996	575516	21.17	2.512556
291801	575581	21.21	2.514154
291945	575618	21.25	2.513276
292252	575589	21.29	2.511022
292836	575599	21.33	2.506973
293481	575610	21.37	2.502511
294249	575514	21.41	2.496822
295268	575437	21.45	2.489475
296464	575391	21.49	2.48104
297919	575457	21.53	2.471257
299420	575484	21.56	2.46107
300984	575446	21.61	2.450275
302799	575481	21.64	2.438098
304732	575484	21.68	2.425089
306875	575586	21.72	2.411112
309032	575588	21.77	2.396788
311219	575629	21.8	2.382504
313534	575587	21.84	2.367192
315913	575507	21.88	2.35144
318381	575348	21.92	2.334952
320955	575280	21.96	2.318235
323621	575406	22	2.301757
326433	575566	22.04	2.284624
329137	575670	22.08	2.268115
331928	575640	22.12	2.250731
334683	575657	22.16	2.233879
337579	575639	22.2	2.216186
340449	575677	22.24	2.198999
343397	575673	22.28	2.181343
346286	575676	22.32	2.164212
349089	575655	22.36	2.147642
351898	575598	22.4	2.131041
354716	575614	22.44	2.114778
357713	575624	22.48	2.097598
360577	575620	22.52	2.081267
363562	575522	22.56	2.06405
366473	575495	22.6	2.047637
369426	575497	22.64	2.031222
372258	575585	22.68	2.01591
375148	575645	22.72	2.0003
378238	575801	22.76	1.98407
381413	575916	22.8	1.967375
384463	575908	22.84	1.951049
387344	575803	22.88	1.935401
390340	575772	22.92	1.919525
393234	575498	22.95	1.903438
396200	575293	23	1.887333
398833	575063	23.04	1.872963
401546	575104	23.07	1.859237
404230	575166	23.12	1.845827
407145	575140	23.15	1.831032
410024	575113	23.19	1.816519
412931	575094	23.23	1.801996
415521	575091	23.27	1.789191
418192	575147	23.31	1.77628
420649	575202	23.35	1.76449
423349	575438	23.39	1.752238
425872	575618	23.43	1.74072
428451	575740	23.47	1.7288
430903	575760	23.51	1.717195
433452	575926	23.55	1.705716
435863	576004	23.59	1.694644
438027	575962	23.63	1.684361
440059	575729	23.67	1.674063
442122	575571	23.71	1.663932
444469	575486	23.75	1.652797
446748	575428	23.79	1.642126
449012	575461	23.83	1.6319
451135	575482	23.87	1.622323
453218	575540	23.91	1.613104
455236	575438	23.95	1.603651
457046	575370	23.99	1.59529
458858	575372	24.03	1.587201
460420	575424	24.07	1.580433
462123	575565	24.11	1.57338
463713	575600	24.15	1.566477
465412	575679	24.19	1.559274
466785	575689	24.22	1.553283
468049	575739	24.26	1.547927
469112	575809	24.31	1.543534
470183	575842	24.35	1.538985
471006	575822	24.38	1.535336
471740	575769	24.42	1.531962
472317	575794	24.46	1.529549
472887	575817	24.5	1.527163
473300	575860	24.54	1.52553
473365	575732	24.58	1.524794
473161	575690	24.62	1.525527
472769	575664	24.66	1.52713
472313	575644	24.7	1.529034
471850	575655	24.74	1.531079
471077	575621	24.78	1.534313
470045	575804	24.82	1.539451
468434	575808	24.86	1.54649
466546	575741	24.9	1.554515
464406	575617	24.94	1.563481
462014	575607	24.98	1.574012
459151	575684	25.02	1.587004
455745	575715	25.06	1.602349
451891	575741	25.1	1.619818
447758	575744	25.14	1.638629
443259	575702	25.18	1.659142
438268	575617	25.22	1.68201
432776	575595	25.26	1.707734
426892	575648	25.3	1.735932
420601	575733	25.34	1.766611
413855	575756	25.38	1.799776
406540	575692	25.42	1.836038
398704	575622	25.46	1.875612
390294	575449	25.5	1.918618
381441	575317	25.54	1.965095
372283	575158	25.58	2.014254
362965	575304	25.62	2.066638
353388	575470	25.65	2.121941
343644	575616	25.69	2.17967
333773	575482	25.74	2.238827
323960	575442	25.77	2.299743
314205	575443	25.81	2.362305
304514	575473	25.85	2.426514
295106	575400	25.89	2.490466
286195	575380	25.93	2.553131
277623	575407	25.97	2.615448
269375	575478	26.01	2.67741
261296	575556	26.05	2.739993
253685	575577	26.09	2.800551	4	0.929
246494	575523	26.13	2.859197
239786	575386	26.17	2.915163
233519	575314	26.21	2.969095
227764	575295	26.25	3.020085
222502	575322	26.29	3.068007
217737	575331	26.33	3.112333
213334	575239	26.37	3.153806
209373	575241	26.41	3.19216
205727	575247	26.45	3.228126
202548	575274	26.49	3.260087
199858	575333	26.53	3.287653
197609	575384	26.57	3.310989
195572	575442	26.61	3.332397
193755	575400	26.65	3.351346
192319	575378	26.69	3.366489
191382	575329	26.73	3.376308
190723	575197	26.77	3.382896
190283	575165	26.81	3.387508
190097	575172	26.85	3.389534
190345	575441	26.89	3.387823
190931	575445	26.93	3.381548
191777	575543	26.97	3.37285
192719	575465	27	3.362547
193785	575533	27.04	3.351502
195028	575551	27.09	3.338484
196562	575534	27.13	3.322393
198314	575488	27.16	3.304072
200235	575471	27.2	3.284287
202205	575396	27.24	3.263989
204392	575366	27.28	3.241871
206729	575332	27.32	3.218487
209212	575404	27.36	3.194314
211793	575514	27.4	3.169617
214443	575616	27.44	3.144537
217200	575634	27.48	3.118463
220090	575668	27.52	3.091539
223110	575627	27.56	3.063508
226376	575730	27.6	3.034139
229633	575730	27.65	3.00491
232951	575821	27.69	2.975881
236092	575734	27.73	2.948167
239247	575680	27.77	2.920813
242440	575607	27.81	2.893427
245648	575568	27.84	2.866391
248816	575497	27.89	2.83992
252003	575435	27.93	2.813658
255214	575423	27.97	2.787709
258505	575462	28.01	2.761631
261874	575584	28.04	2.735571
265267	575643	28.09	2.709441
268641	575723	28.12	2.683864
271812	575572	28.16	2.659317
275019	575524	28.2	2.635146
278175	575458	28.24	2.611565
281395	575430	28.28	2.587917
284509	575414	28.32	2.565341
287720	575434	28.36	2.542449
290938	575479	28.4	2.519852
294199	575507	28.44	2.497145
297420	575497	28.48	2.474829
300571	575443	28.52	2.453074
303836	575433	28.56	2.430932
307124	575378	28.6	2.408713
310551	575533	28.64	2.38656
313880	575607	28.68	2.365006
317194	575580	28.72	2.34342
320591	575470	28.76	2.321233
323884	575370	28.8	2.299967
327184	575442	28.84	2.279481
330282	575442	28.88	2.260199
333465	575394	28.92	2.240403
336900	575440	28.96	2.219598
340427	575592	29	2.198829
343775	575636	29.04	2.178961
347029	575631	29.08	2.159667
350359	575578	29.12	2.139938
353856	575656	29.16	2.119894
357250	575647	29.2	2.10033
360557	575618	29.24	2.081374
363861	575595	29.28	2.062628
367244	575614	29.32	2.043759
370554	575536	29.35	2.025123
373973	575524	29.4	2.006288
377358	575431	29.43	1.98752
380780	575409	29.47	1.968971
384340	575361	29.52	1.94976
387976	575363	29.55	1.930501
391604	575371	29.59	1.911485
395142	575497	29.63	1.89353
398548	575461	29.67	1.875841
402045	575460	29.71	1.857962
405523	575264	29.75	1.839641
409041	575241	29.79	1.821885
412508	575181	29.83	1.804402
415863	575147	29.87	1.787707
419271	575175	29.91	1.771107
422672	575205	29.95	1.754684
426182	575310	29.99	1.738136
429595	575365	30.03	1.722011
433094	575497	30.07	1.705882
436535	575506	30.11	1.689722
439924	575480	30.15	1.673806
443131	575296	30.19	1.65829
446186	575179	30.23	1.643816
449224	575083	30.27	1.62959
452495	575156	30.31	1.615005
455822	575309	30.35	1.60056
459056	575427	30.39	1.586514
462089	575468	30.43	1.573186
465123	575441	30.47	1.559699
468433	575454	30.51	1.545236
471665	575367	30.55	1.530858
474710	575340	30.59	1.517595
477664	575345	30.63	1.50492
480828	575524	30.66	1.492048
484176	575597	30.7	1.47811
487522	575730	30.74	1.464491
490487	575685	30.79	1.451925
493353	575709	30.82	1.440089
496114	575665	30.86	1.428514
499018	575673	30.9	1.4166
502012	575714	30.94	1.404506
504850	575717	30.98	1.392982
507777	575806	31.02	1.38147
510597	575763	31.06	1.369985
513454	575733	31.1	1.358462
516182	575701	31.14	1.347506
518544	575609	31.18	1.337837
521050	575579	31.22	1.327866
523719	575626	31.26	1.317579
526682	575795	31.3	1.306636
529468	575923	31.34	1.296296
532030	575930	31.38	1.286444
534676	575848	31.42	1.276002
537232	575688	31.46	1.265675
539833	575601	31.5	1.255484
542179	575616	31.54	1.246664
544522	575665	31.58	1.238016
546931	575705	31.62	1.229126
549350	575766	31.66	1.220313
551580	575725	31.7	1.211878
553501	575704	31.74	1.20469
555267	575541	31.78	1.197592
557423	575575	31.82	1.189784
559599	575578	31.86	1.181823
561829	575681	31.89	1.174051
563655	575675	31.94	1.167391
565622	575664	31.98	1.160224
567724	575687	32.02	1.152716
569771	575737	32.06	1.145529
571535	575715	32.09	1.139126
573166	575769	32.14	1.133487
575001	575847	32.18	1.127224
576925	575959	32.21	1.120787
578694	575887	32.25	1.114267
580324	575805	32.29	1.108221
581900	575791	32.33	1.102622
583629	575809	32.37	1.096615
585271	575842	32.41	1.090984
586810	575864	32.45	1.085689
588207	575943	32.49	1.081104
589414	575928	32.53	1.076856
590709	575884	32.57	1.07221
592042	575851	32.61	1.06748	5	0.93
593351	575872	32.65	1.063036
594489	575858	32.69	1.059066
595424	575873	32.73	1.055903
596559	575882	32.77	1.052039
597646	575883	32.81	1.048317
598671	575822	32.85	1.044594
599701	575898	32.89	1.041347
600619	575932	32.93	1.038338
601702	576047	32.97	1.035061
602498	576060	33.01	1.032402
603318	576057	33.05	1.029608
603955	576084	33.09	1.027545
604503	576093	33.13	1.025721
605070	576324	33.17	1.024623
605206	576256	33.21	1.023922
605260	576255	33.24	1.023736
605020	576147	33.29	1.024164
604922	576154	33.33	1.02452
604644	576094	33.37	1.025248
604193	575966	33.4	1.02632
603740	576037	33.44	1.028107
603164	576110	33.48	1.030319
602504	576252	33.52	1.033063
601330	576200	33.56	1.03687
599958	576137	33.6	1.04132
598376	576102	33.64	1.046598
596685	576141	33.68	1.052527
594658	576152	33.72	1.059528
592428	576122	33.76	1.067109
590070	576017	33.8	1.074897
587664	576020	33.84	1.083267
584870	575997	33.88	1.092937
581833	575976	33.92	1.103515
578410	575841	33.96	1.115108
574677	575689	34	1.127816
570613	575691	34.04	1.142344
566143	575760	34.08	1.158681
561592	575834	34.12	1.175458
556888	575963	34.16	1.193127
551798	576115	34.2	1.212455
546301	576317	34.24	1.233658
540308	576290	34.28	1.256132
534331	576133	34.32	1.278335
528272	575960	34.36	1.301055
522107	575857	34.4	1.324708
515973	575960	34.44	1.349255
509676	576056	34.48	1.37472
503473	576163	34.52	1.400155
497157	576146	34.56	1.425925
490773	576167	34.6	1.452444
484243	576187	34.64	1.479923
477857	576156	34.68	1.506975
471883	576173	34.72	1.532777
466268	576217	34.76	1.557426
460739	576270	34.8	1.582022
455216	576183	34.84	1.606388
450044	576112	34.88	1.629516
445091	575997	34.92	1.651751
440506	576026	34.96	1.673041
435924	575987	35	1.694297
431566	576038	35.04	1.715036
427479	576014	35.08	1.734421
423908	576103	35.12	1.751901
420663	576197	35.16	1.767958
417535	576259	35.2	1.783449
414488	576243	35.24	1.798379
411875	576247	35.27	1.811333
409662	576201	35.31	1.822193
407719	576131	35.35	1.831672
405827	576059	35.4	1.840933
404212	576071	35.43	1.849135
402929	576091	35.47	1.855711
401996	576077	35.51	1.860404
401186	575980	35.55	1.864187
400535	575979	35.59	1.867506
399993	575872	35.63	1.869897
399761	575884	35.67	1.871126
399801	575852	35.71	1.870808
400150	575983	35.75	1.869488
400651	576048	35.79	1.867159
401179	576005	35.83	1.864311
401937	576005	35.87	1.860449
402815	576016	35.91	1.856023
403901	576047	35.95	1.850624
404977	576005	35.99	1.845032
406306	576021	36.03	1.838385
407755	576118	36.07	1.831445
409377	576159	36.11	1.823468
410901	576129	36.15	1.815758
412668	576182	36.19	1.807167
414496	576292	36.23	1.798514
416584	576460	36.27	1.788829
418508	576436	36.31	1.779315
420519	576371	36.35	1.769276
422446	576257	36.39	1.759517
424653	576295	36.43	1.74899
426810	576299	36.47	1.738637
429013	576205	36.51	1.72777
431153	576126	36.55	1.717308
433494	576167	36.58	1.706374
435891	576278	36.63	1.695485
438338	576311	36.66	1.684148
440778	576371	36.7	1.673003
443165	576313	36.74	1.661747
445599	576287	36.78	1.650447
448016	576191	36.82	1.639038
450524	576202	36.86	1.627655
453009	576178	36.9	1.616315
455483	576049	36.94	1.604713
458186	576167	36.98	1.593025
460807	576163	37.02	1.58134
463462	576266	37.06	1.569951
466040	576263	37.1	1.55859
468724	576287	37.14	1.546925
471528	576391	37.18	1.535091
474180	576339	37.22	1.52343
476758	576405	37.26	1.512571
479081	576216	37.3	1.501954
481548	576169	37.34	1.491278
484028	576047	37.38	1.480334
486646	576101	37.42	1.469489
489215	576142	37.46	1.458861
491846	576203	37.5	1.448104
494545	576205	37.54	1.436913
497240	576134	37.58	1.425541
499897	576096	37.62	1.414502
502541	576075	37.66	1.403634
505038	575970	37.7	1.39312
507653	575914	37.74	1.382354
510201	575951	37.78	1.372241
512855	576064	37.82	1.362026
515355	576106	37.86	1.352226
517891	576099	37.9	1.342157
520587	576212	37.93	1.331934
523206	576274	37.98	1.321886
525670	576264	38.02	1.312238
527848	576117	38.06	1.303255
530214	576115	38.09	1.294097
532667	576144	38.13	1.284756
534961	576049	38.17	1.275626
537181	576071	38.21	1.26723
539249	576029	38.25	1.259219
541500	576063	38.29	1.250817
543807	575996	38.33	1.24188
545997	575838	38.37	1.233095
548288	575947	38.41	1.224915
550322	575904	38.45	1.217186
552596	576096	38.49	1.209431
554927	576251	38.53	1.201368
557073	576224	38.57	1.193375
559060	576075	38.61	1.185561
560952	575912	38.65	1.178069
563109	576000	38.69	1.170529
565223	576118	38.73	1.163281
567223	576178	38.77	1.156266
569133	576219	38.81	1.149534
570954	576276	38.85	1.1432
572648	576191	38.89	1.136836
574438	576289	38.93	1.130799
576272	576403	38.97	1.124681
577845	576375	39.01	1.119004
579241	576252	39.05	1.11363
580565	576020	39.09	1.108135
582047	575999	39.13	1.102844	6	0.929
583491	575976	39.17	1.097692
584733	576024	39.21	1.093512
585746	576039	39.25	1.090024
586658	575971	39.29	1.086599
587869	576022	39.33	1.082561
589271	576120	39.36	1.078035
590613	576275	39.41	1.073931
591643	576287	39.44	1.070408
592564	576174	39.48	1.066824
593587	576080	39.52	1.062961
594669	576060	39.56	1.059164
595589	576099	39.6	1.056139
596231	576074	39.64	1.053846
596797	576043	39.68	1.051795
597225	576018	39.72	1.050239
597474	575941	39.76	1.049112
597570	575838	39.8	1.048418
597982	575903	39.84	1.047238
598336	575969	39.88	1.046262
598414	576009	39.92	1.046137
598078	575910	39.96	1.046935
597845	575921	40	1.047771
597845	575986	40.04	1.048002
597700	576041	40.08	1.048694
597198	576081	40.12	1.050555
596280	576085	40.16	1.053717
595238	576039	40.2	1.057132
594267	576031	40.24	1.060444
593119	576087	40.28	1.0646
591541	576055	40.32	1.069937
589750	576027	40.36	1.076042
588105	575978	40.4	1.081583
586716	575973	40.44	1.086404
585232	575951	40.48	1.091507
583363	575903	40.52	1.097882
581180	575859	40.55	1.105397
578866	575770	40.6	1.113243
576370	575730	40.64	1.121943
573711	575814	40.68	1.131703
570649	575782	40.72	1.142539
567709	575806	40.76	1.153193
564780	575792	40.8	1.163727
561859	575859	40.84	1.174575
558730	575877	40.88	1.186065
555400	575914	40.91	1.198428
552022	575924	40.96	1.210946
548721	575964	41	1.22336
545358	575904	41.04	1.235726
541945	575867	41.08	1.24844
538260	575724	41.12	1.261892
534784	575786	41.15	1.275368
531287	575819	41.19	1.288909
527888	575818	41.24	1.302038
524552	575755	41.27	1.314786
521449	575770	41.31	1.326979
518561	575926	41.35	1.338897
515689	575943	41.39	1.350321
512931	576022	41.43	1.361574
510257	576012	41.47	1.372233
507597	576039	41.51	1.383023
504913	575959	41.55	1.393587
502314	575932	41.59	1.40405
499863	575910	41.63	1.41398
497609	575909	41.67	1.423224
495434	575904	41.71	1.432169
493373	575878	41.75	1.440607
491505	575922	41.79	1.448525
489737	575885	41.83	1.455766
488099	575955	41.87	1.46287
486555	576060	41.91	1.469726
485225	576196	41.95	1.475809
483970	576215	41.99	1.481176
482755	576057	42.03	1.485758
481555	575916	42.07	1.49035
480541	575937	42.11	1.494737
479673	576056	42.15	1.498859
478966	576154	42.19	1.502225
478357	576090	42.23	1.504601
477811	576031	42.27	1.506728
477364	576018	42.31	1.508597
477150	576130	42.35	1.509912
477010	576129	42.39	1.510509
477102	576182	42.43	1.510303
477172	576157	42.46	1.509914
477401	576232	42.51	1.509199
477633	576231	42.54	1.508201
477999	576262	42.59	1.506744
478496	576269	42.63	1.504642
478994	576156	42.66	1.502113
479617	576090	42.7	1.499219
480274	576009	42.74	1.49613
481076	576016	42.78	1.492741
481992	576032	42.82	1.488906
483071	576084	42.86	1.484515
484168	576090	42.9	1.479895
485278	576094	42.94	1.475224
486417	576041	42.98	1.470239
487772	576077	43.02	1.464675
489154	576018	43.06	1.458676
490692	576097	43.1	1.452533
492219	576119	43.14	1.446254
493868	576178	43.18	1.43962
495538	576156	43.22	1.432635
497295	576134	43.26	1.425315
499070	576128	43.3	1.418003
500813	576070	43.34	1.410664
502699	576101	43.38	1.403083
504676	576116	43.42	1.395105
506684	576117	43.46	1.386984
508577	576055	43.5	1.379134
510403	575986	43.54	1.371555
512324	575986	43.58	1.363869
514452	576037	43.62	1.355569
516683	576097	43.66	1.346928
518894	576120	43.69	1.338272
521081	576243	43.74	1.330104
523238	576305	43.77	1.321871
525490	576402	43.82	1.313428
527602	576365	43.86	1.30509
529588	576280	43.89	1.297101
531409	576157	43.93	1.28964
533279	576110	43.98	1.282286
535285	576203	44.01	1.274934
537339	576291	44.05	1.26741
539393	576404	44.09	1.260005
541340	576433	44.13	1.252735
543198	576413	44.17	1.245654
545103	576275	44.21	1.238001
547109	576254	44.25	1.23041
549028	576226	44.29	1.223146
551042	576312	44.33	1.21596
552945	576284	44.37	1.208806
554892	576327	44.41	1.201767
556689	576256	44.45	1.194899
558370	576207	44.49	1.188556
559991	576152	44.53	1.182429
561509	576135	44.57	1.17683
563135	576124	44.61	1.170874
564706	576031	44.65	1.164844
566080	575921	44.69	1.159481
567228	575823	44.73	1.154987
568587	575866	44.77	1.150244
570114	575919	44.81	1.144944
571718	576038	44.85	1.139619
573017	576097	44.89	1.135184
573906	576017	44.93	1.131728
574779	575967	44.97	1.128441
575824	575982	45.01	1.124777
577029	576068	45.05	1.120806
578073	576092	45.09	1.117192
578943	576169	45.13	1.114389
579824	576236	45.17	1.111515
580716	576193	45.21	1.108217
581525	576043	45.25	1.104836
582177	575960	45.29	1.102248
582739	576035	45.32	1.100541
583242	576102	45.36	1.099013
583493	576006	45.4	1.097792
583640	575937	45.44	1.097031
583505	575867	45.48	1.097256
583504	575943	45.52	1.097529
583474	575943	45.56	1.097635
583465	575987	45.6	1.097822
583249	576015	45.64	1.09868	7	0.929
582854	576011	45.68	1.100052
582482	576027	45.72	1.101415
582073	576061	45.76	1.102973
581515	576176	45.8	1.105344
580714	576279	45.84	1.10853
579687	576281	45.88	1.112158
578693	576276	45.92	1.115652
577594	576159	45.96	1.119126
576486	576178	46	1.123123
575127	576159	46.04	1.127884
573788	576197	46.08	1.132788
572512	576201	46.12	1.137358
571166	576076	46.16	1.14173
569665	575994	46.2	1.146823
568164	576014	46.24	1.152292
566784	576171	46.28	1.157826
565405	576303	46.31	1.163279
563708	576298	46.36	1.169411
561991	576270	46.39	1.175554
560287	576310	46.44	1.181909
558590	576337	46.48	1.188212
556774	576301	46.52	1.194747
554922	576211	46.55	1.201245
553148	576136	46.6	1.20753
551365	576120	46.64	1.214079
549625	576122	46.68	1.220553
547875	576133	46.71	1.227118
546208	576180	46.75	1.23352
544446	576164	46.79	1.240074
542724	576162	46.83	1.246549
541024	576104	46.87	1.252762
539456	576106	46.91	1.258708
537963	576071	46.95	1.264254
536570	576079	46.99	1.269587
535169	576040	47.03	1.274798
533846	576006	47.07	1.279742
532626	576008	47.11	1.284431
531531	576032	47.15	1.288727
530477	576045	47.19	1.292834
529416	576035	47.23	1.296895
528288	575963	47.27	1.301004
527259	575937	47.31	1.3049
526380	575960	47.35	1.308396
525732	576118	47.39	1.311478
525034	576187	47.43	1.314441
524293	576184	47.47	1.31732
523624	576155	47.51	1.31983
523097	576188	47.55	1.322007
522573	576160	47.59	1.323959
522066	576087	47.63	1.325685
521587	576022	47.67	1.327333
521345	576098	47.71	1.328552
521046	576141	47.75	1.329879
520758	576185	47.79	1.331166
520444	576132	47.83	1.332212
520322	576113	47.87	1.332624
520338	576059	47.91	1.33237
520393	576121	47.94	1.332374
520511	576170	47.99	1.332084
520807	576275	48.02	1.331293
521224	576280	48.06	1.329673
521686	576241	48.1	1.327722
522134	576188	48.14	1.325778
522647	576128	48.18	1.323555
523332	576208	48.22	1.321159
524019	576214	48.26	1.318496
524847	576310	48.3	1.315607
525664	576300	48.34	1.312389
526524	576265	48.38	1.30892
527367	576137	48.42	1.305192
528313	576064	48.46	1.301266
529430	576112	48.5	1.297115
530610	576092	48.54	1.292488
531803	576046	48.58	1.28773
533101	576090	48.62	1.282898
534394	576143	48.66	1.278129
535704	576151	48.7	1.273148
536978	576048	48.74	1.267922
538189	575921	48.78	1.262862
539467	575873	48.82	1.257838
540662	575797	48.86	1.253041
541937	575810	48.9	1.248267
543338	575766	48.94	1.242828
544912	575815	48.98	1.237084
546527	575856	49.02	1.231174
548096	575958	49.06	1.225671
549601	575948	49.1	1.220025
551107	575896	49.14	1.214241
552498	575841	49.18	1.208888
553867	575822	49.22	1.203756
555274	575892	49.26	1.198814
556728	575896	49.29	1.193477
558200	576004	49.33	1.188458
559479	575963	49.38	1.18363
560665	575945	49.41	1.179233
561779	575891	49.45	1.17498
563038	575887	49.49	1.170385
564268	575877	49.53	1.165885
565364	575872	49.57	1.161896
566184	575932	49.61	1.159144
566840	575941	49.65	1.156807
567615	575901	49.69	1.153869
568524	575830	49.73	1.150343
569495	575862	49.77	1.146965
570355	575952	49.81	1.144197
570948	575991	49.85	1.142209
571661	576033	49.89	1.139805
572337	576004	49.93	1.137284
573100	576046	49.97	1.134707
573657	576065	50.01	1.132787
574064	576047	50.05	1.131272
574455	576084	50.09	1.13001
574832	576133	50.13	1.128842
575170	576247	50.17	1.128044
575333	576286	50.21	1.127602
575276	576262	50.25	1.12772
575156	576237	50.29	1.128058
575160	576258	50.33	1.128118
574986	576259	50.37	1.128741
574582	576226	50.41	1.130062
574003	576097	50.45	1.131667
573661	576082	50.49	1.132833
573424	576068	50.53	1.133629
573137	576185	50.57	1.135069
572507	576179	50.6	1.137298
571724	576117	50.64	1.139878
570973	576022	50.68	1.14223
570325	575954	50.72	1.144312
569687	575940	50.76	1.146552
568909	576018	50.8	1.149625
568216	576141	50.84	1.152556
567579	576213	50.88	1.155107
567015	576158	50.92	1.156946
566344	576085	50.96	1.159109
565546	576025	51	1.161781
564748	576018	51.04	1.164646
563925	575980	51.08	1.167495
563178	575973	51.12	1.170182
562373	576035	51.16	1.173329
561520	576136	51.2	1.176794
560735	576312	51.24	1.180281
560044	576449	51.28	1.18329
559125	576349	51.32	1.186296
558083	576195	51.36	1.189566
556975	575956	51.4	1.192783
556179	575946	51.44	1.195674
555523	575962	51.48	1.198145
554893	576043	51.52	1.200755
554132	576059	51.56	1.20362
553580	576314	51.6	1.206564
552807	576296	51.64	1.20936
552142	576273	51.68	1.211741
551124	576038	51.72	1.214682
550267	576016	51.75	1.217788
549609	576123	51.8	1.220616
549127	576146	51.84	1.222493
548787	576195	51.88	1.223935
548404	576219	51.91	1.225448
548013	576209	51.95	1.226872
547627	576149	51.99	1.228101
547334	576146	52.04	1.229185
547065	576158	52.07	1.230234
546906	576279	52.11	1.231258
546664	576267	52.15	1.232121
546488	576272	52.19	1.232798	8	0.934
546269	576151	52.23	1.233188
546176	576151	52.27	1.233537
546168	576181	52.31	1.233673
546258	576247	52.35	1.23357
546331	576196	52.39	1.233116
546512	576211	52.43	1.232491
546600	576268	52.47	1.232364
546766	576341	52.51	1.232002
546944	576321	52.55	1.231265
547280	576239	52.59	1.229717
547547	576120	52.63	1.228297
547798	576010	52.67	1.226968
548141	575972	52.71	1.225553
548720	576048	52.75	1.223662
549350	576100	52.79	1.221499
549941	576151	52.83	1.21948
550409	576105	52.87	1.217576
550994	576072	52.91	1.215286
551715	576000	52.95	1.212354
552436	575858	52.99	1.209178
553094	575745	53.03	1.20634
553664	575675	53.07	1.203984
554535	575834	53.11	1.201333
555558	576011	53.15	1.19819
556542	576072	53.19	1.194786
557253	576012	53.22	1.191961
557840	575928	53.26	1.189508
558455	575771	53.3	1.186696
559265	575624	53.34	1.183208
560139	575544	53.38	1.179728
561109	575695	53.43	1.176725
561839	575809	53.46	1.17447
562498	575813	53.5	1.172085
563195	575720	53.54	1.169221
563929	575636	53.58	1.166258
564519	575618	53.62	1.164054
564951	575562	53.66	1.16229
565557	575547	53.7	1.160043
566347	575508	53.74	1.157048
567106	575495	53.78	1.154262
567784	575563	53.82	1.152059
568402	575623	53.86	1.150046
569056	575691	53.9	1.147935
569651	575668	53.94	1.145715
570099	575678	53.98	1.144142
570471	575790	54.02	1.143205
570853	575934	54.06	1.142347
571342	576073	54.1	1.141089
571780	576102	54.14	1.139624
572078	576152	54.18	1.138736
572221	576100	54.22	1.138039
572449	576145	54.26	1.137384
572677	576147	54.3	1.136576
572826	576198	54.34	1.136225
572830	576196	54.38	1.136204
572813	576207	54.41	1.136304
572834	576292	54.46	1.136531
572719	576257	54.5	1.136817
572505	576241	54.53	1.137525
572102	576120	54.57	1.138536
571911	576171	54.62	1.1394
571704	576152	54.65	1.140074
571673	576217	54.69	1.140415
571441	576158	54.73	1.141036
571184	576075	54.77	1.141662
570917	575969	54.81	1.142242
570818	576022	54.85	1.142785
570693	576084	54.89	1.143454
570403	576156	54.93	1.144749
570050	576156	54.97	1.146016
569845	576302	55.01	1.14727
569683	576353	55.05	1.148033
569412	576336	55.09	1.148946
568940	576230	55.13	1.150267
568533	576156	55.17	1.151468
568274	576191	55.21	1.152525
568033	576145	55.25	1.15323
567767	576163	55.29	1.154252
567398	576127	55.33	1.155454
567033	576089	55.37	1.156636
566661	576017	55.41	1.157723
566336	575952	55.45	1.158666
566095	575968	55.49	1.159594
565987	576060	55.53	1.160311
565905	576153	55.57	1.160938
565866	576244	55.61	1.161402
565689	576199	55.65	1.161882
565488	576120	55.69	1.162329
565280	576004	55.73	1.162669
565228	575998	55.77	1.162836
565293	576071	55.81	1.16286
565355	576123	55.84	1.162821
565434	576189	55.89	1.162769
565401	576141	55.92	1.162718
565489	576202	55.96	1.162616
565557	576215	56	1.162416
565656	576226	56.04	1.162097
565631	576116	56.09	1.161797
565634	576037	56.12	1.161506
565736	576021	56.16	1.16108
565980	576070	56.2	1.160372
566212	576088	56.24	1.159597
566460	576147	56.28	1.158911
566642	576176	56.32	1.158356
566921	576251	56.36	1.157615
567083	576177	56.4	1.156768
567346	576143	56.44	1.155699
567587	576108	56.48	1.154705
567877	576088	56.52	1.153589
568223	576093	56.56	1.152361
568674	576149	56.6	1.150936
569216	576279	56.64	1.149448
569656	576311	56.68	1.147981
569891	576108	56.72	1.146416
570095	575860	56.76	1.144803
570425	575714	56.8	1.1431
570884	575742	56.84	1.141554
571371	575802	56.88	1.140022
571819	575815	56.92	1.138465
572286	575815	56.96	1.136795
572698	575780	57	1.135198
573109	575765	57.04	1.133677
573561	575780	57.07	1.132117
574040	575781	57.12	1.130412
574578	575894	57.15	1.128897
575061	576022	57.19	1.127632
575475	576128	57.24	1.126536
575819	576116	57.27	1.125271
576117	576055	57.32	1.123996
576482	576080	57.36	1.122789
576785	576116	57.39	1.121841
577089	576173	57.44	1.120966
577381	576178	57.47	1.119948
577601	576090	57.51	1.118856
577871	576065	57.55	1.117811
578193	576114	57.59	1.116846
578565	576174	57.63	1.115743
578966	576206	57.67	1.114439
579250	576161	57.71	1.113275
579579	576222	57.75	1.11233
579796	576215	57.79	1.111539
580111	576309	57.83	1.110762
580307	576283	57.87	1.109978
580507	576294	57.91	1.109312
580607	576239	57.95	1.108765
580702	576199	57.99	1.108288
580780	576137	58.03	1.107793
580949	576153	58.07	1.107254
581272	576339	58.11	1.106777
581588	576563	58.15	1.106461
581742	576681	58.19	1.106338
581775	576715	58.23	1.106342
581668	576587	58.27	1.106264
581584	576466	58.31	1.10613
581541	576376	58.35	1.105962
581539	576298	58.39	1.105692
581738	576339	58.43	1.105138
581846	576219	58.47	1.104332
582133	576249	58.5	1.103429
582358	576203	58.55	1.102475
582614	576181	58.59	1.101498
582815	576103	58.62	1.100515
582996	576025	58.67	1.099603
583257	576021	58.71	1.098673	9	0.929
583489	576008	58.74	1.097813
583723	576018	58.78	1.097028
583897	576015	58.82	1.096408
584052	576019	58.86	1.095879
584207	576041	58.9	1.095414
584416	576128	58.94	1.094991
584582	576191	58.98	1.094634
584713	576228	59.02	1.094307
584821	576223	59.06	1.093911
584950	576185	59.1	1.093325
585144	576189	59.14	1.09266
585642	576505	59.18	1.092042
585985	576698	59.22	1.091528
586164	576727	59.26	1.091006
586097	576464	59.3	1.090307
586304	576439	59.34	1.089496
586462	576350	59.38	1.088629
586541	576180	59.42	1.087749
586734	576092	59.46	1.086764
587188	576222	59.5	1.085643
587668	576327	59.54	1.084344
588024	576303	59.58	1.083019
588331	576213	59.62	1.081632
588695	576221	59.66	1.080395
588997	576190	59.7	1.079235
589194	576119	59.74	1.078299
589458	576124	59.78	1.0774
589749	576118	59.82	1.076369
590061	576086	59.86	1.075173
590372	576013	59.9	1.073835
590709	575992	59.94	1.072593
591102	576019	59.97	1.071328
591399	575973	60.01	1.070137
591818	576019	60.05	1.068851
592242	576061	60.09	1.067535
592720	576188	60.13	1.066335
592971	576131	60.17	1.065267
593267	576164	60.21	1.064363
593557	576204	60.25	1.063505
593882	576286	60.29	1.062676
594142	576301	60.33	1.061834
594387	576238	60.37	1.060766
594746	576238	60.41	1.059531
595112	576212	60.45	1.05818
595413	576134	60.49	1.056868
595614	575982	60.53	1.055638
595774	575821	60.57	1.054516
595995	575760	60.61	1.053541
596240	575742	60.65	1.052636
596487	575741	60.69	1.051785
596797	575792	60.73	1.050903
597110	575842	60.77	1.050008
597540	576017	60.81	1.049156
597747	575974	60.85	1.048295
597934	575932	60.89	1.047506
598092	575843	60.93	1.046649
598512	576007	60.97	1.045795
598855	576104	61.01	1.044968
599246	576285	61.05	1.044275
599350	576262	61.09	1.043838
599382	576171	61.13	1.043406
599373	576002	61.16	1.042836
599506	575902	61.21	1.042027
599706	575851	61.24	1.041163
600004	575911	61.29	1.04036
600221	575912	61.33	1.039624
600505	575984	61.37	1.038911
600775	576009	61.41	1.038081
601102	576064	61.44	1.037163
601408	576090	61.49	1.036214
601643	576058	61.52	1.0353
601889	576042	61.56	1.034407
602206	576076	61.6	1.033451
602519	576100	61.64	1.032473
602783	576071	61.68	1.031473
603046	576045	61.72	1.030488
603256	575983	61.76	1.029556
603473	575951	61.8	1.028706
603687	575966	61.84	1.028034
603827	575915	61.88	1.027378
604055	575926	61.92	1.026645
604245	575838	61.96	1.025689
604583	575886	62	1.024715
604882	575921	62.04	1.023828
605161	575961	62.08	1.023027
605311	575856	62.12	1.022146
605519	575776	62.16	1.021159
605815	575788	62.2	1.020202
606152	575884	62.24	1.019405
606444	575935	62.28	1.018601
606796	576009	62.32	1.017676
607112	575979	62.36	1.016505
607424	575940	62.4	1.015315
607648	575833	62.44	1.01418
607921	575797	62.48	1.013133
608315	575859	62.52	1.012028
608699	575899	62.56	1.010879
609029	575909	62.6	1.009805
609155	575761	62.64	1.008856
609361	575700	62.68	1.007948
609656	575680	62.71	1.006886
610118	575808	62.76	1.005791
610472	575859	62.79	1.004785
610856	575961	62.84	1.003861
611154	575961	62.87	1.002863
611554	576016	62.91	1.00172
611900	576024	62.95	1.000591
612248	576071	62.99	0.999595
612572	576135	63.03	0.998739
612871	576179	63.07	0.997897
613154	576235	63.11	0.997151
613275	576175	63.15	0.996535
613306	576101	63.19	0.996168
613331	575965	63.23	0.995602
613614	576010	63.27	0.994818
613990	576073	63.31	0.993788
614388	576182	63.35	0.99285
614631	576143	63.39	0.991902
614868	576101	63.43	0.990964
615034	575975	63.47	0.989964
615168	575824	63.51	0.988982
615389	575765	63.55	0.988037
615738	575829	63.59	0.987105
616197	575990	63.63	0.986152
616593	576079	63.67	0.985154
616941	576142	63.71	0.984223
617163	576121	63.75	0.983412
617423	576135	63.79	0.9826
617634	576097	63.83	0.981766
617881	576069	63.87	0.980848
618200	576134	63.91	0.980023
618412	576125	63.95	0.97929
618660	576167	63.98	0.978618
618776	576073	64.03	0.977901
619009	576080	64.07	0.977155
619210	576055	64.11	0.976402
619436	576048	64.14	0.975631
619826	576152	64.18	0.974712
620249	576252	64.22	0.973672
620710	576357	64.26	0.972524
621006	576309	64.3	0.971378
621311	576274	64.34	0.970249
621543	576189	64.38	0.969184
621747	576081	64.42	0.968129
621935	575951	64.46	0.967048
622304	575993	64.5	0.965984
622697	576066	64.54	0.964951
623182	576231	64.58	0.963944
623409	576163	64.62	0.962958
623669	576111	64.66	0.96192
623868	576020	64.7	0.960944
624222	576055	64.74	0.959907
624558	576085	64.78	0.958913
624809	576029	64.82	0.957892
624987	575928	64.86	0.95695
625254	575944	64.9	0.956133
625622	576087	64.94	0.955437
625969	576219	64.98	0.954771
626255	576281	65.02	0.954057
626457	576264	65.06	0.953337
626651	576264	65.1	0.952703
626797	576215	65.14	0.952053
627048	576203	65.18	0.951191
627445	576257	65.22	0.950087	10	0.929
627886	576322	65.25	0.948881
628307	576370	65.3	0.94768
628705	576403	65.34	0.946501
629030	576370	65.38	0.945326
629321	576316	65.41	0.944188
629697	576334	65.46	0.94303
630122	576395	65.5	0.941866
630602	576495	65.53	0.940663
630869	576426	65.58	0.939552
631171	576401	65.61	0.938484
631513	576426	65.65	0.937464
631917	576496	65.69	0.936404
632378	576586	65.73	0.935232
632808	576659	65.77	0.9341
633063	576580	65.81	0.932995
633210	576442	65.85	0.93203
633299	576251	65.89	0.931065
633624	576270	65.93	0.930082
633926	576286	65.97	0.929164
634074	576178	66.01	0.928303
634256	576109	66.05	0.927471
634564	576133	66.09	0.926563
635080	576323	66.13	0.925574
635432	576351	66.17	0.92454
635692	576298	66.21	0.923515
636015	576299	66.25	0.922479
636351	576311	66.29	0.921441
636858	576464	66.33	0.920354
637130	576388	66.37	0.919211
637524	576433	66.41	0.918106
637772	576351	66.45	0.917019
638226	576454	66.49	0.915928
638543	576422	66.53	0.914799
638850	576368	66.57	0.913624
639035	576209	66.61	0.912467
639436	576225	66.64	0.91124
639867	576259	66.69	0.909982
640234	576242	66.73	0.908748
640521	576212	66.77	0.907725
640791	576224	66.8	0.906905
641140	576327	66.85	0.906157
641407	576321	66.88	0.905284
641743	576376	66.92	0.904407
641965	576327	66.96	0.903526
642203	576296	67	0.902657
642273	576092	67.04	0.90171
642622	576129	67.08	0.90073
643062	576242	67.12	0.89973
643487	576337	67.16	0.898716
643718	576264	67.2	0.897722
643960	576200	67.24	0.896726
644233	576143	67.28	0.895656
644544	576118	67.32	0.89458
644790	576049	67.36	0.893554
645168	576113	67.4	0.892582
645490	576115	67.44	0.891568
645908	576208	67.48	0.890574
646188	576200	67.52	0.889659
646429	576183	67.56	0.888836
646623	576118	67.6	0.887991
646880	576103	67.64	0.887124
647344	576260	67.68	0.886215
647649	576287	67.72	0.885347
647828	576235	67.76	0.884597
647877	576077	67.8	0.883881
647916	575895	67.84	0.883111
648196	575901	67.88	0.882249
648494	575943	67.92	0.881457
648805	576042	67.95	0.880828
648907	575973	68	0.880261
648976	575829	68.04	0.879532
649135	575713	68.08	0.878619
649401	575668	68.12	0.87762
649780	575723	68.16	0.876622
650250	575837	68.19	0.875548
650681	575901	68.23	0.874419
651099	575964	68.27	0.873329
651416	575953	68.31	0.872294
651951	576126	68.35	0.871229
652279	576097	68.39	0.870097
652551	576033	68.43	0.869016
652679	575870	68.47	0.868036
653028	575907	68.51	0.867074
653400	575943	68.55	0.866036
653753	575946	68.59	0.864942
653934	575838	68.63	0.863992
654208	575842	68.67	0.863149
654464	575868	68.71	0.862441
654669	575822	68.75	0.861636
654844	575746	68.79	0.860819
655009	575658	68.83	0.859991
655255	575655	68.87	0.859212
655449	575600	68.91	0.858411
655820	575679	68.95	0.857534
656242	575779	68.99	0.856573
656680	575875	69.03	0.855549
657001	575855	69.07	0.854478
657304	575819	69.11	0.853407
657700	575867	69.15	0.852345
658037	575871	69.19	0.851311
658352	575862	69.23	0.8503
658622	575843	69.27	0.849393
658855	575778	69.31	0.848439
659225	575823	69.35	0.84745
659506	575791	69.39	0.846464
659802	575793	69.43	0.845553
660095	575796	69.47	0.844655
660450	575827	69.51	0.843665
660878	575916	69.54	0.842656
661242	575968	69.59	0.841714
661543	575980	69.62	0.840826
661896	576045	69.66	0.839965
662235	576097	69.7	0.839102
662591	576169	69.74	0.838258
662794	576108	69.78	0.837415
662947	575997	69.82	0.836548
663184	575956	69.86	0.835671
663407	575891	69.9	0.834752
663711	575893	69.94	0.833822
664004	575888	69.98	0.832901
664285	575851	70.02	0.831904
664581	575814	70.06	0.830861
664855	575740	70.1	0.829755
665219	575741	70.14	0.828638
665591	575750	70.18	0.827526
665976	575774	70.22	0.826429
666430	575865	70.26	0.825358
666913	575979	70.3	0.82428
667366	576069	70.34	0.82321
667657	576051	70.38	0.822255
667952	576063	70.42	0.821393
668205	576044	70.46	0.820551
668595	576116	70.5	0.819613
668869	576069	70.54	0.818608
669241	576112	70.58	0.817623
669546	576117	70.62	0.816708
669939	576202	70.66	0.815809
670196	576173	70.69	0.814922
670525	576193	70.74	0.813988
670714	576109	70.78	0.813113
670936	576051	70.82	0.81223
671196	576047	70.85	0.811423
671657	576186	70.89	0.810512
672058	576266	70.93	0.809575
672433	576316	70.97	0.808611
672584	576186	71.01	0.80769
672907	576194	71.05	0.806736
673163	576118	71.09	0.805688
673695	576267	71.13	0.804601
674118	576352	71.17	0.803618
674477	576404	71.21	0.802713
674675	576316	71.25	0.8018
674932	576244	71.29	0.800766
675322	576280	71.33	0.799711
675654	576283	71.37	0.798716
676018	576328	71.41	0.797774
676218	576221	71.45	0.796789
676677	576340	71.49	0.795823
676889	576285	71.53	0.794987
677218	576362	71.57	0.794266
677369	576266	71.61	0.793469
677744	576310	71.65	0.792493
678130	576344	71.69	0.791448
678476	576382	71.73	0.79054	11	0.929
678824	576443	71.77	0.789707
678992	576337	71.81	0.788824
679187	576207	71.85	0.787775
679327	576031	71.89	0.786728
679675	576060	71.93	0.785784
680017	576103	71.97	0.784907
680301	576072	72.01	0.783943
680622	576029	72.05	0.782825
680852	575920	72.09	0.781746
681191	575931	72.13	0.780767
681496	575925	72.17	0.779829
681891	575969	72.2	0.7788
682262	575974	72.25	0.777705
682506	575881	72.28	0.776643
682889	575922	72.32	0.775641
683264	575942	72.36	0.774588
683635	575941	72.4	0.773474
683850	575787	72.44	0.772284
684078	575672	72.48	0.771193
684519	575764	72.52	0.770201
684922	575828	72.56	0.769224
685341	575887	72.6	0.768183
685670	575860	72.64	0.767105
686095	575939	72.68	0.766118
686390	575939	72.72	0.765238
686602	575883	72.76	0.764407
686913	575879	72.8	0.763466
687317	575939	72.84	0.762476
687686	575987	72.88	0.761549
687958	575965	72.92	0.760662
688290	575975	72.96	0.75971
688692	576016	73	0.758661
688981	575929	73.04	0.757493
689284	575887	73.08	0.756444
689699	575914	73.12	0.755309
690152	575974	73.16	0.754179
690583	575986	73.2	0.752944
690955	575954	73.24	0.751728
691345	575981	73.29	0.75067
691807	576071	73.33	0.749622
692193	576098	73.37	0.748577
692645	576169	73.41	0.747493
692920	576135	73.45	0.74656
693127	576071	73.48	0.745722
693315	575987	73.53	0.744869
693592	575945	73.57	0.743902
694026	576032	73.6	0.742931
694319	576027	73.64	0.74205
694775	576154	73.68	0.741158
695221	576245	73.73	0.740168
695810	576434	73.76	0.739106
696170	576449	73.8	0.738101
696526	576491	73.84	0.737204
696820	576494	73.88	0.736351
697143	576479	73.92	0.73535
697512	576476	73.96	0.734256
697914	576477	74	0.733081
698289	576467	74.04	0.731946
698633	576400	74.08	0.730701
698955	576323	74.12	0.729485
699367	576317	74.16	0.728258
699804	576366	74.2	0.727153
700355	576475	74.24	0.72593
700899	576569	74.28	0.724675
701339	576602	74.32	0.723508
701685	576567	74.36	0.722374
701996	576532	74.4	0.721344
702284	576457	74.44	0.720238
702606	576395	74.48	0.71908
702869	576287	74.52	0.717931
703204	576224	74.56	0.716732
703515	576156	74.6	0.715586
703882	576115	74.64	0.714373
704337	576140	74.68	0.71314
704699	576127	74.72	0.712042
705199	576216	74.76	0.710907
705697	576308	74.8	0.709789
706301	576460	74.84	0.708579
706758	576484	74.88	0.70734
707229	576498	74.92	0.706027
707850	576619	74.95	0.70466
708395	576665	75	0.703249
708878	576660	75.04	0.701836
709159	576494	75.07	0.700436
709624	576466	75.11	0.698996
709976	576374	75.15	0.697655
710511	576413	75.19	0.696252
710898	576345	75.23	0.694896
711517	576446	75.27	0.693474
712028	576471	75.31	0.692094
712509	576493	75.35	0.69079
712844	576402	75.39	0.689505
713166	576314	75.43	0.688269
713653	576345	75.47	0.686982
714132	576384	75.51	0.685748
714657	576454	75.55	0.684493
715036	576424	75.59	0.683301
715419	576378	75.63	0.682042
715746	576276	75.67	0.680745
716269	576316	75.71	0.679393
717060	576590	75.75	0.678107
717681	576730	75.79	0.676832
718184	576768	75.83	0.675534
718407	576560	75.87	0.67416
718726	576414	75.91	0.672734
719105	576316	75.95	0.671307
719555	576260	75.99	0.669828
720215	576368	76.03	0.668336
720900	576484	76.07	0.666803
721507	576544	76.11	0.665293
721982	576514	76.15	0.66384
722466	576504	76.19	0.662434
722929	576476	76.23	0.661023
723447	576482	76.27	0.659579
723897	576429	76.3	0.658119	12	0.658
724225	576298	76.34	0.656727
724486	576121	76.38	0.655361
724782	575978	76.43	0.654017
725340	576024	76.47	0.652606
725907	576089	76.5	0.651238
726500	576183	76.54	0.649901
726935	576164	76.58	0.648609
727383	576145	76.62	0.647281
727781	576073	76.66	0.645906
728374	576142	76.7	0.644484
729037	576272	76.74	0.643084
729624	576330	76.78	0.641643
730169	576337	76.82	0.64014
730653	576272	76.86	0.638554
731278	576309	76.9	0.636936
731785	576244	76.94	0.635287
732357	576209	76.98	0.633564
732885	576131	77.02	0.631812
733429	576073	77.06	0.630088
733984	576039	77.1	0.62842
734609	576066	77.14	0.626774
735340	576163	77.18	0.625083
736021	576215	77.22	0.623374
736566	576158	77.26	0.621657
737080	576077	77.3	0.619942
737615	575997	77.34	0.618173
738190	575940	77.38	0.616376
738898	575991	77.42	0.614596
739535	575997	77.45	0.612854
740139	575995	77.5	0.611177
740654	575925	77.54	0.609505
741317	575978	77.58	0.607862
742140	576155	77.62	0.606221
742956	576392	77.65	0.604814
743529	576557	77.69	0.603822
743777	576589	77.73	0.603253
743868	576573	77.78	0.602946
[truncated: 2 more rows]
