# Supplementary material for: B. subtilis MutS2 splits stalled ribosomes into subunits without mRNA cleavage
Source: EMBO J. 2023 Dec 14;43(4):2. doi: 10.1038/s44318-023-00010-3 (PMC10897456; doi:10.1038/s44318-023-00010-3)
Supplement: Supplementary file 5 — Source Data Fig. 4 [file 44318_2023_10_MOESM5_ESM.zip › Figure 4/4A/gradient absorbances/WT_LowDose_CAM.csv]

FlowCell Text Data File: 20220505_WT.csv
Software Version: 1.56A
Date: 2022-05-05
Time: 15:49:12
User: Esther
Experiment name: 20220505_smr_mutants
*** CENTRIFUGE SETTINGS ***
Rotor Manufacturer: Beckman
Rotor Model: SW41Ti
Speed: 35 rpm
Gradient: SUCROSE 10.0% to 50.0% v/v
Time: 2:30
w2t: x 10^0
Number of Tubes: 6
Sample Volume: .14 ml
Temperature: 4.0 deg C
*** FRACTIONATION SETTINGS ***
Volume displaced/mm: 0.143 ml/mm
Tubing length: 290 mm
Total Dead Volume (= last fraction): 0.299 ml
Scan Speed: 0.20 mm/sec
Total Distance: 78.2 mm
Upper Limit to Slow-down Distance: 43.90 mm
Start mode: Slow-down distance
Fail-safe Distance (M): 0 mm
Number of fractions: 12
Distance/fraction: 6.52 mm
Start Distance: 0.00 mm
Volume/fraction: 0.930 ml
Data Samples/mm: 25.25
*** SCANNING SETTINGS ***
Scanning mode: SINGLE UV OD
Channel A (LED1) Wavelength: 260 nm
Sensitivity: 1
Integration time: 198 ms
Averaging: 3 samples
LED1 (260 nm) On Time: 18 ms
Sample A Zero: 1021006
Source A Zero: 585828.7
Data Columns:
Sample	Source	Position(mm)	Absorbance	Fraction Number	Fraction Volume(ml)
869472	581648	0.00	0.314068
867299	581624	0.05	0.319104
866787	581682	0.09	0.320516
866305	581657	0.13	0.321566
868220	581716	0.17	0.317256
678220	581750	0.21	0.822710
561275	581757	0.25	1.209983
555401	581635	0.29	1.231080
740232	581514	0.33	0.642862
846703	581610	0.37	0.368230
644634	581782	0.41	0.926742
555359	581941	0.45	1.232311
561866	581989	0.49	1.208645
768128	581890	0.53	0.568493
779200	581890	0.57	0.539211
566696	581772	0.60	1.190368
549094	581858	0.64	1.255232
576456	581862	0.69	1.155745
571736	581876	0.72	1.172617
567485	581793	0.76	1.187595
595640	581792	0.80	1.088515
809617	581814	0.84	0.460591
825513	581864	0.88	0.420982
861007	581805	0.92	0.334639
774075	581713	0.96	0.552090
618344	581635	1.00	1.011421
576705	581675	1.04	1.154204
445357	581689	1.08	1.683080
528264	581716	1.12	1.333863
553182	581689	1.16	1.239461
560566	581751	1.20	1.212548
566862	581827	1.24	1.189962
546794	581755	1.28	1.263459
755920	581744	1.32	0.600760
824075	581597	1.36	0.423611
855047	581662	1.40	0.348348
858065	581624	1.44	0.341005
637882	581566	1.48	0.947527
495703	581637	1.52	1.463757
489649	581592	1.56	1.488742
687161	581676	1.60	0.795652
824445	581670	1.64	0.422949
840463	581619	1.68	0.383397
874996	581592	1.72	0.300913
874211	581453	1.76	0.302260
654373	581458	1.80	0.894922
561020	581428	1.84	1.209755
535496	581432	1.88	1.305042
740526	581387	1.92	0.641602
825451	581371	1.96	0.419402
862424	581353	1.99	0.329684
882344	581392	2.04	0.283098
839675	581479	2.08	0.384824
593692	581482	2.11	1.094127
566724	581537	2.15	1.189440
611216	581527	2.19	1.034764
856862	581530	2.23	0.343545
882209	581516	2.27	0.283848
871028	581500	2.31	0.309889
642548	581508	2.35	0.932410
540217	581710	2.39	1.288061
526407	581744	2.43	1.341167
730811	581690	2.47	0.669689
823356	581466	2.51	0.424936
852097	581450	2.55	0.354674
877518	581817	2.59	0.295815
837382	582130	2.63	0.392709
591276	582362	2.67	1.105565
539087	582347	2.71	1.294585
556523	582323	2.75	1.229369
795663	582213	2.79	0.497566
844940	581827	2.83	0.373259
878631	581513	2.87	0.292152
864128	581285	2.91	0.325406
625623	581244	2.95	0.986099
529103	581150	2.99	1.328624
519764	581166	3.03	1.365118
736366	581195	3.07	0.652453
822117	581238	3.11	0.427215
853283	581219	3.15	0.351015
877713	581259	3.19	0.293397
860429	581256	3.23	0.334081
629119	581270	3.27	0.974789
500530	581309	3.31	1.442775
522286	581347	3.35	1.355851
594444	581283	3.38	1.090836
438559	581261	3.42	1.713047
162738	581163	3.46	3.741117
45190	581271	3.51	6.363107
50854	581303	3.54	6.121609
53641	581304	3.58	6.012442
53980	581181	3.62	5.999119
53972	581079	3.66	5.999063
53896	581142	3.70	6.002168
53841	581169	3.74	6.004353
53883	581156	3.78	6.002711
53946	581195	3.82	6.000458
54312	581296	3.86	5.986978
54868	581419	3.90	5.966571
54968	581458	3.94	5.962983
55134	581435	3.98	5.956732
54392	581400	4.02	5.984333
52994	581348	4.06	6.037427
50835	581387	4.10	6.122669
49086	581470	4.14	6.194598
48250	581427	4.18	6.229595
47698	581431	4.22	6.253152
47250	581329	4.26	6.272102
46902	581421	4.30	6.287551
46592	581354	4.34	6.300884
46308	581369	4.38	6.313447
46019	581270	4.42	6.325908
45734	581229	4.46	6.338475
45457	581235	4.50	6.350927
45179	581273	4.54	6.363612
44888	581290	4.58	6.376894
44581	581201	4.62	6.390622
44295	581198	4.66	6.403780
44017	581109	4.70	6.416349
43783	581229	4.73	6.427678
43559	581245	4.77	6.438229
43344	581359	4.81	6.448755
43099	581294	4.86	6.460124
42850	581215	4.89	6.471702
42615	581109	4.93	6.482581
42406	581084	4.97	6.492552
42215	581166	5.01	6.502078
42037	581339	5.05	6.511332
41861	581439	5.09	6.520269
41683	581486	5.13	6.529153
41498	581469	5.17	6.538195
41316	581472	5.21	6.547199
41145	581563	5.25	6.556005
40985	581674	5.29	6.564368
40821	581741	5.33	6.572807
40644	581736	5.37	6.581681
40471	581682	5.41	6.590219
40322	581739	5.45	6.597966
40197	581797	5.49	6.604523
40061	581843	5.53	6.611619
39904	581771	5.57	6.619401
39740	581681	5.61	6.627511
39571	581599	5.65	6.635942
39387	581504	5.69	6.645144
39195	581480	5.73	6.655058
39013	581448	5.77	6.664469
38843	581528	5.81	6.673686
38669	581552	5.85	6.682956
38499	581587	5.89	6.692095
38316	581516	5.93	6.701594
38112	581390	5.97	6.712074
37877	581195	6.00	6.724043
37634	581153	6.05	6.737064
37383	581205	6.08	6.750939
37137	581371	6.12	6.765032
36894	581384	6.16	6.778511
36701	581477	6.21	6.789570
36521	581473	6.25	6.799615
36366	581489	6.28	6.808374
36237	581421	6.32	6.815406
36180	581479	6.36	6.818831
36212	581479	6.40	6.817022
36328	581489	6.44	6.810513
36560	581499	6.48	6.797523
36853	581525	6.52	6.781282	1	0.929
37198	581600	6.56	6.762480
37482	581581	6.60	6.746851
37784	581673	6.64	6.730755
37523	581716	6.68	6.745089
37084	581747	6.72	6.769277
37506	581713	6.76	6.746006
39357	581651	6.80	6.647220
42037	581650	6.84	6.512427
44451	581740	6.88	6.398494
46600	581861	6.92	6.302317
48682	581954	6.96	6.213211
50682	582016	7.00	6.131049
52613	582010	7.04	6.054519
54557	582006	7.08	5.980267
56548	581926	7.12	5.906645
58583	581909	7.16	5.834246
60696	581800	7.20	5.761362
62914	581709	7.24	5.687605
65294	581710	7.28	5.611634
67860	581737	7.32	5.532858
70594	581728	7.36	5.452008
73461	581596	7.40	5.370090
76409	581555	7.44	5.289439
79473	581575	7.47	5.209063
82661	581605	7.51	5.128694
86023	581642	7.55	5.047253
89486	581628	7.60	4.966449
92998	581824	7.63	4.888371
96480	581802	7.67	4.813084
100041	581757	7.71	4.738765
103719	581562	7.75	4.664204
107463	581563	7.79	4.591650
111171	581648	7.83	4.522539
114918	581694	7.87	4.454874
118907	581806	7.91	4.385449
122980	581923	7.95	4.316947
127016	582183	7.99	4.251789
130847	582101	8.03	4.190700
134772	581927	8.07	4.129614
138835	581580	8.11	4.067620
143003	581576	8.15	4.007084
147208	581599	8.19	3.947866
151645	581667	8.23	3.887345
156370	581598	8.27	3.824322
161230	581609	8.31	3.761736
166040	581604	8.35	3.701569
170914	581697	8.39	3.642698
175941	581694	8.43	3.583375
180894	581608	8.47	3.526267
185716	581526	8.51	3.472151
190646	581521	8.55	3.418526
195828	581591	8.59	3.363899
201167	581548	8.63	3.308710
206631	581600	8.67	3.254059
212009	581570	8.71	3.201380
217308	581559	8.75	3.150829
222422	581450	8.79	3.102852
227765	581353	8.83	3.053940
233173	581315	8.87	3.005792
238627	581381	8.90	2.958716
243958	581404	8.94	2.913589
249168	581315	8.98	2.870039
254328	581087	9.02	2.827297
259780	581138	9.06	2.784077
265573	581313	9.10	2.739567
271524	581466	9.14	2.694762
277374	581417	9.18	2.650975
283221	581365	9.22	2.608108
288968	581456	9.26	2.567325
294739	581537	9.30	2.527150
300803	581672	9.34	2.485955
307134	581696	9.38	2.443422
313649	581777	9.42	2.400758
319961	581799	9.46	2.360068
326085	581785	9.50	2.321227
331903	581665	9.54	2.284620
338091	581580	9.58	2.246524
344621	581476	9.62	2.207016
351234	581425	9.66	2.167945
357580	581358	9.70	2.131071
363626	581316	9.74	2.096617
369461	581341	9.78	2.064132
375128	581327	9.82	2.032936
380748	581337	9.86	2.002545
386452	581284	9.90	1.971933
392147	581263	9.94	1.941926
397677	581254	9.98	1.913242
403075	581281	10.01	1.885751
408608	581221	10.06	1.857644
414465	581253	10.10	1.828635
420433	581214	10.14	1.799246
426211	581300	10.17	1.771620
431465	581192	10.22	1.746172
436772	581140	10.25	1.720975
442037	581115	10.30	1.696370
447476	581130	10.33	1.671400
453004	581241	10.37	1.646669
458664	581375	10.41	1.621734
464372	581568	10.45	1.597107
469658	581645	10.49	1.574218
474373	581674	10.53	1.553881
478941	581711	10.57	1.534402
483592	581748	10.61	1.514759
488769	581761	10.65	1.493017
493825	581717	10.69	1.471805
498705	581752	10.73	1.451808
502856	581670	10.77	1.434559
506814	581690	10.81	1.418587
510821	581777	10.85	1.402780
514734	581835	10.89	1.387370
518486	581895	10.93	1.372720
521849	581810	10.97	1.359193
525303	581895	11.01	1.345994
528877	581910	11.05	1.332172
532439	581912	11.09	1.318445
535818	581825	11.13	1.305195
539110	581853	11.17	1.292761
542281	581848	11.21	1.280743
545495	581886	11.25	1.268786
548402	581859	11.29	1.257816
551149	581860	11.33	1.247596
553764	582001	11.36	1.238407
556436	582071	11.40	1.228804
558973	582156	11.44	1.219795
561205	582081	11.48	1.211377
563208	581991	11.53	1.203771
565262	581816	11.57	1.195707
567331	581708	11.60	1.187852
569291	581633	11.64	1.180531
571049	581623	11.68	1.174187
572637	581564	11.72	1.168298
574040	581456	11.76	1.162911
575434	581448	11.80	1.157920
576584	581394	11.84	1.153645
577597	581458	11.88	1.150278
578296	581429	11.92	1.147702
579343	581584	11.96	1.144546
580450	581683	12.00	1.140988
581420	581727	12.04	1.137726
581886	581584	12.08	1.135584
582175	581419	12.12	1.133988
582751	581406	12.16	1.131918
583453	581483	12.20	1.129726
584136	581538	12.24	1.127526
584588	581533	12.28	1.125926
585008	581494	12.32	1.124319
585452	581579	12.36	1.123066
585909	581683	12.40	1.121835
586239	581824	12.44	1.121179
586463	581870	12.48	1.120559
586488	581810	12.52	1.120261
586480	581678	12.56	1.119824
586481	581639	12.60	1.119684
586466	581710	12.64	1.119986
586330	581788	12.68	1.120734
586093	581787	12.72	1.121558
585846	581764	12.76	1.122340
585388	581725	12.80	1.123803
584700	581698	12.83	1.126114
583833	581681	12.88	1.129090
583122	581720	12.92	1.131721
582468	581840	12.95	1.134439
581674	581823	12.99	1.137170
580580	581730	13.03	1.140695
579307	581568	13.07	1.144617	2	0.934
578133	581573	13.11	1.148785
576948	581605	13.15	1.153096
575595	581619	13.19	1.157949
573981	581578	13.23	1.163550
572374	581574	13.27	1.169273
570824	581635	13.31	1.175036
569134	581665	13.35	1.181208
567166	581683	13.39	1.188359
564953	581646	13.43	1.196228
562758	581706	13.47	1.204404
560504	581716	13.51	1.212651
558222	581769	13.55	1.221185
555651	581705	13.59	1.230405
552936	581648	13.63	1.240227
550131	581545	13.67	1.250271
547300	581483	13.71	1.260609
544389	581500	13.75	1.271581
541264	581509	13.79	1.283392
538108	581570	13.83	1.295572
534870	581523	13.87	1.307756
531781	581580	13.91	1.319807
528573	581593	13.95	1.332234
525316	581651	13.99	1.345085
521960	581614	14.03	1.358068
518666	581610	14.07	1.371008
515438	581588	14.11	1.383704
512276	581631	14.14	1.396446
509035	581583	14.19	1.409264
505889	581591	14.23	1.421977
502603	581462	14.27	1.434857
499611	581570	14.31	1.447453
496552	581574	14.34	1.460034
493697	581675	14.38	1.472188
490807	581597	14.42	1.483926
488188	581667	14.46	1.495120
485701	581707	14.50	1.505711
483244	581667	14.54	1.515947
480906	581669	14.58	1.525877
478684	581612	14.62	1.535152
476710	581701	14.66	1.543921
474810	581723	14.70	1.552169
472949	581675	14.74	1.560036
471225	581663	14.78	1.567466
469625	581567	14.82	1.574087
468230	581609	14.86	1.580322
466989	581635	14.90	1.585844
465918	581712	14.94	1.590813
465001	581761	14.98	1.595016
464206	581791	15.02	1.598623
463557	581769	15.06	1.601408
463058	581783	15.10	1.603661
462727	581788	15.14	1.605142
462602	581837	15.18	1.605867
462606	581906	15.22	1.606092
462628	581784	15.26	1.605565
462783	581731	15.30	1.604694
463149	581754	15.34	1.603157
463711	581841	15.38	1.600982
464302	581829	15.42	1.598333
464929	581776	15.45	1.595386
465668	581799	15.49	1.592217
466528	581865	15.53	1.588674
467494	581894	15.57	1.584543
468487	581917	15.62	1.580283
469511	581898	15.65	1.575748
470617	581876	15.69	1.570857
471807	581893	15.73	1.565749
473126	581996	15.77	1.560399
474443	582011	15.81	1.554764
475830	582034	15.85	1.548872
477064	581894	15.89	1.543081
478337	581806	15.93	1.537319
479609	581693	15.97	1.531487
480937	581652	16.01	1.525685
482224	581664	16.05	1.520260
483562	581729	16.09	1.514819
484870	581756	16.13	1.509387
486266	581847	16.17	1.503824
487469	581786	16.21	1.498554
488650	581796	16.25	1.493638
489593	581657	16.29	1.489204
490639	581654	16.33	1.484827
491760	581690	16.37	1.480284
492865	581753	16.41	1.475913
493760	581742	16.45	1.472162
494561	581800	16.49	1.469050
495330	581904	16.53	1.466236
496150	582071	16.57	1.463439
496781	582099	16.61	1.460937
497272	582050	16.65	1.458743
497643	581942	16.68	1.456838
497983	581839	16.73	1.455078
498229	581656	16.77	1.453424
498497	581607	16.81	1.452151
498576	581440	16.84	1.451239
498836	581428	16.88	1.450130
499113	581375	16.92	1.448808
499546	581457	16.97	1.447322
499893	581547	17.00	1.446218
500157	581585	17.04	1.445271
500553	581744	17.08	1.444211
500874	581791	17.12	1.443065
501190	581851	17.16	1.441985
501463	581872	17.20	1.440945
501805	581912	17.24	1.439691
502182	581931	17.28	1.438221
502486	581844	17.32	1.436677
502793	581808	17.36	1.435300
503167	581827	17.40	1.433846
503567	581852	17.44	1.432308
504049	581851	17.48	1.430347
504533	581786	17.52	1.428154
505118	581760	17.56	1.425692
505811	581791	17.60	1.422996
506595	581857	17.64	1.420059
507438	581918	17.68	1.416871
508185	581864	17.72	1.413671
509000	581842	17.76	1.410315
509937	581890	17.80	1.406721
511077	582055	17.84	1.402732
512172	582099	17.88	1.398507
513228	582001	17.92	1.393949
514332	581910	17.96	1.389232
515600	581940	18.00	1.384299
516877	581959	18.04	1.379305
518123	581910	18.08	1.374206
519456	581912	18.12	1.368956
520918	582030	18.16	1.363620
522388	582106	18.19	1.358121
523815	582067	18.23	1.352402
525165	581959	18.28	1.346756
526564	581968	18.32	1.341344
527867	581951	18.35	1.336228
529223	582002	18.40	1.331158
530598	582003	18.43	1.325852
532071	582099	18.47	1.320517
533420	582110	18.51	1.315375
534713	582200	18.55	1.310737
535752	582117	18.59	1.306474
536865	582128	18.63	1.302266
537832	581994	18.67	1.298113
538837	581985	18.71	1.294261
539646	581953	18.75	1.291079
540468	582060	18.79	1.288341
541151	582103	18.83	1.285908
541828	582204	18.87	1.283705
542260	582226	18.91	1.282152
542558	582246	18.95	1.281098
542646	582164	18.99	1.280478
542581	582074	19.03	1.280406
542310	582046	19.07	1.281330
541807	582091	19.11	1.283387
541069	582090	19.15	1.286172
540109	581977	19.19	1.289409
538993	581903	19.23	1.293381
537734	581976	19.27	1.298422
536203	582129	19.31	1.304794
534403	582245	19.35	1.312082
532282	582197	19.39	1.320050
529986	582170	19.43	1.328800
527408	582159	19.47	1.338739
524618	582290	19.51	1.350052
521540	582450	19.55	1.362654
518137	582495	19.58	1.376207	3	0.929
514392	582445	19.62	1.390874
510352	582401	19.66	1.406853
505931	582334	19.70	1.424419
501177	582254	19.74	1.443455
496110	582079	19.78	1.463632
490921	582014	19.82	1.484917
485495	582009	19.86	1.507641
479856	582071	19.90	1.531763
474006	582134	19.94	1.557082
467995	582177	19.98	1.583347
461782	582189	20.02	1.610734
455301	582169	20.06	1.639584
448657	582185	20.10	1.669718
441908	582191	20.14	1.700752
435259	582305	20.18	1.732173
428631	582284	20.22	1.763496
422020	582218	20.26	1.795068
415347	582040	20.30	1.827054
408788	582070	20.34	1.859729
402453	582177	20.38	1.892062
396283	582216	20.42	1.923811
390250	582175	20.46	1.955056
384281	582126	20.50	1.986422
378558	582169	20.54	2.017274
373178	582194	20.58	2.046650
368180	582231	20.62	2.074369
363462	582258	20.66	2.100852
359044	582288	20.70	2.125981
354912	582228	20.73	2.149454
351261	582289	20.77	2.170826
347873	582319	20.81	2.190763
344829	582433	20.86	2.209146
342098	582461	20.90	2.225514
339757	582410	20.94	2.239385
337812	582391	20.98	2.251065
336128	582334	21.02	2.261090
334739	582398	21.05	2.269788
333621	582518	21.09	2.277054
332837	582656	21.14	2.282353
332363	582807	21.18	2.285799
332099	582831	21.22	2.287509
332007	582781	21.26	2.287901
332153	582667	21.30	2.286601
332561	582555	21.34	2.283696
333292	582539	21.38	2.279147
334150	582510	21.42	2.273784
335204	582536	21.46	2.267432
336470	582649	21.50	2.260116
337989	582862	21.53	2.251647
339644	582948	21.58	2.241954
341366	582919	21.61	2.231505
343190	582804	21.65	2.220198
345293	582852	21.70	2.207866
347604	582995	21.74	2.194719
349944	582917	21.78	2.180718
352351	582879	21.82	2.166559
354789	582766	21.85	2.152053
357488	582879	21.89	2.136944
360235	582885	21.93	2.121302
363008	582786	21.97	2.105264
365840	582771	22.01	2.089311
368751	582812	22.05	2.073239
371831	582904	22.09	2.056542
375004	582978	22.13	2.039416
378164	582937	22.17	2.022102
381222	582823	22.21	2.005223
384325	582712	22.25	1.988246
387535	582688	22.29	1.971143
390975	582865	22.33	1.953682
394436	583034	22.37	1.936242
397843	583035	22.41	1.918648
401121	582859	22.45	1.901241
404363	582652	22.49	1.884043
407696	582603	22.53	1.867075
411091	582584	22.57	1.850040
414432	582511	22.61	1.833222
417731	582398	22.65	1.816602
421094	582406	22.69	1.800223
424549	582488	22.73	1.783792
428057	582504	22.77	1.767011
431457	582434	22.81	1.750577
434810	582309	22.85	1.734299
438172	582280	22.89	1.718437
441668	582312	22.93	1.702289
445112	582396	22.96	1.686691
448376	582478	23.01	1.672030
451430	582442	23.05	1.658014
454463	582359	23.09	1.644021
457608	582244	23.13	1.629506
460767	582174	23.17	1.615184
463919	582170	23.20	1.601221
466861	582129	23.24	1.588142
469982	582160	23.28	1.574618
473091	582117	23.32	1.560976
476345	582223	23.36	1.547323
479273	582280	23.40	1.534985
482098	582344	23.44	1.523185
484763	582246	23.48	1.511561
487593	582263	23.52	1.499710
490234	582214	23.56	1.488486
492767	582249	23.60	1.478064
495127	582125	23.64	1.467852
497548	582118	23.68	1.457847
500066	582112	23.72	1.447497
502347	582099	23.76	1.438139
504566	582180	23.80	1.429406
506591	582216	23.84	1.421337
508700	582364	23.88	1.413356
510748	582418	23.92	1.405325
512602	582552	23.96	1.398382
514220	582559	24.00	1.391958
515692	582582	24.04	1.386190
517117	582526	24.08	1.380347
518387	582463	24.12	1.375107
519474	582426	24.15	1.370691
520405	582498	24.20	1.367280
521154	582551	24.24	1.364524
521886	582585	24.28	1.361771
522475	582511	24.32	1.359204
522851	582478	24.36	1.357616
522941	582483	24.40	1.357281
522768	582464	24.43	1.357891
522572	582497	24.48	1.358775
522064	582398	24.51	1.360417
521287	582384	24.55	1.363415
520232	582414	24.59	1.367666
519069	582565	24.63	1.372775
517776	582638	24.67	1.378135
516158	582682	24.71	1.384693
513916	582542	24.75	1.393109
511340	582513	24.79	1.403289
508406	582459	24.83	1.414873
505233	582402	24.87	1.427483
501625	582344	24.91	1.441943
497579	582379	24.95	1.458637
493154	582495	24.99	1.477322
488490	582761	25.03	1.497699
483385	582880	25.07	1.519612
477675	582848	25.11	1.543814
471134	582577	25.15	1.571074
464247	582440	25.19	1.600723
457063	582516	25.23	1.632900
449557	582706	25.27	1.667448
441328	582735	25.31	1.705350
432508	582756	25.35	1.746730
423157	582635	25.39	1.791028
413316	582641	25.43	1.839196
402993	582595	25.47	1.890787
392395	582753	25.51	1.945871
381711	582942	25.55	2.003018
370943	583204	25.59	2.062487
359797	583345	25.63	2.125406
348552	583459	25.66	2.190775
337178	583429	25.70	2.258552
325828	583136	25.75	2.327586
314591	582846	25.78	2.398379
303692	582687	25.82	2.469965
293303	582765	25.86	2.541459
283246	582779	25.90	2.612898
273802	582787	25.94	2.682311
264809	582780	25.98	2.750619
256389	582851	26.02	2.816984
248388	582822	26.06	2.881752
240942	582884	26.10	2.944244	4	0.929
233988	582873	26.14	3.004129
227336	582838	26.18	3.063017
221261	582829	26.22	3.118407
215758	582833	26.26	3.169953
210874	582900	26.30	3.217038
206423	582897	26.34	3.260677
202365	582874	26.38	3.301221
198858	582799	26.42	3.336728
195782	582661	26.46	3.368140
193064	582580	26.50	3.396461
190642	582591	26.54	3.422330
188595	582667	26.58	3.444686
187097	582625	26.62	3.460855
185960	582608	26.66	3.473268
185180	582590	26.70	3.481805
184560	582608	26.74	3.488730
184245	582540	26.78	3.491987
184296	582552	26.82	3.491463
184573	582537	26.86	3.488337
185066	582505	26.90	3.482767
185659	582405	26.94	3.475869
186556	582383	26.98	3.465930
187709	582350	27.02	3.453207
189114	582327	27.05	3.437869
190646	582307	27.10	3.421290
192272	582410	27.14	3.404275
193996	582412	27.17	3.386017
195866	582381	27.21	3.366279
198023	582417	27.25	3.343996
200392	582518	27.29	3.320018
202919	582665	27.33	3.294893
205435	582619	27.37	3.269518
208138	582699	27.41	3.243053
210944	582628	27.45	3.215403
213873	582611	27.49	3.187129
216732	582464	27.53	3.159442
219681	582460	27.57	3.131775
222966	582466	27.61	3.101426
226413	582544	27.66	3.070309
230012	582570	27.70	3.038132
233412	582669	27.73	3.008456
236796	582660	27.78	2.978973
240191	582616	27.81	2.949691
243653	582525	27.86	2.920090
247191	582455	27.89	2.890347
250634	582438	27.93	2.861985
254021	582428	27.97	2.834484
257333	582433	28.01	2.807997
260782	582497	28.05	2.780980
264369	582561	28.09	2.753253
267964	582569	28.13	2.725644
271615	582638	28.17	2.698197
275075	582546	28.21	2.671974
278600	582494	28.25	2.645737
282104	582319	28.29	2.619549
285784	582364	28.33	2.593188
289403	582355	28.37	2.567409
293026	582434	28.41	2.542230
296641	582441	28.45	2.517167
300338	582487	28.49	2.491986
303880	582419	28.53	2.467757
307467	582388	28.57	2.443638
311156	582425	28.61	2.419364
314985	582440	28.65	2.394392
318781	582593	28.69	2.370418
322388	582663	28.73	2.347642
325895	582708	28.77	2.325663
329357	582480	28.81	2.303241
332970	582435	28.85	2.280759
336624	582463	28.89	2.258526
340223	582670	28.93	2.237493
343824	582699	28.97	2.216052
347483	582672	29.01	2.194298
351293	582573	29.04	2.171638
355052	582563	29.09	2.149824
358783	582619	29.13	2.128632
362431	582683	29.17	2.108158
366162	582716	29.20	2.087318
369898	582724	29.24	2.066575
373507	582749	29.28	2.046796
377051	582668	29.32	2.027189
380690	582676	29.36	2.007564
384462	582607	29.40	1.987148
388330	582765	29.44	1.967220
391829	582700	29.48	1.948638
395332	582675	29.52	1.930340
398695	582546	29.56	1.912554
402440	582570	29.60	1.893509
406120	582552	29.64	1.874821
409743	582586	29.68	1.856768
413215	582597	29.72	1.839541
416647	582648	29.76	1.822797
420128	582606	29.80	1.805625
423461	582540	29.84	1.789225
426838	582518	29.88	1.772895
430030	582549	29.92	1.757760
433536	582715	29.96	1.741729
437199	582894	30.00	1.725142
440920	583001	30.04	1.708177
444445	582952	30.08	1.691712
447928	582908	30.12	1.675585
451430	582811	30.16	1.659310
454942	582757	30.20	1.643264
458416	582808	30.24	1.627878
461775	582846	30.28	1.613073
465084	582927	30.32	1.598748
468299	582804	30.36	1.584220
471754	582810	30.40	1.569201
475157	582713	30.44	1.554154
478493	582721	30.48	1.539867
481663	582678	30.52	1.526205
484975	582789	30.55	1.512574
488326	582773	30.60	1.498428
491596	582806	30.63	1.484888
494639	582864	30.67	1.472465
497607	583013	30.71	1.460748
500585	583006	30.75	1.448514
503690	582978	30.79	1.435764
506799	582937	30.83	1.423029
509708	582990	30.87	1.411504
512677	582985	30.91	1.399603
515598	582888	30.95	1.387638
518878	582867	30.99	1.374589
521778	582675	31.03	1.362511
524698	582676	31.07	1.351096
527379	582562	31.11	1.340267
530334	582689	31.15	1.329281
533114	582648	31.19	1.318439
535767	582765	31.23	1.308693
538518	582909	31.27	1.298719
541385	583077	31.31	1.288444
544523	583116	31.35	1.276756
547205	583020	31.39	1.266366
549699	582978	31.43	1.256914
552102	582934	31.47	1.247834
554941	583053	31.51	1.237757
557740	583117	31.55	1.227688
560153	583213	31.59	1.219192
562103	583151	31.63	1.211863
564248	583093	31.66	1.203867
566756	583099	31.71	1.194813
569258	583069	31.75	1.185695
571373	583062	31.78	1.178083
573406	583026	31.82	1.170689
575706	583060	31.86	1.162618
578285	583055	31.90	1.153455
580914	583119	31.94	1.144398
583213	583188	31.98	1.136559
585304	583252	32.02	1.129460
587260	583142	32.06	1.122248
589400	582991	32.10	1.114276
591493	582862	32.14	1.106570
593368	582825	32.18	1.099964
595243	582805	32.22	1.093439
597445	582885	32.26	1.086164
599784	582885	32.30	1.078169
601812	582884	32.34	1.071259
603514	582854	32.38	1.065375
605108	582847	32.42	1.059954
606877	582829	32.46	1.053917
608700	582823	32.50	1.047759
610276	582785	32.54	1.042335
611774	582794	32.58	1.037350
613168	582739	32.62	1.032500	5	0.929
614801	582750	32.66	1.027097
616418	582764	32.70	1.021772
617990	582815	32.74	1.016739
619336	582889	32.78	1.012547
620603	582981	32.82	1.008689
621820	583030	32.86	1.004852
623048	583015	32.90	1.000763
624242	582994	32.94	0.996772
625368	582993	32.98	0.993081
626426	583049	33.02	0.989819
627390	583113	33.06	0.986897
628235	583111	33.09	0.984136
628947	583106	33.13	0.981801
629461	583105	33.17	0.980126
629941	583094	33.21	0.978528
630525	583105	33.25	0.976670
630890	583024	33.29	0.975202
631050	583019	33.33	0.974665
630854	582939	33.37	0.975020
630698	582884	33.41	0.975333
630610	582949	33.45	0.975847
630407	583026	33.49	0.976776
629848	583072	33.53	0.978753
628891	583003	33.57	0.981622
627913	582936	33.61	0.984571
626930	582866	33.65	0.987531
625854	582834	33.69	0.990933
624461	582938	33.73	0.995858
622681	582883	33.77	1.001505
620898	582899	33.81	1.007429
619013	582846	33.85	1.013464
616924	582929	33.89	1.020672
614371	582936	33.93	1.029181
611633	583048	33.97	1.038714
608720	583148	34.01	1.048833
605522	583174	34.05	1.059702
601902	583101	34.09	1.071715
597952	583106	34.13	1.085204
593770	583176	34.17	1.099810
589301	583112	34.21	1.115044
584607	582967	34.25	1.130898
579669	582835	34.29	1.147791
574566	582812	34.33	1.165803
569374	582837	34.37	1.184464
564099	582908	34.41	1.203758
558567	582911	34.45	1.223933
552949	582971	34.49	1.244828
547185	582841	34.53	1.265812
541380	582743	34.57	1.287291
535512	582649	34.61	1.309259
529567	582679	34.65	1.332207
523776	582794	34.69	1.355109
517843	582748	34.73	1.378257
512070	582791	34.77	1.401346
506274	582730	34.81	1.424423
500729	582834	34.85	1.447322
495198	582816	34.89	1.469986
489728	582813	34.93	1.492703
484444	582839	34.97	1.514991
479294	582889	35.01	1.537034
474300	582894	35.05	1.558483
469462	582869	35.08	1.579373
464796	582857	35.12	1.599769
460439	582938	35.16	1.619324
456277	583063	35.20	1.638342
452316	583153	35.24	1.656498
448440	583157	35.28	1.674121
444673	583081	35.32	1.691115
441117	582953	35.36	1.707094
437867	582946	35.40	1.722200
434881	582911	35.44	1.736079
432147	582988	35.48	1.749253
429559	582991	35.52	1.761554
427209	583020	35.56	1.772880
425116	583051	35.60	1.783038
423205	583101	35.64	1.792432
421395	583100	35.68	1.801198
419719	583072	35.72	1.809254
418304	583036	35.76	1.816037
417285	583213	35.80	1.821649
416498	583441	35.84	1.826311
415919	583719	35.88	1.830132
415400	583876	35.92	1.833237
415018	583912	35.96	1.835246
414916	583997	36.00	1.836047
414976	584002	36.04	1.835768
414994	583794	36.08	1.834951
415052	583454	36.12	1.833473
415348	583147	36.16	1.830937
416095	583145	36.20	1.827254
416993	583103	36.24	1.822695
418024	583142	36.28	1.817779
419097	583097	36.32	1.812376
420357	583104	36.36	1.806258
421778	583079	36.39	1.799266
423404	583146	36.43	1.791628
425040	583157	36.47	1.783776
426728	583158	36.52	1.775669
428592	583193	36.55	1.766874
430659	583279	36.59	1.757332
432772	583290	36.63	1.747356
434864	583235	36.67	1.737296
437046	583266	36.71	1.727163
439339	583364	36.75	1.716800
441665	583339	36.79	1.705908
444057	583281	36.83	1.694653
446527	583197	36.87	1.683009
449078	583187	36.91	1.671318
451662	583138	36.95	1.659406
454294	583101	36.99	1.647388
457005	583051	37.03	1.635038
459861	583141	37.07	1.622607
462718	583183	37.11	1.610082
465656	583251	37.15	1.597370
468524	583249	37.19	1.584799
471507	583319	37.23	1.572059
474341	583350	37.27	1.559906
477129	583381	37.31	1.548024
479864	583348	37.35	1.536213
482668	583337	37.39	1.524253
485493	583249	37.43	1.512004
488346	583230	37.47	1.499948
491199	583281	37.51	1.488208
494071	583340	37.55	1.476487
496858	583273	37.59	1.464742
499696	583190	37.63	1.452797
502484	583057	37.67	1.440946
505349	583090	37.71	1.429429
508078	583015	37.74	1.418146
510968	583103	37.78	1.406849
513781	583095	37.83	1.395588
516725	583236	37.86	1.384391
519549	583259	37.90	1.373320
522426	583346	37.94	1.362326
525244	583310	37.98	1.351193
528032	583300	38.02	1.340326
530659	583180	38.06	1.329750
533182	583061	38.10	1.319628
535792	583029	38.14	1.309524
538561	583087	38.18	1.299180
541345	583212	38.22	1.289069
543893	583189	38.26	1.279380
546333	583171	38.30	1.270159
548785	583113	38.34	1.260792
551293	583079	38.38	1.251344
553883	583103	38.42	1.241838
556334	583121	38.46	1.232866
558808	583203	38.50	1.224075
561192	583196	38.54	1.215340
563790	583288	38.58	1.206212
566272	583317	38.62	1.197326
568720	583367	38.66	1.188675
570944	583307	38.70	1.180479
573232	583302	38.74	1.172278
575391	583198	38.78	1.164222
577624	583204	38.82	1.156317
579735	583202	38.86	1.148846
581840	583267	38.90	1.141658
583902	583255	38.94	1.134378
586033	583216	38.98	1.126787
588074	583200	39.02	1.119617
589898	583052	39.06	1.112762
591664	583027	39.10	1.106557
593532	582992	39.13	1.099985	6	0.929
595366	583020	39.17	1.093770
597079	582963	39.21	1.087692
598737	583051	39.25	1.082327
600454	583215	39.29	1.077043
602140	583297	39.33	1.071593
603657	583144	39.37	1.065908
605077	583008	39.41	1.060624
606382	582889	39.45	1.055798
607792	582938	39.49	1.051217
609348	583007	39.53	1.046228
610790	582968	39.57	1.041255
612061	582840	39.61	1.036552
613098	582679	39.65	1.032523
614307	582689	39.69	1.028527
615530	582760	39.73	1.024707
616701	582822	39.77	1.021036
617669	582875	39.81	1.018013
618559	582892	39.85	1.015127
619558	582999	39.89	1.012200
620536	583095	39.93	1.009310
621351	583201	39.97	1.006996
621898	583191	40.01	1.005161
622388	583215	40.05	1.003633
622800	583173	40.09	1.002132
623096	583164	40.13	1.001128
623050	583032	40.17	1.000816
622861	582934	40.21	1.001093
622628	582837	40.25	1.001518
622405	582731	40.29	1.001879
622301	582771	40.32	1.002361
622059	582840	40.37	1.003399
621868	583023	40.41	1.004670
621630	583229	40.44	1.006176
621361	583384	40.49	1.007605
620888	583489	40.53	1.009532
620055	583421	40.56	1.012040
619046	583352	40.60	1.015130
618114	583422	40.64	1.018459
617059	583441	40.68	1.022021
615840	583473	40.72	1.026179
614350	583428	40.76	1.030978
612778	583469	40.80	1.036364
611242	583575	40.84	1.041871
609550	583622	40.88	1.047707
607674	583638	40.92	1.054070
605577	583648	40.96	1.061178
603173	583590	41.00	1.069114
600774	583585	41.04	1.077250
598245	583497	41.08	1.085573
595693	583437	41.12	1.094110
593047	583389	41.16	1.103050
590287	583374	41.20	1.112542
587614	583422	41.24	1.121997
584789	583395	41.28	1.131763
581952	583404	41.32	1.141745
579029	583429	41.36	1.152136
576044	583430	41.40	1.162715
573017	583365	41.44	1.173267
570031	583371	41.48	1.183978
566931	583333	41.52	1.195003
563709	583208	41.56	1.206226
560468	583039	41.60	1.217431
557453	582988	41.63	1.228288
554582	583032	41.68	1.239008
551727	583074	41.72	1.249716
548883	583135	41.75	1.260504
546042	583163	41.80	1.271221
543209	583079	41.84	1.281569
540519	583059	41.87	1.291657
537941	583085	41.91	1.301530
535392	583114	41.95	1.311350
532804	583028	41.99	1.320963
530387	583003	42.03	1.330178
528052	582947	42.07	1.339010
525785	582842	42.11	1.347444
523700	582849	42.15	1.355599
521813	582934	42.19	1.363283
520179	583131	42.23	1.370392
518561	583185	42.27	1.376955
517008	583208	42.31	1.383173
515486	583150	42.35	1.389002
514143	583173	42.39	1.394420
513006	583270	42.43	1.399290
511950	583299	42.47	1.403608
510958	583253	42.51	1.407415
510085	583199	42.55	1.410725
509328	583131	42.59	1.413525
508826	583182	42.63	1.415722
508418	583176	42.67	1.417342
508129	583142	42.71	1.418386
507854	582995	42.75	1.418978
507890	583033	42.79	1.418966
508184	583195	42.83	1.418351
508575	583285	42.87	1.417093
508994	583271	42.91	1.415358
509514	583295	42.94	1.413353
510174	583357	42.99	1.410922
510820	583281	43.03	1.408066
511632	583266	43.07	1.404764
512528	583269	43.11	1.401194
513596	583376	43.15	1.397310
514732	583452	43.19	1.393056
515940	583468	43.23	1.388316
517189	583408	43.26	1.383158
518567	583398	43.30	1.377679
520101	583506	43.34	1.372014
521750	583646	43.38	1.366028
523462	583728	43.42	1.359612
525192	583741	43.46	1.352907
526974	583769	43.50	1.346074
528678	583713	43.54	1.339272
530532	583744	43.58	1.332218
532396	583706	43.62	1.324909
534428	583727	43.66	1.317188
536442	583675	43.70	1.309309
538421	583570	43.74	1.301406
540399	583423	43.78	1.293388
542458	583341	43.82	1.285319
544609	583333	43.86	1.277194
546823	583436	43.90	1.269254
548886	583437	43.94	1.261553
551006	583516	43.98	1.253942
553059	583513	44.02	1.246322
555154	583516	44.06	1.238596
557265	583549	44.10	1.230946
559218	583445	44.14	1.223423
561210	583385	44.18	1.215938
563207	583269	44.22	1.208263
565396	583302	44.26	1.200441
567608	583358	44.30	1.192648
569802	583420	44.34	1.184972
571889	583403	44.38	1.177432
574091	583463	44.42	1.169779
576161	583375	44.46	1.162106
578249	583351	44.49	1.154620
580244	583333	44.53	1.147510
582371	583531	44.57	1.140718
584398	583607	44.61	1.133875
586189	583441	44.65	1.127032
587770	583126	44.69	1.120416
589491	583021	44.73	1.114065
591259	583016	44.77	1.107920
593225	583177	44.81	1.101693
595088	583253	44.85	1.095544
596934	583386	44.89	1.089673
598534	583402	44.93	1.084252
600003	583348	44.97	1.079047
601424	583238	45.01	1.073821
603153	583391	45.05	1.068484
604741	583465	45.09	1.063363
606157	583425	45.13	1.058438
607481	583349	45.17	1.053707
608909	583377	45.21	1.049001
610421	583507	45.25	1.044382
611639	583450	45.29	1.040104
612775	583409	45.33	1.036163
613851	583407	45.37	1.032567
614872	583379	45.41	1.029068
615900	583453	45.45	1.025909
616655	583372	45.49	1.023119
617398	583378	45.53	1.020676
617936	583223	45.57	1.018350
618606	583228	45.61	1.016150
619168	583228	45.65	1.014292	7	0.929
619652	583241	45.69	1.012739
619993	583211	45.73	1.011508
620285	583186	45.77	1.010457
620527	583219	45.80	1.009775
620591	583209	45.85	1.009528
620489	583152	45.89	1.009665
620329	583124	45.92	1.010094
620259	583190	45.97	1.010557
620131	583249	46.00	1.011186
619846	583253	46.04	1.012141
619508	583299	46.08	1.013418
618971	583220	46.12	1.014915
618381	583113	46.16	1.016491
617658	582968	46.20	1.018376
617016	582997	46.24	1.020606
616317	583039	46.28	1.023072
615580	583107	46.32	1.025759
614772	583193	46.36	1.028748
613866	583266	46.40	1.032022
612801	583278	46.44	1.035617
611798	583402	46.48	1.039404
610721	583506	46.52	1.043373
609647	583646	46.56	1.047466
608305	583569	46.60	1.051705
606982	583583	46.64	1.056209
605615	583602	46.68	1.060889
604208	583625	46.72	1.065729
602720	583586	46.76	1.070637
601244	583588	46.80	1.075661
599777	583638	46.84	1.080835
598341	583727	46.88	1.086051
596810	583729	46.92	1.091301
595326	583737	46.96	1.096423
593722	583645	46.99	1.101621
592169	583596	47.03	1.106808
590584	583522	47.08	1.112032
589149	583561	47.12	1.117147
587838	583683	47.15	1.122133
586387	583665	47.20	1.127126
584924	583597	47.23	1.131999
583399	583438	47.28	1.136783
582075	583367	47.31	1.141183
580937	583442	47.35	1.145450
579769	583453	47.39	1.149607
578684	583549	47.43	1.153776
577508	583518	47.47	1.157830
576480	583563	47.51	1.161633
575402	583508	47.55	1.165270
574535	583601	47.59	1.168681
573672	583656	47.63	1.171950
572863	583678	47.67	1.174914
571994	583574	47.71	1.177656
571184	583454	47.75	1.180135
570525	583452	47.79	1.182490
569861	583367	47.83	1.184574
569300	583313	47.87	1.186400
568835	583266	47.91	1.187907
568571	583368	47.95	1.189215
568309	583405	47.99	1.190288
568106	583422	48.03	1.191078
567924	583365	48.07	1.191534
567890	583394	48.11	1.191758
567913	583427	48.15	1.191791
567955	583412	48.19	1.191587
568047	583344	48.23	1.191017
568247	583299	48.27	1.190139
568554	583294	48.31	1.189017
568994	583356	48.35	1.187651
569485	583374	48.39	1.185949
570088	583409	48.43	1.183907
570790	583477	48.46	1.181627
571485	583499	48.51	1.179215
572155	583410	48.54	1.176505
572998	583410	48.58	1.173493
573904	583400	48.62	1.170225
574835	583408	48.67	1.166936
575655	583301	48.70	1.163644
576685	583349	48.74	1.160155
577771	583390	48.78	1.156449
578980	583482	48.82	1.152495
580102	583470	48.86	1.148491
581289	583496	48.90	1.144400
582460	583425	48.94	1.140033
583733	583396	48.98	1.135465
585032	583370	49.02	1.130825
586293	583327	49.06	1.126269
587543	583244	49.10	1.121620
589032	583319	49.14	1.116704
590583	583408	49.18	1.111636
592150	583531	49.22	1.106645
593508	583483	49.26	1.101790
594848	583394	49.30	1.096864
596179	583259	49.34	1.091817
597664	583244	49.38	1.086674
599124	583232	49.42	1.081640
600558	583226	49.46	1.076727
601940	583169	49.50	1.071824
603409	583192	49.54	1.066917
604901	583248	49.58	1.062061
606330	583350	49.62	1.057591
607668	583449	49.66	1.053428
608938	583530	49.70	1.049440
610132	583528	49.74	1.045425
611279	583513	49.78	1.041529
612309	583435	49.81	1.037811
613325	583402	49.86	1.034303
614312	583339	49.90	1.030792
615398	583366	49.93	1.027273
616529	583454	49.98	1.023824
617592	583545	50.02	1.020619
618532	583566	50.05	1.017580
619273	583454	50.09	1.014738
620048	583378	50.13	1.011912
620948	583477	50.17	1.009292
621792	583582	50.21	1.006881
622399	583550	50.25	1.004772
622899	583488	50.29	1.002912
623419	583461	50.33	1.001110
624015	583548	50.37	0.999459
624444	583551	50.41	0.998064
624752	583505	50.45	0.996894
624993	583459	50.49	0.995943
625352	583524	50.53	0.994996
625627	583603	50.57	0.994373
625761	583634	50.61	0.994044
625627	583498	50.65	0.994005
625501	583392	50.69	0.994046
625472	583411	50.73	0.994207
625448	583485	50.77	0.994545
625329	583564	50.81	0.995212
624968	583457	50.85	0.996018
624618	583406	50.89	0.996985
624184	583266	50.93	0.997916
623798	583216	50.97	0.999007
623413	583216	51.00	1.000270
623021	583237	51.04	1.001631
622663	583292	51.08	1.003000
622205	583265	51.12	1.004410
621817	583367	51.16	1.006045
621302	583411	51.20	1.007894
620819	583520	51.25	1.009868
620227	583517	51.28	1.011809
619727	583636	51.32	1.013877
619040	583618	51.37	1.016083
618373	583648	51.40	1.018394
617604	583548	51.44	1.020589
616927	583534	51.48	1.022785
616244	583550	51.52	1.025107
615453	583507	51.56	1.027584
614735	583508	51.60	1.029976
613948	583402	51.64	1.032226
613337	583432	51.68	1.034368
612644	583412	51.72	1.036611
612050	583484	51.76	1.038849
611395	583480	51.80	1.041025
610732	583413	51.84	1.043010
610177	583437	51.88	1.044955
609611	583458	51.92	1.046927
609036	583434	51.96	1.048774
608509	583389	52.00	1.050388
608032	583303	52.04	1.051690
607700	583336	52.08	1.052924
607375	583345	52.12	1.054050
607160	583368	52.16	1.054855	8	0.929
607001	583336	52.20	1.055279
606869	583264	52.24	1.055471
606813	583280	52.28	1.055716
606724	583292	52.32	1.056058
606563	583205	52.35	1.056296
606464	583105	52.40	1.056279
606443	582951	52.44	1.055809
606628	582912	52.48	1.055049
606960	582970	52.52	1.054133
607308	583040	52.55	1.053205
607660	583090	52.60	1.052195
607891	582975	52.63	1.051014
608330	583012	52.68	1.049667
608753	583001	52.72	1.048206
609221	583018	52.75	1.046693
609674	582965	52.79	1.044986
610213	582963	52.83	1.043171
610816	582988	52.87	1.041238
611463	583041	52.91	1.039258
612158	583088	52.95	1.037098
612890	583102	52.99	1.034702
613620	583077	53.03	1.032179
614388	583079	53.07	1.029627
615110	583043	53.11	1.027097
615925	583064	53.15	1.024462
616773	583080	53.19	1.021703
617663	583118	53.23	1.018886
618560	583154	53.27	1.016043
619498	583220	53.31	1.013174
620500	583319	53.35	1.010214
621377	583278	53.39	1.007181
622218	583211	53.43	1.004178
622986	583112	53.47	1.001307
623776	583054	53.51	0.998510
624571	582993	53.55	0.995690
625434	582978	53.59	0.992812
626394	583072	53.63	0.990004
627306	583137	53.67	0.987255
628132	583133	53.71	0.984549
628911	583086	53.75	0.981848
629746	583088	53.79	0.979140
630707	583226	53.83	0.976504
631571	583290	53.87	0.973928
632271	583235	53.90	0.971468
632921	583138	53.94	0.969026
633645	583113	53.98	0.966599
634423	583179	54.02	0.964319
635146	583248	54.06	0.962231
635774	583270	54.10	0.960286
636273	583190	54.14	0.958400
636739	583118	54.18	0.956650
637152	583033	54.22	0.955025
637619	583018	54.26	0.953473
638165	583079	54.30	0.951936
638591	583074	54.34	0.950553
639027	583130	54.38	0.949353
639241	583039	54.42	0.948348
639544	583064	54.46	0.947466
639744	583028	54.50	0.946700
639868	582960	54.54	0.946065
640021	582963	54.58	0.945586
640205	583027	54.62	0.945223
640484	583198	54.66	0.944931
640708	583335	54.70	0.944696
640795	583381	54.74	0.944580
640772	583361	54.78	0.944583
640680	583297	54.82	0.944653
640623	583265	54.86	0.944722
640534	583199	54.90	0.944775
640421	583132	54.94	0.944901
640288	583081	54.98	0.945147
640288	583183	55.02	0.945505
640247	583247	55.06	0.945860
640227	583334	55.10	0.946230
640125	583343	55.14	0.946587
639987	583322	55.17	0.946955
639853	583301	55.21	0.947309
639670	583233	55.25	0.947656
639550	583239	55.29	0.948061
639460	583273	55.33	0.948468
639332	583265	55.37	0.948850
639120	583163	55.42	0.949171
638878	583026	55.45	0.949465
638720	582965	55.49	0.949757
638753	583074	55.53	0.950034
638785	583181	55.57	0.950307
638823	583283	55.61	0.950543
638813	583327	55.65	0.950729
638803	583347	55.69	0.950831
638990	583522	55.73	0.950846
639211	583716	55.77	0.950819
639153	583661	55.81	0.950812
639009	583458	55.85	0.950561
638839	583186	55.89	0.950151
639055	583207	55.93	0.949533
639242	583233	55.97	0.949026
639463	583282	56.01	0.948490
639651	583281	56.05	0.947885
639829	583245	56.09	0.947190
640295	583429	56.13	0.946345
640864	583684	56.17	0.945422
641600	584060	56.21	0.944391
642033	584155	56.25	0.943344
642283	584068	56.29	0.942242
642411	583850	56.33	0.941071
642617	583683	56.37	0.939829
642871	583550	56.41	0.938554
643172	583464	56.45	0.937295
643515	583419	56.49	0.936046
643985	583476	56.53	0.934752
644472	583525	56.57	0.933378
644927	583515	56.60	0.931898
645376	583491	56.64	0.930390
645836	583468	56.68	0.928852
646347	583473	56.73	0.927251
646897	583473	56.76	0.925511
647601	583593	56.80	0.923706
648218	583639	56.84	0.921919
648873	583726	56.88	0.920157
649468	583747	56.92	0.918355
650031	583718	56.96	0.916481
650659	583742	57.00	0.914589
651160	583665	57.04	0.912744
651840	583757	57.08	0.910931
652458	583795	57.12	0.909125
653003	583760	57.16	0.907294
653486	583696	57.20	0.905557
653956	583633	57.24	0.903865
654622	583772	57.28	0.902270
655208	583858	57.32	0.900740
655618	583808	57.36	0.899285
655887	583657	57.40	0.897917
656170	583521	57.44	0.896557
656666	583590	57.48	0.895253
657236	583731	57.52	0.893972
657705	583808	57.56	0.892782
658021	583762	57.60	0.891638
658279	583667	57.64	0.890503
658661	583672	57.68	0.889334
659182	583801	57.72	0.888168
659569	583815	57.76	0.887016
659898	583796	57.80	0.885929
660107	583686	57.83	0.884896
660411	583682	57.87	0.883940
660680	583651	57.91	0.882998
660907	583598	57.96	0.882109
661154	583568	57.99	0.881239
661481	583624	58.03	0.880424
661768	583652	58.07	0.879634
662010	583654	58.11	0.878893
662233	583657	58.15	0.878215
662467	583676	58.19	0.877558
662698	583712	58.23	0.876971
662824	583674	58.27	0.876449
662983	583680	58.31	0.875979
663150	583703	58.35	0.875545
663374	583769	58.39	0.875085
663502	583748	58.43	0.874617
663706	583781	58.47	0.874103
663801	583737	58.51	0.873656
663955	583765	58.55	0.873280
664032	583734	58.59	0.872934
664178	583749	58.63	0.872536
664292	583729	58.67	0.872115
664358	583668	58.71	0.871698	9	0.934
664410	583595	58.75	0.871282
664565	583605	58.79	0.870840
664693	583589	58.83	0.870390
664910	583650	58.87	0.869936
665027	583610	58.91	0.869435
665299	583688	58.95	0.868872
665437	583625	58.99	0.868227
665719	583676	59.03	0.867539
665926	583645	59.07	0.866794
666395	583846	59.11	0.866058
666625	583823	59.15	0.865271
666807	583752	59.19	0.864464
666841	583538	59.23	0.863609
667139	583558	59.26	0.862765
667487	583631	59.31	0.861954
667793	583653	59.34	0.861094
668056	583630	59.38	0.860207
668413	583670	59.43	0.859254
668728	583668	59.46	0.858283
669044	583655	59.50	0.857271
669257	583546	59.54	0.856238
669623	583559	59.58	0.855165
669882	583452	59.62	0.853998
670203	583393	59.66	0.852811
670390	583209	59.70	0.851595
670857	583278	59.74	0.850412
671346	583371	59.78	0.849247
671905	583513	59.82	0.848042
672375	583563	59.86	0.846787
672786	583544	59.90	0.845470
673255	583576	59.94	0.844156
673590	583504	59.98	0.842886
673912	583411	60.02	0.841582
674204	583288	60.06	0.840264
674600	583258	60.10	0.838957
675069	583302	60.14	0.837690
675472	583311	60.18	0.836500
675837	583281	60.22	0.835290
676253	583315	60.26	0.834150
676747	583414	60.30	0.833003
677168	583479	60.34	0.831958
677558	583528	60.38	0.830952
677836	583482	60.42	0.829951
678154	583465	60.46	0.828932
678359	583345	60.50	0.827893
678753	583389	60.54	0.826859
679138	583425	60.58	0.825825
679667	583578	60.62	0.824769
679948	583534	60.66	0.823768
680257	583522	60.69	0.822797
680416	583397	60.74	0.821880
680647	583338	60.78	0.820979
680841	583248	60.81	0.820080
681104	583217	60.85	0.819181
681558	583354	60.89	0.818298
681979	583470	60.93	0.817441
682302	583516	60.97	0.816634
682405	583374	61.01	0.815827
682449	583175	61.05	0.814997
682559	583033	61.09	0.814169
682783	582996	61.13	0.813368
683135	583086	61.17	0.812629
683523	583205	61.21	0.811885
683992	583384	61.25	0.811109
684282	583411	61.29	0.810337
684639	583496	61.33	0.809567
684780	583418	61.37	0.808873
685017	583411	61.41	0.808140
685113	583270	61.45	0.807359
685353	583239	61.49	0.806533
685567	583198	61.53	0.805751
685799	583162	61.57	0.804932
686047	583138	61.61	0.804108
686329	583130	61.65	0.803239
686592	583121	61.69	0.802424
686821	583065	61.73	0.801545
687179	583116	61.77	0.800658
687604	583212	61.81	0.799729
688047	583330	61.85	0.798825
688463	583423	61.88	0.797915
688889	583516	61.92	0.796975
689111	583429	61.97	0.796011
689398	583404	62.00	0.795071
689636	583360	62.04	0.794211
690100	583517	62.08	0.793385
690411	583550	62.12	0.792579
690633	583511	62.16	0.791784
690686	583330	62.20	0.790993
690826	583211	62.24	0.790160
691282	583351	62.28	0.789301
691966	583682	62.32	0.788438
692582	583953	62.36	0.787568
692919	583984	62.40	0.786681
693138	583919	62.44	0.785807
693344	583835	62.48	0.784904
693665	583832	62.52	0.783947
693972	583815	62.56	0.782982
694333	583853	62.60	0.782051
694678	583893	62.64	0.781174
695155	584024	62.68	0.780229
695518	584054	62.72	0.779266
695773	583979	62.76	0.778253
695834	583752	62.80	0.777278
695991	583602	62.84	0.776291
696185	583473	62.88	0.775268
696538	583472	62.92	0.774227
696880	583459	62.96	0.773178
697252	583493	63.00	0.772205
697484	583412	63.04	0.771240
697778	583385	63.08	0.770283
697995	583305	63.12	0.769366
698256	583281	63.16	0.768517
698559	583323	63.20	0.767777
698873	583368	63.24	0.767015
699209	583429	63.28	0.766246
699403	583352	63.32	0.765408
699671	583337	63.35	0.764571
699997	583357	63.40	0.763688
700314	583360	63.43	0.762773
700738	583442	63.48	0.761822
701002	583395	63.51	0.760886
701305	583392	63.55	0.759991
701593	583377	63.59	0.759099
702020	583470	63.63	0.758180
702395	583517	63.67	0.757252
702829	583614	63.71	0.756328
703184	583660	63.75	0.755456
703477	583651	63.79	0.754572
703695	583587	63.83	0.753714
703852	583482	63.87	0.752889
704138	583497	63.91	0.752111
704292	583497	63.95	0.751663
704606	583543	63.99	0.750913
704969	583652	64.03	0.750241
705262	583624	64.07	0.749293
705567	583697	64.11	0.748664
705869	583760	64.15	0.748009
706270	583903	64.19	0.747348
706579	583958	64.23	0.746646
706774	583902	64.27	0.745885
707096	583928	64.31	0.745044
707392	583928	64.35	0.744188
707764	583969	64.39	0.743256
707990	583886	64.43	0.742312
708314	583868	64.47	0.741312
708556	583792	64.51	0.740347
708838	583760	64.55	0.739421
709179	583772	64.59	0.738479
709657	583900	64.63	0.737549
710075	583979	64.67	0.736621
710207	583850	64.71	0.735788
710326	583704	64.74	0.734934
710648	583719	64.79	0.734059
711133	583862	64.83	0.733164
711390	583833	64.86	0.732323
711635	583810	64.90	0.731538
711814	583744	64.94	0.730792
712170	583818	64.98	0.730029
712443	583822	65.02	0.729258
712786	583902	65.06	0.728554
712858	583770	65.10	0.727885
712899	583608	65.14	0.727199
712931	583413	65.18	0.726423
713113	583337	65.22	0.725635	10	0.929
713274	583271	65.26	0.724941
713337	583127	65.30	0.724255
713610	583149	65.34	0.723550
713918	583188	65.38	0.722803
714186	583215	65.42	0.722130
714318	583145	65.46	0.721506
714565	583173	65.50	0.720897
714864	583222	65.54	0.720213
715178	583281	65.58	0.719522
715391	583275	65.62	0.718891
715692	583338	65.66	0.718252
716008	583382	65.70	0.717503
716243	583312	65.74	0.716586
716431	583201	65.78	0.715659
716752	583212	65.82	0.714781
717175	583296	65.86	0.713869
717585	583363	65.90	0.712934
717914	583354	65.93	0.711965
718146	583286	65.98	0.711065
718378	583234	66.02	0.710222
718676	583237	66.06	0.709384
719130	583331	66.10	0.708422
719442	583304	66.13	0.707439
719667	583211	66.17	0.706473
719895	583159	66.22	0.705643
720219	583164	66.25	0.704740
720461	583115	66.29	0.703880
720637	583007	66.33	0.703001
720867	582973	66.37	0.702229
721201	583027	66.41	0.701471
721472	583017	66.45	0.700667
721835	583070	66.49	0.699824
722149	583071	66.53	0.698938
722516	583125	66.57	0.698087
722812	583124	66.61	0.697246
723181	583171	66.65	0.696367
723555	583209	66.69	0.695442
724061	583334	66.73	0.694450
724618	583519	66.78	0.693525
724973	583576	66.82	0.692723
725077	583469	66.86	0.692054
725063	583270	66.89	0.691396
725121	583122	66.94	0.690713
725356	583119	66.98	0.690040
725476	583038	67.02	0.689417
725640	583000	67.05	0.688821
725810	582963	67.10	0.688212
726169	583080	67.13	0.687611
726562	583211	67.17	0.686963
726904	583290	67.21	0.686277
727190	583293	67.25	0.685483
727456	583276	67.29	0.684675
727805	583293	67.33	0.683753
728137	583285	67.37	0.682792
728535	583323	67.41	0.681807
728863	583335	67.45	0.680928
729150	583312	67.49	0.680042
729316	583174	67.53	0.679092
729529	583059	67.57	0.678091
729716	582943	67.61	0.677160
730057	582965	67.65	0.676281
730359	582966	67.69	0.675438
730795	583066	67.73	0.674568
731144	583108	67.77	0.673739
731473	583145	67.81	0.672948
731673	583095	67.85	0.672213
731894	583050	67.89	0.671437
732078	582972	67.93	0.670649
732444	583028	67.97	0.669823
732573	582927	68.01	0.669108
732946	583012	68.05	0.668365
733312	583109	68.09	0.667684
733816	583302	68.13	0.666955
734019	583278	68.17	0.666305
734108	583177	68.21	0.665703
734218	583115	68.25	0.665179
734583	583249	68.29	0.664632
734832	583287	68.32	0.664072
735020	583279	68.36	0.663520
735059	583167	68.41	0.663019
735086	583041	68.44	0.662502
735238	582991	68.48	0.661903
735450	582990	68.52	0.661310
735795	583077	68.56	0.660655
736248	583229	68.60	0.659929
736436	583156	68.64	0.659151
736673	583145	68.68	0.658454
736751	583026	68.72	0.657820
737061	583080	68.76	0.657148
737289	583040	68.80	0.656375
737595	583051	68.84	0.655565
737907	583112	68.88	0.654913
738178	583147	68.92	0.654285
738491	583201	68.96	0.653607
738704	583161	69.00	0.652877
738903	583156	69.04	0.652308
739125	583209	69.08	0.651879
739269	583182	69.12	0.651386
739578	583256	69.16	0.650791
739719	583208	69.20	0.650232
739896	583228	69.24	0.649813
739984	583177	69.28	0.649390
740227	583221	69.32	0.648873
740460	583229	69.36	0.648257
740582	583151	69.40	0.647646
740746	583107	69.44	0.647039
740956	583067	69.48	0.646319
741282	583070	69.51	0.645429
741545	582971	69.55	0.644356
741829	582904	69.60	0.643337
742149	582878	69.64	0.642363
742554	582935	69.68	0.641447
742952	582979	69.72	0.640505
743365	583019	69.75	0.639509
743605	582944	69.79	0.638585
743848	582888	69.83	0.637720
744066	582837	69.87	0.636941
744385	582830	69.92	0.636040
744788	582874	69.95	0.635087
745140	582899	69.99	0.634208
745343	582853	70.03	0.633489
745524	582808	70.07	0.632834
745827	582835	70.11	0.632097
746243	582948	70.15	0.631353
746531	582976	70.19	0.630662
746719	582938	70.23	0.630013
747047	583004	70.27	0.629346
747517	583153	70.31	0.628582
747919	583279	70.35	0.627924
748175	583295	70.39	0.627280
748369	583247	70.43	0.626581
748597	583201	70.47	0.625797
748770	583119	70.51	0.625036
748883	583036	70.55	0.624436
749078	583043	70.59	0.623928
749323	583087	70.63	0.623413
749493	583067	70.67	0.622879
749593	582987	70.71	0.622325
749758	582955	70.75	0.621762
750013	583012	70.79	0.621267
750333	583110	70.83	0.620738
750522	583125	70.87	0.620275
750613	583035	70.90	0.619711
750727	582968	70.95	0.619165
750921	582959	70.98	0.618605
751245	583065	71.03	0.618095
751465	583101	71.07	0.617622
751590	583080	71.10	0.617208
751739	583090	71.15	0.616837
751911	583116	71.19	0.616460
752129	583165	71.22	0.616039
752268	583139	71.26	0.615570
752317	583057	71.30	0.615149
752305	582939	71.34	0.614767
752369	582878	71.38	0.614379
752724	582998	71.42	0.613835
753197	583200	71.46	0.613259
753696	583441	71.50	0.612749
753963	583529	71.54	0.612333
754199	583578	71.58	0.611864
754339	583534	71.62	0.611330
754442	583459	71.66	0.610788
754462	583356	71.70	0.610372
754561	583336	71.74	0.610034	11	0.930
754733	583363	71.78	0.609662
754965	583391	71.82	0.609131
755238	583421	71.86	0.608497
755393	583389	71.90	0.607965
755548	583371	71.94	0.607482
755760	583387	71.98	0.606964
756079	583469	72.02	0.606388
756426	583581	72.06	0.605842
756619	583614	72.10	0.605436
756778	583610	72.14	0.604992
756758	583457	72.18	0.604509
756731	583271	72.22	0.603930
756862	583219	72.26	0.603393
757094	583248	72.30	0.602868
757307	583268	72.33	0.602362
757470	583237	72.37	0.601813
757645	583201	72.41	0.601214
757883	583223	72.45	0.600649
758075	583237	72.49	0.600180
758282	583286	72.53	0.599793
758470	583301	72.57	0.599338
758617	583273	72.61	0.598844
758696	583188	72.65	0.598332
758792	583137	72.69	0.597895
758862	583060	72.73	0.597436
759092	583092	72.77	0.596928
759292	583102	72.81	0.596424
759559	583159	72.85	0.595905
759856	583257	72.89	0.595448
760138	583350	72.93	0.595015
760427	583446	72.97	0.594574
760462	583351	73.01	0.594147
760575	583311	73.05	0.593703
760625	583234	73.09	0.593298
760834	583264	73.13	0.592841
761264	583441	73.17	0.592306
761734	583648	73.21	0.591769
762180	583841	73.25	0.591248
762376	583850	73.29	0.590753
762501	583790	73.33	0.590207
762680	583754	73.37	0.589601
762854	583717	73.41	0.589005
762913	583611	73.45	0.588475
762987	583527	73.49	0.587982
763045	583422	73.53	0.587458
763302	583466	73.57	0.586923
763519	583494	73.61	0.586440
763696	583514	73.65	0.586036
763813	583480	73.69	0.585603
764012	583485	73.72	0.585088
764197	583472	73.77	0.584547
764468	583534	73.80	0.584038
764664	583559	73.85	0.583602
764793	583530	73.89	0.583155
764878	583465	73.92	0.582699
764770	583257	73.96	0.582259
764807	583157	74.00	0.581809
764866	583061	74.04	0.581314
765121	583094	74.08	0.580748
765335	583088	74.12	0.580155
765547	583091	74.16	0.579599
765755	583089	74.20	0.579036
765971	583091	74.24	0.578466
766146	583056	74.28	0.577875
766425	583100	74.32	0.577285
766595	583075	74.36	0.576743
766724	583022	74.40	0.576213
766800	582927	74.44	0.575677
767092	582978	74.48	0.575077
767470	583086	74.52	0.574448
767808	583167	74.56	0.573831
767898	583066	74.60	0.573237
768108	583057	74.64	0.572646
768280	583010	74.68	0.572023
768655	583110	74.72	0.571375
768942	583139	74.76	0.570713
769239	583183	74.80	0.570077
769475	583190	74.84	0.569474
769660	583174	74.88	0.568926
769857	583166	74.92	0.568375
770000	583110	74.96	0.567798
770113	583015	75.00	0.567164
770337	582999	75.03	0.566513
770658	583055	75.08	0.565857
771083	583190	75.12	0.565203
771303	583167	75.16	0.564539
771431	583067	75.20	0.563848
771463	582892	75.23	0.563149
771596	582807	75.28	0.562498
771810	582794	75.31	0.561885
772029	582794	75.35	0.561304
772264	582810	75.39	0.560738
772482	582802	75.43	0.560132
772758	582833	75.47	0.559510
773008	582828	75.51	0.558831
773349	582901	75.55	0.558185
773745	583017	75.59	0.557544
773976	583010	75.63	0.556909
774166	582974	75.67	0.556280
774493	583042	75.71	0.555655
774875	583151	75.75	0.555028
775202	583210	75.79	0.554372
775373	583151	75.83	0.553714
775595	583129	75.87	0.553051
775786	583091	75.91	0.552414
776060	583116	75.95	0.551779
776316	583123	75.99	0.551129
776500	583072	76.03	0.550465
776651	582994	76.07	0.549793
776863	582973	76.11	0.549161
777220	583055	76.15	0.548509
777566	583134	76.19	0.547875
777931	583223	76.23	0.547227
778218	583260	76.27	0.546602
778410	583215	76.31	0.545940
778597	583172	76.35	0.545298	12	0.656
778963	583268	76.39	0.544673
779289	583343	76.43	0.544080
779586	583393	76.46	0.543475
779818	583382	76.50	0.542828
780175	583471	76.54	0.542204
780415	583459	76.59	0.541532
780613	583416	76.62	0.540862
780733	583295	76.66	0.540123
781016	583311	76.70	0.539438
781351	583368	76.74	0.538760
781548	583326	76.78	0.538097
781778	583310	76.82	0.537439
781878	583197	76.86	0.536781
781999	583104	76.90	0.536138
782048	582942	76.94	0.535441
782313	582935	76.98	0.534724
782737	583029	77.02	0.533945
783169	583132	77.06	0.533177
783339	583049	77.10	0.532442
783454	582934	77.14	0.531738
783620	582855	77.18	0.531027
783861	582826	77.22	0.530296
784077	582787	77.26	0.529596
784256	582756	77.30	0.529020
784557	582805	77.34	0.528407
784841	582837	77.38	0.527778
785124	582846	77.42	0.527072
785376	582847	77.46	0.526419
785596	582833	77.50	0.525797
785860	582841	77.54	0.525138
786026	582772	77.58	0.524463
786340	582791	77.62	0.523713
786584	582762	77.66	0.522976
786892	582808	77.70	0.522337
787092	582826	77.73	0.521880
787330	582922	77.77	0.521598
[truncated: 3 more rows]
