# Supplementary material for: B. subtilis MutS2 splits stalled ribosomes into subunits without mRNA cleavage
Source: EMBO J. 2023 Dec 14;43(4):2. doi: 10.1038/s44318-023-00010-3 (PMC10897456; doi:10.1038/s44318-023-00010-3)
Supplement: Supplementary file 5 — Source Data Fig. 4 [file 44318_2023_10_MOESM5_ESM.zip › Figure 4/4A/gradient absorbances/noSMR_LowDose_CAM.csv]

FlowCell Text Data File: 20220505_no_smr.csv
Software Version: 1.56A
Date: 2022-05-05
Time: 16:35:39
User: Esther
Experiment name: 20220505_smr_mutants
*** CENTRIFUGE SETTINGS ***
Rotor Manufacturer: Beckman
Rotor Model: SW41Ti
Speed: 35 rpm
Gradient: SUCROSE 10.0% to 50.0% v/v
Time: 2:30
w2t: x 10^0
Number of Tubes: 6
Sample Volume: .14 ml
Temperature: 4.0 deg C
*** FRACTIONATION SETTINGS ***
Volume displaced/mm: 0.143 ml/mm
Tubing length: 290 mm
Total Dead Volume (= last fraction): 0.299 ml
Scan Speed: 0.20 mm/sec
Total Distance: 78.2 mm
Upper Limit to Slow-down Distance: 43.90 mm
Start mode: Slow-down distance
Fail-safe Distance (M): 0 mm
Number of fractions: 12
Distance/fraction: 6.52 mm
Start Distance: 0.00 mm
Volume/fraction: 0.930 ml
Data Samples/mm: 25.25
*** SCANNING SETTINGS ***
Scanning mode: SINGLE UV OD
Channel A (LED1) Wavelength: 260 nm
Sensitivity: 1
Integration time: 198 ms
Averaging: 3 samples
LED1 (260 nm) On Time: 18 ms
Sample A Zero: 1021006
Source A Zero: 585828.7
Data Columns:
Sample	Source	Position(mm)	Absorbance	Fraction Number	Fraction Volume(ml)
873500	578707	0.00	0.294239
865935	578609	0.06	0.311690
865542	578554	0.10	0.312425
865247	578572	0.14	0.313186
864816	578592	0.17	0.314276
865478	578597	0.22	0.312728
868778	578650	0.26	0.305129
716075	578655	0.29	0.700665
720816	578723	0.33	0.687403
724170	578589	0.37	0.677430
876151	578465	0.41	0.287183
701554	578409	0.45	0.741713
583978	578567	0.49	1.117599
493709	578661	0.53	1.461508
565170	578693	0.57	1.185028
471310	578662	0.61	1.556513
465763	578732	0.65	1.580985
559216	578762	0.69	1.206942
761926	578697	0.73	0.573822
855866	578573	0.77	0.335494
648147	578576	0.81	0.904316
570435	578647	0.85	1.165892
569646	578760	0.89	1.169124
725493	578788	0.93	0.674399
564672	578849	0.97	1.187383
551088	578884	1.01	1.237330
608088	578892	1.05	1.035970
851961	578789	1.09	0.345615
778242	578754	1.13	0.530671
558911	578764	1.17	1.208065
541063	578848	1.21	1.274767
624234	578839	1.25	0.982163
842084	579027	1.29	0.370316
858284	579138	1.33	0.331719
868405	579061	1.37	0.307460
877095	578708	1.41	0.285839
817514	578424	1.45	0.428773
607015	578378	1.49	1.037766
583359	578483	1.53	1.119472
622142	578575	1.56	0.988098
823831	578575	1.60	0.413557
837478	578630	1.64	0.380135
858816	578638	1.68	0.328684
870637	578765	1.72	0.301162
813895	578692	1.76	0.438798
608033	578713	1.80	1.035523
592995	578725	1.84	1.086806
645967	578786	1.88	0.911952
842762	578810	1.92	0.367902
847186	578776	1.96	0.357069
848546	578745	2.00	0.353678
851290	578744	2.04	0.347068
852178	578674	2.08	0.344687
852314	578542	2.12	0.343894
852859	578487	2.16	0.342392
853965	578466	2.20	0.339666
856443	578544	2.24	0.334013
857040	578503	2.28	0.332442
854282	578474	2.32	0.338934
851191	578427	2.36	0.346185
850453	578408	2.40	0.347893
853620	578411	2.44	0.340298
856517	578487	2.48	0.333634
859120	578610	2.52	0.327861
864521	578610	2.56	0.315038
873101	578573	2.60	0.294700
868657	578478	2.64	0.304805
861819	578459	2.68	0.320909
853243	578436	2.72	0.341290
858104	578451	2.75	0.329719
861776	578499	2.79	0.321152
863229	578556	2.84	0.317907
863324	578494	2.88	0.317462
863877	578491	2.91	0.316142
870019	578574	2.95	0.301939
868691	578657	3.00	0.305358
862217	578700	3.03	0.320816
852426	578549	3.07	0.343650
851630	578523	3.11	0.345470
855694	578447	3.15	0.335460
857711	578547	3.19	0.330996
858328	578569	3.23	0.329603
859461	578608	3.27	0.327041
856476	578616	3.31	0.334189
854314	578660	3.35	0.339516
851792	578699	3.39	0.345703
853496	578713	3.43	0.341663
854468	578698	3.47	0.339281
857834	578711	3.51	0.331283
864584	578686	3.55	0.315157
852933	578721	3.59	0.343042
628807	578754	3.63	0.966928
348685	578776	3.67	2.173505
80404	578709	3.71	5.175125
26119	578614	3.75	7.475436
24331	578572	3.79	7.620380
29012	578591	3.83	7.260418
29403	578652	3.87	7.233242
29920	578641	3.91	7.197538
30352	578726	3.95	7.168507
30917	578786	3.99	7.130982
30535	578820	4.03	7.156540
30303	578812	4.07	7.172117
29738	578852	4.11	7.210769
29426	578959	4.15	7.232727
28951	578952	4.19	7.266001
28394	578965	4.22	7.305796
27991	578971	4.26	7.335066
27696	579002	4.31	7.356854
27490	579005	4.34	7.372141
27351	578981	4.38	7.382428
27235	579011	4.42	7.391230
27119	579091	4.46	7.400246
27012	579119	4.50	7.408434
26861	579091	4.54	7.419805
26748	579028	4.58	7.428209
26634	579084	4.62	7.437146
26530	579214	4.66	7.445610
26358	579379	4.70	7.459502
26128	579435	4.74	7.477632
25881	579462	4.78	7.497162
25604	579450	4.82	7.519137
25327	579445	4.86	7.541376
25044	579465	4.90	7.564438
24780	579418	4.94	7.585956
24538	579452	4.98	7.606156
24298	579352	5.02	7.625914
24043	579222	5.06	7.647042
23793	579232	5.10	7.668464
23540	579324	5.14	7.690662
23264	579453	5.18	7.715250
22950	579309	5.22	7.742546
22634	579274	5.26	7.770791
22320	579311	5.30	7.799506
21990	579366	5.34	7.830178
21632	579237	5.38	7.863307
21255	579071	5.42	7.898695
20887	578922	5.46	7.933904
20542	578994	5.50	7.968237
20236	579022	5.54	7.999045
19961	579046	5.57	8.027126
19693	578903	5.62	8.054278
19415	578856	5.65	8.083202
19109	578890	5.69	8.115828
18791	578874	5.73	8.150108
18506	578788	5.77	8.181075
18283	578749	5.81	8.205743
18099	578828	5.85	8.226718
17933	578984	5.89	8.246123
17761	579115	5.93	8.266305
17579	579167	5.97	8.287564
17382	579238	6.01	8.310874
17202	579300	6.05	8.332392
17039	579398	6.09	8.352219
16902	579358	6.13	8.368595
16751	579225	6.17	8.386487
16602	579109	6.21	8.404359
16502	579033	6.25	8.416452
16461	579013	6.29	8.421472
16469	578917	6.33	8.420138
16482	578836	6.37	8.418237
16498	578804	6.41	8.416139
16572	578761	6.45	8.406830
16686	578759	6.49	8.392796
16855	578740	6.53	8.372109	1	0.929
17043	578811	6.57	8.349664
17272	578870	6.61	8.322563
17545	578908	6.65	8.290610
17869	578786	6.69	8.252738
18250	578700	6.73	8.209266
18702	578734	6.77	8.159327
19220	579101	6.81	8.104723
19785	579455	6.85	8.046692
20373	579464	6.89	7.986800
20987	579187	6.93	7.925067
21672	578894	6.96	7.858315
22432	578769	7.01	7.787349
23286	578786	7.05	7.710959
24217	578801	7.08	7.630799
25241	578851	7.12	7.546237
26337	578837	7.16	7.459217
27483	578842	7.20	7.372086
28679	578881	7.24	7.285064
29934	578909	7.28	7.197529
31264	578885	7.32	7.108495
32667	578765	7.36	7.018250
34159	578690	7.40	6.926604
35752	578721	7.44	6.833452
37467	578806	7.48	6.737884
39298	578813	7.52	6.640282
41232	578790	7.56	6.541904
43264	578749	7.60	6.443328
45396	578807	7.64	6.345109
47634	578804	7.68	6.246634
49982	578846	7.72	6.148331
52404	578893	7.76	6.051676
54897	578905	7.80	5.956624
57484	578854	7.84	5.862224
60240	579035	7.88	5.767045
63082	579236	7.92	5.673432
65920	579472	7.96	5.584223
68757	579396	8.00	5.497739
71710	579302	8.04	5.411364
74781	579216	8.08	5.325260
77864	579151	8.11	5.242368
80947	579137	8.16	5.162866
84120	579219	8.20	5.084483
87459	579276	8.24	5.005038
90915	579308	8.27	4.925855
94426	579241	8.31	4.848088
98071	579206	8.35	4.770467
101912	579170	8.39	4.691733
105895	579162	8.43	4.613260
109917	579262	8.47	4.537340
113949	579346	8.51	4.463924
118125	579488	8.55	4.390781
122433	579500	8.59	4.317531
126919	579453	8.63	4.243735
131516	579356	8.67	4.170593
136060	579147	8.71	4.100354
140537	579084	8.75	4.033889
145081	578984	8.79	3.968426
149840	579063	8.83	3.902665
154759	579129	8.87	3.836807
159571	579173	8.91	3.774311
164252	579138	8.95	3.715028
168903	579065	8.99	3.657637
173813	579112	9.03	3.599171
178988	579248	9.07	3.539621
184255	579308	9.11	3.480492
189402	579301	9.15	3.424095
194433	579174	9.19	3.370006
199583	579057	9.23	3.316102
204898	579015	9.27	3.262177
210436	579045	9.31	3.207715
216136	579093	9.35	3.153200
221945	579107	9.38	3.098983
227726	579046	9.43	3.046155
233635	579113	9.47	2.993976
239659	579127	9.51	2.941938
245912	579234	9.55	2.889615
252227	579228	9.59	2.837713
258645	579231	9.63	2.786311
264951	579191	9.66	2.736882
271052	579120	9.70	2.690050
276988	579061	9.74	2.645516
283090	579037	9.78	2.600845
289268	579093	9.82	2.556870
295241	579126	9.86	2.515167
301010	579177	9.90	2.475752
306777	579182	9.94	2.436940
312937	579159	9.98	2.396180
319251	579055	10.02	2.354940
325314	578992	10.06	2.316224
331295	579052	10.10	2.279159
337322	579344	10.14	2.243302
343677	579666	10.18	2.206249
349975	579927	10.22	2.170014
355840	579907	10.26	2.135938
361483	579618	10.30	2.102725
367158	579337	10.34	2.069860
373413	579157	10.38	2.034660
379842	579277	10.42	2.000156
385946	579317	10.46	1.967678
391732	579300	10.50	1.937171
397450	579296	10.54	1.907507
403476	579343	10.58	1.876883
409300	579413	10.62	1.847807
415025	579392	10.66	1.819311
420545	579337	10.70	1.792082
426266	579355	10.74	1.764499
431730	579267	10.78	1.738127
436972	579259	10.82	1.713405
441813	579194	10.86	1.690632
446659	579282	10.90	1.668622
451537	579228	10.94	1.646207
456618	579368	10.98	1.623806
461453	579347	11.01	1.602180
466264	579435	11.05	1.581269
470998	579339	11.09	1.560260
475647	579339	11.14	1.540163
480101	579390	11.17	1.521273
484325	579423	11.21	1.503466
488575	579490	11.25	1.485826
492781	579512	11.29	1.468365
496797	579472	11.33	1.451616
500805	579370	11.37	1.434815
504510	579116	11.41	1.418836
508163	578973	11.45	1.403569
511600	578787	11.49	1.389119
515072	578617	11.53	1.374679
518298	578420	11.57	1.361207
521384	578186	11.61	1.348232
524382	578094	11.65	1.336175
527507	577987	11.69	1.323639
530515	578037	11.73	1.312181
533068	578044	11.77	1.302383
535181	578109	11.81	1.294519
537076	578159	11.85	1.287464
539061	578217	11.89	1.280121
541053	578373	11.93	1.273125
542910	578510	11.97	1.266599
544788	578738	12.01	1.260340
546761	578791	12.05	1.253131
548784	578813	12.09	1.245652
550434	578730	12.13	1.239216
551910	578735	12.17	1.233754
553295	578652	12.21	1.228332
554962	578717	12.25	1.222407
556412	578667	12.29	1.216891
557819	578702	12.33	1.211847
559167	578660	12.36	1.206760
560508	578648	12.40	1.201817
561705	578673	12.44	1.197540
562761	578771	12.48	1.194044
563766	578847	12.52	1.190661
565000	579016	12.56	1.186785
566043	578978	12.60	1.182877
566977	579003	12.64	1.179592
567464	578950	12.68	1.177648
567727	578926	12.72	1.176615
567919	578931	12.76	1.175941
568036	578889	12.80	1.175371
568273	578968	12.84	1.174797
568243	578953	12.88	1.174852
568172	578895	12.92	1.174902
568042	578886	12.96	1.175339
567846	578920	13.00	1.176165
567510	579018	13.04	1.177722	2	0.928
567068	579039	13.08	1.179391
566642	579012	13.12	1.180833
566246	578979	13.16	1.182147
565447	578816	13.20	1.184460
564500	578750	13.24	1.187656
563436	578681	13.28	1.191273
562558	578719	13.32	1.194598
561819	578760	13.36	1.197432
560870	578808	13.40	1.201061
559668	578852	13.44	1.205607
558233	578821	13.48	1.210750
556936	578827	13.52	1.215531
555681	578769	13.56	1.219942
554099	578737	13.60	1.225662
552109	578611	13.64	1.232578
549941	578576	13.68	1.240505
547860	578610	13.71	1.248382
545568	578671	13.75	1.257176
543090	578797	13.80	1.266936
540166	578768	13.83	1.277879
537245	578822	13.87	1.289165
534177	578719	13.91	1.300519
531214	578702	13.95	1.311840
528016	578690	13.99	1.324152
524747	578801	14.03	1.337252
521314	578904	14.07	1.351046
517703	578886	14.11	1.365205
513849	578776	14.15	1.380105
509955	578711	14.19	1.395440
506105	578720	14.23	1.410978
502222	578763	14.27	1.426889
498243	578757	14.31	1.443143
494177	578812	14.35	1.460103
489991	578761	14.39	1.477329
485883	578734	14.43	1.494460
481916	578643	14.47	1.510912
478064	578655	14.51	1.527375
474165	578594	14.55	1.543915
470366	578517	14.59	1.560103
466937	578512	14.63	1.575056
463596	578629	14.67	1.590162
460233	578706	14.71	1.605332
456856	578705	14.75	1.620397
453804	578730	14.79	1.634200
451069	578767	14.83	1.646700
448550	578930	14.87	1.658734
446071	579012	14.91	1.670364
443815	579101	14.95	1.681053
441785	579101	14.98	1.690433
439905	579069	15.02	1.699046
438253	579101	15.06	1.706857
436630	578994	15.10	1.714071
435375	578998	15.15	1.719974
434305	578963	15.18	1.724885
433552	579077	15.22	1.728839
432842	578990	15.26	1.731885
432304	578896	15.30	1.734097
431949	578753	15.34	1.735273
431909	578719	15.38	1.735342
432237	578893	15.42	1.734404
432657	578999	15.46	1.732791
433237	579110	15.50	1.730443
433898	579054	15.54	1.727125
434766	579004	15.58	1.722860
435839	579009	15.62	1.717834
436894	578957	15.66	1.712703
438107	578954	15.70	1.707019
439464	578907	15.74	1.700525
441008	578871	15.78	1.693222
442688	578846	15.82	1.685354
444515	578942	15.86	1.677266
446488	579078	15.90	1.668685
448475	579099	15.94	1.659674
450521	579049	15.98	1.650184
452577	578946	16.02	1.640503
454797	579017	16.06	1.630742
457092	579115	16.10	1.620789
459334	579081	16.14	1.610658
461628	579046	16.17	1.600341
463892	578925	16.22	1.589903
466225	578963	16.26	1.579773
468478	578913	16.29	1.569732
470654	578828	16.34	1.559950
472818	578656	16.38	1.549956
475009	578523	16.42	1.540026
477154	578466	16.45	1.530605
479185	578511	16.50	1.522074
481049	578506	16.53	1.514112
482801	578482	16.57	1.506589
484535	578429	16.61	1.499066
486326	578523	16.65	1.491849
487982	578559	16.69	1.485021
489598	578670	16.73	1.478649
491033	578759	16.77	1.472975
492379	578846	16.81	1.467682
493624	578925	16.85	1.462794
494628	578822	16.89	1.458272
495579	578754	16.93	1.454102
496442	578725	16.97	1.450439
497402	578855	17.01	1.446946
498254	578951	17.05	1.443783
498887	578907	17.09	1.441030
499375	578826	17.13	1.438743
499868	578873	17.17	1.436890
500473	579107	17.21	1.435242
500876	579170	17.25	1.433818
501207	579224	17.29	1.432657
501409	579222	17.33	1.431826
501714	579418	17.37	1.431274
501847	579449	17.41	1.430841
501889	579397	17.45	1.430486
501732	579171	17.49	1.430328
501605	579069	17.53	1.430485
501407	578909	17.56	1.430728
501452	578981	17.60	1.430799
501538	579041	17.65	1.430660
501563	578988	17.68	1.430370
501520	578864	17.72	1.430108
501499	578742	17.77	1.429762
501734	578854	17.80	1.429199
502042	578953	17.84	1.428294
502467	579083	17.88	1.427022
502820	579087	17.92	1.425599
503322	579178	17.96	1.423879
503901	579217	18.00	1.421664
504687	579372	18.04	1.419022
505390	579391	18.08	1.416241
506106	579453	18.12	1.413564
506720	579361	18.16	1.410758
507544	579383	18.20	1.407511
508480	579377	18.24	1.403720
509509	579417	18.28	1.399725
510404	579311	18.32	1.395759
511272	579174	18.36	1.391799
512233	579104	18.40	1.387709
513383	579151	18.44	1.383287
514574	579209	18.48	1.378750
515794	579300	18.52	1.374226
516865	579242	18.56	1.369777
517984	579229	18.60	1.365306
519169	579206	18.64	1.360549
520441	579264	18.68	1.355747
521773	579329	18.72	1.350747
523026	579320	18.76	1.345807
524204	579254	18.80	1.340971
525245	579122	18.84	1.336446
526336	579073	18.88	1.332027
527482	579126	18.92	1.327764
528549	579121	18.95	1.323611
529541	579094	19.00	1.319679
530405	578975	19.04	1.315923
531343	579064	19.07	1.312622
532080	579121	19.12	1.309988
532685	579182	19.15	1.307878
533145	579203	19.19	1.306186
533452	579191	19.23	1.304966
533563	579217	19.27	1.304632
533422	579172	19.31	1.305014
533138	579127	19.35	1.305944
532794	579171	19.39	1.307421
532137	579135	19.43	1.309818
531267	579207	19.47	1.313420
530037	579231	19.51	1.318248
528658	579336	19.55	1.323949
526903	579282	19.59	1.330562	3	0.934
525142	579540	19.63	1.338323
522706	579515	19.67	1.347748
520064	579657	19.71	1.358618
516761	579424	19.75	1.370832
513334	579412	19.79	1.384404
509453	579372	19.83	1.399791
505247	579408	19.87	1.416880
500698	579449	19.91	1.435531
495716	579344	19.95	1.455621
490352	579224	19.99	1.477458
484487	579132	20.03	1.501754
478260	579144	20.07	1.528265
471669	579095	20.11	1.556486
464922	579100	20.15	1.585983
457835	579085	20.19	1.617360
450490	579145	20.23	1.650664
442867	579144	20.27	1.685580
435112	579181	20.31	1.721857
427155	579109	20.34	1.759367
419014	579101	20.39	1.798711
410634	579080	20.43	1.839972
402334	579214	20.47	1.882227
393968	579250	20.51	1.925349
385649	579266	20.54	1.969073
377258	579252	20.58	2.014035
368777	579184	20.62	2.060317
360321	579146	20.66	2.107646
351790	578998	20.70	2.156150
343357	578972	20.74	2.205704
335150	578954	20.78	2.255141
327175	579070	20.82	2.304828
319577	579188	20.86	2.353322
312115	579202	20.90	2.401714
304871	579077	20.94	2.449321
298010	579056	20.98	2.495820
291592	579076	21.02	2.540437
285622	579185	21.06	2.583149
279888	579207	21.10	2.624721
274545	579243	21.14	2.664285
269677	579254	21.18	2.700930
265315	579233	21.22	2.734222
261365	579198	21.26	2.764789
257766	579188	21.30	2.793125
254590	579160	21.34	2.818393
251818	579114	21.38	2.840631
249457	579093	21.42	2.859831
247539	579133	21.46	2.875765
245962	579217	21.50	2.889139
244773	579309	21.54	2.899379
243828	579327	21.58	2.907357
243278	579351	21.62	2.912063
242949	579355	21.65	2.914846
242874	579300	21.70	2.915283
243000	579218	21.74	2.913932
243500	579162	21.77	2.909529
244266	579170	21.82	2.903130
245309	579168	21.85	2.894405
246463	579120	21.89	2.884633
247941	579075	21.93	2.872240
249692	579148	21.97	2.858099
251707	579246	22.01	2.842000
253869	579486	22.05	2.825347
256040	579484	22.09	2.807917
258344	579393	22.13	2.789266
260789	579213	22.17	2.769357
263439	579149	22.21	2.748444
266201	579152	22.25	2.727114
269074	579203	22.29	2.705330
272141	579243	22.33	2.682281
275271	579169	22.37	2.658620
278451	579028	22.41	2.634621
281653	578961	22.45	2.610989
284997	579016	22.49	2.587034
288497	579075	22.53	2.562267
292028	579055	22.57	2.537306
295710	579148	22.61	2.511997
299325	579192	22.65	2.487291
303130	579333	22.69	2.461943
306867	579290	22.73	2.436721
310787	579248	22.77	2.410601
314613	579251	22.81	2.385576
318569	579278	22.85	2.360104
322564	579388	22.89	2.334993
326658	579368	22.93	2.309116
330635	579405	22.97	2.284486
334552	579377	23.00	2.260290
338480	579394	23.04	2.236466
342548	579395	23.08	2.212025
346589	579353	23.12	2.187881
350574	579319	23.16	2.164369
354326	579269	23.20	2.142410
358215	579281	23.25	2.120117
362253	579292	23.29	2.097220
366437	579276	23.32	2.073667
370553	579249	23.36	2.050717
374561	579232	23.40	2.028644
378559	579197	23.44	2.006797
382621	579270	23.48	1.985216
386643	579301	23.52	1.963930
390612	579276	23.56	1.942945
394530	579280	23.60	1.922538
398569	579329	23.64	1.901870
402666	579498	23.68	1.881542
406693	579458	23.72	1.861040
410505	579425	23.76	1.841834
414357	579423	23.80	1.822717
418104	579401	23.84	1.804219
421973	579371	23.88	1.785266
425602	579190	23.92	1.767106
429179	579187	23.96	1.749970
432695	579256	24.00	1.733520
436281	579315	24.04	1.716841
439893	579333	24.08	1.700034
443255	579216	24.12	1.684042
446522	579291	24.16	1.669282
449619	579285	24.20	1.655118
452746	579362	24.24	1.641209
455651	579317	24.28	1.627963
458404	579282	24.32	1.615515
461034	579264	24.35	1.603745
463777	579361	24.40	1.591950
466443	579381	24.44	1.580293
469020	579397	24.47	1.569076
471352	579358	24.51	1.558790
473434	579338	24.56	1.549702
475401	579282	24.60	1.541020
477246	579199	24.63	1.532802
479042	579207	24.67	1.525144
480563	579212	24.71	1.518676
481894	579270	24.75	1.513221
482963	579202	24.79	1.508447
483997	579189	24.83	1.504026
484808	579104	24.87	1.500300
485577	579171	24.91	1.497293
485894	579217	24.95	1.496120
485984	579235	24.99	1.495805
485838	579249	25.03	1.496469
485579	579213	25.07	1.497433
484918	579175	25.11	1.500086
484019	579211	25.15	1.504010
482908	579306	25.19	1.509048
481783	579501	25.23	1.514509
480339	579623	25.27	1.521081
478490	579688	25.31	1.529202
476021	579646	25.35	1.539639
473050	579552	25.39	1.552118
469774	579547	25.43	1.566319
466236	579621	25.47	1.582048
462153	579694	25.51	1.600304
457517	579686	25.55	1.620904
452389	579602	25.59	1.643671
447108	579640	25.63	1.667831
441307	579643	25.67	1.694562
434970	579718	25.70	1.724421
428049	579765	25.75	1.757405
420662	579749	25.79	1.792968
412916	579642	25.82	1.830618
404692	579507	25.86	1.871305
396158	579438	25.90	1.914670
387282	579401	25.95	1.960904
378318	579405	25.98	2.008834
369138	579496	26.02	2.059417
359705	579540	26.06	2.112539
349896	579576	26.10	2.169237	4	0.929
340073	579550	26.14	2.227410
330409	579728	26.18	2.287026
320904	579730	26.22	2.346757
311300	579761	26.26	2.409037
301693	579616	26.30	2.472665
292161	579676	26.34	2.538567
282961	579634	26.38	2.603886
273873	579628	26.42	2.670659
265124	579588	26.46	2.736949
256444	579599	26.50	2.805097
248371	579578	26.54	2.870471
240697	579470	26.58	2.934307
233734	579503	26.62	2.994487
226932	579612	26.66	3.055300
220575	579768	26.70	3.113986
214531	579833	26.74	3.171064
209261	579983	26.78	3.222484
204350	579981	26.82	3.271068
199888	579993	26.86	3.316282
195692	579800	26.90	3.359010
191960	579709	26.94	3.398086
188818	579578	26.98	3.431392
186172	579598	27.02	3.460338
183935	579647	27.06	3.485246
181916	579751	27.10	3.508196
180254	579817	27.14	3.527209
178922	579752	27.17	3.542155
178016	579788	27.21	3.552669
177349	579825	27.25	3.560481
176987	580002	27.29	3.565286
176822	579919	27.33	3.566902
176893	579778	27.37	3.565583
177328	579652	27.41	3.560113
178031	579667	27.45	3.552070
179069	579729	27.49	3.540394
180192	579692	27.53	3.527471
181577	579588	27.57	3.511438
183126	579451	27.61	3.493573
185074	579428	27.65	3.471841
187138	579376	27.69	3.448965
189445	579452	27.73	3.424164
191737	579453	27.77	3.399561
194332	579453	27.81	3.372054
196998	579363	27.85	3.343857
200019	579381	27.89	3.312781
203042	579487	27.93	3.282463
206180	579542	27.97	3.251277
209340	579621	28.01	3.220434
212678	579565	28.05	3.187868
216233	579611	28.09	3.154111
219810	579501	28.13	3.120152
223440	579482	28.17	3.086571
227112	579456	28.21	3.053127
231002	579592	28.25	3.018858
234976	579654	28.29	2.984176
238989	579701	28.33	2.949693
242946	579649	28.37	2.915909
247025	579733	28.41	2.882137
251188	579790	28.44	2.848143
255350	579814	28.49	2.814603
259403	579762	28.52	2.782198
263480	579704	28.57	2.750085
267689	579683	28.61	2.717584
272007	579647	28.64	2.684715
276162	579666	28.68	2.653763
280194	579667	28.72	2.624109
284212	579708	28.76	2.595121
288355	579674	28.80	2.565390
292548	579645	28.84	2.535749
296516	579609	28.88	2.508056
300377	579722	28.92	2.481984
304089	579679	28.96	2.456702
308041	579612	29.00	2.430045
312055	579487	29.04	2.403114
316067	579520	29.08	2.377092
319950	579620	29.12	2.352461
323875	579693	29.16	2.327770
327817	579702	29.20	2.303048
331758	579719	29.24	2.278657
335585	579704	29.28	2.255136
339526	579749	29.32	2.231406
343471	579756	29.36	2.207794
347543	579795	29.40	2.183817
351533	579820	29.44	2.160548
355527	579868	29.48	2.137601
359378	579869	29.52	2.115561
363246	579808	29.56	2.093441
367194	579615	29.60	2.070641
371065	579294	29.63	2.048051
374893	579142	29.68	2.026514
378623	579177	29.72	2.006380
382474	579250	29.75	1.985932
386452	579306	29.79	1.964959
390193	579085	29.84	1.944466
393789	578953	29.87	1.925229
397168	578676	29.92	1.906768
400817	578683	29.95	1.888080
404635	578703	29.99	1.868752
408453	578751	30.03	1.849706
412168	578758	30.07	1.831205
415815	578836	30.11	1.813456
419600	579066	30.15	1.795728
423432	579198	30.19	1.777593
427172	579285	30.23	1.759907
430740	579172	30.27	1.742489
434228	579122	30.31	1.725810
437996	579164	30.35	1.708280
441801	579275	30.39	1.690974
445763	579540	30.43	1.673642
449359	579659	30.47	1.657622
452825	579592	30.51	1.641664
456280	579413	30.55	1.625480
459897	579188	30.59	1.608529
463843	579267	30.63	1.591327
467537	579230	30.67	1.574966
471146	579300	30.71	1.559480
474755	579354	30.75	1.544057
478440	579459	30.79	1.528607
482186	579564	30.83	1.513020
485557	579594	30.87	1.498871
488852	579687	30.91	1.485362
492221	579788	30.95	1.471665
495831	579987	30.99	1.457416
499388	580040	31.02	1.442977
502694	580097	31.07	1.429677
505851	580143	31.11	1.417030
509120	580208	31.15	1.404079
512364	580187	31.19	1.391009
515512	580042	31.22	1.377964
518567	579993	31.27	1.365702
521788	579956	31.31	1.352901
525044	579899	31.34	1.339972
528350	579874	31.38	1.327041
531352	579862	31.42	1.315406
534361	579920	31.46	1.304056
537511	580024	31.50	1.292397
540716	579991	31.54	1.280116
543865	579958	31.58	1.268118
546797	579898	31.62	1.256906
549610	579880	31.66	1.246343
552613	579956	31.70	1.235462
555612	580026	31.74	1.224635
558445	580070	31.78	1.214383
561073	580100	31.82	1.204883
563627	580095	31.86	1.195573
566439	580103	31.90	1.185418
569246	580015	31.94	1.174993
571987	579893	31.98	1.164734
574632	579888	32.02	1.155276
577140	579908	32.06	1.146436
579761	579991	32.10	1.137458
582562	580207	32.14	1.128358
585378	580504	32.18	1.119539
587953	580778	32.22	1.111523
590209	580745	32.26	1.103571
592291	580431	32.30	1.095259
594350	580096	32.34	1.086978
596444	579890	32.38	1.079055
598520	579890	32.42	1.071945
600785	579897	32.46	1.064241
603048	579891	32.50	1.056528
605419	579881	32.53	1.048463
607413	579800	32.58	1.041450
609524	579855	32.62	1.034545	5	0.928
611585	579853	32.65	1.027631
614007	579950	32.69	1.019886
616068	579892	32.73	1.012825
617966	579850	32.77	1.006383
619546	579834	32.81	1.001102
621382	579871	32.85	0.995178
623454	580046	32.89	0.988984
625549	580063	32.93	0.982180
627471	580155	32.97	0.976227
629049	580073	33.01	0.970799
630443	580024	33.05	0.966096
631961	579995	33.09	0.961073
633651	580093	33.13	0.955955
635361	580216	33.17	0.950874
636647	580115	33.21	0.946381
637875	579978	33.25	0.941955
639153	579933	33.29	0.937701
640617	580042	33.33	0.933404
641783	580169	33.37	0.930131
642922	580256	33.41	0.926810
643901	580277	33.45	0.923770
645110	580239	33.49	0.919798
645918	580116	33.53	0.916803
646748	580105	33.57	0.914137
647156	580097	33.61	0.912818
647838	580190	33.65	0.910991
648369	580203	33.69	0.909361
648873	580245	33.73	0.907919
649072	580294	33.77	0.907464
649201	580351	33.81	0.907259
649442	580278	33.84	0.906242
649553	580128	33.89	0.905363
649597	580066	33.93	0.905006
649242	580083	33.97	0.906184
649021	580111	34.00	0.906980
648677	580089	34.04	0.907987
648360	580084	34.08	0.908969
647468	580035	34.12	0.911613
646468	579965	34.16	0.914529
645209	579806	34.20	0.917957
644105	579683	34.25	0.921027
642471	579517	34.29	0.925638
640653	579429	34.32	0.931125
638618	579415	34.36	0.937586
636693	579428	34.40	0.943808
634672	579513	34.44	0.950614
632375	579569	34.48	0.958230
629675	579644	34.52	0.967250
626726	579651	34.56	0.976880
623601	579674	34.60	0.987189
620123	579662	34.64	0.998590
616341	579623	34.68	1.010969
612342	579672	34.72	1.024461
608359	579642	34.76	1.037708
604256	579612	34.80	1.051448
599994	579490	34.84	1.065501
595493	579503	34.88	1.080954
590771	579490	34.92	1.097197
585818	579501	34.96	1.114463
580760	579498	35.00	1.132195
575494	579607	35.04	1.151218
570002	579653	35.08	1.171000
564423	579671	35.12	1.191189
558942	579666	35.16	1.211138
553316	579602	35.20	1.231611
547617	579662	35.24	1.253007
541700	579700	35.28	1.275369
535918	579770	35.32	1.297573
530192	579740	35.35	1.319447
524470	579696	35.40	1.341494
518798	579719	35.44	1.363824
512991	579706	35.48	1.386809
507383	579689	35.52	1.409240
501791	579575	35.55	1.431514
496655	579525	35.60	1.452388
491719	579549	35.64	1.472910
487121	579653	35.67	1.492500
482509	579686	35.71	1.512081
478158	579693	35.75	1.530640
473911	579676	35.79	1.548835
469953	579705	35.83	1.566097
466018	579656	35.87	1.583129
462463	579641	35.91	1.598745
459066	579593	35.95	1.613660
456003	579575	35.99	1.627294
452983	579566	36.03	1.640859
450229	579563	36.07	1.653326
447636	579556	36.11	1.665119
445480	579580	36.15	1.675083
443489	579534	36.19	1.684086
441736	579563	36.23	1.692292
440065	579571	36.27	1.700075
438573	579579	36.31	1.707052
437345	579509	36.35	1.712542
436395	579441	36.39	1.716751
435713	579468	36.43	1.720047
435287	579562	36.47	1.722380
435030	579615	36.51	1.723775
435052	579667	36.55	1.723856
435266	579600	36.59	1.722613
435700	579614	36.63	1.720623
436251	579534	36.67	1.717755
437057	579634	36.71	1.714331
438051	579652	36.75	1.709746
439398	579823	36.79	1.704068
440798	579819	36.82	1.697545
442242	579678	36.87	1.690355
443864	579559	36.90	1.682444
445748	579548	36.95	1.673739
447826	579541	36.98	1.664198
449981	579525	37.02	1.654319
452296	579467	37.06	1.643615
454822	579525	37.10	1.632424
457497	579485	37.14	1.620284
460129	579365	37.18	1.608123
462868	579227	37.22	1.595491
465640	579143	37.26	1.582978
468694	579259	37.30	1.570011
471781	579338	37.34	1.556858
474882	579308	37.38	1.543347
477974	579213	37.42	1.529732
481122	579146	37.46	1.516064
484427	579215	37.50	1.502300
487757	579280	37.54	1.488513
491267	579465	37.58	1.474495
494683	579515	37.62	1.460493
498110	579548	37.66	1.446484
501452	579484	37.70	1.432575
504905	579568	37.74	1.418831
508417	579682	37.78	1.405050
511966	579804	37.82	1.391248
515553	579905	37.86	1.377318
519080	579909	37.90	1.363382
522612	579967	37.94	1.349712
525980	579899	37.98	1.336328
529332	579857	38.02	1.323181
532595	579754	38.05	1.310244
535993	579808	38.10	1.297421
539441	579891	38.14	1.284594
542813	579929	38.18	1.271978
546171	579949	38.21	1.259429
549304	579953	38.26	1.247740
552350	579910	38.30	1.236273
555328	579850	38.33	1.225060
558384	579746	38.37	1.213464
561495	579682	38.41	1.201870
564458	579615	38.45	1.190864
567301	579573	38.49	1.180436
570380	579749	38.53	1.169982
573512	579873	38.57	1.159215
576641	579972	38.61	1.148432
579416	579889	38.65	1.138316
582164	579887	38.69	1.128628
584955	579956	38.73	1.119085
587753	579974	38.77	1.109385
590555	579977	38.81	1.099664
593275	579990	38.85	1.090308
595875	580035	38.89	1.081519
598315	580026	38.93	1.073126
600898	580029	38.97	1.064322
603392	579985	39.01	1.055692
605635	579888	39.05	1.047758
607678	579733	39.09	1.040321
609981	579801	39.13	1.032821	6	0.929
612549	579883	39.17	1.024514
614904	579888	39.21	1.016681
616994	579876	39.25	1.009696
618936	579978	39.29	1.003625
620869	580019	39.33	0.997390
622967	579968	39.37	0.990307
625074	579908	39.40	0.983187
627127	580010	39.45	0.976838
629035	580084	39.49	0.970883
630849	579983	39.52	0.964635
632884	579903	39.56	0.957763
634825	579803	39.60	0.951144
636671	579778	39.65	0.945115
638419	579760	39.69	0.939441
640167	579760	39.72	0.933847
641912	579782	39.76	0.928354
643573	579774	39.80	0.923039
645173	579743	39.84	0.917849
646741	579692	39.88	0.912702
648334	579711	39.92	0.907735
649804	579759	39.96	0.903271
651183	579803	40.00	0.899088
652440	579764	40.04	0.895005
653673	579675	40.08	0.890828
655008	579717	40.12	0.886801
656351	579944	40.16	0.883411
657631	580250	40.20	0.880504
658809	580441	40.24	0.877516
659855	580486	40.28	0.874428
660915	580605	40.32	0.871564
661589	580626	40.36	0.869552
662073	580644	40.40	0.868119
662698	580630	40.44	0.866139
663604	580764	40.48	0.863816
664278	580708	40.52	0.861542
664447	580456	40.56	0.860133
664578	580169	40.60	0.858718
664890	580024	40.64	0.857246
665242	579966	40.68	0.855958
665314	579896	40.72	0.855490
665276	579810	40.75	0.855303
665148	579643	40.80	0.855108
665145	579576	40.84	0.854880
665072	579548	40.87	0.855006
664870	579613	40.92	0.855857
664421	579676	40.95	0.857462
663838	579696	41.00	0.859328
663409	579850	41.03	0.861195
662910	579893	41.07	0.862886
662187	579919	41.11	0.865210
661148	579890	41.15	0.868321
660128	580074	41.19	0.872129
659158	580365	41.23	0.876164
658180	580648	41.27	0.880200
656846	580705	41.31	0.884552
655291	580698	41.35	0.889377
653491	580575	41.39	0.894572
651459	580317	41.43	0.900034
649348	580086	41.47	0.905861
647192	579973	41.51	0.912267
645001	579983	41.55	0.919241
642672	579937	41.59	0.926480
640110	579749	41.63	0.933990
637735	579750	41.67	0.941599
635308	579852	41.71	0.949761
632773	580066	41.75	0.958697
629866	580049	41.79	0.968058
626898	579930	41.83	0.977303
623938	579840	41.87	0.986669
620832	579814	41.91	0.996788
617532	579771	41.95	1.007542
614275	579781	41.99	1.018397
611243	579869	42.03	1.028832
608206	579940	42.07	1.039274
604901	579846	42.11	1.050091
601428	579728	42.15	1.061456
598114	579783	42.18	1.072956
595065	579928	42.22	1.083925
591932	579919	42.26	1.094694
588710	579913	42.31	1.105841
585420	579925	42.34	1.117350
582245	579983	42.39	1.128682
579195	579935	42.42	1.139259
576204	579837	42.46	1.149507
573284	579804	42.50	1.159786
570453	579847	42.54	1.170066
567661	579846	42.58	1.180102
564954	579820	42.62	1.189791
562374	579846	42.66	1.199248
559903	579919	42.70	1.208516
557609	580016	42.74	1.217258
555382	579992	42.78	1.225362
553297	580000	42.82	1.233086
551276	580059	42.86	1.240782
549305	580058	42.90	1.248107
547564	580087	42.94	1.254704
546037	580029	42.98	1.260214
544618	579975	43.02	1.265347
543202	579871	43.06	1.270307
541972	579823	43.10	1.274776
541018	579831	43.14	1.278409
540310	579823	43.18	1.281060
539670	579760	43.22	1.283263
539128	579765	43.26	1.285337
538968	580004	43.30	1.286787
538884	580142	43.34	1.287593
539011	580219	43.38	1.287382
538997	579987	43.42	1.286617
539282	579993	43.45	1.285557
539662	579995	43.50	1.284123
540296	580140	43.54	1.282232
541088	580173	43.58	1.279351
541990	580148	43.61	1.275855
543072	580148	43.65	1.271774
544247	580158	43.70	1.267387
545589	580167	43.74	1.262380
547039	580101	43.77	1.256716
548653	580054	43.81	1.250523
550392	580052	43.85	1.244040
552062	579975	43.89	1.237570
553707	579856	43.93	1.231062
555589	579863	43.97	1.224144
557763	579987	44.01	1.216591
560104	580114	44.05	1.208469
562270	580072	44.09	1.200424
564380	579966	44.13	1.192386
566679	579999	44.17	1.184184
569147	580012	44.21	1.175338
571721	580116	44.25	1.166472
574073	580049	44.29	1.157836
576509	580051	44.33	1.149179
579071	580051	44.37	1.140106
581844	580129	44.41	1.130606
584643	580208	44.45	1.121066
587238	580215	44.49	1.112029
589787	580222	44.53	1.103191
592477	580287	44.57	1.094109
595251	580294	44.61	1.084576
597976	580237	44.65	1.075030
600349	580118	44.69	1.066507
602720	580091	44.73	1.058346
605263	580107	44.77	1.049788
608035	580151	44.81	1.040594
610715	580100	44.85	1.031415
613074	580035	44.89	1.023298
615289	579981	44.93	1.015728
617579	580027	44.97	1.008289
619948	580005	45.01	1.000378
622336	579918	45.04	0.992205
624564	579892	45.09	0.984801
626783	579987	45.12	0.977879
629102	580103	45.16	0.970732
631453	580130	45.20	0.963195
633778	580168	45.24	0.955809
635894	580265	45.28	0.949331
637887	580294	45.32	0.943031
639873	580284	45.36	0.936635
641706	580162	45.40	0.930352
643498	580184	45.44	0.924723
644939	580103	45.48	0.919861
646514	579999	45.52	0.914503
647996	579773	45.56	0.909021
649579	579631	45.60	0.903528
651041	579704	45.64	0.899185	7	0.929
652586	579843	45.68	0.894826
654226	579995	45.72	0.890227
655807	580090	45.76	0.885623
657073	580119	45.80	0.881779
658008	580183	45.84	0.879095
658905	580205	45.88	0.876386
659883	580208	45.92	0.873361
660837	580135	45.96	0.870148
661495	579976	46.00	0.867551
661923	579939	46.04	0.866097
662413	579930	46.07	0.864551
663149	580019	46.12	0.862593
664021	580080	46.16	0.860119
664653	580177	46.20	0.858515
665066	580232	46.24	0.857438
665356	580223	46.27	0.856514
665694	580172	46.32	0.855295
665869	580143	46.35	0.854655
665907	580136	46.40	0.854514
665788	580080	46.43	0.854682
665771	580154	46.47	0.854995
665663	580183	46.51	0.855429
665453	580200	46.55	0.856135
664941	580054	46.59	0.857195
664378	579947	46.63	0.858550
663801	579918	46.67	0.860226
663209	579919	46.71	0.862055
662509	579941	46.75	0.864293
661582	579869	46.79	0.866904
660668	579863	46.83	0.869712
659619	579783	46.87	0.872681
658687	579839	46.91	0.875772
657650	579910	46.95	0.879246
656628	580025	46.99	0.882834
655444	580051	47.03	0.886618
654129	580013	47.07	0.890593
652790	580028	47.11	0.894839
651356	580034	47.15	0.899360
649743	579907	47.19	0.903985
648112	579812	47.23	0.908792
646583	579881	47.27	0.913869
645126	580069	47.31	0.919148
643547	580165	47.35	0.924501
641914	580178	47.39	0.929745
640280	580266	47.43	0.935270
638433	580244	47.47	0.941104
636562	580205	47.51	0.946971
634684	580109	47.55	0.952678
633026	580167	47.59	0.958235
631290	580220	47.62	0.964041
629410	580218	47.67	0.970136
627530	580219	47.71	0.976260
625688	580192	47.74	0.982180
623874	580139	47.78	0.987934
621949	580022	47.82	0.993844
620015	579937	47.86	0.999917
618281	579919	47.90	1.005584
616609	579863	47.94	1.010927
615067	579838	47.98	1.015962
613392	579774	48.02	1.021316
611930	579847	48.06	1.026456
610576	579934	48.10	1.031295
609306	580000	48.14	1.035789
608119	580096	48.18	1.040117
606847	580087	48.22	1.044370
605719	580088	48.26	1.048180
604661	580077	48.30	1.051718
603698	580107	48.34	1.055085
602767	580143	48.38	1.058370
601990	580240	48.42	1.061352
601330	580296	48.46	1.063794
600757	580304	48.50	1.065772
600150	580239	48.54	1.067612
599642	580205	48.58	1.069224
599242	580223	48.62	1.070653
598923	580170	48.66	1.071556
598693	580120	48.70	1.072165
598673	580175	48.74	1.072428
598697	580192	48.78	1.072406
598772	580147	48.81	1.071991
598931	580072	48.86	1.071183
599130	579964	48.90	1.070122
599492	579923	48.93	1.068742
599841	579783	48.98	1.067057
600457	579827	49.02	1.065112
601225	579929	49.06	1.062856
602129	580041	49.10	1.060177
603117	580075	49.14	1.056943
604123	580052	49.17	1.053451
605125	579997	49.21	1.049867
606246	579981	49.25	1.046023
607477	579908	49.29	1.041615
609024	580036	49.33	1.036863
610540	580078	49.37	1.031924
612150	580206	49.41	1.026987
613618	580128	49.45	1.021811
615300	580116	49.49	1.016168
617051	580065	49.53	1.010173
618894	580101	49.57	1.004198
620466	580047	49.61	0.998817
622115	580091	49.65	0.993542
623911	580130	49.69	0.987781
625838	580183	49.73	0.981658
627612	580076	49.77	0.975489
629311	580039	49.81	0.969827
630980	579951	49.85	0.964097
632932	580075	49.89	0.958214
634835	580079	49.93	0.952086
636740	580101	49.97	0.946033
638269	579929	50.01	0.940518
639876	579805	50.05	0.934936
641521	579745	50.09	0.929471
643387	579775	50.13	0.923634
645098	579800	50.17	0.918288
646793	579887	50.20	0.913225
648376	579902	50.25	0.908277
649984	579949	50.29	0.903374
651623	579941	50.33	0.898193
653078	579920	50.36	0.893556
654242	579816	50.41	0.889545
655487	579831	50.45	0.885708
656851	579928	50.48	0.881797
658352	579982	50.52	0.877317
659498	580000	50.56	0.873822
660384	579936	50.60	0.870849
661525	580200	50.64	0.868248
662430	580199	50.68	0.865447
663306	580182	50.72	0.862683
663791	579908	50.76	0.860221
664334	579789	50.80	0.858128
664925	579780	50.84	0.856277
665426	579724	50.88	0.854538
666030	579736	50.92	0.852724
666538	579757	50.96	0.851239
666962	579832	51.00	0.850202
667287	579869	51.04	0.849336
667561	579891	51.08	0.848573
667855	579960	51.12	0.847916
667992	580028	51.16	0.847736
667975	580063	51.20	0.847912
667746	579960	51.24	0.848250
667562	579864	51.28	0.848475
667435	579858	51.32	0.848843
667266	579967	51.36	0.849746
666953	580025	51.40	0.850911
666476	579926	51.44	0.852025
666118	579912	51.48	0.853075
665633	579903	51.52	0.854534
665157	580021	51.56	0.856414
664442	579955	51.60	0.858382
663752	579894	51.64	0.860292
662981	579783	51.68	0.862279
662203	579734	51.71	0.864508
661372	579770	51.76	0.867205
660469	579752	51.79	0.869937
659683	579802	51.84	0.872549
658940	579829	51.87	0.874951
658216	579935	51.91	0.877574
657345	579985	51.95	0.880460
656455	580009	51.99	0.883317
655587	580018	52.03	0.886056
654705	579997	52.07	0.888736
653860	580055	52.11	0.891583
652893	580035	52.15	0.894541
651899	580000	52.19	0.897535	8	0.934
650964	579991	52.23	0.900440
650087	579994	52.27	0.903209
649279	580077	52.31	0.906046
648381	580076	52.35	0.908875
647467	580062	52.39	0.911712
646622	580051	52.43	0.914345
645755	579973	52.47	0.916815
644934	579985	52.51	0.919461
644105	579944	52.55	0.921948
643373	579978	52.59	0.924394
642675	579981	52.63	0.926626
642227	580176	52.67	0.928741
641814	580356	52.71	0.930692
641334	580374	52.75	0.932286
640783	580227	52.79	0.933526
640301	580038	52.83	0.934399
640111	580036	52.87	0.934999
639861	579936	52.90	0.935446
639669	579820	52.95	0.935651
639619	579734	52.99	0.935507
639682	579677	53.02	0.935104
639787	579602	53.06	0.934504
639955	579551	53.10	0.933787
640356	579650	53.15	0.932854
640848	579783	53.19	0.931752
641333	579873	53.22	0.930522
641762	579875	53.26	0.929161
642298	579912	53.30	0.927583
642963	579979	53.34	0.925702
643693	580077	53.38	0.923726
644261	580017	53.42	0.921710
644782	579900	53.46	0.919643
645395	579792	53.50	0.917318
646346	579893	53.54	0.914661
647233	579907	53.58	0.911905
648069	579877	53.62	0.909158
648850	579815	53.66	0.906474
649826	579843	53.70	0.903498
650904	579881	53.74	0.900240
652084	579982	53.78	0.896891
653351	580178	53.82	0.893610
654563	580303	53.86	0.890259
655765	580351	53.90	0.886674
656936	580310	53.94	0.882879
658228	580381	53.98	0.879110
659445	580430	54.02	0.875503
660614	580418	54.06	0.871837
661785	580367	54.10	0.868033
663046	580366	54.14	0.864134
664290	580419	54.18	0.860486
665400	580364	54.22	0.856876
666539	580324	54.25	0.853236
667840	580425	54.30	0.849602
669079	580580	54.34	0.846356
670185	580682	54.38	0.843336
671194	580702	54.41	0.840328
672133	580680	54.45	0.837390
673074	580707	54.50	0.834622
673764	580609	54.54	0.832181
674576	580672	54.57	0.829938
675259	580615	54.61	0.827667
676040	580678	54.65	0.825524
676737	580661	54.69	0.823355
677384	580669	54.73	0.821428
677976	580626	54.77	0.819489
678621	580640	54.81	0.817593
679154	580575	54.85	0.815757
679760	580647	54.89	0.814186
680023	580538	54.93	0.813011
680389	580566	54.97	0.812008
680534	580438	55.01	0.811121
680889	580481	55.05	0.810206
681140	580478	55.09	0.809441
681354	580511	55.13	0.808914
681435	580480	55.17	0.808562
681444	580421	55.21	0.808327
681429	580340	55.25	0.808086
681400	580307	55.29	0.808057
681352	580308	55.33	0.808205
681286	580327	55.37	0.808470
681291	580422	55.41	0.808790
681174	580423	55.45	0.809145
681048	580457	55.49	0.809643
680786	580409	55.53	0.810261
680515	580401	55.57	0.811048
680050	580240	55.61	0.811879
679638	580104	55.65	0.812639
679278	580011	55.69	0.813395
679104	580077	55.73	0.814152
678909	580142	55.76	0.814969
678770	580270	55.80	0.815839
678525	580304	55.85	0.816698
678240	580289	55.89	0.817505
677960	580246	55.92	0.818198
677853	580358	55.96	0.818916
677735	580465	56.00	0.819649
677597	580568	56.04	0.820429
677352	580540	56.08	0.821070
677129	580497	56.12	0.821592
676986	580484	56.16	0.821979
676832	580471	56.20	0.822398
676727	580488	56.24	0.822776
676583	580458	56.28	0.823105
676480	580441	56.32	0.823357
676281	580329	56.36	0.823564
676318	580401	56.40	0.823706
676434	580508	56.44	0.823732
676561	580587	56.48	0.823627
676570	580543	56.52	0.823444
676628	580531	56.56	0.823227
676837	580634	56.60	0.822958
677018	580695	56.64	0.822626
677218	580710	56.68	0.822074
677403	580678	56.72	0.821402
677766	580743	56.76	0.820535
678070	580736	56.80	0.819593
678399	580717	56.84	0.818534
678603	580579	56.88	0.817432
678883	580481	56.92	0.816243
679315	580475	56.96	0.814920
679871	580536	56.99	0.813461
680335	580489	57.04	0.811899
680953	580545	57.07	0.810239
681427	580461	57.11	0.808519
682068	580513	57.16	0.806778
682409	580330	57.19	0.805111
683066	580389	57.24	0.803350
683652	580359	57.27	0.801489
684420	580476	57.31	0.799605
684966	580408	57.35	0.797733
685508	580354	57.39	0.795924
685971	580188	57.43	0.793958
686612	580144	57.47	0.791891
687320	580154	57.51	0.789818
688084	580258	57.55	0.787911
688662	580196	57.59	0.785975
689350	580178	57.63	0.783868
690013	580118	57.67	0.781690
690595	580103	57.71	0.779912
691205	580064	57.75	0.777968
691888	580059	57.79	0.775929
692775	580113	57.83	0.773498
693541	580177	57.87	0.771463
694322	580286	57.91	0.769544
695009	580357	57.95	0.767771
695664	580373	57.99	0.765900
696211	580311	58.03	0.764073
696818	580328	58.07	0.762350
697379	580331	58.11	0.760714
697960	580389	58.15	0.759215
698460	580387	58.19	0.757742
698886	580361	58.22	0.756403
699290	580359	58.27	0.755213
699644	580344	58.30	0.754125
700080	580417	58.35	0.753108
700304	580307	58.39	0.752065
700697	580344	58.43	0.751048
701004	580347	58.47	0.750162
701338	580401	58.50	0.749378
701468	580311	58.54	0.748681
701691	580281	58.58	0.747925
702022	580342	58.62	0.747175
702242	580337	58.66	0.746517
702400	580314	58.70	0.745975	9	0.929
702522	580264	58.74	0.745444
702687	580241	58.78	0.744882
702800	580190	58.82	0.744373
702989	580216	58.86	0.743915
703251	580331	58.90	0.743558
703469	580410	58.94	0.743202
703692	580488	58.98	0.742828
703819	580493	59.02	0.742477
703996	580544	59.06	0.742142
704172	580622	59.10	0.741905
704459	580774	59.14	0.741607
704688	580881	59.18	0.741319
704633	580751	59.22	0.741021
704555	580625	59.26	0.740803
704516	580529	59.30	0.740578
704699	580600	59.34	0.740297
704785	580549	59.38	0.739868
704953	580564	59.42	0.739433
705076	580523	59.46	0.738932
705247	580545	59.50	0.738513
705449	580560	59.54	0.737980
705685	580584	59.58	0.737380
705874	580537	59.62	0.736666
705988	580408	59.66	0.735881
706217	580381	59.70	0.735122
706512	580378	59.74	0.734257
706836	580425	59.77	0.733485
707087	580386	59.82	0.732621
707394	580404	59.85	0.731796
707796	580449	59.89	0.730793
708044	580346	59.93	0.729713
708317	580260	59.97	0.728621
708609	580179	60.01	0.727492
709063	580237	60.05	0.726386
709529	580278	60.09	0.725186
710063	580355	60.13	0.723918
710546	580409	60.17	0.722717
711032	580480	60.21	0.721568
711397	580469	60.25	0.720480
711869	580490	60.29	0.719196
712320	580473	60.33	0.717841
712726	580423	60.37	0.716499
713146	580404	60.41	0.715226
713611	580410	60.45	0.713914
714184	580460	60.49	0.712448
714670	580430	60.53	0.710950
715214	580440	60.57	0.709428
715628	580367	60.61	0.707987
716084	580333	60.65	0.706564
716497	580256	60.69	0.705112
716969	580242	60.73	0.703716
717315	580122	60.77	0.702305
717735	580082	60.81	0.700966
718247	580088	60.85	0.699529
718897	580193	60.89	0.698048
719450	580229	60.93	0.696602
719883	580200	60.97	0.695268
720269	580165	61.01	0.694048
720642	580116	61.05	0.692816
721082	580123	61.09	0.691592
721435	580078	61.13	0.690432
721814	580088	61.16	0.689392
722125	580045	61.20	0.688359
722493	580055	61.25	0.687352
722932	580095	61.29	0.686250
723345	580137	61.32	0.685230
723865	580271	61.36	0.684232
724170	580281	61.41	0.683405
724441	580231	61.45	0.682463
724744	580202	61.49	0.681505
725081	580186	61.52	0.680498
725692	580420	61.56	0.679599
726118	580508	61.60	0.678709
726517	580572	61.64	0.677810
726680	580463	61.68	0.676967
726802	580312	61.72	0.676091
727013	580250	61.76	0.675279
727225	580186	61.80	0.674457
727545	580216	61.84	0.673662
727735	580154	61.88	0.672909
728063	580188	61.92	0.672107
728425	580252	61.96	0.671316
729046	580486	62.00	0.670397
729505	580599	62.04	0.669508
729849	580622	62.08	0.668624
730093	580570	62.12	0.667757
730284	580484	62.16	0.666919
730577	580479	62.20	0.666080
730814	580429	62.24	0.665240
731199	580491	62.28	0.664381
731430	580417	62.32	0.663474
731745	580410	62.36	0.662568
732111	580434	62.40	0.661630
732550	580509	62.44	0.660668
732947	580551	62.48	0.659707
733266	580533	62.52	0.658753
733599	580548	62.56	0.657877
734022	580603	62.60	0.656892
734282	580523	62.64	0.655885
734469	580364	62.68	0.654803
734629	580197	62.72	0.653769
735051	580211	62.75	0.652643
735695	580383	62.79	0.651458
736197	580449	62.84	0.650295
736562	580419	62.87	0.649175
736940	580401	62.91	0.648062
737421	580437	62.95	0.646854
738026	580564	62.99	0.645623
738406	580523	63.03	0.644425
738790	580503	63.07	0.643291
739005	580363	63.11	0.642202
739349	580325	63.15	0.641116
739737	580358	63.19	0.640159
740285	580509	63.23	0.639176
740780	580619	63.27	0.638196
741163	580579	63.31	0.636997
741395	580415	63.35	0.635779
741719	580320	63.39	0.634550
742098	580283	63.43	0.633374
742716	580443	63.47	0.632235
743285	580539	63.51	0.631007
743914	580700	63.55	0.629843
744310	580676	63.59	0.628670
744767	580722	63.63	0.627576
745118	580688	63.67	0.626492
745307	580511	63.71	0.625349
745579	580415	63.75	0.624264
745825	580291	63.79	0.623152
746179	580268	63.83	0.622100
746404	580136	63.87	0.621018
746803	580132	63.91	0.619910
747256	580192	63.95	0.618881
747754	580284	63.99	0.617842
748167	580336	64.03	0.616896
748611	580414	64.07	0.615957
748933	580416	64.10	0.615084
749173	580361	64.14	0.614235
749425	580299	64.18	0.613328
749517	580110	64.22	0.612410
749700	579962	64.26	0.611389
750006	579905	64.30	0.610353
750599	580057	64.34	0.609272
751134	580180	64.38	0.608248
751592	580254	64.42	0.607261
751994	580269	64.46	0.606220
752316	580232	64.50	0.605214
752606	580172	64.54	0.604214
752959	580177	64.58	0.603272
753373	580240	64.62	0.602369
753754	580272	64.66	0.601447
754011	580216	64.70	0.600552
754244	580125	64.74	0.599599
754519	580058	64.78	0.598617
754884	580064	64.82	0.597649
755248	580075	64.86	0.596701
755533	580045	64.90	0.595823
755848	580023	64.94	0.594893
756238	580070	64.98	0.594003
756885	580301	65.02	0.593068
757519	580523	65.06	0.592137
758028	580627	65.10	0.591130
758356	580587	65.14	0.590104
758621	580494	65.18	0.589061
758979	580476	65.22	0.588032	10	0.928
759383	580500	65.26	0.587028
759738	580485	65.29	0.586019
759927	580344	65.34	0.585013
760098	580191	65.38	0.584013
760371	580121	65.42	0.583031
760885	580229	65.45	0.582029
761471	580388	65.49	0.581015
762142	580608	65.53	0.579988
762730	580769	65.57	0.578977
763003	580697	65.61	0.577991
763092	580468	65.65	0.576946
763222	580261	65.69	0.575867
763571	580220	65.73	0.574787
763864	580157	65.77	0.573780
764161	580108	65.81	0.572812
764546	580127	65.85	0.571848
764972	580189	65.89	0.570927
765285	580169	65.93	0.570020
765468	580053	65.97	0.569121
765694	579978	66.01	0.568253
766088	580035	66.05	0.567401
766523	580122	66.09	0.566547
766959	580214	66.13	0.565708
767307	580240	66.17	0.564871
767668	580291	66.21	0.564089
768153	580418	66.25	0.563244
768468	580434	66.29	0.562461
768676	580362	66.33	0.561654
768902	580307	66.37	0.560859
769419	580452	66.41	0.559994
769822	580502	66.45	0.559099
770164	580498	66.49	0.558176
770291	580323	66.53	0.557222
770678	580325	66.57	0.556201
770992	580256	66.61	0.555125
771428	580274	66.65	0.554031
771836	580263	66.68	0.552911
772281	580262	66.72	0.551728
772768	580289	66.77	0.550533
773120	580238	66.81	0.549421
773450	580186	66.85	0.548365
773746	580121	66.89	0.547353
774161	580132	66.93	0.546294
774655	580221	66.97	0.545303
775028	580228	67.01	0.544343
775409	580243	67.05	0.543390
775711	580200	67.08	0.542442
776079	580194	67.13	0.541450
776403	580166	67.17	0.540497
776679	580098	67.21	0.539530
777051	580103	67.24	0.538568
777417	580101	67.28	0.537598
777938	580211	67.32	0.536615
778226	580151	67.36	0.535646
778542	580123	67.41	0.534716
778735	579996	67.44	0.533761
779196	580060	67.48	0.532776
779547	580035	67.52	0.531766
779911	580077	67.56	0.530959
780194	580021	67.60	0.530019
780495	579958	67.64	0.529008
780900	579920	67.68	0.527812
781283	579900	67.72	0.526739
781670	579912	67.76	0.525768
781928	579837	67.80	0.524828
782322	579883	67.84	0.523959
782786	579958	67.88	0.523011
783312	580093	67.92	0.522113
783641	580090	67.96	0.521243
783992	580124	68.00	0.520446
784355	580142	68.04	0.519563
784538	580000	68.08	0.518585
784741	579882	68.12	0.517639
785124	579905	68.16	0.516722
785777	580155	68.20	0.515902
786286	580277	68.24	0.515008
786550	580219	68.28	0.514116
786873	580191	68.32	0.513178
787271	580219	68.36	0.512242
787817	580345	68.40	0.511267
788223	580362	68.44	0.510273
788550	580333	68.47	0.509322
788815	580251	68.51	0.508346
789084	580154	68.55	0.507306
789528	580153	68.60	0.506151
789863	580086	68.63	0.505047
790223	580074	68.68	0.504072
790689	580157	68.71	0.503159
791118	580201	68.75	0.502204
791607	580276	68.79	0.501204
791907	580233	68.83	0.500277
792393	580333	68.87	0.499375
792750	580337	68.91	0.498467
793140	580331	68.95	0.497440
793445	580258	68.99	0.496396
793789	580215	69.03	0.495357
794118	580186	69.07	0.494407
794478	580181	69.11	0.493462
794820	580163	69.15	0.492518
795147	580146	69.19	0.491616
795532	580164	69.23	0.490689
795860	580149	69.27	0.489793
796210	580137	69.31	0.488851
796564	580130	69.35	0.487917
796989	580171	69.39	0.486970
797488	580264	69.43	0.486017
797900	580299	69.47	0.485084
798250	580284	69.51	0.484134
798442	580154	69.55	0.483183
798625	580030	69.59	0.482277
798912	579977	69.63	0.481355
799306	580008	69.67	0.480455
799797	580097	69.71	0.479513
800375	580261	69.75	0.478613
800869	580367	69.79	0.477724
801208	580373	69.83	0.476879
801377	580259	69.87	0.476046
801727	580283	69.90	0.475237
802109	580340	69.95	0.474463
802387	580320	69.99	0.473684
802460	580150	70.03	0.472898
802572	580010	70.06	0.472119
803003	580109	70.10	0.471370
803499	580265	70.14	0.470656
803922	580369	70.18	0.469946
804102	580301	70.22	0.469248
804258	580210	70.26	0.468530
804283	580006	70.30	0.467747
804491	579939	70.34	0.466982
804684	579868	70.38	0.466240
805101	579969	70.42	0.465537
805544	580078	70.46	0.464796
805970	580167	70.50	0.464028
806274	580180	70.54	0.463302
806501	580158	70.58	0.462649
806731	580157	70.62	0.462062
807052	580226	70.66	0.461491
807238	580187	70.70	0.460882
807450	580152	70.74	0.460221
807647	580110	70.78	0.459574
808016	580192	70.82	0.458928
808323	580231	70.86	0.458289
808510	580171	70.90	0.457604
808577	580038	70.94	0.456965
808894	580097	70.98	0.456371
809280	580224	71.02	0.455843
809619	580307	71.06	0.455279
809862	580314	71.10	0.454689
810249	580414	71.14	0.454064
810634	580509	71.18	0.453427
810977	580573	71.22	0.452787
811216	580560	71.26	0.452139
811472	580572	71.30	0.451535
811787	580615	71.34	0.450893
812067	580622	71.37	0.450212
812370	580633	71.42	0.449487
812526	580554	71.45	0.448816
812768	580550	71.49	0.448193
813060	580573	71.53	0.447539
813255	580517	71.57	0.446851
813443	580452	71.61	0.446149
813587	580366	71.65	0.445483
813916	580428	71.69	0.444875
814263	580479	71.73	0.444182	11	0.929
814458	580417	71.77	0.443474
814675	580350	71.81	0.442692
814800	580238	71.85	0.441984
815144	580290	71.89	0.441303
815449	580318	71.93	0.440637
815731	580328	71.97	0.439964
815935	580292	72.01	0.439326
816060	580202	72.05	0.438695
816267	580157	72.09	0.438017
816497	580110	72.13	0.437275
816798	580106	72.17	0.436507
817038	580079	72.21	0.435810
817241	580042	72.25	0.435172
817582	580095	72.29	0.434505
817932	580149	72.33	0.433820
818252	580168	72.37	0.433086
818431	580103	72.41	0.432410
818784	580165	72.45	0.431746
819102	580198	72.49	0.431068
819461	580256	72.53	0.430376
819705	580214	72.57	0.429618
820178	580351	72.61	0.428921
820544	580416	72.64	0.428238
820837	580434	72.69	0.427570
821074	580390	72.72	0.426825
821319	580356	72.76	0.426094
821566	580344	72.80	0.425437
821920	580425	72.84	0.424841
822372	580589	72.88	0.424294
822639	580621	72.92	0.423743
822699	580503	72.96	0.423178
822795	580409	73.00	0.422607
823121	580494	73.04	0.422097
823435	580572	73.08	0.421591
823681	580580	73.12	0.421008
823897	580554	73.16	0.420380
824112	580542	73.20	0.419804
824289	580514	73.24	0.419266
824416	580444	73.28	0.418704
824495	580320	73.32	0.418070
824713	580283	73.36	0.417399
825071	580354	73.40	0.416761
825522	580502	73.44	0.416165
825838	580568	73.48	0.415615
825970	580489	73.52	0.415009
826093	580400	73.56	0.414391
826149	580265	73.60	0.413776
826360	580255	73.64	0.413218
826678	580323	73.68	0.412671
826994	580373	73.72	0.412065
827386	580473	73.76	0.411448
827629	580475	73.80	0.410854
827997	580589	73.84	0.410346
828135	580547	73.88	0.409857
828339	580551	73.91	0.409367
828453	580480	73.95	0.408836
828620	580450	74.00	0.408318
828774	580407	74.03	0.407786
828994	580395	74.07	0.407200
829264	580407	74.11	0.406576
829503	580420	74.15	0.406033
829767	580453	74.19	0.405498
829967	580438	74.23	0.404952
830110	580347	74.27	0.404278
830178	580217	74.31	0.403652
830317	580146	74.35	0.403059
830523	580131	74.39	0.402499
830747	580122	74.43	0.401915
830982	580114	74.47	0.401309
831218	580111	74.51	0.400717
831476	580137	74.55	0.400174
831737	580164	74.59	0.399627
831952	580155	74.63	0.399066
832144	580128	74.67	0.398499
832374	580147	74.71	0.398000
832580	580170	74.75	0.397575
832693	580134	74.79	0.397170
832810	580086	74.83	0.396714
832946	580048	74.87	0.396246
833203	580090	74.91	0.395762
833429	580122	74.95	0.395320
833614	580117	74.99	0.394849
833811	580116	75.03	0.394362
833892	580035	75.07	0.393877
833973	579961	75.11	0.393417
834082	579920	75.15	0.393005
834304	579967	75.19	0.392627
834552	580042	75.23	0.392283
834711	580049	75.26	0.391918
834782	579995	75.30	0.391553
834937	580001	75.35	0.391195
835055	580002	75.38	0.390909
835129	579983	75.42	0.390661
835037	579857	75.47	0.390442
835074	579824	75.50	0.390235
834939	579683	75.54	0.390068
835028	579689	75.58	0.389871
835042	579629	75.62	0.389625
835314	579723	75.66	0.389290
835666	579863	75.70	0.388922
835807	579849	75.74	0.388528
836011	579872	75.78	0.388109
835976	579732	75.82	0.387701
836223	579780	75.86	0.387266
836324	579727	75.90	0.386832
836449	579683	75.94	0.386371
836506	579601	75.98	0.385942
836832	579705	76.02	0.385512
837153	579810	76.06	0.385097
837413	579872	76.10	0.384681
837417	579767	76.14	0.384301
837453	579688	76.18	0.383934
837575	579665	76.22	0.383555
837697	579631	76.26	0.383137
837943	579680	76.30	0.382709
838100	579654	76.34	0.382234	12	0.662
838252	579618	76.38	0.381735
838356	579544	76.42	0.381220
838375	579431	76.45	0.380775
838551	579434	76.50	0.380356
838786	579482	76.54	0.379952
839210	579659	76.58	0.379543
839527	579768	76.61	0.379155
839649	579748	76.65	0.378787
839583	579593	76.70	0.378401
839541	579455	76.74	0.378016
839746	579484	76.77	0.377619
839906	579481	76.81	0.377218
840226	579590	76.85	0.376824
840314	579537	76.89	0.376423
840530	579582	76.93	0.376056
840609	579535	76.97	0.375697
840750	579534	77.01	0.375351
841010	579607	77.05	0.374976
841204	579636	77.09	0.374606
841363	579648	77.13	0.374262
841483	579630	77.17	0.373906
841560	579573	77.21	0.373518
841629	579494	77.25	0.373071
841801	579492	77.29	0.372646
842156	579618	77.33	0.372228
842474	579718	77.37	0.371809
842598	579675	77.41	0.371356
842635	579572	77.45	0.370902
842877	579603	77.49	0.370424
843158	579648	77.53	0.369901
843481	579706	77.57	0.369322
843656	579662	77.61	0.368742
843882	579675	77.65	0.368240
844055	579693	77.69	0.367884
844136	579692	77.73	0.367684
844166	579697	77.77	0.367629
[truncated: 3 more rows]
