# Supplementary material for: B. subtilis MutS2 splits stalled ribosomes into subunits without mRNA cleavage
Source: EMBO J. 2023 Dec 14;43(4):2. doi: 10.1038/s44318-023-00010-3 (PMC10897456; doi:10.1038/s44318-023-00010-3)
Supplement: Supplementary file 5 — Source Data Fig. 4 [file 44318_2023_10_MOESM5_ESM.zip › Figure 4/4A/gradient absorbances/ALA_LowDose_CAM.csv]

FlowCell Text Data File: 20220505_ALA.csv
Software Version: 1.56A
Date: 2022-05-05
Time: 16:00:49
User: Esther
Experiment name: 20220505_smr_mutants
*** CENTRIFUGE SETTINGS ***
Rotor Manufacturer: Beckman
Rotor Model: SW41Ti
Speed: 35 rpm
Gradient: SUCROSE 10.0% to 50.0% v/v
Time: 2:30
w2t: x 10^0
Number of Tubes: 6
Sample Volume: .14 ml
Temperature: 4.0 deg C
*** FRACTIONATION SETTINGS ***
Volume displaced/mm: 0.143 ml/mm
Tubing length: 290 mm
Total Dead Volume (= last fraction): 0.299 ml
Scan Speed: 0.20 mm/sec
Total Distance: 78.2 mm
Upper Limit to Slow-down Distance: 43.90 mm
Start mode: Slow-down distance
Fail-safe Distance (M): 0 mm
Number of fractions: 12
Distance/fraction: 6.52 mm
Start Distance: 0.00 mm
Volume/fraction: 0.930 ml
Data Samples/mm: 25.25
*** SCANNING SETTINGS ***
Scanning mode: SINGLE UV OD
Channel A (LED1) Wavelength: 260 nm
Sensitivity: 1
Integration time: 198 ms
Averaging: 3 samples
LED1 (260 nm) On Time: 18 ms
Sample A Zero: 1021006
Source A Zero: 585828.7
Data Columns:
Sample	Source	Position(mm)	Absorbance	Fraction Number	Fraction Volume(ml)
859879	580979	0.00	0.334414
857040	580680	0.05	0.340127
856946	580667	0.09	0.340306
857878	580677	0.13	0.338117
790502	580819	0.17	0.505976
747087	580889	0.21	0.621800
692098	580858	0.25	0.778125
589691	580869	0.29	1.105805
523436	580792	0.33	1.349397
572562	580854	0.37	1.166066
748728	580875	0.41	0.617262
853611	580913	0.45	0.349151
642702	580894	0.49	0.929758
633487	580839	0.53	0.959114
439040	580764	0.57	1.709053
549437	580732	0.61	1.249991
554727	580735	0.65	1.230396
550011	580932	0.69	1.248559
588431	581012	0.73	1.110685
577266	581039	0.77	1.149976
769817	580948	0.81	0.560684
834397	580870	0.84	0.395582
831863	580866	0.88	0.401791
622631	580839	0.92	0.994482
595769	580729	0.96	1.084330
453554	580690	1.00	1.642245
512625	580633	1.04	1.391539
532403	580728	1.08	1.314416
677687	580750	1.12	0.820798
835042	580722	1.16	0.393479
844686	580637	1.20	0.369685
857750	580639	1.24	0.338288
847772	580797	1.28	0.362787
626338	580964	1.32	0.982776
559136	581001	1.36	1.215135
576805	580975	1.40	1.151385
806932	580876	1.44	0.464086
885146	580800	1.48	0.274526
899146	580788	1.52	0.242375
840145	580907	1.56	0.381665
743632	580947	1.60	0.631489
730118	580918	1.64	0.668913
786703	580789	1.68	0.515727
879262	580868	1.72	0.288413
887489	580998	1.76	0.269815
876799	581234	1.80	0.295441
866830	581352	1.84	0.319254
858675	581339	1.88	0.338548
872186	581233	1.92	0.306231
879874	581229	1.96	0.288260
865638	581317	1.99	0.321946
752386	581386	2.03	0.609089
744156	581361	2.08	0.631505
758792	581267	2.11	0.591323
870883	581216	2.15	0.309230
880446	581103	2.19	0.286487
872597	581032	2.23	0.304559
854519	581009	2.27	0.347314
843773	581002	2.31	0.373183
850708	581069	2.35	0.356671
869600	581243	2.39	0.312342
874980	581326	2.43	0.300014
740503	581327	2.47	0.641455
600776	581237	2.51	1.068995
594987	581308	2.55	1.089056
722946	581381	2.59	0.690741
851232	581381	2.63	0.356509
850635	581369	2.67	0.357902
853292	581368	2.71	0.351518
855477	581386	2.75	0.346348
855927	581380	2.79	0.345251
855889	581349	2.83	0.345233
856305	581387	2.87	0.344373
857509	581359	2.91	0.341399
864572	581473	2.95	0.325016
873488	581425	2.99	0.303855
806924	581471	3.03	0.466201
660228	581509	3.07	0.876875
655648	581552	3.11	0.891269
698062	581538	3.15	0.762962
828893	581397	3.19	0.410979
674888	581312	3.23	0.831246
422968	581273	3.27	1.787154
158346	581247	3.30	3.797393
34450	581230	3.35	6.918209
35679	581246	3.39	6.846542
34924	581311	3.42	6.890533
33530	581411	3.46	6.974231
32530	581344	3.50	7.035947
31832	581311	3.55	7.080212
31337	581495	3.58	7.112927
30957	581533	3.62	7.138024
30656	581517	3.66	7.157960
30423	581295	3.70	7.172789
30221	581252	3.74	7.186269
30026	581136	3.78	7.199106
29816	581109	3.82	7.213371
29604	581109	3.86	7.227972
29368	581163	3.90	7.244539
29110	581136	3.94	7.262498
28858	581213	3.98	7.280559
28588	581260	4.02	7.299959
28323	581370	4.06	7.319401
28024	581353	4.10	7.341056
27739	581337	4.14	7.361915
27446	581194	4.18	7.383139
27135	581107	4.22	7.406150
26808	581089	4.26	7.430894
26467	581174	4.30	7.457387
26109	581214	4.34	7.485393
25724	581095	4.38	7.515370
25323	580966	4.42	7.547063
24953	580954	4.46	7.577138
24612	581107	4.50	7.605831
24268	581101	4.54	7.634610
23900	581086	4.58	7.665822
23521	580918	4.62	7.697937
23149	580950	4.66	7.730669
22787	580900	4.70	7.762742
22389	580968	4.74	7.799035
21959	580940	4.78	7.838616
21485	580961	4.81	7.883340
20992	580979	4.86	7.930901
20463	581048	4.90	7.983367
19902	581027	4.94	8.040171
19319	580973	4.97	8.100814
18742	580907	5.01	8.162624
18157	580818	5.05	8.227194
17582	580869	5.09	8.293219
17009	580796	5.13	8.360755
16452	580887	5.17	8.429202
15910	580839	5.21	8.497576
15398	580898	5.25	8.564713
14908	580932	5.29	8.631003
14428	580943	5.33	8.698005
13957	580947	5.37	8.765929
13527	580916	5.41	8.829849
13141	580951	5.45	8.889209
12804	581048	5.49	8.942707
12501	581153	5.53	8.992079
12222	581160	5.57	9.038286
11973	581229	5.61	9.080645
11754	581295	5.65	9.118650
11573	581408	5.69	9.150801
11423	581509	5.73	9.177850
11298	581513	5.77	9.200377
11199	581464	5.81	9.218213
11130	581215	5.85	9.229982
11096	581051	5.89	9.235665
11099	580981	5.93	9.234865
11129	580966	5.97	9.229290
11187	581002	6.00	9.218780
11280	581038	6.05	9.201968
11418	581103	6.09	9.177316
11599	581102	6.12	9.145132
11816	581112	6.17	9.107241
12060	581130	6.21	9.065483
12349	581168	6.25	9.017163
12678	581086	6.28	8.963076
13055	581080	6.32	8.903097
13472	581159	6.36	8.839041
13939	581262	6.40	8.769678
14461	581231	6.44	8.694345
15034	581086	6.48	8.614324
15674	581029	6.52	8.528823	1	0.929
16390	581042	6.56	8.437473
17195	581044	6.60	8.339375
18071	580991	6.64	8.237518
19013	580902	6.68	8.133232
20063	580930	6.72	8.023344
21207	581005	6.76	7.910143
22427	581080	6.80	7.795959
23716	580999	6.84	7.681329
25108	580888	6.88	7.564235
26617	580830	6.92	7.444612
28249	580936	6.96	7.323226
29972	580999	7.00	7.202307
31802	581191	7.04	7.081719
33726	581236	7.08	6.961689
35843	581228	7.12	6.837095
38197	581009	7.16	6.706174
40736	580824	7.20	6.573844
43338	580716	7.24	6.446774
45916	580719	7.28	6.328552
48580	580720	7.32	6.213159
51403	580788	7.36	6.097825
54502	580888	7.40	5.978396
57826	580974	7.43	5.857567
61379	581102	7.47	5.736010
65085	581101	7.51	5.616050
68934	581170	7.55	5.498733
72927	581084	7.60	5.383215
77003	581031	7.63	5.271750
81127	580984	7.67	5.164836
85281	581086	7.71	5.063021
89521	581179	7.75	4.964068
93872	581183	7.79	4.866976
98218	581110	7.83	4.774118
102594	580994	7.87	4.684519
107196	581022	7.91	4.594836
112099	581332	7.95	4.504418
117089	581664	7.99	4.416474
122004	581925	8.03	4.333257
126686	581614	8.07	4.255112
131254	581291	8.11	4.181496
135714	580914	8.15	4.111797
140449	580941	8.19	4.041722
145552	580935	8.23	3.968677
151046	580940	8.27	3.892884
156652	580833	8.31	3.817942
162355	580787	8.35	3.744614
168111	580899	8.39	3.673724
173935	581013	8.43	3.604441
179581	581113	8.47	3.539431
184886	581104	8.51	3.479831
190213	581081	8.55	3.421630
195998	581122	8.59	3.360473
202376	581101	8.63	3.294876
209000	581072	8.67	3.228875
215695	581039	8.70	3.164243
222388	581028	8.74	3.101679
228830	581029	8.78	3.043254
234845	581122	8.82	2.990493
240389	581180	8.86	2.942956
245872	581179	8.90	2.896807
251731	581156	8.95	2.848540
258353	581219	8.98	2.795633
265445	581306	9.02	2.740529
272368	581260	9.06	2.687687
278715	581188	9.10	2.640300
284803	581127	9.14	2.595873
291128	581109	9.18	2.550866
297892	581061	9.22	2.503702
305071	581033	9.26	2.454879
312383	580994	9.30	2.406278
319366	580965	9.34	2.360941
325746	580993	9.38	2.320568
331726	581087	9.42	2.283677
337607	581117	9.46	2.247826
343792	581053	9.50	2.210455
350374	580920	9.54	2.171183
357651	580915	9.58	2.129105
364831	580877	9.62	2.088301
371764	580828	9.66	2.049611
377926	580677	9.70	2.015442
384099	580665	9.74	1.982249
390503	580646	9.78	1.948349
397237	580733	9.82	1.913673
403305	580727	9.86	1.882632
408663	580757	9.90	1.855734
413896	580777	9.94	1.829770
419850	580775	9.98	1.800539
425769	580739	10.01	1.771768
431440	580655	10.05	1.744399
436861	580631	10.10	1.718765
442969	580588	10.13	1.690204
449138	580635	10.17	1.662071
454888	580602	10.21	1.635926
460048	580608	10.25	1.612868
465261	580473	10.30	1.589337
470794	580434	10.33	1.565010
476114	580453	10.37	1.542086
481371	580587	10.41	1.520090
486801	580687	10.45	1.497491
492500	580626	10.49	1.473461
497618	580524	10.53	1.451949
502275	580447	10.57	1.432617
506889	580574	10.61	1.414355
511618	580651	10.65	1.395626
516093	580718	10.69	1.378043
520350	580690	10.73	1.361136
524729	580740	10.77	1.344165
528771	580701	10.81	1.328327
532263	580647	10.85	1.314669
535149	580539	10.89	1.303224
538555	580454	10.93	1.289943
542453	580396	10.97	1.274982
546479	580414	11.01	1.259916
549928	580485	11.05	1.247293
553042	580543	11.09	1.235944
556275	580600	11.13	1.224218
559681	580610	11.17	1.211764
562979	580657	11.21	1.199908
565867	580616	11.25	1.189294
568617	580613	11.29	1.179364
571087	580526	11.32	1.170188
573819	580544	11.37	1.160487
576536	580654	11.41	1.151209
579121	580706	11.44	1.142239
581397	580557	11.49	1.133688
583550	580400	11.52	1.125572
585793	580298	11.57	1.117362
588233	580383	11.61	1.109157
590543	580433	11.64	1.101314
592516	580466	11.68	1.094606
593818	580384	11.72	1.089825
594699	580339	11.76	1.086633
595638	580344	11.80	1.083423
596839	580406	11.84	1.079520
598077	580462	11.88	1.075478
599213	580445	11.92	1.071535
600265	580391	11.96	1.067755
601600	580353	12.00	1.063076
603076	580407	12.04	1.058252
604224	580505	12.08	1.054707
604931	580490	12.12	1.052261
605518	580401	12.16	1.049963
606387	580275	12.20	1.046584
607493	580264	12.24	1.042817
608418	580327	12.28	1.039926
609087	580428	12.32	1.038033
609601	580513	12.36	1.036607
610045	580529	12.40	1.035174
610627	580564	12.44	1.033346
611118	580588	12.48	1.031786
611600	580637	12.52	1.030345
611889	580667	12.56	1.029485
612240	580714	12.60	1.028477
612397	580743	12.64	1.028054
612313	580770	12.68	1.028430
612039	580776	12.71	1.029367
611698	580861	12.75	1.030807
611522	581024	12.80	1.031970
611135	581116	12.83	1.033589
610758	581194	12.88	1.035126
610062	581102	12.91	1.037135
609370	581044	12.95	1.039253
608517	580955	13.00	1.041806
607722	580987	13.03	1.044594
606836	581008	13.07	1.047653	2	0.934
605951	580984	13.11	1.050554
604925	581010	13.15	1.054113
603584	580930	13.19	1.058373
602032	580872	13.23	1.063436
600421	580681	13.27	1.068246
599007	580660	13.31	1.072996
597358	580654	13.35	1.078616
595341	580658	13.39	1.085550
593069	580607	13.43	1.093194
590997	580587	13.47	1.100284
589015	580631	13.51	1.107313
586723	580658	13.55	1.115386
583990	580584	13.59	1.124678
581028	580487	13.63	1.134740
578050	580492	13.67	1.145272
574899	580608	13.71	1.156865
571567	580702	13.75	1.169089
568138	580707	13.79	1.181419
564938	580776	13.83	1.193220
561752	580791	13.87	1.204844
558572	580758	13.91	1.216344
555129	580688	13.95	1.228748
551523	580675	13.99	1.242037
547631	580726	14.03	1.256707
543793	580779	14.07	1.271284
540037	580794	14.11	1.285518
536507	580806	14.14	1.298979
532912	580691	14.19	1.312330
529365	580684	14.23	1.325970
525747	580625	14.26	1.339794
522234	580667	14.30	1.353660
518746	580624	14.34	1.367220
515473	580701	14.38	1.380442
512330	580783	14.42	1.393245
509302	580727	14.46	1.405177
506586	580637	14.50	1.415800
504071	580536	14.54	1.425628
501809	580682	14.58	1.435345
499326	580639	14.62	1.445343
497151	580780	14.66	1.454772
494985	580665	14.71	1.463301
493201	580699	14.75	1.470808
491449	580567	14.78	1.477624
489955	580557	14.82	1.483819
488722	580618	14.86	1.489189
487664	580568	14.90	1.493447
486883	580565	14.94	1.496716
486198	580495	14.98	1.499350
485719	580543	15.02	1.501536
485391	580533	15.06	1.502883
485232	580476	15.10	1.503353
485266	580391	15.14	1.502910
485485	580361	15.18	1.501881
485965	580476	15.22	1.500264
486469	580494	15.26	1.498207
487238	580522	15.30	1.495073
488181	580535	15.34	1.491163
489460	580651	15.38	1.486218
490780	580763	15.42	1.481102
492120	580770	15.46	1.475548
493341	580647	15.50	1.470044
494863	580674	15.54	1.463837
496509	580623	15.58	1.456863
498190	580667	15.62	1.450102
499727	580570	15.66	1.443457
501443	580613	15.70	1.436595
503424	580652	15.74	1.428665
505504	580664	15.78	1.420270
507461	580603	15.82	1.412150
509541	580685	15.86	1.404069
511581	580752	15.90	1.396130
513777	580810	15.94	1.387570
515936	580735	15.98	1.378725
518100	580685	16.02	1.369985
520280	580771	16.06	1.361697
522441	580786	16.10	1.353269
524696	580767	16.14	1.344389
526817	580632	16.18	1.335659
528958	580670	16.21	1.327494
530931	580655	16.25	1.319824
532986	580753	16.29	1.312265
534895	580691	16.33	1.304731
536894	580785	16.37	1.297430
538585	580723	16.41	1.290777
540175	580759	16.45	1.284872
541500	580608	16.49	1.279327
542872	580528	16.53	1.273868
544174	580548	16.57	1.269037
545342	580706	16.61	1.265206
546400	580869	16.65	1.261815
547316	580872	16.69	1.258398
548160	580820	16.73	1.255062
548803	580768	16.77	1.252480
549388	580794	16.81	1.250392
549967	580899	16.85	1.248607
550486	580960	16.89	1.246891
550728	580805	16.93	1.245446
550866	580581	16.97	1.244144
550863	580398	17.01	1.243510
550820	580248	17.05	1.243141
550885	580250	17.09	1.242907
551042	580301	17.13	1.242504
551165	580386	17.17	1.242347
551154	580427	17.21	1.242532
551100	580356	17.25	1.242482
551288	580474	17.29	1.242200
551299	580439	17.33	1.242036
551298	580488	17.36	1.242213
551161	580471	17.40	1.242661
551114	580487	17.45	1.242892
551143	580507	17.48	1.242855
551153	580490	17.53	1.242758
551155	580504	17.56	1.242800
551028	580403	17.60	1.242915
551103	580418	17.64	1.242690
551469	580598	17.68	1.241966
552009	580846	17.72	1.240837
552638	581100	17.76	1.239401
553067	581086	17.80	1.237764
553578	581108	17.84	1.235952
554065	581013	17.88	1.233818
554763	581024	17.92	1.231281
555502	580944	17.96	1.228276
556379	580899	18.00	1.224889
557394	580952	18.04	1.221347
558494	581058	18.08	1.217686
559589	581126	18.12	1.213918
560838	581210	18.16	1.209652
562375	581406	18.20	1.204742
563926	581484	18.24	1.199381
565389	581509	18.28	1.194168
566532	581350	18.32	1.189476
567631	581240	18.36	1.185123
568587	580914	18.40	1.180532
569790	580704	18.44	1.175468
571221	580683	18.48	1.170262
572637	580722	18.52	1.165333
573917	580710	18.56	1.160722
575165	580671	18.60	1.156140
576537	580767	18.64	1.151604
577797	580793	18.68	1.147228
578943	580775	18.71	1.143111
579952	580706	18.75	1.139305
581038	580711	18.80	1.135495
582046	580699	18.83	1.131906
583011	580655	18.87	1.128361
583877	580685	18.91	1.125430
584603	580635	18.95	1.122711
585238	580631	18.99	1.120476
585744	580599	19.03	1.118595
586061	580666	19.07	1.117724
586097	580716	19.11	1.117774
585933	580809	19.15	1.118674
585586	580885	19.19	1.120154
585147	581070	19.23	1.122340
584454	581356	19.27	1.125772
583324	581573	19.31	1.130495
581879	581793	19.35	1.136344
580102	581824	19.39	1.142711
578083	581874	19.43	1.150021
575468	581672	19.47	1.158587
572452	581444	19.51	1.168537
569080	581119	19.55	1.179481
565576	580930	19.59	1.191453	3	0.929
561738	580837	19.63	1.205057
557632	580900	19.67	1.220290
553228	581044	19.71	1.237021
548330	581059	19.75	1.255270
543013	581021	19.79	1.275073
537186	580870	19.83	1.296616
531185	580841	19.87	1.319500
524807	580845	19.91	1.344231
518112	580891	19.94	1.370663
511080	581036	19.99	1.399135
503530	580989	20.02	1.429421
495587	580910	20.07	1.461677
487274	580771	20.11	1.495800
478829	580774	20.14	1.531583
470122	580784	20.18	1.569167
461277	580768	20.23	1.607973
452410	580813	20.26	1.647846
443619	580877	20.30	1.688222
434862	581037	20.34	1.729579
426031	581023	20.38	1.771509
417237	581036	20.42	1.814232
408413	580869	20.46	1.857381
399802	580935	20.50	1.901215
391359	580911	20.54	1.944803
383295	580919	20.58	1.987432
375504	580862	20.62	2.029249
368029	580842	20.66	2.070321
360828	580870	20.70	2.110851
354052	580870	20.74	2.149641
347778	580989	20.78	2.186643
341761	581031	20.82	2.222501
336071	581063	20.86	2.256966
330613	580989	20.90	2.290208
325625	580954	20.94	2.321190
320973	580934	20.98	2.350562
316870	581012	21.02	2.377161
313228	581159	21.06	2.401332
309955	581237	21.10	2.423099
307199	581309	21.14	2.441627
304833	581105	21.18	2.456729
303164	581016	21.22	2.467649
301754	580878	21.26	2.476702
300817	580983	21.30	2.483435
300156	581082	21.34	2.488285
299923	581226	21.38	2.490380
300051	581281	21.42	2.489701
300365	581200	21.46	2.487276
301059	581186	21.50	2.482504
302007	581211	21.54	2.476160
303283	581262	21.57	2.467712
304753	581204	21.62	2.457615
306413	581222	21.65	2.446563
308441	581231	21.69	2.433097
310636	581251	21.73	2.418658
313055	581171	21.77	2.402505
315499	581178	21.81	2.386618
318071	581114	21.85	2.369780
320872	581069	21.89	2.351682
323927	580951	21.93	2.331877
327210	580854	21.97	2.310903
330481	580786	22.01	2.290311
333853	580761	22.05	2.269451
337459	580833	22.09	2.247723
341346	580947	22.13	2.224691
345272	580959	22.17	2.201334
349050	580913	22.21	2.178905
352795	580832	22.25	2.156784
356768	580909	22.29	2.134142
360865	580953	22.33	2.110934
365029	581048	22.37	2.087794
369062	581040	22.41	2.065283
373151	581096	22.45	2.042935
377281	580947	22.49	2.019889
381546	580970	22.53	1.996969
385721	580956	22.57	1.974652
389865	580970	22.61	1.952836
394045	580910	22.65	1.930804
398307	580811	22.68	1.908443
402678	580853	22.73	1.886260
406980	580856	22.76	1.864527
411198	580804	22.81	1.843247
415348	580735	22.84	1.822457
419638	580764	22.89	1.801534
423971	580772	22.92	1.780543
428341	580850	22.96	1.759836
432549	580824	23.00	1.739741
436648	580879	23.04	1.720637
440699	580925	23.08	1.701904
444590	580968	23.12	1.684069
448590	581214	23.16	1.666608
452498	581406	23.20	1.649536
456186	581466	23.24	1.633139
459685	581275	23.28	1.616832
463154	581069	23.32	1.600724
466766	581000	23.36	1.584586
470183	580932	23.40	1.569422
473479	580935	23.44	1.555140
476682	580951	23.48	1.541401
480112	581096	23.52	1.527242
483359	581082	23.56	1.513401
486381	580945	23.60	1.500166
489272	580738	23.64	1.487311
492329	580724	23.68	1.474517
495615	580887	23.72	1.461480
498679	580997	23.76	1.449257
501588	581020	23.80	1.437437
504311	581005	23.84	1.426306
507128	581096	23.88	1.415229
509762	581172	23.92	1.404897
512179	581099	23.96	1.394961
514371	581039	24.00	1.386012
516271	580993	24.04	1.378306
518177	581106	24.08	1.371164
519938	581156	24.12	1.364398
521641	581127	24.16	1.357605
522985	581027	24.20	1.351988
524258	581101	24.23	1.347274
525401	581116	24.28	1.342871
526466	581144	24.31	1.338826
527359	581123	24.35	1.335284
528049	581195	24.39	1.332863
528590	581329	24.43	1.331239
528780	581273	24.47	1.330307
528858	581221	24.51	1.329822
528635	581092	24.55	1.330231
528156	581054	24.59	1.331952
527323	580909	24.63	1.334671
526625	580935	24.67	1.337472
525781	580948	24.71	1.340800
524461	580958	24.75	1.345978
522691	580939	24.79	1.352829
520659	580975	24.83	1.360925
518565	581045	24.87	1.369417
515869	580984	24.91	1.379868
512637	580864	24.95	1.392305
508947	580905	24.99	1.407231
505144	581087	25.03	1.423218
500941	581219	25.07	1.440779
496337	581329	25.11	1.460058
491009	581252	25.15	1.481870
485354	581330	25.19	1.505846
479360	581361	25.23	1.531382
473019	581472	25.27	1.559019
466007	581556	25.31	1.589873
458247	581560	25.34	1.624246
450029	581571	25.39	1.661312
441461	581654	25.43	1.700935
432374	581735	25.47	1.743776
422493	581729	25.50	1.791057
412035	581650	25.54	1.842064
401272	581659	25.58	1.896254
390242	581672	25.62	1.953330
378821	581796	25.66	2.014542
367046	581870	25.70	2.079411
355212	582053	25.74	2.147111
343145	582037	25.78	2.217771
331084	582066	25.82	2.291085
319009	581979	25.86	2.366798
307233	581976	25.90	2.443747
295917	581925	25.94	2.520353
284849	581992	25.98	2.598586
274085	581943	26.02	2.677232
263487	581918	26.06	2.757831
253384	581842	26.10	2.837562	4	0.929
243868	581736	26.14	2.915512
234964	581705	26.18	2.991508
226487	581723	26.22	3.066755
218579	581682	26.26	3.139330
211159	581632	26.30	3.209818
204420	581538	26.34	3.275853
197972	581648	26.38	3.341820
191874	581677	26.42	3.405938
186277	581725	26.46	3.466680
181258	581657	26.50	3.522327
176743	581646	26.54	3.573900
172546	581579	26.58	3.622838
168823	581621	26.62	3.667618
165481	581552	26.66	3.708286
162531	581594	26.70	3.745239
159712	581470	26.74	3.780602
157456	581466	26.77	3.809696
155647	581446	26.81	3.833270
154530	581555	26.85	3.848390
153657	581637	26.90	3.860270
153084	581661	26.93	3.867999
152720	581684	26.98	3.872951
152690	581820	27.01	3.873831
152921	581783	27.05	3.870608
153426	581719	27.09	3.863637
154100	581489	27.13	3.853859
155023	581436	27.17	3.841454
156212	581522	27.21	3.826123
157709	581661	27.25	3.807097
159399	581679	27.29	3.785351
161146	581576	27.33	3.762686
163024	581458	27.37	3.738563
165148	581466	27.41	3.712105
167563	581514	27.45	3.682570
170024	581550	27.49	3.652864
172603	581571	27.53	3.622135
175298	581561	27.57	3.590399
178297	581518	27.61	3.555538
181529	581597	27.65	3.519059
184855	581641	27.69	3.482064
188239	581712	27.73	3.445195
191586	581622	27.77	3.408818
195267	581709	27.81	3.370184
198946	581654	27.85	3.331799
202829	581720	27.89	3.292480
206635	581621	27.93	3.254093
210650	581755	27.97	3.215189
214700	581765	28.01	3.176259
218806	581736	28.05	3.137396
222931	581794	28.09	3.099385
227115	582022	28.12	3.062141
231200	582114	28.16	3.025989
235231	581995	28.20	2.990204
239203	581796	28.24	2.955243
243267	581736	28.29	2.920561
247367	581650	28.32	2.886061
251417	581494	28.36	2.852284
255448	581485	28.40	2.819707
259498	581509	28.44	2.787606
263553	581574	28.48	2.756108
267703	581487	28.52	2.723834
271684	581393	28.56	2.693300
275676	581372	28.60	2.663380
279676	581479	28.64	2.634282
283674	581554	28.68	2.605503
287671	581543	28.72	2.576836
291404	581409	28.76	2.549984
295201	581395	28.80	2.523446
298804	581357	28.84	2.498490
302487	581443	28.88	2.473727
306182	581455	28.92	2.448926
309986	581570	28.96	2.424067
313819	581603	29.00	2.399038
317500	581616	29.04	2.375223
321117	581560	29.08	2.351848
324529	581525	29.12	2.330099
327936	581484	29.16	2.308586
331389	581474	29.20	2.287119
335062	581492	29.24	2.264629
338764	581603	29.28	2.242536
342443	581600	29.32	2.220425
346113	581579	29.36	2.198539
349843	581503	29.40	2.176339
353565	581483	29.43	2.154615
357280	581440	29.47	2.133077
360936	581392	29.51	2.112077
364762	581450	29.56	2.090706
368620	581473	29.59	2.069259
372443	581488	29.63	2.048201
376122	581439	29.67	2.027916
379652	581371	29.71	2.008563
383322	581426	29.75	1.989072
387004	581439	29.79	1.969558
390701	581461	29.83	1.950182
394269	581395	29.87	1.931349
397763	581399	29.91	1.913310
401290	581501	29.95	1.895606
404788	581506	29.99	1.877865
408225	581445	30.03	1.860351
411455	581357	30.07	1.843915
414844	581407	30.11	1.827307
418119	581403	30.15	1.811204
421606	581363	30.19	1.794070
424962	581277	30.23	1.777544
428550	581324	30.27	1.760507
432007	581492	30.31	1.744659
435536	581518	30.35	1.728104
438968	581541	30.39	1.712125
442501	581484	30.43	1.695522
446059	581605	30.47	1.679562
449535	581667	30.51	1.663897
453120	581697	30.55	1.647749
456581	581582	30.59	1.631776
460128	581512	30.63	1.615696
463449	581379	30.67	1.600513
466810	581385	30.70	1.585749
470155	581383	30.75	1.571132
473434	581348	30.79	1.556788
476628	581315	30.83	1.542915
479767	581296	30.87	1.529416
482926	581394	30.91	1.516333
486106	581432	30.95	1.503038
489318	581481	30.98	1.489735
492544	581474	31.02	1.476265
495641	581538	31.06	1.463665
498610	581428	31.10	1.451057
501574	581402	31.14	1.438839
504569	581355	31.18	1.426492
507594	581447	31.22	1.414586
510659	581570	31.26	1.402700
513903	581658	31.30	1.390053
517241	581742	31.34	1.377101
520292	581647	31.38	1.364733
523194	581601	31.42	1.353191
526148	581693	31.46	1.341994
529390	581843	31.50	1.329953
532464	581909	31.54	1.318338
535301	581799	31.58	1.307079
537930	581785	31.62	1.297005
540638	581792	31.66	1.286755
543426	581856	31.70	1.276456
546043	581839	31.74	1.266566
548443	581769	31.78	1.257347
550526	581666	31.82	1.249228
552924	581654	31.86	1.240292
555542	581659	31.90	1.230645
558197	581637	31.94	1.220812
560616	581611	31.98	1.211873
562727	581604	32.02	1.204158
564900	581561	32.05	1.196121
567069	581482	32.10	1.188002
569359	581516	32.13	1.179875
571454	581570	32.18	1.172550
573516	581632	32.21	1.165399
575652	581658	32.25	1.157884
577806	581605	32.30	1.150055
579915	581587	32.34	1.142537
581866	581600	32.37	1.135711
583924	581737	32.41	1.128969
586037	581824	32.45	1.121884
588064	581828	32.49	1.114833
589939	581857	32.53	1.108421
591543	581868	32.57	1.102904
593103	581896	32.61	1.097614	5	0.928
594633	581871	32.65	1.092255
596136	581812	32.69	1.086882
597515	581728	32.73	1.081859
598826	581748	32.77	1.077445
600096	581814	32.81	1.073342
601668	581984	32.85	1.068587
603148	582038	32.89	1.063750
604527	581985	32.93	1.058891
605454	581869	32.97	1.055348
606229	581695	33.01	1.052118
607064	581630	33.05	1.049073
607997	581534	33.09	1.045593
609091	581658	33.13	1.042351
610034	581723	33.17	1.039415
610848	581804	33.21	1.036971
611415	581675	33.25	1.034619
612051	581700	33.29	1.032580
612624	581758	33.33	1.030869
613001	581798	33.37	1.029751
613189	581783	33.41	1.029071
613234	581747	33.45	1.028794
613421	581834	33.48	1.028476
613301	581860	33.53	1.028968
613074	581883	33.57	1.029806
612530	581908	33.61	1.031711
612078	581935	33.64	1.033316
611271	581832	33.68	1.035653
610165	581619	33.72	1.038609
608817	581480	33.76	1.042646
607544	581441	33.80	1.046791
606314	581535	33.84	1.051269
604830	581598	33.88	1.056504
602962	581695	33.92	1.063175
600937	581742	33.96	1.070223
598777	581810	34.00	1.077830
596419	581817	34.04	1.085928
593423	581750	34.08	1.095997
590175	581658	34.12	1.106903
586738	581638	34.16	1.118784
583361	581681	34.20	1.130745
579517	581764	34.24	1.144565
575303	581841	34.28	1.159768
570714	581885	34.32	1.176309
565982	581821	34.36	1.193120
561073	581737	34.40	1.210649
555849	581722	34.44	1.229736
550302	581760	34.48	1.250391
544554	581830	34.52	1.272122
538707	581871	34.56	1.294354
532657	581903	34.60	1.317576
526208	581854	34.64	1.342327
519728	581846	34.68	1.367652
513475	581881	34.72	1.392542
507345	581890	34.76	1.417148
501181	581877	34.80	1.442114
494852	581825	34.83	1.467934
488788	581906	34.88	1.493447
482724	582002	34.91	1.519328
476793	582104	34.95	1.544982
470583	582039	34.99	1.571578
464433	581889	35.03	1.597967
458338	581743	35.07	1.624483
452630	581797	35.11	1.650315
447127	581864	35.15	1.675579
441540	581810	35.19	1.701117
436174	581721	35.23	1.725823
431088	581678	35.27	1.749670
426590	581798	35.31	1.771554
422157	581804	35.35	1.792949
417936	581873	35.39	1.813753
413894	581840	35.43	1.833522
410294	581954	35.47	1.851797
406970	581948	35.51	1.868420
403920	581984	35.55	1.883939
400998	581902	35.59	1.898506
398397	581888	35.63	1.911772
396098	581880	35.67	1.923585
394259	581905	35.71	1.933195
392644	581881	35.75	1.941509
391283	581892	35.79	1.948652
390021	581812	35.83	1.954981
389016	581792	35.87	1.960190
388246	581716	35.91	1.963977
387771	581799	35.95	1.966773
387482	581830	35.99	1.968408
387415	581891	36.03	1.968976
387612	581913	36.07	1.968013
388074	581975	36.11	1.965794
388672	581938	36.15	1.962513
389477	581895	36.18	1.958129
390527	581873	36.23	1.952543
391948	582044	36.27	1.945712
393517	582184	36.31	1.938030
395166	582209	36.35	1.929562
396887	582055	36.38	1.920129
398844	582007	36.42	1.909896
401025	581977	36.46	1.898632
403375	581971	36.50	1.886656
405907	581924	36.54	1.873687
408669	582043	36.58	1.860230
411627	582217	36.62	1.846085
414646	582329	36.66	1.831526
417773	582344	36.70	1.816206
421002	582321	36.74	1.800372
424415	582305	36.78	1.783795
427888	582319	36.82	1.767169
431432	582330	36.86	1.750330
434960	582281	36.90	1.733494
438656	582173	36.94	1.715802
442360	582086	36.98	1.698291
446305	582153	37.02	1.680360
450042	582105	37.06	1.663131
454000	582069	37.10	1.645088
457909	581967	37.14	1.627187
462027	581944	37.18	1.608788
465991	581919	37.22	1.591220
469897	581943	37.26	1.574225
473910	582076	37.30	1.557293
478043	582269	37.34	1.540204
482163	582372	37.38	1.523007
486152	582411	37.42	1.506286
489928	582388	37.46	1.490375
493804	582418	37.50	1.474356
497542	582353	37.53	1.458697
501508	582393	37.57	1.442593
505204	582373	37.61	1.427498
508953	582401	37.66	1.412469
512520	582305	37.70	1.397842
516207	582324	37.73	1.383242
519710	582294	37.77	1.369298
523078	582257	37.81	1.355951
526403	582193	37.85	1.342761
529797	582191	37.89	1.329604
533309	582214	37.93	1.316166
536714	582212	37.97	1.303137
540030	582245	38.01	1.290650
543257	582328	38.05	1.278751
546429	582303	38.09	1.266751
549767	582425	38.13	1.254719
553016	582465	38.17	1.242803
556010	582521	38.21	1.231952
558847	582444	38.25	1.221268
561723	582486	38.29	1.210913
564826	582574	38.33	1.199950
567834	582676	38.37	1.189440
570518	582642	38.41	1.179672
573028	582627	38.45	1.170638
575493	582617	38.49	1.161820
578187	582629	38.53	1.152306
580830	582560	38.57	1.142732
583315	582481	38.61	1.133719
585735	582497	38.65	1.125304
588139	582542	38.69	1.117081
590593	582573	38.73	1.108671
592905	582556	38.77	1.100617
595028	582509	38.81	1.093138
596970	582424	38.85	1.086173
598893	582267	38.89	1.079041
600985	582155	38.93	1.071512
603198	582194	38.97	1.064129
605277	582289	39.00	1.057422
607163	582417	39.05	1.051507
608964	582348	39.08	1.045204
610796	582258	39.12	1.038741	6	0.928
612792	582252	39.16	1.032045
614500	582266	39.20	1.026399
615933	582154	39.24	1.021239
617375	582047	39.28	1.016079
619013	582062	39.32	1.010710
620807	582196	39.36	1.005259
622147	582162	39.40	1.000728
623395	582167	39.44	0.996645
624736	582113	39.48	0.992059
626365	582210	39.52	0.987072
627992	582212	39.56	0.981771
629172	582196	39.60	0.977873
630211	582162	39.64	0.974378
631194	582150	39.68	0.971147
632341	582252	39.72	0.967790
633204	582275	39.76	0.965081
633944	582289	39.80	0.962740
634697	582225	39.84	0.960086
635719	582225	39.88	0.956794
636696	582238	39.92	0.953698
637391	582380	39.96	0.951964
637765	582403	40.00	0.950845
638231	582395	40.04	0.949322
638719	582317	40.08	0.947484
638987	582298	40.12	0.946559
638820	582251	40.15	0.946929
638738	582268	40.20	0.947251
638940	582368	40.23	0.946956
639145	582448	40.28	0.946580
638872	582451	40.32	0.947465
638047	582357	40.36	0.949779
637125	582298	40.39	0.952530
636598	582295	40.44	0.954213
636186	582261	40.47	0.955418
635632	582345	40.51	0.957496
634462	582304	40.55	0.961121
633282	582273	40.59	0.964821
632086	582164	40.63	0.968306
630803	582131	40.67	0.972348
629405	582242	40.71	0.977277
627959	582394	40.75	0.982518
626506	582543	40.79	0.987781
624683	582468	40.83	0.993480
622643	582380	40.87	0.999864
620392	582418	40.91	1.007408
618074	582609	40.95	1.015738
615593	582635	40.99	1.024059
613075	582540	41.03	1.032112
610306	582462	41.07	1.041100
607214	582485	41.11	1.051574
603968	582392	41.15	1.062214
600955	582351	41.19	1.072303
597991	582286	41.23	1.082191
594879	582381	41.27	1.093201
591433	582368	41.31	1.105042
587824	582374	41.35	1.117587
584327	582367	41.39	1.129772
580843	582369	41.43	1.142015
577455	582410	41.47	1.154129
573955	582399	41.51	1.166529
570322	582290	41.55	1.179139
566704	582248	41.59	1.192013
563150	582254	41.63	1.204906
559686	582325	41.67	1.217780
556186	582340	41.70	1.230669
552590	582336	41.74	1.243926
549133	582327	41.78	1.256736
545812	582272	41.82	1.268954
542577	582206	41.86	1.280885
539277	582126	41.90	1.293087
536071	582070	41.94	1.305090
533074	582105	41.98	1.316685
530325	582128	42.02	1.327344
527647	582254	42.06	1.338146
525032	582339	42.10	1.348610
522592	582499	42.14	1.358703
520299	582532	42.18	1.367817
518187	582516	42.22	1.376083
516304	582751	42.26	1.384357
514479	583008	42.30	1.392504
512789	583215	42.34	1.399963
510906	582931	42.38	1.406494
509316	582648	42.42	1.411878
507962	582480	42.46	1.416735
506878	582436	42.50	1.420951
505967	582407	42.54	1.424530
505214	582333	42.58	1.427317
504672	582272	42.62	1.429299
504137	582144	42.66	1.431020
503821	582086	42.70	1.432099
503764	582156	42.74	1.432576
503967	582180	42.78	1.431836
504310	582220	42.82	1.430585
504769	582236	42.86	1.428779
505427	582327	42.90	1.426434
506243	582390	42.94	1.423354
507277	582400	42.98	1.419215
508473	582409	43.02	1.414428
509657	582312	43.06	1.409328
510944	582205	43.10	1.403792
512402	582135	43.13	1.397715
514115	582109	43.17	1.390795
515928	582033	43.21	1.383325
517828	582003	43.25	1.375698
519886	582032	43.29	1.367685
522109	582186	43.33	1.359495
524454	582253	43.37	1.350562
526857	582249	43.41	1.341194
529344	582249	43.45	1.331558
531897	582305	43.49	1.321910
534496	582377	43.53	1.312190
537168	582376	43.57	1.301983
539827	582240	43.61	1.291402
542609	582126	43.65	1.280484
545505	582142	43.69	1.269648
548500	582242	43.73	1.258797
551501	582265	43.77	1.247713
554587	582245	43.81	1.236226
557675	582221	43.85	1.224780
560663	582240	43.89	1.213913
563564	582281	43.93	1.203497
566362	582213	43.97	1.193125
569277	582170	44.01	1.182470
572134	582044	44.05	1.171784
574988	582031	44.09	1.161557
577827	582074	44.13	1.151630
580624	582101	44.17	1.141845
583557	582115	44.20	1.131584
586509	582193	44.25	1.121534
589253	582247	44.29	1.112173
591954	582314	44.32	1.103051
594495	582215	44.36	1.093939
597181	582224	44.41	1.084747
599813	582247	44.45	1.075829
602178	582298	44.49	1.067957
604358	582240	44.53	1.060359
606600	582211	44.56	1.052681
609074	582226	44.60	1.044406
611701	582454	44.64	1.036401
613754	582540	44.68	1.029847
615780	582619	44.72	1.023381
617739	582534	44.76	1.016584
619983	582570	44.80	1.009291
621968	582599	44.84	1.002852
623773	582627	44.88	0.997021
625378	582611	44.92	0.991707
626989	582592	44.96	0.986376
628560	582541	45.00	0.981077
630169	582567	45.04	0.975937
631631	582511	45.08	0.970999
632900	582446	45.12	0.966664
634223	582356	45.16	0.962075
635712	582408	45.20	0.957460
637130	582448	45.24	0.953041
638328	582461	45.28	0.949243
639264	582401	45.32	0.946034
640283	582406	45.36	0.942793
641231	582448	45.40	0.939913
642020	582469	45.44	0.937471
642519	582443	45.48	0.935790
643051	582375	45.52	0.933858
643691	582342	45.55	0.931706
644356	582394	45.60	0.929776
644758	582404	45.64	0.928535	7	0.929
645014	582380	45.67	0.927639
645218	582286	45.71	0.926661
645497	582299	45.75	0.925822
645493	582335	45.79	0.925962
645202	582375	45.84	0.927025
644930	582441	45.87	0.928119
644686	582412	45.91	0.928792
644558	582396	45.95	0.929142
644049	582281	45.99	0.930354
643356	582240	46.03	0.932413
642648	582205	46.07	0.934543
642018	582196	46.11	0.936518
641363	582170	46.15	0.938515
640441	582132	46.19	0.941325
639359	582034	46.23	0.944441
638373	582031	46.27	0.947588
637489	582092	46.31	0.950638
636274	582051	46.35	0.954397
634965	581984	46.39	0.958375
633539	581883	46.43	0.962620
632304	581984	46.47	0.966968
630917	582001	46.51	0.971521
629441	581985	46.55	0.976257
627846	581874	46.59	0.981058
626193	581847	46.63	0.986357
624597	581961	46.67	0.991980
623085	582213	46.71	0.997825
621425	582326	46.75	1.003680
619590	582307	46.79	1.009664
617555	582149	46.83	1.015841
615547	581998	46.87	1.021974
613617	581975	46.91	1.028318
611698	581888	46.95	1.034421
609921	581956	46.99	1.040613
607948	581820	47.03	1.046764
606190	581884	47.06	1.052915
604358	581851	47.10	1.058992
602729	581949	47.15	1.064859
601178	582095	47.19	1.070644
599594	582208	47.23	1.076440
598002	582347	47.26	1.082368
596234	582271	47.30	1.088159
594644	582263	47.34	1.093595
593107	582190	47.38	1.098634
591580	582150	47.42	1.103768
590001	582082	47.46	1.108997
588590	582039	47.50	1.113746
587605	582271	47.54	1.117988
586702	582506	47.58	1.121960
585645	582561	47.62	1.125843
584329	582340	47.66	1.129670
583262	582215	47.70	1.132970
582360	582204	47.74	1.136098
581538	582224	47.78	1.139059
580618	582096	47.82	1.141848
579829	581998	47.86	1.144286
579405	582058	47.90	1.145994
579139	582174	47.94	1.147341
579086	582488	47.98	1.148632
579021	582714	48.02	1.149655
579118	582976	48.06	1.150232
579202	583023	48.10	1.150100
579087	582788	48.14	1.149682
578926	582431	48.18	1.148997
578910	582135	48.22	1.148013
579235	582063	48.26	1.146612
579791	582108	48.30	1.144807
580383	582082	48.33	1.142627
581121	582142	48.38	1.140238
581853	582097	48.42	1.137504
582774	582121	48.46	1.134352
583792	582122	48.50	1.130785
585171	582383	48.53	1.126875
586362	582407	48.57	1.122799
587561	582381	48.61	1.118528
588748	582276	48.65	1.114029
590144	582291	48.69	1.109236
591525	582198	48.73	1.104127
592969	582094	48.77	1.098773
594629	582128	48.81	1.093172
596427	582268	48.85	1.087486
598080	582279	48.89	1.081862
599817	582230	48.93	1.075756
601592	582167	48.97	1.069489
603435	582099	49.01	1.062991
605210	582033	49.05	1.056749
607148	582051	49.09	1.050271
609091	582017	49.13	1.043614
611195	582159	49.17	1.037057
613187	582216	49.21	1.030600
615189	582285	49.25	1.024173
617062	582145	49.29	1.017461
618952	582067	49.33	1.010929
621015	582136	49.37	1.004363
623078	582253	49.41	0.997988
625023	582282	49.45	0.991713
626941	582242	49.49	0.985303
628865	582226	49.53	0.978977
630791	582241	49.57	0.972773
632413	582221	49.61	0.967448
633830	582139	49.65	0.962581
635266	582048	49.69	0.957630
636805	581973	49.73	0.952416
638463	581979	49.77	0.947117
639950	581959	49.81	0.942286
641259	582022	49.84	0.938327
642582	582042	49.89	0.934180
643872	582043	49.92	0.930080
645228	582050	49.96	0.925800
646430	582095	50.00	0.922150
647617	582203	50.04	0.918776
648598	582214	50.08	0.915718
649519	582154	50.12	0.912603
650336	582109	50.16	0.909873
651068	582026	50.20	0.907280
651736	582031	50.24	0.905199
652360	582037	50.28	0.903262
653075	582070	50.32	0.901137
653577	582043	50.36	0.899470
653920	582040	50.40	0.898385
654185	582031	50.44	0.897525
654507	582053	50.48	0.896595
654871	582021	50.52	0.895345
655039	582035	50.56	0.894870
654881	581939	50.60	0.895026
654689	581929	50.64	0.895590
654547	581951	50.68	0.896112
654594	582112	50.72	0.896531
654490	582175	50.76	0.897077
654177	582205	50.80	0.898161
653664	582105	50.84	0.899415
653164	582072	50.88	0.900865
652711	582008	50.92	0.902059
652330	582122	50.96	0.903655
651747	582136	50.99	0.905534
651144	582197	51.04	0.907642
650400	582134	51.07	0.909760
649750	582146	51.11	0.911848
648941	582158	51.15	0.914439
648035	582119	51.19	0.917161
647106	582107	51.23	0.920054
646153	581974	51.27	0.922602
645311	581962	51.31	0.925228
644393	581948	51.35	0.928091
643545	582035	51.39	0.931091
642527	582017	51.43	0.934267
641564	581960	51.47	0.937136
640597	581919	51.51	0.940078
639726	581969	51.55	0.943038
638783	582000	51.59	0.946165
637868	582059	51.63	0.949306
637102	582155	51.67	0.952102
636150	582075	51.71	0.954880
635139	581968	51.75	0.957758
634048	581786	51.79	0.960636
633262	581833	51.83	0.963339
632517	581802	51.87	0.965639
631734	581728	51.91	0.967913
630952	581616	51.95	0.970053
630278	581554	51.99	0.972022
629779	581594	52.03	0.973784
629344	581635	52.07	0.975342
628885	581638	52.11	0.976845
628537	581700	52.15	0.978196
628108	581663	52.19	0.979462	8	0.935
627892	581733	52.23	0.980412
627550	581629	52.27	0.981161
627362	581617	52.30	0.981732
627264	581639	52.35	0.982129
627203	581669	52.39	0.982434
627050	581524	52.42	0.982423
626878	581420	52.46	0.982618
626834	581348	52.51	0.982508
627025	581424	52.54	0.982153
627338	581430	52.58	0.981153
627668	581407	52.63	0.979996
628100	581463	52.66	0.978785
628500	581473	52.70	0.977517
629015	581506	52.74	0.975958
629531	581467	52.78	0.974143
630040	581388	52.82	0.972211
630692	581456	52.86	0.970334
631363	581446	52.90	0.968123
632320	581577	52.94	0.965485
633088	581453	52.98	0.962565
634018	581526	53.02	0.959818
634746	581432	53.06	0.957139
635803	581537	53.10	0.954104
636836	581491	53.14	0.950621
638026	581547	53.18	0.946998
638998	581472	53.22	0.943620
640197	581608	53.26	0.940262
641441	581698	53.30	0.936607
642883	581815	53.34	0.932424
644180	581871	53.38	0.928497
645350	581894	53.42	0.924865
646381	581915	53.46	0.921672
647400	581830	53.50	0.918151
648671	581834	53.54	0.914152
650024	581962	53.58	0.910338
651156	582047	53.62	0.907077
652243	582129	53.66	0.903952
653326	582046	53.70	0.900266
654761	582128	53.74	0.896065
655904	582109	53.78	0.892430
656959	582176	53.82	0.889377
657848	582098	53.86	0.886335
658768	581968	53.90	0.883019
659743	581874	53.94	0.879662
660609	581897	53.98	0.877059
661490	582020	54.02	0.874765
662357	582092	54.06	0.872338
663276	582083	54.10	0.869469
664146	582073	54.14	0.866752
664776	582030	54.18	0.864661
665537	582092	54.22	0.862538
666330	582167	54.26	0.860365
667134	582249	54.30	0.858186
667605	582238	54.34	0.856703
667981	582227	54.38	0.855512
668463	582292	54.41	0.854265
668956	582373	54.45	0.853041
669359	582428	54.49	0.852002
669454	582372	54.53	0.851515
669452	582310	54.57	0.851303
669467	582244	54.61	0.851025
669682	582299	54.65	0.850562
670140	582581	54.69	0.850153
670463	582842	54.73	0.850084
670651	583013	54.77	0.850110
670665	582995	54.81	0.850005
670442	582783	54.85	0.849941
670126	582575	54.89	0.850175
669602	582337	54.93	0.850940
669476	582388	54.97	0.851504
669406	582455	55.01	0.851953
669424	582510	55.05	0.852091
669205	582484	55.09	0.852670
668955	582519	55.13	0.853557
668732	582535	55.17	0.854295
668607	582580	55.21	0.854836
668375	582476	55.25	0.855181
667974	582341	55.29	0.855934
667581	582270	55.33	0.856889
667365	582330	55.37	0.857762
667322	582463	55.41	0.858361
667237	582494	55.45	0.858731
667109	582521	55.49	0.859218
666828	582480	55.53	0.859936
666506	582379	55.57	0.860570
666277	582278	55.60	0.860918
666160	582223	55.65	0.861084
666029	582191	55.69	0.861374
665838	582117	55.73	0.861701
665718	582055	55.76	0.861851
665830	582137	55.80	0.861795
665966	582199	55.84	0.861595
666160	582299	55.88	0.861351
666284	582335	55.92	0.861097
666437	582393	55.96	0.860831
666536	582354	56.00	0.860390
666724	582350	56.04	0.859799
667047	582449	56.08	0.859155
667346	582511	56.12	0.858456
667569	582474	56.16	0.857643
667842	582387	56.20	0.856500
668146	582321	56.24	0.855337
668505	582327	56.28	0.854259
668884	582378	56.32	0.853279
669294	582407	56.36	0.852127
669772	582415	56.40	0.850694
670248	582379	56.44	0.849114
670852	582459	56.48	0.847552
671421	582516	56.52	0.846018
672046	582605	56.56	0.844426
672719	582663	56.60	0.842582
673411	582708	56.64	0.840637
673959	582638	56.68	0.838726
674527	582605	56.72	0.836887
675035	582500	56.76	0.834978
675649	582441	56.80	0.832910
676158	582310	56.83	0.830909
676784	582274	56.88	0.828889
677403	582235	56.92	0.826881
678185	582288	56.95	0.824707
678962	582335	56.99	0.822529
679677	582352	57.04	0.820435
680338	582266	57.07	0.818144
681037	582207	57.12	0.815836
681878	582272	57.15	0.813539
682547	582302	57.19	0.811638
683186	582344	57.23	0.809871
683560	582135	57.27	0.808017
684116	582063	57.31	0.806100
684606	581932	57.35	0.804174
685240	581993	57.39	0.802495
685768	581968	57.43	0.800831
686458	582062	57.47	0.799104
687041	582019	57.51	0.797216
687652	582056	57.55	0.795527
688206	582074	57.59	0.793942
688759	582114	57.63	0.792439
689324	582123	57.67	0.790793
689709	582042	57.71	0.789366
690156	582070	57.75	0.788139
690452	582011	57.79	0.787054
690913	582061	57.83	0.785864
691322	582079	57.87	0.784717
691782	582156	57.91	0.783626
692104	582178	57.95	0.782751
692440	582192	57.99	0.781807
692875	582281	58.03	0.780835
693324	582372	58.07	0.779830
693654	582406	58.11	0.778975
693957	582484	58.15	0.778356
694140	582503	58.19	0.777883
694484	582700	58.23	0.777561
694559	582662	58.27	0.777207
694789	582672	58.30	0.776564
695011	582540	58.35	0.775447
695425	582489	58.38	0.774050
695919	582501	58.43	0.772639
696328	582485	58.47	0.771380
696805	582563	58.50	0.770253
697043	582488	58.54	0.769291
697354	582503	58.58	0.768431
697484	582385	58.62	0.767635
697520	582206	58.66	0.766900
697672	582130	58.70	0.766188	9	0.929
697931	582151	58.74	0.765502
698285	582260	58.78	0.764847
698468	582251	58.82	0.764280
698589	582192	58.86	0.763718
698846	582235	58.90	0.763116
699066	582236	58.94	0.762476
699267	582221	58.98	0.761835
699520	582255	59.02	0.761214
699776	582255	59.06	0.760466
700121	582313	59.10	0.759661
700340	582245	59.14	0.758782
700597	582233	59.18	0.757989
700806	582180	59.22	0.757193
701045	582140	59.26	0.756354
701344	582116	59.30	0.755397
701735	582167	59.34	0.754436
702176	582244	59.38	0.753421
702551	582269	59.42	0.752417
702910	582231	59.45	0.751238
703360	582247	59.50	0.749985
703844	582251	59.53	0.748591
704363	582279	59.57	0.747182
704746	582185	59.62	0.745739
705185	582148	59.65	0.744335
705488	582023	59.70	0.743016
705839	581946	59.73	0.741728
706290	581957	59.77	0.740460
706858	582027	59.81	0.739061
707436	582094	59.85	0.737624
707918	582050	59.89	0.736076
708462	582061	59.93	0.734543
709006	582071	59.97	0.733007
709600	582134	60.01	0.731515
710247	582236	60.05	0.730009
710909	582348	60.09	0.728496
711506	582421	60.13	0.727035
711990	582449	60.17	0.725742
712406	582430	60.21	0.724480
712749	582371	60.25	0.723288
713099	582295	60.29	0.722017
713505	582296	60.33	0.720855
714003	582348	60.37	0.719611
714419	582333	60.41	0.718366
714847	582304	60.45	0.717039
715401	582392	60.49	0.715763
715978	582501	60.53	0.714496
716459	582565	60.57	0.713347
716807	582538	60.61	0.712258
717093	582472	60.65	0.711210
717371	582391	60.69	0.710133
717570	582255	60.73	0.709087
717932	582263	60.77	0.708083
718338	582320	60.81	0.707127
718770	582377	60.85	0.706097
719027	582289	60.89	0.705056
719308	582222	60.93	0.704022
719527	582129	60.96	0.703072
719885	582165	61.01	0.702181
720281	582242	61.05	0.701326
720742	582392	61.09	0.700544
721005	582410	61.12	0.699861
721079	582275	61.16	0.699176
721286	582229	61.20	0.698427
721540	582242	61.24	0.697753
721841	582278	61.28	0.697026
722067	582255	61.32	0.696304
722352	582222	61.36	0.695381
722762	582276	61.40	0.694410
723052	582230	61.44	0.693427
723389	582241	61.48	0.692513
723720	582260	61.52	0.691643
724183	582377	61.56	0.690746
724626	582471	61.60	0.689825
725197	582677	61.64	0.688937
725615	582769	61.68	0.688081
725845	582702	61.72	0.687197
725969	582546	61.76	0.686299
726211	582477	61.80	0.685375
726695	582604	61.84	0.684458
727113	582680	61.88	0.683548
727356	582598	61.92	0.682577
727523	582440	61.96	0.681552
727773	582344	62.00	0.680512
728283	582470	62.04	0.679521
728767	582583	62.08	0.678559
729190	582652	62.12	0.677614
729500	582622	62.16	0.676639
729909	582671	62.20	0.675664
730099	582537	62.24	0.674661
730332	582431	62.28	0.673635
730634	582362	62.31	0.672547
731104	582414	62.35	0.671414
731451	582354	62.40	0.670232
731771	582271	62.44	0.669046
732175	582261	62.47	0.667881
732700	582355	62.52	0.666745
733139	582389	62.55	0.665639
733511	582356	62.59	0.664485
733888	582333	62.63	0.663353
734384	582399	62.67	0.662202
734810	582407	62.71	0.661044
735211	582376	62.75	0.659819
735539	582270	62.79	0.658533
735987	582263	62.83	0.657263
736360	582206	62.87	0.656026
736756	582175	62.91	0.654817
737184	582179	62.95	0.653643
737685	582260	62.99	0.652537
738046	582271	63.03	0.651575
738408	582282	63.07	0.650610
738651	582217	63.11	0.649709
739052	582269	63.15	0.648781
739353	582266	63.19	0.647937
739718	582289	63.23	0.647008
740098	582315	63.27	0.646049
740473	582314	63.31	0.645009
740966	582413	63.35	0.643995
741159	582276	63.39	0.642980
741433	582218	63.43	0.642020
741671	582134	63.47	0.641068
742119	582209	63.51	0.640096
742509	582236	63.55	0.639116
742864	582230	63.58	0.638117
743168	582176	63.63	0.637090
743510	582147	63.67	0.636047
743996	582223	63.70	0.634977
744336	582211	63.75	0.634000
744669	582192	63.79	0.633018
744873	582077	63.83	0.632053
745216	582062	63.86	0.631059
745557	582053	63.90	0.630091
745857	582036	63.94	0.629208
746407	582207	63.98	0.628301
746802	582258	64.02	0.627398
747268	582353	64.06	0.626455
747555	582317	64.10	0.625543
747883	582322	64.14	0.624663
748240	582337	64.18	0.623739
748583	582340	64.22	0.622812
748990	582380	64.26	0.621840
749196	582271	64.30	0.620895
749439	582170	64.34	0.619876
749765	582122	64.38	0.618818
750147	582110	64.42	0.617733
750449	582055	64.46	0.616716
750750	582022	64.50	0.615780
751190	582076	64.54	0.614771
751615	582106	64.58	0.613719
751996	582115	64.62	0.612714
752461	582176	64.66	0.611663
752965	582272	64.70	0.610631
753481	582323	64.74	0.609408
753742	582211	64.78	0.608306
753976	582096	64.82	0.607267
754222	582031	64.86	0.606371
754592	582067	64.90	0.605494
754980	582159	64.93	0.604765
755404	582210	64.98	0.603796
755637	582124	65.01	0.602862
755963	582064	65.05	0.601769
756197	581985	65.09	0.600858
756620	582027	65.13	0.599861
756964	581996	65.17	0.598822
757339	582001	65.21	0.597826	10	0.929
757690	581992	65.25	0.596847
758079	582007	65.29	0.595849
758467	582007	65.33	0.594802
758752	581925	65.37	0.593745
759235	582001	65.41	0.592710
759783	582128	65.45	0.591681
760405	582317	65.49	0.590670
760945	582443	65.53	0.589661
761384	582504	65.57	0.588695
761883	582608	65.61	0.587719
762116	582501	65.65	0.586718
762464	582453	65.69	0.585615
762748	582355	65.73	0.584509
763157	582371	65.77	0.583468
763530	582378	65.81	0.582493
764020	582490	65.85	0.581574
764523	582595	65.89	0.580596
764877	582597	65.93	0.579656
765159	582535	65.97	0.578684
765284	582368	66.01	0.577763
765542	582283	66.05	0.576775
765888	582255	66.09	0.575752
766270	582265	66.13	0.574767
766664	582297	66.17	0.573827
766957	582266	66.21	0.572936
767294	582245	66.25	0.571964
767655	582244	66.29	0.570998
768041	582267	66.33	0.570050
768565	582407	66.37	0.569147
768996	582471	66.40	0.568224
769453	582534	66.45	0.567230
769783	582496	66.49	0.566219
770198	582537	66.53	0.565260
770568	582546	66.57	0.564309
770969	582578	66.60	0.563357
771275	582529	66.64	0.562373
771611	582510	66.68	0.561415
771923	582490	66.72	0.560518
772215	582453	66.76	0.559614
772609	582489	66.80	0.558697
773050	582531	66.84	0.557677
773603	582656	66.88	0.556653
773907	582587	66.92	0.555606
774154	582484	66.96	0.554592
774377	582340	67.00	0.553496
774677	582263	67.04	0.552433
775159	582324	67.08	0.551375
775609	582373	67.12	0.550360
776064	582410	67.16	0.549290
776229	582222	67.20	0.548194
776454	582091	67.24	0.547141
776619	581938	67.28	0.546168
777097	582041	67.32	0.545271
777491	582084	67.36	0.544385
777962	582163	67.40	0.543424
778245	582084	67.44	0.542402
778559	582036	67.48	0.541408
778991	582104	67.52	0.540512
779320	582100	67.56	0.539634
779673	582101	67.60	0.538711
779748	581875	67.64	0.537719
780003	581798	67.68	0.536779
780212	581718	67.71	0.535950
780597	581788	67.75	0.535187
781000	581866	67.80	0.534405
781379	581905	67.84	0.533549
781785	581975	67.87	0.532733
782003	581920	67.92	0.531969
782333	581941	67.95	0.531179
782560	581861	67.99	0.530304
782922	581870	68.03	0.529390
783243	581868	68.07	0.528544
783669	581945	68.11	0.527702
784209	582090	68.15	0.526803
784582	582083	68.19	0.525805
784852	581998	68.23	0.524802
784924	581787	68.27	0.523873
785148	581678	68.31	0.522905
785587	581755	68.35	0.522032
785952	581718	68.39	0.520952
786534	581874	68.43	0.519986
786846	581801	68.47	0.518918
787411	581945	68.51	0.517955
787720	581859	68.55	0.516850
788182	581894	68.59	0.515774
788563	581909	68.63	0.514837
788979	581977	68.67	0.513997
789323	581971	68.71	0.513084
789539	581851	68.75	0.512103
789758	581748	68.79	0.511173
790038	581719	68.83	0.510346
790529	581827	68.87	0.509454
790900	581822	68.91	0.508477
791328	581838	68.94	0.507426
791663	581815	68.99	0.506479
792132	581925	69.02	0.505654
792686	582087	69.07	0.504793
793226	582222	69.11	0.503874
793468	582137	69.14	0.502951
793551	581986	69.19	0.502206
793697	581884	69.22	0.501471
794169	582001	69.27	0.500666
794599	582059	69.30	0.499763
795067	582151	69.34	0.498881
795254	582059	69.38	0.498077
795456	581966	69.42	0.497230
795610	581828	69.46	0.496349
795967	581818	69.50	0.495396
796305	581821	69.54	0.494538
796618	581831	69.58	0.493769
796869	581802	69.62	0.493022
797254	581851	69.66	0.492206
797678	581903	69.70	0.491301
798170	582003	69.74	0.490391
798433	581952	69.78	0.489538
798660	581880	69.82	0.488703
799041	581925	69.86	0.487885
799480	582004	69.90	0.487039
799858	582058	69.94	0.486262
800056	581987	69.98	0.485506
800183	581868	70.02	0.484763
800544	581896	70.06	0.483938
800854	581892	70.10	0.483132
801379	582063	70.14	0.482392
801637	582055	70.18	0.481705
801897	582032	70.22	0.480961
801996	581869	70.26	0.480135
802223	581799	70.30	0.479310
802460	581759	70.34	0.478565
802871	581842	70.37	0.477809
803313	581927	70.41	0.476982
803883	582077	70.45	0.476058
804569	582308	70.49	0.475125
805120	582473	70.54	0.474303
805498	582539	70.57	0.473575
805711	582490	70.62	0.472862
805949	582436	70.66	0.472068
806275	582431	70.69	0.471223
806591	582436	70.73	0.470439
806934	582470	70.77	0.469688
807340	582534	70.81	0.468884
807751	582573	70.85	0.467979
808058	582525	70.89	0.467033
808274	582435	70.93	0.466170
808317	582239	70.97	0.465373
808578	582201	71.01	0.464579
808953	582238	71.05	0.463760
809569	582446	71.09	0.462933
809958	582503	71.13	0.462151
810243	582488	71.17	0.461378
810341	582435	71.21	0.460944
810544	582357	71.25	0.460158
810791	582342	71.29	0.459482
811081	582240	71.33	0.458392
811416	582266	71.37	0.457638
811760	582260	71.41	0.456750
812089	582287	71.45	0.456015
812269	582224	71.49	0.455341
812456	582172	71.53	0.454687
812745	582181	71.57	0.453991
813050	582199	71.61	0.453286
813199	582129	71.65	0.452665
813461	582158	71.68	0.452108
813709	582163	71.72	0.451502	11	0.929
814058	582221	71.76	0.450828
814171	582104	71.81	0.450133
814250	581991	71.85	0.449537
814428	581953	71.89	0.448957
814848	582070	71.92	0.448313
815311	582197	71.96	0.447597
815700	582283	72.00	0.446923
815811	582201	72.04	0.446357
816008	582183	72.08	0.445800
816279	582198	72.12	0.445173
816611	582223	72.16	0.444429
816940	582254	72.20	0.443713
817037	582138	72.24	0.443063
817079	581990	72.28	0.442437
817190	581878	72.32	0.441766
817460	581864	72.36	0.441040
817815	581916	72.40	0.440335
818218	582024	72.44	0.439707
818639	582139	72.48	0.439058
819096	582268	72.52	0.438370
819345	582225	72.56	0.437597
819599	582197	72.60	0.436864
819794	582136	72.64	0.436163
820132	582173	72.68	0.435450
820524	582235	72.72	0.434690
820928	582306	72.76	0.433932
821164	582272	72.80	0.433224
821275	582167	72.84	0.432579
821370	582064	72.88	0.431980
821654	582093	72.92	0.431375
821814	582029	72.96	0.430751
822022	581987	73.00	0.430086
822250	581965	73.04	0.429441
822718	582125	73.07	0.428839
823178	582277	73.12	0.428230
823469	582307	73.16	0.427612
823628	582238	73.20	0.426975
823813	582201	73.23	0.426385
824095	582232	73.27	0.425794
824342	582231	73.31	0.425177
824579	582218	73.36	0.424543
824735	582154	73.40	0.423931
825001	582177	73.44	0.423352
825271	582200	73.48	0.422763
825531	582230	73.52	0.422224
825563	582117	73.56	0.421748
825653	582031	73.60	0.421223
825972	582094	73.64	0.420654
826413	582223	73.68	0.420015
826660	582232	73.72	0.419435
826708	582091	73.75	0.418821
826791	581987	73.79	0.418250
827102	582067	73.83	0.417761
827386	582159	73.87	0.417382
827760	582264	73.91	0.416827
828010	582270	73.95	0.416230
828422	582371	73.99	0.415567
828635	582381	74.03	0.415076
828880	582414	74.07	0.414587
828967	582340	74.11	0.414112
829177	582352	74.15	0.413636
829342	582325	74.19	0.413134
829590	582350	74.23	0.412610
829778	582322	74.27	0.412048
830005	582323	74.31	0.411492
830127	582254	74.35	0.410949
830376	582266	74.39	0.410377
830546	582214	74.43	0.409776
830779	582199	74.47	0.409149
831091	582244	74.51	0.408539
831513	582376	74.55	0.407964
831834	582441	74.59	0.407403
832114	582459	74.63	0.406777
832338	582438	74.67	0.406153
832564	582418	74.71	0.405527
832698	582354	74.75	0.404973
832842	582294	74.79	0.404408
833039	582273	74.82	0.403851
833430	582381	74.87	0.403270
833835	582503	74.91	0.402705
834231	582616	74.94	0.402130
834456	582613	74.98	0.401568
834660	582590	75.02	0.400987
834848	582558	75.06	0.400414
835073	582555	75.10	0.399852
835275	582546	75.15	0.399325
835662	582662	75.19	0.398785
835947	582700	75.22	0.398220
836255	582748	75.26	0.397635
836562	582792	75.30	0.397039
836855	582826	75.34	0.396442
837100	582809	75.38	0.395783
837306	582765	75.42	0.395125
837654	582811	75.46	0.394436
837999	582866	75.50	0.393787
838143	582788	75.54	0.393161
838292	582716	75.58	0.392545
838420	582650	75.62	0.392001
838668	582642	75.66	0.391368
838964	582671	75.70	0.390747
839264	582682	75.74	0.390054
839555	582701	75.78	0.389412
839720	582630	75.82	0.388760
839934	582594	75.86	0.388113
840150	582566	75.90	0.387488
840559	582680	75.94	0.386893
840749	582647	75.98	0.386314
840922	582596	76.02	0.385714
841356	582729	76.06	0.385126
842055	583044	76.10	0.384532
842570	583237	76.14	0.383958
842485	583005	76.18	0.383351
842241	582655	76.22	0.382715
842302	582505	76.26	0.382040
842582	582507	76.30	0.381367
842988	582596	76.34	0.380694	12	0.663
843348	582650	76.38	0.380010
843694	582694	76.41	0.379325
843951	582694	76.46	0.378702
844182	582692	76.49	0.378135
844388	582674	76.53	0.377572
844643	582681	76.57	0.376979
844763	582596	76.61	0.376390
844770	582438	76.65	0.375818
844902	582363	76.69	0.375235
845115	582336	76.73	0.374624
845493	582414	76.77	0.373983
845716	582382	76.81	0.373331
845997	582395	76.85	0.372697
846309	582435	76.89	0.372083
846671	582514	76.93	0.371486
846956	582539	76.97	0.370885
847115	582483	77.01	0.370304
847231	582399	77.05	0.369729
847455	582388	77.09	0.369149
847712	582395	77.13	0.368553
848170	582534	77.17	0.367936
848531	582605	77.21	0.367315
848883	582663	77.25	0.366670
849140	582653	77.29	0.366016
849450	582673	77.33	0.365339
849724	582660	77.37	0.364634
849960	582626	77.41	0.363946
850258	582642	77.45	0.363285
850592	582680	77.49	0.362615
850825	582648	77.52	0.361942
851004	582576	77.57	0.361259
851267	582571	77.61	0.360609
851619	582634	77.65	0.359984
851832	582641	77.69	0.359497
852006	582667	77.72	0.359171
851988	582611	77.77	0.359017
[truncated: 3 more rows]
