# Supplementary material for: B. subtilis MutS2 splits stalled ribosomes into subunits without mRNA cleavage
Source: EMBO J. 2023 Dec 14;43(4):2. doi: 10.1038/s44318-023-00010-3 (PMC10897456; doi:10.1038/s44318-023-00010-3)
Supplement: Supplementary file 5 — Source Data Fig. 4 [file 44318_2023_10_MOESM5_ESM.zip › Figure 4/4A/gradient absorbances/H743A_LowDose_CAM.csv]

FlowCell Text Data File: 20220505_AGxG.csv
Software Version: 1.56A
Date: 2022-05-05
Time: 16:25:30
User: Esther
Experiment name: 20220505_smr_mutants
*** CENTRIFUGE SETTINGS ***
Rotor Manufacturer: Beckman
Rotor Model: SW41Ti
Speed: 35 rpm
Gradient: SUCROSE 10.0% to 50.0% v/v
Time: 2:30
w2t: x 10^0
Number of Tubes: 6
Sample Volume: .14 ml
Temperature: 4.0 deg C
*** FRACTIONATION SETTINGS ***
Volume displaced/mm: 0.143 ml/mm
Tubing length: 290 mm
Total Dead Volume (= last fraction): 0.299 ml
Scan Speed: 0.20 mm/sec
Total Distance: 78.2 mm
Upper Limit to Slow-down Distance: 43.90 mm
Start mode: Slow-down distance
Fail-safe Distance (M): 0 mm
Number of fractions: 12
Distance/fraction: 6.52 mm
Start Distance: 0.00 mm
Volume/fraction: 0.930 ml
Data Samples/mm: 25.25
*** SCANNING SETTINGS ***
Scanning mode: SINGLE UV OD
Channel A (LED1) Wavelength: 260 nm
Sensitivity: 1
Integration time: 198 ms
Averaging: 3 samples
LED1 (260 nm) On Time: 18 ms
Sample A Zero: 1021006
Source A Zero: 585828.7
Data Columns:
Sample	Source	Position(mm)	Absorbance	Fraction Number	Fraction Volume(ml)
868446	578365	0.00	0.304903
865310	578356	0.05	0.312273
864955	578285	0.09	0.312861
864356	578205	0.13	0.313995
863379	578271	0.17	0.316543
866760	578326	0.21	0.308741
778296	578238	0.25	0.528704
789083	578215	0.29	0.500458
752615	578181	0.33	0.597155
595322	578201	0.37	1.076939
444599	578102	0.41	1.673909
477078	578077	0.45	1.529555
726600	578071	0.49	0.668743
757375	578189	0.53	0.584283
569114	578251	0.57	1.169235
561076	578352	0.61	1.198697
663997	578278	0.65	0.853827
851115	578281	0.69	0.345851
850762	578239	0.73	0.346551
653100	578319	0.77	0.887830
611314	578352	0.81	1.023235
591861	578443	0.85	1.089725
771271	578432	0.89	0.547942
814357	578358	0.92	0.436456
722967	578275	0.97	0.679721
490909	578347	1.01	1.472035
347065	578411	1.04	2.181743
457303	578432	1.08	1.617430
705585	578397	1.13	0.729948
846745	578367	1.16	0.356688
868013	578417	1.20	0.306107
796165	578397	1.24	0.482820
579510	578385	1.28	1.132670
547224	578280	1.32	1.249591
618344	578134	1.36	0.999068
829600	578080	1.40	0.397528
840184	578110	1.44	0.371695
844642	578223	1.48	0.361267
848143	578366	1.52	0.353309
853613	578296	1.56	0.339908
862229	578198	1.60	0.319012
845477	578014	1.64	0.358505
818094	577979	1.68	0.425747
804627	578049	1.72	0.459957
818729	578099	1.76	0.424584
840210	578145	1.80	0.371755
846108	578113	1.84	0.357329
855309	578243	1.88	0.335659
862430	578328	1.92	0.318995
733687	578248	1.96	0.649509
647768	577996	2.00	0.903460
648238	577865	2.04	0.901512
780299	577912	2.08	0.522291
863263	578042	2.12	0.316008
860031	578082	2.16	0.323824
857974	578128	2.20	0.328887
855645	578053	2.23	0.334183
854074	578067	2.28	0.337993
854011	577999	2.32	0.337903
855140	578087	2.36	0.335511
856105	578128	2.39	0.333349
856571	578205	2.44	0.332508
856434	578135	2.48	0.332587
856397	578157	2.52	0.332753
856609	578236	2.55	0.332527
857046	578327	2.59	0.331805
857512	578334	2.63	0.330718
858009	578287	2.67	0.329366
858557	578262	2.71	0.327971
859095	578260	2.75	0.326682
859510	578214	2.79	0.325531
859840	578182	2.83	0.324632
859906	578126	2.87	0.324277
859474	578031	2.91	0.324969
858765	577984	2.95	0.326491
857968	577944	2.99	0.328250
857363	577954	3.03	0.329728
856963	577991	3.07	0.330814
856583	578025	3.11	0.331842
856353	578138	3.15	0.332791
855936	578130	3.19	0.333760
855585	578142	3.23	0.334641
855275	578155	3.27	0.335429
855074	578190	3.31	0.336034
854792	578102	3.35	0.336397
853905	577962	3.39	0.338026
848113	577951	3.43	0.351913
847218	578049	3.47	0.354420
875342	578085	3.51	0.287729
896914	577979	3.55	0.237540
671678	577753	3.59	0.828436
371838	577671	3.62	2.038052
88392	577644	3.66	4.977554
47387	577620	3.70	6.253082
52550	577545	3.74	6.041213
51674	577593	3.79	6.075779
49954	577720	3.83	6.145494
48082	577786	3.87	6.223878
47317	577753	3.90	6.256577
46975	577800	3.94	6.271586
46803	577900	3.98	6.279446
46734	578026	4.02	6.282911
46708	578047	4.06	6.284124
46703	578127	4.10	6.284626
46684	578203	4.14	6.285728
46638	578203	4.18	6.287745
46568	578127	4.22	6.290549
46464	577913	4.26	6.294366
46356	577960	4.30	6.299294
46238	578033	4.34	6.304768
46128	578310	4.38	6.310621
45990	578393	4.42	6.317046
45835	578457	4.46	6.324180
45661	578439	4.50	6.331898
45469	578227	4.54	6.339770
45282	578078	4.58	6.347675
45078	577826	4.62	6.356022
44892	577931	4.66	6.364854
44669	577877	4.70	6.374852
44462	577898	4.74	6.384430
44254	577918	4.78	6.394095
44060	577954	4.82	6.403212
43844	577950	4.86	6.413253
43626	577839	4.90	6.423059
43420	577753	4.94	6.432439
43241	577792	4.97	6.441030
43068	577887	5.02	6.449569
42888	578075	5.06	6.458804
42680	578088	5.09	6.468797
42478	578018	5.14	6.478257
42302	577881	5.17	6.486267
42162	577835	5.21	6.492887
42002	577802	5.25	6.500550
41815	577754	5.29	6.509510
41619	577659	5.33	6.518786
41436	577588	5.37	6.527552
41250	577607	5.41	6.536824
41036	577631	5.45	6.547552
40852	577658	5.49	6.556843
40723	577523	5.53	6.562836
40618	577400	5.57	6.567682
40487	577304	5.61	6.573952
40366	577471	5.65	6.580668
40243	577638	5.69	6.587504
40141	577703	5.73	6.592927
40031	577622	5.77	6.598254
39916	577523	5.81	6.603790
39791	577586	5.85	6.610431
39644	577578	5.89	6.617976
39488	577614	5.93	6.626171
39269	577519	5.97	6.637213
38977	577463	6.01	6.652286
38646	577421	6.05	6.669588
38316	577480	6.09	6.687344
37966	577575	6.13	6.706456
37589	577668	6.17	6.727205
37209	577725	6.21	6.748197
36879	577760	6.24	6.766548
36628	577728	6.29	6.780409
36487	577662	6.33	6.788067
36425	577596	6.36	6.791313
36465	577611	6.41	6.789120
36592	577732	6.45	6.782435
36846	577778	6.48	6.768444
37219	577740	6.53	6.747700	1	0.928
37715	577652	6.56	6.720301
38315	577685	6.61	6.688123
39020	577720	6.64	6.650941
39816	577689	6.68	6.609511
40658	577648	6.72	6.566547
41487	577626	6.76	6.525169
41991	577595	6.80	6.500352
41725	577612	6.84	6.513415
41637	577638	6.88	6.517827
42377	577742	6.92	6.482150
45034	577732	6.96	6.357687
48505	577752	7.00	6.205836
52152	577644	7.04	6.057119
55284	577632	7.08	5.937746
58000	577549	7.12	5.839321
60514	577557	7.16	5.752530
62871	577507	7.20	5.674170
65133	577591	7.24	5.602146
67334	577516	7.28	5.533879
69551	577505	7.32	5.467557
71852	577437	7.36	5.400719
74240	577491	7.40	5.334013
76689	577504	7.44	5.267653
79286	577545	7.48	5.199656
82101	577653	7.52	5.128652
85049	577668	7.56	5.056524
87996	577685	7.59	4.986886
90995	577622	7.64	4.918091
94152	577631	7.68	4.848339
97485	577573	7.72	4.776953
100867	577502	7.76	4.706920
104368	577435	7.79	4.636869
108033	577507	7.83	4.566506
111827	577593	7.87	4.496186
115642	577651	7.91	4.427753
119454	577657	7.96	4.361414
123439	577728	7.99	4.294521
127673	577742	8.03	4.225565
131954	577672	8.08	4.157834
136226	577504	8.12	4.092046
140528	577518	8.16	4.028479
144925	577479	8.20	3.965301
149492	577516	8.24	3.901949
154056	577487	8.27	3.840313
158833	577522	8.32	3.777955
163640	577563	8.35	3.717094
168615	577613	8.39	3.655992
173642	577659	8.43	3.596045
178823	577558	8.47	3.535530
184076	577464	8.51	3.475957
189379	577378	8.55	3.417540
194674	577420	8.59	3.361265
200117	577372	8.63	3.304672
205731	577356	8.67	3.248005
211316	577381	8.71	3.193288
216851	577453	8.75	3.140639
222244	577474	8.79	3.090450
227955	577468	8.83	3.038514
233735	577437	8.87	2.987171
239490	577395	8.91	2.937253
244950	577283	8.95	2.890732
250534	577262	8.99	2.844537
256404	577288	9.03	2.797242
262393	577358	9.07	2.750247
268116	577279	9.11	2.705820
273809	577262	9.15	2.662768
279674	577249	9.19	2.619357
285815	577365	9.23	2.575327
291925	577365	9.27	2.532047
298023	577349	9.31	2.489690
304303	577299	9.35	2.446844
310867	577420	9.39	2.403607
317670	577517	9.43	2.359656
324512	577643	9.47	2.316501
331212	577606	9.51	2.274556
337976	577793	9.55	2.233853
344745	577886	9.59	2.193608
351773	578063	9.63	2.152942
358774	578038	9.67	2.112532
365478	578051	9.70	2.074697
371971	578104	9.74	2.038853
378494	578079	9.78	2.003195
385212	578151	9.82	1.967451
391659	578150	9.86	1.933487
397613	578217	9.90	1.902853
403164	578168	9.94	1.874312
409009	578212	9.98	1.845016
415210	578329	10.02	1.814642
421247	578374	10.06	1.785266
426786	578344	10.10	1.758430
432100	578210	10.14	1.732637
437200	578228	10.18	1.708692
442731	578119	10.22	1.682584
448125	578092	10.26	1.657710
454104	577988	10.30	1.630223
459891	578029	10.34	1.604458
465603	578118	10.38	1.579516
470946	578168	10.42	1.556346
475942	578169	10.46	1.534758
480826	578096	10.50	1.513610
486114	578070	10.54	1.491138
491723	577959	10.58	1.467272
497616	577999	10.62	1.443038
503039	578029	10.66	1.420966
508131	578145	10.70	1.400769
512912	578083	10.74	1.381388
517620	578117	10.78	1.362813
522127	578204	10.82	1.345382
526189	578304	10.86	1.329879
529940	578281	10.90	1.315264
533564	578183	10.93	1.300972
537284	578024	10.97	1.286194
541328	577979	11.01	1.270691
545352	577864	11.05	1.255131
549427	577937	11.09	1.240157
553244	577930	11.14	1.225966
557001	577989	11.17	1.212327
560709	578076	11.21	1.199059
564104	578171	11.25	1.187044
567243	578241	11.29	1.175938
570168	578175	11.33	1.165180
573118	578028	11.37	1.154101
576138	578069	11.41	1.143493
578766	577980	11.45	1.133866
581355	577921	11.49	1.124524
583752	577714	11.53	1.115372
586320	577647	11.57	1.106154
588992	577722	11.61	1.097116
591754	577860	11.65	1.088032
594420	577994	11.69	1.079309
596784	577965	11.73	1.071085
599125	577893	11.77	1.062820
601448	577812	11.81	1.054615
603766	577870	11.85	1.046949
605597	577920	11.89	1.040931
607124	578027	11.93	1.036157
608369	578121	11.97	1.032298
609557	578171	12.01	1.028483
610719	578130	12.05	1.024441
611919	578057	12.09	1.020167
613172	578025	12.13	1.015868
614319	578171	12.17	1.012561
615006	578140	12.21	1.010164
615694	578137	12.25	1.007866
616312	577989	12.29	1.005289
617225	578042	12.32	1.002448
617931	578037	12.37	1.000091
618565	577983	12.40	0.997802
619072	577864	12.44	0.995704
619744	577939	12.48	0.993750
620395	577985	12.52	0.991765
620937	578044	12.56	0.990187
621152	577966	12.60	0.989202
621352	578101	12.64	0.989021
621273	578085	12.68	0.989225
621037	578008	12.72	0.989730
620470	577827	12.76	0.990958
619982	577861	12.80	0.992688
619459	577955	12.84	0.994748
619050	578027	12.88	0.996354
618661	578056	12.92	0.997743
618118	577980	12.96	0.999270
617503	577965	13.00	1.001254
616869	578012	13.04	1.003522	2	0.929
616230	578024	13.08	1.005685
615532	578014	13.12	1.007969
614792	577988	13.16	1.010338
614102	578058	13.20	1.012884
613291	578109	13.24	1.015768
612282	578130	13.28	1.019212
611220	578184	13.32	1.022955
610017	578089	13.36	1.026650
608890	578150	13.40	1.030649
607466	578166	13.44	1.035497
605963	578304	13.47	1.041054
604212	578222	13.52	1.046685
602633	578246	13.56	1.052124
600901	578289	13.60	1.058165
598941	578374	13.64	1.065150
596586	578316	13.68	1.073006
594266	578342	13.72	1.081071
591853	578386	13.76	1.089551
589448	578477	13.79	1.098205
586862	578534	13.83	1.107403
584105	578495	13.87	1.116900
581320	578518	13.91	1.126760
578456	578376	13.95	1.136363
575556	578310	13.99	1.146414
572544	578256	14.03	1.156958
569413	578294	14.07	1.168313
566246	578319	14.11	1.179813
562901	578342	14.15	1.192017
559541	578393	14.19	1.204448
556170	578433	14.23	1.216954
552789	578382	14.27	1.229250
549466	578393	14.31	1.241625
546002	578487	14.35	1.254898
542469	578551	14.39	1.268407
538941	578504	14.43	1.281591
535604	578437	14.47	1.294063
532459	578430	14.51	1.306088
529388	578474	14.55	1.318079
526516	578677	14.59	1.329927
523709	578878	14.63	1.341576
520933	578936	14.67	1.352655
518091	578789	14.71	1.363329
515366	578650	14.75	1.373628
512853	578712	14.79	1.383848
510499	578625	14.83	1.392954
508468	578533	14.87	1.400785
506513	578375	14.90	1.408109
504735	578385	14.94	1.415339
503249	578535	14.98	1.421903
501960	578666	15.02	1.427613
500771	578620	15.06	1.432303
499527	578488	15.11	1.436925
498419	578422	15.14	1.441235
497613	578430	15.18	1.444575
497097	578470	15.22	1.446840
496749	578410	15.26	1.448060
496519	578375	15.30	1.448884
496410	578390	15.34	1.449386
496536	578416	15.38	1.448959
496845	578385	15.42	1.447576
497179	578156	15.46	1.445391
497735	578080	15.50	1.442835
498506	578213	15.54	1.440139
499388	578332	15.58	1.436943
500307	578398	15.62	1.433415
501301	578437	15.66	1.429491
502412	578479	15.70	1.425110
503519	578377	15.74	1.420246
504767	578259	15.78	1.414764
506234	578260	15.82	1.408829
507840	578321	15.86	1.402564
509531	578403	15.90	1.396052
511199	578433	15.94	1.389471
512922	578458	15.98	1.382675
514679	578479	16.02	1.375752
516415	578467	16.06	1.368820
518225	578535	16.10	1.361902
519907	578487	16.14	1.355101
521730	578569	16.18	1.348230
523507	578515	16.22	1.341081
525354	578489	16.26	1.333783
527171	578435	16.30	1.326528
528989	578454	16.34	1.319551
530727	578469	16.38	1.312892
532380	578401	16.42	1.306289
533838	578216	16.46	1.300039
535589	578360	16.49	1.293848
537304	578638	16.54	1.288290
538854	578829	16.57	1.283071
539995	578718	16.61	1.278351
541019	578495	16.65	1.273686
542253	578531	16.69	1.269151
543429	578623	16.73	1.265044
544388	578616	16.77	1.261412
545184	578587	16.81	1.258319
545866	578487	16.85	1.255408
546695	578611	16.89	1.252741
547451	578728	16.93	1.250327
548097	578801	16.97	1.248172
548614	578793	17.01	1.246215
548971	578656	17.05	1.244400
549324	578571	17.09	1.242784
549649	578493	17.13	1.241298
550014	578508	17.17	1.239993
550397	578567	17.21	1.238777
550730	578602	17.25	1.237663
551050	578643	17.29	1.236620
551336	578669	17.33	1.235650
551552	578657	17.37	1.234806
551803	578645	17.41	1.233833
552019	578622	17.45	1.232950
552233	578591	17.49	1.232048
552430	578606	17.53	1.231371
552584	578560	17.57	1.230638
552811	578549	17.61	1.229759
553117	578524	17.65	1.228538
553587	578580	17.69	1.226998
554078	578628	17.73	1.225354
554618	578694	17.76	1.223594
555153	578692	17.80	1.221614
555818	578712	17.85	1.219236
556453	578592	17.88	1.216475
557246	578559	17.92	1.213444
558113	578511	17.96	1.210094
559109	578533	18.00	1.206523
560151	578528	18.04	1.202696
561268	578527	18.08	1.198616
562478	578573	18.12	1.194373
563604	578448	18.16	1.189839
564942	578498	18.20	1.185164
566325	578496	18.24	1.180154
567880	578641	18.28	1.175056
569179	578545	18.32	1.170042
570594	578587	18.36	1.165110
572000	578599	18.40	1.160117
573554	578719	18.44	1.154990
574948	578642	18.48	1.149750
576431	578641	18.52	1.144476
577817	578541	18.56	1.139209
579359	578565	18.60	1.133840
580788	578505	18.64	1.128588
582263	578464	18.68	1.123253
583686	578469	18.72	1.118276
585093	578455	18.76	1.113300
586446	578429	18.80	1.108482
587817	578372	18.84	1.103503
589232	578417	18.88	1.098742
590623	578494	18.92	1.094190
591952	578570	18.96	1.089860
593239	578615	19.00	1.085575
594468	578703	19.04	1.081652
595533	578785	19.07	1.078280
596369	578793	19.11	1.075438
597114	578783	19.15	1.072848
597628	578648	19.20	1.070610
598092	578629	19.23	1.068955
598290	578580	19.27	1.068104
598273	578538	19.31	1.068014
598206	578601	19.35	1.068466
597917	578606	19.39	1.069472
597443	578630	19.43	1.071180
596577	578527	19.47	1.073784
595640	578546	19.51	1.077067
594622	578673	19.55	1.081016
593350	578753	19.59	1.085681	3	0.934
591691	578788	19.63	1.091533
589560	578694	19.67	1.098583
587182	578648	19.71	1.106690
584555	578662	19.75	1.115915
581724	578758	19.79	1.126187
578409	578808	19.83	1.138057
574682	578768	19.87	1.151143
570645	578722	19.91	1.165404
566138	578497	19.95	1.180833
561464	578447	19.99	1.197619
556309	578396	20.03	1.216311
551091	578631	20.07	1.236425
545344	578658	20.11	1.257970
539256	578614	20.15	1.280785
532830	578582	20.19	1.305200
526013	578555	20.22	1.331452
519155	578662	20.27	1.358682
511872	578594	20.31	1.387349
504356	578392	20.35	1.416901
496526	578274	20.38	1.448498
488560	578137	20.42	1.481106
480724	578176	20.47	1.514327
472916	578163	20.51	1.547788
465115	578194	20.55	1.581930
457181	578280	20.58	1.617439
449211	578284	20.62	1.653437
441274	578296	20.66	1.689955
433389	578225	20.70	1.726596
425576	578142	20.74	1.763525
417949	578078	20.78	1.800301
410594	578074	20.82	1.836614
403521	578100	20.86	1.872260
396592	578111	20.90	1.907739
390114	578382	20.94	1.942395
383709	578580	20.98	1.976968
377788	578796	21.02	2.009551
371832	578490	21.06	2.040984
366276	578228	21.10	2.070861
361065	577957	21.14	2.099221
356458	578009	21.18	2.125680
352329	577994	21.22	2.149466
348645	577958	21.26	2.170846
345443	577878	21.30	2.189441
342799	577853	21.34	2.205074
340497	577885	21.38	2.218974
338554	577967	21.42	2.230973
336934	578116	21.46	2.241315
335719	578181	21.50	2.248937
334919	578240	21.54	2.254027
334316	578171	21.58	2.257470
334087	578198	21.62	2.258968
333933	578169	21.66	2.259808
334205	578223	21.70	2.258334
334721	578278	21.74	2.255372
335618	578366	21.78	2.250207
336578	578330	21.82	2.244235
337815	578359	21.86	2.236832
339277	578249	21.90	2.227606
341019	578241	21.94	2.217099
342957	578154	21.98	2.205196
344975	578170	22.02	2.193249
347262	578135	22.06	2.179605
349684	578211	22.10	2.165653
352389	578225	22.14	2.149936
355102	578282	22.17	2.134445
357958	578220	22.22	2.117835
360761	578177	22.25	2.101723
363970	578186	22.30	2.083635
367172	578143	22.34	2.065561
370734	578152	22.38	2.045839
374117	578126	22.41	2.027161
377743	578100	22.45	2.007333
381252	578007	22.49	1.988084
385151	578072	22.53	1.967495
388930	578171	22.57	1.947868
392938	578344	22.61	1.927502
396683	578281	22.65	1.907871
400654	578202	22.69	1.887210
404526	578066	22.73	1.867050
408591	578056	22.77	1.846556
412625	578054	22.81	1.826447
416805	578102	22.85	1.805994
420933	578010	22.89	1.785503
425119	578022	22.93	1.765299
429306	578053	22.97	1.745355
433459	578087	23.01	1.725777
437575	578034	23.05	1.706252
441596	577963	23.09	1.687284
445691	578042	23.13	1.668677
449764	578165	23.17	1.650499
453788	578216	23.21	1.632454
457804	578204	23.25	1.614383
461879	578145	23.29	1.596042
465970	578106	23.33	1.577861
470044	578120	23.37	1.560099
474048	578137	23.41	1.542804
477900	578039	23.44	1.525898
481812	578028	23.49	1.509178
485618	578012	23.53	1.493022
489600	578124	23.57	1.476709
493403	578119	23.61	1.460859
497287	578084	23.65	1.444692
500955	578004	23.69	1.429372
504705	577987	23.73	1.414052
508310	578029	23.76	1.399638
512135	578192	23.80	1.384876
515788	578280	23.84	1.370644
519349	578309	23.88	1.356669
522549	578212	23.92	1.343757
525677	578185	23.96	1.331450
528819	578214	24.00	1.319359
531838	578219	24.04	1.307729
534828	578229	24.08	1.296294
537698	578282	24.12	1.285531
540443	578372	24.16	1.275430
542889	578395	24.20	1.266272
545283	578410	24.24	1.257322
547652	578479	24.28	1.248696
549838	578464	24.32	1.240492
551685	578362	24.36	1.233269
553400	578255	24.40	1.226540
555015	578202	24.44	1.220390
556612	578219	24.48	1.214571
557955	578172	24.52	1.209474
559118	578110	24.56	1.204994
560183	578083	24.60	1.201005
561228	578135	24.64	1.197375
562104	578156	24.68	1.194258
562656	578165	24.72	1.192282
562899	578143	24.76	1.191320
563039	578199	24.80	1.191010
562932	578174	24.83	1.191310
562613	578144	24.88	1.192364
562037	578155	24.92	1.194499
561150	578288	24.96	1.198201
559945	578393	25.00	1.202971
558505	578469	25.03	1.208509
556857	578460	25.07	1.214523
554843	578473	25.11	1.221983
552396	578509	25.15	1.231154
549675	578602	25.19	1.241586
546715	578627	25.23	1.252723
543538	578656	25.27	1.264750
539863	578633	25.31	1.278550
535719	578719	25.35	1.294621
531043	578778	25.39	1.312767
525964	578861	25.43	1.332724
520361	578844	25.47	1.354578
514042	578711	25.51	1.379107
507175	578553	25.55	1.406066
499936	578432	25.59	1.435053
492334	578345	25.63	1.466097
484182	578330	25.67	1.500207
475501	578437	25.71	1.537603
466446	578633	25.75	1.577636
456874	578690	25.79	1.620263
446908	578660	25.83	1.665284
436445	578618	25.87	1.713608
425828	578584	25.91	1.763877
415069	578567	25.95	1.816179
404434	578570	25.99	1.869299
393610	578550	26.03	1.924735
382788	578521	26.07	1.981676
371764	578427	26.11	2.041135	4	0.929
361277	578423	26.14	2.099669
350864	578352	26.18	2.159259
341004	578344	26.23	2.217554
331027	578282	26.27	2.278092
321783	578422	26.31	2.336538
312656	578460	26.34	2.395547
304194	578494	26.38	2.451809
295726	578414	26.42	2.509292
287794	578406	26.47	2.564894
280083	578397	26.50	2.620432
273119	578336	26.54	2.671734
266716	578371	26.58	2.720398
260857	578346	26.62	2.765758
255267	578361	26.66	2.810135
250115	578392	26.70	2.851963
245527	578403	26.74	2.889883
241537	578463	26.78	2.923620
238020	578344	26.82	2.953211
234867	578361	26.86	2.980556
232156	578360	26.90	3.004308
229743	578377	26.94	3.025746
227955	578475	26.98	3.042079
226543	578510	27.02	3.054917
225660	578634	27.06	3.063346
225049	578694	27.10	3.069106
224772	578637	27.14	3.071424
224804	578502	27.18	3.070655
225179	578371	27.22	3.066782
225909	578411	27.26	3.060301
226874	578478	27.30	3.051816
228032	578480	27.34	3.041406
229424	578550	27.38	3.029201
231157	578541	27.42	3.013772
233180	578635	27.46	2.996275
235364	578571	27.50	2.976974
237675	578664	27.53	2.957311
240073	578574	27.58	2.936452
242888	578535	27.62	2.912461
245916	578434	27.66	2.886754
249124	578400	27.70	2.860114
252235	578434	27.74	2.834842
255478	578483	27.78	2.808876
258897	578575	27.82	2.782000
262564	578682	27.86	2.753601
266327	578793	27.90	2.724877
270111	578775	27.94	2.695947
273802	578827	27.98	2.668360
277560	578677	28.02	2.639938
281518	578783	28.06	2.611341
285691	578795	28.10	2.581276
289765	578860	28.13	2.552534
293729	578726	28.18	2.524259
297630	578537	28.22	2.496596
301834	578522	28.26	2.467844
306201	578599	28.30	2.438724
310591	578747	28.33	2.410121
314882	578859	28.37	2.382442
319139	578937	28.41	2.355241
323463	578895	28.45	2.327556
327781	578878	28.49	2.300363
332110	578886	28.53	2.273545
336509	578952	28.57	2.246854
341019	578970	28.61	2.219677
345507	578927	28.65	2.192773
349847	578972	28.69	2.167391
354101	579010	28.73	2.142795
358424	579057	28.77	2.118133
362802	579060	28.81	2.093302
367229	579070	28.85	2.068522
371407	579127	28.89	2.045576
375524	579064	28.93	2.022797
379595	578999	28.97	2.000505
383967	578909	29.01	1.976756
388325	578882	29.05	1.953568
392541	578765	29.09	1.931059
396551	578669	29.13	1.909924
400629	578572	29.17	1.888647
404798	578618	29.21	1.867628
409063	578622	29.25	1.846197
413237	578653	29.29	1.825534
417510	578683	29.33	1.804591
421738	578770	29.37	1.784283
426027	578715	29.41	1.763385
430197	578677	29.45	1.743320
434445	578662	29.49	1.723162
438728	578745	29.53	1.703382
443155	578772	29.57	1.682935
447583	578738	29.60	1.662472
451955	578820	29.64	1.642872
456102	578865	29.68	1.624342
460142	578858	29.72	1.606274
464171	578788	29.76	1.588188
468406	578790	29.80	1.569612
472463	578780	29.84	1.551931
476572	578825	29.88	1.534372
480459	578835	29.92	1.517786
484678	579082	29.96	1.500771
488788	579224	30.00	1.483995
492728	579216	30.04	1.467539
496423	579062	30.08	1.451709
500020	578923	30.12	1.436445
503776	578891	30.16	1.421020
507553	578854	30.20	1.405606
511398	578904	30.24	1.390340
515216	578942	30.28	1.375256
518946	578956	30.32	1.360545
522642	578851	30.36	1.345653
526302	578813	30.40	1.331240
529941	578886	30.44	1.317399
533425	578908	30.48	1.304069
536965	578849	30.52	1.290327
540635	578732	30.56	1.275976
544466	578750	30.60	1.261592
548138	578740	30.64	1.247804
551704	578760	30.68	1.234606
555038	578733	30.72	1.222183
558484	578790	30.76	1.209721
561740	578757	30.79	1.197710
564983	578776	30.84	1.185998
568045	578804	30.88	1.175038
571111	578836	30.92	1.164137
574376	578879	30.95	1.152625
577527	578804	30.99	1.141166
580859	578838	31.03	1.129515
583891	578909	31.07	1.119113
587074	579073	31.11	1.108569
590195	579212	31.15	1.098211
593217	579109	31.19	1.087397
595949	578986	31.23	1.077561
598699	578850	31.27	1.067661
601380	578694	31.31	1.057967
604441	578636	31.35	1.047374
607193	578541	31.39	1.037743
610170	578594	31.43	1.027923
612817	578545	31.47	1.018893
615771	578555	31.51	1.009089
618524	578561	31.55	0.999983
621254	578588	31.59	0.991067
623744	578538	31.63	0.982706
626395	578590	31.67	0.974212
629146	578611	31.71	0.965320
631602	578590	31.75	0.957274
633804	578537	31.79	0.949965
635995	578647	31.83	0.943293
638440	578816	31.87	0.936040
641009	578871	31.91	0.928017
643427	578713	31.95	0.919755
645851	578659	31.99	0.911870
648102	578656	32.03	0.904741
650466	578881	32.07	0.898086
652670	578935	32.11	0.891356
654714	578937	32.15	0.884965
656626	578895	32.19	0.878850
658328	578857	32.23	0.873419
660430	578924	32.26	0.867133
662550	578955	32.31	0.860685
664752	579023	32.34	0.854136
666706	579046	32.38	0.848212
668441	578983	32.42	0.842672
670396	578992	32.46	0.836728
672264	579002	32.50	0.831070
674147	579066	32.54	0.825573
675778	579051	32.58	0.820576
677335	579058	32.62	0.815891	5	0.929
678993	579101	32.66	0.811041
680452	579109	32.70	0.806677
681892	579117	32.74	0.802380
683189	579179	32.78	0.798711
684534	579178	32.82	0.794683
686039	579209	32.86	0.790299
687486	579041	32.90	0.785395
689046	579051	32.94	0.780792
690451	579073	32.98	0.776702
691607	579078	33.02	0.773297
692732	579068	33.06	0.769936
693731	579028	33.10	0.766846
695029	579172	33.14	0.763530
695960	579172	33.18	0.760791
696985	579179	33.22	0.757805
697655	579047	33.26	0.755372
698670	579108	33.30	0.752613
699354	579054	33.34	0.750420
700253	579123	33.37	0.748035
700896	579104	33.42	0.746090
701803	579225	33.46	0.743872
702347	579173	33.49	0.742103
702907	579212	33.53	0.740610
703166	579273	33.58	0.740071
703536	579466	33.62	0.739677
703692	579529	33.66	0.739445
703748	579519	33.69	0.739247
703669	579526	33.73	0.739502
703369	579565	33.77	0.740512
703140	579570	33.81	0.741196
702750	579457	33.85	0.741932
702449	579358	33.89	0.742459
701758	579281	33.93	0.744201
701039	579278	33.97	0.746288
700011	579231	34.01	0.749124
699040	579235	34.05	0.751978
697614	579232	34.09	0.756146
695931	579179	34.13	0.760901
694075	579158	34.17	0.766291
692199	579157	34.21	0.771825
690139	579189	34.25	0.778037
687717	579231	34.29	0.785378
684997	579259	34.33	0.793586
682128	579331	34.37	0.802428
679019	579326	34.41	0.811758
675702	579390	34.45	0.822003
672007	579434	34.49	0.833378
667881	579416	34.53	0.845916
663522	579370	34.57	0.859152
658989	579410	34.61	0.873319
654198	579471	34.65	0.888465
649070	579511	34.69	0.904708
643919	579487	34.73	0.920926
638866	579540	34.77	0.937232
633715	579465	34.81	0.953532
628394	579504	34.85	0.970922
622840	579434	34.88	0.988840
617193	579455	34.92	1.007550
611475	579414	34.96	1.026449
605457	579350	35.01	1.046461
599383	579340	35.04	1.067056
593225	579334	35.08	1.088165
587345	579342	35.12	1.108575
581651	579400	35.16	1.128713
576031	579540	35.20	1.149073
570538	579885	35.24	1.169896
564803	580011	35.28	1.191012
559016	579836	35.32	1.211467
553162	579450	35.36	1.231644
547678	579302	35.40	1.251508
542367	579309	35.44	1.271471
537409	579392	35.48	1.290554
532590	579414	35.52	1.309062
528164	579434	35.56	1.326208
523863	579501	35.60	1.343175
519911	579573	35.64	1.358923
515963	579538	35.68	1.374396
512395	579473	35.72	1.388365
508953	579415	35.76	1.401952
505924	579464	35.80	1.414338
502899	579492	35.84	1.426708
500124	579445	35.88	1.437864
497466	579392	35.92	1.448580
495204	579349	35.96	1.457753
493062	579368	36.00	1.466690
491227	579437	36.04	1.474562
489511	579531	36.08	1.482055
488117	579571	36.12	1.488031
486801	579519	36.16	1.493371
485712	579415	36.20	1.497586
484673	579258	36.24	1.501413
483881	579132	36.27	1.504315
483293	579136	36.32	1.506817
483058	579244	36.35	1.508193
483061	579411	36.39	1.508770
483248	579457	36.43	1.508141
483595	579530	36.47	1.506930
484200	579618	36.51	1.504682
484851	579612	36.55	1.501912
485759	579553	36.59	1.497876
486747	579456	36.63	1.493376
488051	579479	36.67	1.487983
489389	579484	36.71	1.482399
491024	579561	36.75	1.475846
492700	579454	36.79	1.468496
494655	579475	36.83	1.460468
496573	579407	36.87	1.452309
498614	579422	36.91	1.443969
500846	579413	36.95	1.434799
503257	579442	36.99	1.425075
505868	579587	37.03	1.414999
508410	579639	37.07	1.404927
511150	579743	37.11	1.394296
514027	579765	37.15	1.382890
517082	579827	37.19	1.370984
519985	579763	37.23	1.359303
522782	579719	37.27	1.348171
525629	579729	37.31	1.337094
528668	579743	37.35	1.325347
531887	579824	37.39	1.313212
535008	579772	37.43	1.301058
537875	579658	37.47	1.289720
540870	579600	37.51	1.278154
544027	579639	37.55	1.266383
547483	579785	37.59	1.253941
550665	579742	37.62	1.241932
553839	579706	37.67	1.230045
556893	579564	37.71	1.218292
560269	579610	37.74	1.206088
563500	579577	37.78	1.194206
566869	579656	37.82	1.182288
569978	579603	37.86	1.170910
573111	579510	37.90	1.159365
576274	579424	37.94	1.147800
579600	579498	37.98	1.136286
582836	579597	38.02	1.125244
585872	579662	38.06	1.114843
588948	579631	38.10	1.104019
592152	579593	38.14	1.092783
595463	579610	38.18	1.081435
598439	579634	38.22	1.071319
601238	579701	38.26	1.062008
603915	579655	38.30	1.052755
606920	579644	38.34	1.042560
609959	579653	38.38	1.032372
612957	579798	38.42	1.022852
615509	579779	38.46	1.014284
618163	579822	38.50	1.005632
620946	579798	38.54	0.996356
623944	579894	38.58	0.986840
626658	579839	38.62	0.977765
629226	579819	38.66	0.969327
631674	579730	38.70	0.961068
634296	579733	38.74	0.952603
636779	579667	38.77	0.944376
639281	579714	38.82	0.936518
641536	579720	38.86	0.929334
643867	579725	38.90	0.921931
646244	579650	38.94	0.914127
648756	579663	38.98	0.906234
650986	579734	39.02	0.899464
652830	579687	39.05	0.893510
654746	579500	39.09	0.886854
656983	579373	39.13	0.879427	6	0.928
659407	579354	39.17	0.871824
661511	579499	39.21	0.865818
663241	579566	39.25	0.860710
664881	579560	39.29	0.855636
666785	579599	39.33	0.849923
668749	579629	39.37	0.844011
670497	579722	39.41	0.838998
671883	579630	39.45	0.834448
673507	579596	39.49	0.829388
675479	579617	39.53	0.823480
677589	579664	39.57	0.817265
679367	579686	39.61	0.811980
680900	579726	39.65	0.807510
682468	579772	39.69	0.802965
684061	579804	39.73	0.798308
685488	579819	39.77	0.794097
686600	579767	39.81	0.790597
687733	579701	39.85	0.786990
689045	579607	39.89	0.782759
690483	579656	39.93	0.778666
691504	579651	39.97	0.775625
692432	579736	40.01	0.773181
693416	579685	40.05	0.770096
694806	579736	40.09	0.766178
695975	579721	40.12	0.762686
696723	579806	40.16	0.760788
697210	579842	40.21	0.759485
697986	579901	40.24	0.757417
698871	579909	40.28	0.754853
699427	579895	40.32	0.753176
699330	579795	40.36	0.753107
699156	579671	40.40	0.753179
699530	579585	40.44	0.751781
700284	579567	40.48	0.749513
700917	579580	40.52	0.747710
701174	579653	40.56	0.747218
701330	579681	40.60	0.746861
701564	579694	40.64	0.746225
701631	579666	40.68	0.745931
701382	579671	40.72	0.746674
700816	579605	40.76	0.748093
700383	579542	40.80	0.749135
700103	579528	40.84	0.749904
699757	579677	40.88	0.751442
698875	579765	40.92	0.754333
697846	579788	40.96	0.757429
696871	579660	41.00	0.759838
696123	579632	41.04	0.761936
695052	579598	41.08	0.764967
693533	579629	41.12	0.769553
691780	579654	41.16	0.774819
689984	579615	41.20	0.780001
688279	579566	41.24	0.784890
686347	579479	41.28	0.790334
684193	579476	41.32	0.796755
681846	579474	41.36	0.803779
679662	579414	41.40	0.810132
677575	579333	41.43	0.816138
675483	579293	41.48	0.822324
673070	579290	41.52	0.829636
670470	579266	41.56	0.837470
667895	579297	41.60	0.845453
665271	579291	41.64	0.853486
662646	579409	41.67	0.861992
659735	579403	41.72	0.870980
656798	579470	41.75	0.880345
653856	579460	41.79	0.889496
651019	579457	41.83	0.898382
647956	579432	41.87	0.907944
644708	579449	41.91	0.918286
641363	579429	41.95	0.928859
638206	579323	41.99	0.938581
635312	579226	42.03	0.947538
632354	579221	42.07	0.957069
629417	579373	42.11	0.967131
626375	579452	42.15	0.977323
623610	579506	42.19	0.986566
621031	579536	42.23	0.995151
618347	579625	42.27	1.004328
615441	579631	42.31	1.013987
612548	579547	42.35	1.023332
610004	579422	42.39	1.031406
607795	579370	42.43	1.038645
605684	579412	42.47	1.045912
603527	579472	42.51	1.053424
601489	579592	42.55	1.060769
599584	579678	42.59	1.067563
597693	579628	42.63	1.073850
595835	579506	42.67	1.079790
594063	579405	42.71	1.085527
592658	579497	42.75	1.090697
591401	579539	42.79	1.095189
590198	579529	42.82	1.099320
589039	579466	42.87	1.103120
588120	579540	42.90	1.106576
587468	579700	42.94	1.109411
586917	579755	42.98	1.111525
586455	579795	43.02	1.113277
586026	579731	43.07	1.114548
585750	579700	43.10	1.115403
585623	579634	43.15	1.115614
585671	579606	43.18	1.115347
585805	579546	43.22	1.114667
586082	579479	43.26	1.113463
586585	579423	43.30	1.111510
587367	579497	43.34	1.109046
588347	579624	43.38	1.106083
589340	579665	43.42	1.102777
590411	579659	43.46	1.099041
591510	579619	43.50	1.095095
592730	579666	43.54	1.091045
594150	579774	43.58	1.086530
595819	579905	43.62	1.081253
597617	579970	43.66	1.075317
599297	579897	43.70	1.069315
600937	579833	43.74	1.063498
602597	579705	43.78	1.057402
604601	579686	43.82	1.050542
606678	579628	43.86	1.043320
608710	579600	43.90	1.036379
610603	579609	43.94	1.030058
612529	579622	43.98	1.023660
614870	579755	44.02	1.016324
617239	579778	44.06	1.008537
619527	579758	44.10	1.000896
621502	579652	44.14	0.994010
623571	579636	44.18	0.987153
625951	579630	44.22	0.979337
628545	579712	44.26	0.971165
631071	579778	44.30	0.963191
633270	579735	44.34	0.955922
635636	579799	44.38	0.948518
638170	579809	44.42	0.940412
640888	579930	44.45	0.932143
643257	579915	44.49	0.924541
645399	579887	44.53	0.917640
647628	579872	44.57	0.910533
650058	579833	44.61	0.902732
652467	579763	44.65	0.894917
654570	579763	44.69	0.888332
656379	579681	44.73	0.882396
658428	579597	44.77	0.875722
660700	579485	44.81	0.868279
663040	579450	44.85	0.860921
665023	579508	44.89	0.855016
666652	579440	44.93	0.849770
668622	579522	44.97	0.844022
670688	579545	45.01	0.837790
672946	579691	45.05	0.831429
674668	579719	45.09	0.826298
676187	579706	45.13	0.821651
677996	579734	45.17	0.816283
680035	579790	45.21	0.810336
682118	579837	45.25	0.804244
683717	579839	45.29	0.799461
684954	579646	45.33	0.795081
686517	579648	45.37	0.790424
688151	579634	45.41	0.785511
689796	579773	45.45	0.781116
690765	579708	45.49	0.778014
691898	579675	45.52	0.774545
693153	579637	45.57	0.770702
694579	579647	45.60	0.766533
695654	579764	45.65	0.763781	7	0.929
696548	579810	45.69	0.761316
697611	579857	45.73	0.758361
698683	579762	45.76	0.754884
699611	579737	45.80	0.752080
700076	579766	45.84	0.750823
700510	579847	45.88	0.749841
701047	579868	45.92	0.748347
701702	579843	45.96	0.746348
702081	579828	46.00	0.745190
702228	579897	46.04	0.745005
702573	580027	46.08	0.744459
703136	580084	46.12	0.743021
703710	580041	46.16	0.741200
703824	579925	46.20	0.740459
703751	579812	46.24	0.740273
703765	579823	46.28	0.740271
703803	579772	46.32	0.739980
703573	579692	46.36	0.740367
703140	579601	46.40	0.741305
702737	579619	46.44	0.742542
702370	579684	46.48	0.743840
701949	579736	46.52	0.745250
701395	579764	46.56	0.746965
700672	579737	46.60	0.748980
699926	579770	46.64	0.751276
699091	579786	46.68	0.753775
698342	579894	46.72	0.756349
697299	579879	46.76	0.759354
696048	579798	46.80	0.762743
694686	579699	46.84	0.766401
693520	579742	46.88	0.769990
692428	579861	46.92	0.773634
691071	579822	46.96	0.777510
689643	579710	47.00	0.781348
688227	579635	47.04	0.785288
687021	579726	47.07	0.789198
685779	579851	47.11	0.793342
684434	579915	47.15	0.797584
682999	579892	47.20	0.801798
681431	579815	47.23	0.806229
680037	579894	47.27	0.810697
678668	580018	47.31	0.815258
677256	580043	47.35	0.819608
675746	579958	47.39	0.823875
674319	579990	47.43	0.828313
672950	580098	47.47	0.832852
671486	580115	47.51	0.837369
670064	580088	47.55	0.841611
668584	579996	47.59	0.845811
667100	579931	47.63	0.850128
665493	579772	47.67	0.854502
664153	579803	47.71	0.858735
662854	579815	47.75	0.862784
661582	579846	47.79	0.866823
660230	579805	47.83	0.870864
659072	579887	47.87	0.874745
657989	579910	47.91	0.878192
656972	579881	47.95	0.881254
655997	579858	47.99	0.884212
655172	579924	48.03	0.887020
654352	579911	48.07	0.889536
653617	579830	48.11	0.891550
652954	579747	48.15	0.893334
652403	579707	48.19	0.894920
651916	579683	48.23	0.896363
651617	579762	48.27	0.897580
651432	579893	48.31	0.898624
651279	579952	48.34	0.899312
651055	579889	48.39	0.899794
650844	579746	48.42	0.899953
650748	579643	48.46	0.899891
650912	579671	48.50	0.899474
651190	579695	48.55	0.898685
651618	579792	48.58	0.897683
651986	579806	48.62	0.896577
652370	579838	48.66	0.895486
652875	579903	48.70	0.894132
653435	579901	48.74	0.892370
654315	580113	48.78	0.890364
655066	580162	48.82	0.888190
655737	580144	48.86	0.886032
656297	579947	48.90	0.883590
657156	579890	48.94	0.880713
658205	579915	48.98	0.877538
659348	579977	49.02	0.874206
660420	579995	49.06	0.870946
661514	579921	49.10	0.867298
662748	579899	49.14	0.863407
664016	579851	49.18	0.859327
665220	579807	49.22	0.855465
666414	579725	49.26	0.851506
667732	579645	49.30	0.847181
669254	579678	49.34	0.842639
670876	579775	49.38	0.838029
672482	579928	49.42	0.833676
674066	579997	49.46	0.829106
675764	580088	49.50	0.824279
677429	580097	49.54	0.819276
679157	580214	49.58	0.814476
680512	580208	49.62	0.810376
681796	580138	49.66	0.806272
683089	580039	49.69	0.802047
684489	579925	49.73	0.797455
686017	579938	49.77	0.792939
687479	579999	49.81	0.788798
688907	580032	49.85	0.784669
690265	579984	49.90	0.780470
691606	579839	49.93	0.775987
693013	579791	49.97	0.771659
694456	579853	50.01	0.767622
695830	579864	50.05	0.763617
697059	579807	50.09	0.759805
698299	579742	50.13	0.755939
699565	579791	50.17	0.752405
700950	579950	50.21	0.748920
702251	580108	50.25	0.745683
703548	580322	50.29	0.742662
704799	580460	50.33	0.739513
706018	580637	50.37	0.736601
706993	580743	50.41	0.734151
707789	580793	50.45	0.732025
708436	580735	50.49	0.729951
709244	580708	50.53	0.727524
709842	580672	50.57	0.725672
710106	580485	50.61	0.724252
710073	580217	50.65	0.723403
710055	579930	50.69	0.722442
710263	579849	50.73	0.721557
710573	579844	50.77	0.720647
710907	579963	50.81	0.720105
711136	580035	50.85	0.719700
711305	580038	50.89	0.719224
711437	579958	50.93	0.718563
711576	579960	50.97	0.718170
711509	579923	51.01	0.718232
711704	580146	51.04	0.718458
711766	580264	51.09	0.718696
711603	580249	51.13	0.719112
711039	580005	51.16	0.719873
710467	579813	51.21	0.720843
710111	579838	51.25	0.721956
709685	579800	51.28	0.723050
709123	579719	51.32	0.724385
708614	579707	51.36	0.725812
708172	579775	51.40	0.727329
707754	579851	51.44	0.728805
707184	579832	51.48	0.730386
706503	579799	51.52	0.732241
705881	579853	51.56	0.734234
705134	579797	51.60	0.736203
704509	579846	51.64	0.738190
703704	579754	51.68	0.740205
702938	579736	51.72	0.742370
702108	579712	51.76	0.744702
701290	579714	51.80	0.747095
700516	579719	51.84	0.749372
699603	579563	51.88	0.751490
698866	579516	51.92	0.753480
698239	579541	51.96	0.755405
697697	579600	52.00	0.757202
697251	579732	52.04	0.758977
696650	579739	52.08	0.760766
696027	579728	52.12	0.762557
695261	579574	52.16	0.764267	8	0.929
694597	579497	52.20	0.765950
694072	579520	52.24	0.767578
693508	579501	52.28	0.769175
693155	579605	52.32	0.770584
692824	579676	52.36	0.771811
692501	579723	52.39	0.772932
692071	579665	52.43	0.773998
691672	579651	52.48	0.775128
691274	579625	52.51	0.776214
691024	579674	52.55	0.777127
690713	579571	52.59	0.777685
690792	579767	52.63	0.778143
690750	579839	52.67	0.778521
690794	579952	52.71	0.778789
690660	579817	52.75	0.778710
690710	579791	52.79	0.778470
690938	579912	52.83	0.778222
691182	580039	52.87	0.777947
691402	580062	52.91	0.777377
691535	579896	52.95	0.776398
691871	579849	52.99	0.775238
692194	579811	53.03	0.774149
692646	579890	53.07	0.773092
693132	579914	53.11	0.771742
693806	580005	53.15	0.770074
694524	580078	53.19	0.768216
694967	579964	53.23	0.766509
695468	579887	53.27	0.764762
695971	579740	53.31	0.762764
696795	579760	53.35	0.760414
697561	579724	53.39	0.758039
698388	579784	53.43	0.755826
699106	579814	53.47	0.753830
699900	579861	53.51	0.751673
700758	579867	53.55	0.749187
701707	579911	53.59	0.746574
702656	580032	53.63	0.744235
703540	580145	53.67	0.742061
704522	580267	53.70	0.739637
705533	580275	53.75	0.736731
706564	580290	53.79	0.733797
707266	580107	53.83	0.731119
708054	580028	53.87	0.728562
708857	579934	53.90	0.725911
709967	580023	53.94	0.723024
710941	580045	53.98	0.720296
711853	580089	54.02	0.717829
712712	580110	54.06	0.715435
713685	580187	54.10	0.712915
714657	580236	54.14	0.710303
715389	580185	54.18	0.708029
716066	580103	54.22	0.705804
716559	579852	54.26	0.703510
717135	579668	54.30	0.701217
717668	579551	54.34	0.699284
718176	579499	54.38	0.697652
718870	579581	54.42	0.695965
719460	579593	54.46	0.694329
720014	579605	54.50	0.692797
720378	579570	54.54	0.691639
720732	579567	54.58	0.690623
721145	579591	54.62	0.689536
721699	579712	54.66	0.688392
722118	579745	54.70	0.687320
722474	579804	54.74	0.686520
722777	579834	54.78	0.685768
723146	579889	54.82	0.684918
723550	579986	54.86	0.684117
723730	579961	54.90	0.683520
723773	579945	54.94	0.683342
723858	579975	54.97	0.683208
724085	580055	55.02	0.682848
724451	580108	55.05	0.682001
724706	580029	55.09	0.681003
724982	580020	55.13	0.680192
725055	579918	55.18	0.679626
725161	579882	55.21	0.679200
725137	579744	55.25	0.678780
725319	579834	55.29	0.678585
725298	579839	55.33	0.678661
725163	579835	55.37	0.679028
724893	579772	55.41	0.679568
724647	579751	55.45	0.680188
724481	579819	55.49	0.680897
724276	579853	55.53	0.681596
724151	579947	55.57	0.682281
723966	579944	55.61	0.682793
723809	579933	55.65	0.683198
723659	579920	55.69	0.683576
723532	579914	55.73	0.683914
723290	579790	55.77	0.684161
723138	579704	55.81	0.684288
723037	579645	55.85	0.684365
722943	579582	55.89	0.684409
722991	579634	55.93	0.684456
723043	579703	55.97	0.684553
723276	579896	56.01	0.684575
723309	579909	56.05	0.684527
723415	579962	56.09	0.684414
723453	579956	56.13	0.684286
723560	580010	56.17	0.684174
723555	579929	56.21	0.683902
723614	579890	56.25	0.683598
723767	579889	56.29	0.683161
724000	579957	56.33	0.682743
724097	579902	56.37	0.682275
724068	579720	56.41	0.681714
724161	579611	56.44	0.681067
724385	579583	56.49	0.680335
724813	579700	56.53	0.679540
725153	579715	56.56	0.678633
725547	579739	56.60	0.677606
725883	579699	56.64	0.676518
726299	579700	56.68	0.675349
726769	579733	56.72	0.674142
727218	579721	56.76	0.672836
727641	579653	56.80	0.671406
728202	579669	56.84	0.669885
728717	579649	56.88	0.668368
729130	579563	56.92	0.666905
729562	579480	56.96	0.665400
730247	579586	57.00	0.663854
731120	579835	57.04	0.662289
731856	579969	57.08	0.660703
732463	579998	57.12	0.659109
733037	579987	57.16	0.657467
733655	580021	57.20	0.655863
734275	580056	57.24	0.654258
734889	580096	57.28	0.652689
735554	580191	57.32	0.651173
736075	580175	57.36	0.649668
736650	580217	57.40	0.648218
737026	580114	57.44	0.646811
737559	580125	57.48	0.645371
738000	580062	57.52	0.643925
738543	580071	57.56	0.642452
739049	580067	57.60	0.641037
739575	580068	57.64	0.639584
740143	580099	57.67	0.638123
740642	580071	57.72	0.636645
741066	580001	57.75	0.635227
741461	579942	57.79	0.633929
741962	579965	57.83	0.632628
742435	579994	57.88	0.631426
742854	579970	57.92	0.630187
743176	579917	57.95	0.629113
743618	579959	57.99	0.628045
744093	580044	58.03	0.627038
744718	580258	58.07	0.626075
745464	580554	58.11	0.625070
746089	580789	58.15	0.624183
746647	580998	58.19	0.623390
746805	580957	58.23	0.622812
746716	580745	58.27	0.622309
746386	580360	58.31	0.621857
746238	580103	58.35	0.621357
746296	580008	58.39	0.620862
746422	579961	58.43	0.620351
746501	579899	58.47	0.619916
746766	579974	58.51	0.619454
746973	580000	58.55	0.618979
747299	580103	58.59	0.618449
747453	580086	58.63	0.617968
747628	580092	58.67	0.617510
747630	579960	58.71	0.617039	9	0.934
747813	579947	58.75	0.616492
748099	580019	58.79	0.615964
748511	580208	58.83	0.615504
748619	580180	58.87	0.615110
748755	580172	58.91	0.614710
748897	580177	58.95	0.614340
749093	580225	58.99	0.613974
749072	580132	59.03	0.613703
749010	579985	59.07	0.613354
749245	580069	59.11	0.613008
749565	580182	59.14	0.612533
749885	580322	59.18	0.612153
749880	580229	59.22	0.611839
749968	580226	59.26	0.611588
749978	580129	59.30	0.611219
750108	580097	59.34	0.610752
750290	580087	59.38	0.610220
750498	580108	59.42	0.609727
750743	580133	59.46	0.609147
750883	580043	59.50	0.608448
751217	580059	59.54	0.607595
751720	580182	59.58	0.606659
752169	580254	59.62	0.605691
752591	580294	59.66	0.604685
752768	580168	59.70	0.603759
753179	580247	59.74	0.602921
753405	580222	59.78	0.602219
753678	580223	59.82	0.601481
753804	580082	59.86	0.600642
754072	580021	59.90	0.599699
754557	580109	59.94	0.598694
755007	580155	59.98	0.597636
755458	580186	60.02	0.596524
755770	580107	60.06	0.595400
756160	580105	60.10	0.594338
756374	580106	60.14	0.593762
756532	580119	60.18	0.593381
756994	580225	60.22	0.592505
757470	580228	60.26	0.591230
757963	580212	60.30	0.589842
758235	580169	60.34	0.588956
758595	580176	60.37	0.588010
758964	580170	60.42	0.586994
759183	580029	60.46	0.585906
759404	579883	60.50	0.584795
759826	579875	60.54	0.583630
760229	579860	60.57	0.582493
760674	579891	60.62	0.581405
761110	579953	60.65	0.580451
761507	579996	60.69	0.579536
761726	579915	60.73	0.578661
761784	579691	60.77	0.577715
761975	579568	60.81	0.576768
762488	579685	60.85	0.575804
763010	579826	60.89	0.574901
763525	579963	60.93	0.574004
763820	579913	60.97	0.573037
764149	579906	61.01	0.572131
764365	579837	61.05	0.571310
764643	579870	61.09	0.570682
764759	579795	61.13	0.570107
764947	579769	61.17	0.569512
765036	579648	61.21	0.568847
765205	579619	61.25	0.568293
765366	579595	61.29	0.567778
765688	579709	61.33	0.567320
765978	579763	61.37	0.566735
766280	579798	61.41	0.566052
766558	579797	61.45	0.565307
766853	579803	61.49	0.564541
767121	579801	61.53	0.563819
767514	579891	61.57	0.563088
767924	579993	61.61	0.562355
768266	580060	61.65	0.561681
768385	579980	61.69	0.561081
768623	579972	61.73	0.560420
768943	580020	61.77	0.559737
769203	580031	61.80	0.559084
769393	580005	61.85	0.558487
769503	579923	61.88	0.557905
769761	579918	61.92	0.557202
770010	579906	61.97	0.556498
770321	579942	62.00	0.555799
770527	579937	62.04	0.555234
770670	579901	62.08	0.554727
770829	579855	62.12	0.554143
771043	579827	62.16	0.553476
771221	579791	62.20	0.552877
771477	579847	62.24	0.552395
771673	579856	62.28	0.551907
772024	579907	62.32	0.551157
772217	579798	62.36	0.550261
772492	579764	62.40	0.549412
772725	579733	62.44	0.548686
773152	579839	62.48	0.547929
773466	579821	62.52	0.547035
773758	579783	62.56	0.546129
773999	579738	62.60	0.545333
774497	579897	62.64	0.544578
774964	579999	62.68	0.543704
775385	580048	62.72	0.542766
775485	579870	62.76	0.541874
775717	579811	62.80	0.541054
775909	579704	62.84	0.540170
776469	579826	62.88	0.539124
776849	579810	62.92	0.538066
777389	579941	62.96	0.537107
777631	579891	63.00	0.536294
778023	579966	63.04	0.535527
778236	579895	63.08	0.534716
778583	579955	63.12	0.534016
778830	579977	63.16	0.533445
779105	580044	63.20	0.532959
779237	579969	63.23	0.532347
779398	579869	63.28	0.531572
779516	579714	63.31	0.530715
779809	579679	63.35	0.529823
780088	579610	63.39	0.528847
780379	579550	63.43	0.527872
780628	579462	63.47	0.526909
780821	579375	63.51	0.526096
781142	579388	63.55	0.525301
781437	579379	63.59	0.524496
781825	579422	63.63	0.523632
782252	579515	63.67	0.522844
782621	579588	63.71	0.522136
783001	579665	63.75	0.521415
783289	579646	63.79	0.520595
783668	579680	63.83	0.519726
783777	579556	63.87	0.519003
783770	579379	63.91	0.518397
783767	579230	63.95	0.517878
783978	579217	63.99	0.517281
784299	579283	64.03	0.516677
784636	579365	64.07	0.516088
784991	579471	64.11	0.515536
785380	579573	64.15	0.514883
785660	579557	64.19	0.514097
785920	579503	64.23	0.513229
786256	579506	64.27	0.512365
786648	579561	64.31	0.511540
787006	579592	64.35	0.510718
787391	579636	64.39	0.509873
787776	579663	64.43	0.508968
788112	579657	64.47	0.508074
788326	579576	64.50	0.507233
788520	579499	64.54	0.506457
788895	579543	64.59	0.505640
789347	579638	64.62	0.504803
789790	579727	64.66	0.503969
790086	579734	64.70	0.503227
790251	579646	64.74	0.502490
790514	579612	64.78	0.501689
790796	579574	64.82	0.500825
791085	579572	64.86	0.500070
791360	579586	64.90	0.499408
791611	579596	64.94	0.498795
791894	579608	64.98	0.498106
792157	579599	65.02	0.497395
792475	579637	65.06	0.496708
792717	579621	65.10	0.496026
792881	579546	65.14	0.495338
793056	579455	65.18	0.494565
793404	579486	65.22	0.493777	10	0.928
793833	579576	65.26	0.492989
794246	579657	65.30	0.492211
794599	579690	65.34	0.491418
794851	579656	65.38	0.490649
795090	579627	65.42	0.489932
795316	579585	65.46	0.489202
795634	579613	65.50	0.488483
795997	579661	65.54	0.487719
796362	579740	65.58	0.487060
796803	579866	65.62	0.486372
797131	579906	65.66	0.485671
797452	579911	65.70	0.484864
797587	579774	65.74	0.484035
797818	579721	65.78	0.483255
798107	579717	65.82	0.482500
798457	579770	65.86	0.481790
798787	579817	65.89	0.481110
799060	579829	65.94	0.480453
799281	579801	65.98	0.479789
799514	579761	66.02	0.479051
799844	579786	66.05	0.478295
800155	579796	66.09	0.477535
800460	579814	66.13	0.476819
800668	579760	66.17	0.476097
801159	579911	66.21	0.475375
801612	580026	66.25	0.474624
802069	580158	66.29	0.473924
802291	580123	66.33	0.473234
802338	579953	66.37	0.472514
802537	579877	66.41	0.471739
802705	579774	66.45	0.470947
803117	579851	66.49	0.470169
803318	579793	66.53	0.469452
803623	579793	66.57	0.468675
803965	579818	66.61	0.467893
804359	579852	66.65	0.467011
804667	579844	66.69	0.466199
804787	579721	66.73	0.465460
804872	579594	66.77	0.464795
805130	579599	66.81	0.464157
805520	579688	66.85	0.463481
806017	579861	66.89	0.462829
806327	579901	66.93	0.462183
806569	579914	66.97	0.461615
806801	579908	67.01	0.461006
807057	579920	67.05	0.460399
807277	579904	67.09	0.459785
807408	579830	67.12	0.459192
807459	579696	67.17	0.458589
807716	579706	67.20	0.457974
808009	579744	67.24	0.457366
808303	579773	67.29	0.456724
808544	579751	67.32	0.456036
808774	579711	67.36	0.455313
809083	579735	67.40	0.454616
809366	579733	67.44	0.453893
809565	579676	67.48	0.453189
809764	579628	67.52	0.452517
809896	579524	67.56	0.451816
810212	579539	67.60	0.451071
810804	579728	67.64	0.450244
811247	579821	67.68	0.449454
811552	579834	67.72	0.448731
811559	579659	67.76	0.448096
811800	579658	67.80	0.447485
812077	579679	67.84	0.446861
812422	579742	67.88	0.446214
812700	579780	67.92	0.445648
812908	579779	67.96	0.445121
813071	579763	68.00	0.444654
813327	579765	68.04	0.444017
813509	579693	68.08	0.443305
813762	579663	68.12	0.442563
814021	579657	68.16	0.441891
814366	579709	68.20	0.441207
814622	579685	68.24	0.440480
814893	579684	68.28	0.439795
815200	579719	68.32	0.439148
815449	579704	68.36	0.438470
815657	579645	68.40	0.437740
816064	579738	68.44	0.437048
816418	579813	68.48	0.436425
816769	579878	68.52	0.435775
816902	579772	68.55	0.435068
817288	579826	68.60	0.434292
817678	579897	68.64	0.433566
817979	579929	68.67	0.432926
818184	579895	68.71	0.432293
818263	579766	68.75	0.431641
818629	579824	68.79	0.430930
818935	579877	68.83	0.430353
819276	579988	68.87	0.429892
819486	580003	68.91	0.429421
819752	580013	68.95	0.428792
819918	579945	68.99	0.428138
820101	579912	69.03	0.427565
820292	579900	69.07	0.427046
820499	579864	69.11	0.426403
820743	579838	69.15	0.425703
820955	579802	69.19	0.425047
821205	579822	69.23	0.424495
821418	579800	69.27	0.423887
821717	579826	69.31	0.423234
822015	579855	69.35	0.422594
822149	579803	69.39	0.422077
822436	579842	69.43	0.421501
822950	580022	69.47	0.420857
823663	580298	69.51	0.420059
824320	580532	69.55	0.419252
824850	580692	69.59	0.418501
825270	580805	69.63	0.417857
825525	580841	69.67	0.417352
825898	580947	69.71	0.416801
826114	580946	69.75	0.416263
825986	580697	69.79	0.415702
825710	580374	69.82	0.415248
825630	580182	69.87	0.414769
825792	580140	69.91	0.414220
826002	580117	69.94	0.413618
826099	580018	69.99	0.413029
826340	580026	70.02	0.412460
826487	580055	70.06	0.412198
826700	580069	70.10	0.411721
826955	580080	70.14	0.411128
827173	579966	70.18	0.410187
827427	579948	70.22	0.409495
827655	579949	70.26	0.408935
827895	579952	70.30	0.408352
828055	579889	70.34	0.407735
828083	579750	70.38	0.407175
828146	579653	70.42	0.406677
828403	579683	70.46	0.406148
828732	579746	70.50	0.405558
829053	579777	70.54	0.404875
829347	579812	70.58	0.404273
829622	579872	70.62	0.403806
829837	579919	70.66	0.403442
830014	579928	70.70	0.403037
830218	579917	70.74	0.402496
830492	579977	70.78	0.402032
830630	579945	70.82	0.401579
830747	579901	70.86	0.401136
830906	579842	70.90	0.400536
831214	579875	70.94	0.399894
831543	579926	70.98	0.399264
831804	579947	71.02	0.398696
831999	579937	71.06	0.398182
832077	579847	71.09	0.397672
832257	579820	71.13	0.397134
832471	579809	71.17	0.396569
832855	579925	71.22	0.396035
833172	579988	71.26	0.395479
833461	580036	71.30	0.394939
833568	579957	71.33	0.394397
833710	579916	71.37	0.393904
833909	579905	71.41	0.393377
834134	579915	71.45	0.392860
834342	579911	71.49	0.392336
834401	579818	71.53	0.391863
834611	579830	71.57	0.391390
834867	579869	71.61	0.390901
835124	579905	71.65	0.390398
835341	579928	71.69	0.389947
835468	579905	71.73	0.389555	11	0.929
835687	579949	71.77	0.389174
835861	580003	71.81	0.388939
836139	580064	71.85	0.388473
836383	580113	71.89	0.388049
836609	580102	71.93	0.387458
836823	580148	71.97	0.387097
836928	580119	72.01	0.386738
836993	580063	72.05	0.386381
837073	580011	72.09	0.386002
837230	580012	72.13	0.385622
837434	580030	72.17	0.385187
837603	580022	72.21	0.384746
837808	580043	72.25	0.384319
837945	580014	72.29	0.383882
838064	579975	72.33	0.383454
838237	579964	72.37	0.382993
838575	580059	72.41	0.382503
838795	580082	72.45	0.382048
838999	580098	72.49	0.381607
839187	580133	72.53	0.381272
839248	580086	72.56	0.380957
839364	580038	72.61	0.380505
839427	579942	72.65	0.380013
839587	579904	72.69	0.379489
839667	579844	72.72	0.379082
839814	579817	72.76	0.378629
840220	579971	72.80	0.378183
840468	580021	72.84	0.377756
840718	580087	72.88	0.377380
840818	580051	72.92	0.377010
841066	580109	72.96	0.376611
841237	580119	73.00	0.376230
841429	580133	73.04	0.375813
841549	580102	73.08	0.375411
841725	580096	73.12	0.374962
841981	580132	73.16	0.374467
842282	580229	73.20	0.374078
842554	580294	73.24	0.373646
842671	580271	73.28	0.373281
842773	580188	73.32	0.372741
842939	580157	73.37	0.372229
843078	580111	73.41	0.371729
843260	580120	73.45	0.371319
843371	580093	73.49	0.370954
843587	580126	73.53	0.370547
843815	580164	73.57	0.370128
843923	580112	73.61	0.369683
844038	580071	73.65	0.369259
844008	579937	73.69	0.368859
844178	579933	73.72	0.368433
844366	579939	73.77	0.367999
844767	580093	73.81	0.367570
845419	580433	73.85	0.367191
845985	580731	73.88	0.366872
846194	580771	73.92	0.366507
846016	580549	73.97	0.366155
845889	580340	74.00	0.365726
845939	580260	74.04	0.365323
845822	580058	74.08	0.364893
845846	579951	74.12	0.364458
845917	579880	74.16	0.364035
846216	579951	74.20	0.363563
846514	580032	74.24	0.363128
846715	580041	74.28	0.362674
846937	580075	74.32	0.362258
846958	579966	74.36	0.361822
847113	579947	74.40	0.361381
847245	579914	74.44	0.360946
847357	579871	74.48	0.360524
847488	579842	74.52	0.360105
847606	579804	74.56	0.359686
847873	579867	74.60	0.359264
848004	579843	74.64	0.358863
848108	579815	74.68	0.358513
848270	579807	74.72	0.358094
848494	579844	74.76	0.357685
848818	579938	74.80	0.357235
848979	579941	74.84	0.356858
849218	580001	74.88	0.356493
849391	580018	74.92	0.356137
849459	579962	74.96	0.355775
849627	579968	75.00	0.355392
849668	579886	75.04	0.355004
849859	579911	75.07	0.354632
849907	579843	75.11	0.354277
850090	579876	75.16	0.353953
850266	579910	75.20	0.353649
850458	579945	75.23	0.353310
850603	579940	75.28	0.352944
850716	579901	75.31	0.352535
850825	579859	75.36	0.352124
851033	579886	75.39	0.351719
851331	579973	75.43	0.351310
851472	579961	75.47	0.350929
851546	579901	75.51	0.350539
851521	579785	75.55	0.350190
851666	579791	75.59	0.349863
851789	579788	75.63	0.349557
851942	579795	75.67	0.349214
852154	579849	75.71	0.348895
852366	579898	75.75	0.348559
852460	579873	75.79	0.348245
852383	579720	75.83	0.347890
852475	579682	75.87	0.347535
852657	579698	75.91	0.347155
853018	579838	75.95	0.346783
853280	579900	75.99	0.346373
853568	579974	76.03	0.345944
853676	579918	76.07	0.345488
853745	579847	76.11	0.345072
853776	579759	76.15	0.344687
853959	579773	76.19	0.344298
854194	579801	76.23	0.343834
854328	579746	76.27	0.343319
854477	579688	76.31	0.342757	12	0.658
854632	579640	76.35	0.342216
854937	579700	76.38	0.341698
855174	579726	76.43	0.341223
855399	579740	76.47	0.340734
855656	579767	76.50	0.340215
856024	579862	76.55	0.339670
856372	579943	76.58	0.339124
856839	580110	76.62	0.338598
857272	580256	76.67	0.338079
857586	580324	76.71	0.337569
857815	580333	76.75	0.337055
857962	580287	76.78	0.336542
858222	580321	76.82	0.336042
858413	580311	76.86	0.335551
858696	580361	76.90	0.335053
858859	580329	76.94	0.334552
858985	580263	76.98	0.334019
859196	580257	77.02	0.333495
859263	580147	77.06	0.332948
859647	580251	77.10	0.332401
859981	580322	77.14	0.331856
860629	580598	77.18	0.331288
860949	580652	77.22	0.330717
861214	580661	77.26	0.330119
861339	580570	77.30	0.329502
861605	580577	77.34	0.328895
861866	580572	77.38	0.328257
862117	580559	77.42	0.327616
862248	580463	77.46	0.326967
862560	580493	77.50	0.326332
862802	580480	77.54	0.325712
863105	580514	77.58	0.325114
863142	580377	77.62	0.324543
863276	580327	77.66	0.324049
863428	580326	77.70	0.323685
863556	580364	77.74	0.323516
863640	580405	77.78	0.323462
[truncated: 2 more rows]
