# Supplementary material for: B. subtilis MutS2 splits stalled ribosomes into subunits without mRNA cleavage
Source: EMBO J. 2023 Dec 14;43(4):2. doi: 10.1038/s44318-023-00010-3 (PMC10897456; doi:10.1038/s44318-023-00010-3)
Supplement: Supplementary file 6 — Source Data Fig. 5 [file 44318_2023_10_MOESM6_ESM.zip]

Archive with 10 entries (7 files):
- Figure 5/
- __MACOSX/._Figure 5
- Figure 5/5A/
- __MACOSX/Figure 5/._5A
- Figure 5/5B/
- __MACOSX/Figure 5/._5B
- __MACOSX/Figure 5/5A/._Fig_5A_Raw_data.xlsx
- Figure 5/5B/Fig_5B_RawData.xlsx
- __MACOSX/Figure 5/5B/._Fig_5B_RawData.xlsx
- Figure 5/5A/Fig_5A_Raw_data_ESM.xlsx
