# Supplementary material for: B. subtilis MutS2 splits stalled ribosomes into subunits without mRNA cleavage
Source: EMBO J. 2023 Dec 14;43(4):2. doi: 10.1038/s44318-023-00010-3 (PMC10897456; doi:10.1038/s44318-023-00010-3)
Supplement: Supplementary file 6 — Source Data Fig. 5 [file 44318_2023_10_MOESM6_ESM.zip › Figure 5/5B/Fig_5B_RawData.xlsx]

## Sheet: Legend
	This file contains raw gradient data underlying the visualisation in Fig 5
	Every sheet contains the following entries:
	SampleA		Intensity of sample signal (280nm)
	SourceA		Intensity of source signal (280nm)
	SampleB		Intensity of sample signal (260nm)
	SourceB		Intensity of source signal (260nm)
	Position		Position along the gradient, from top (in mm)
	AbsA		Calculated absorption value (280nm)
	AbsB		Calculated absorption value (260nm)
	ratioA/B		ratio of AbsA/AbsB
	Fraction Number		Fraction Number
	Fraction Volume (ml)		Fraction Volume
	Sheet names describe the composition of the sample:
		"MutS2Control"	"ATP"	"WalkerBATP"	"WalkerAATP"
	MutS2 WT	X	X
	MutS2 E424A			X
	MutS2 G358R				X
	ATP		X	X	X
	AMP-PNP

## Sheet: MutS2Control
SampleA	SourceA	SampleB	SourceB	Position	AbsA	AbsB	ratioA/B	Fraction Number	Fraction Volume (ml)
666866	424610	695526	196874	0	0.530337	0.472738	1.12184
667201	424441	696814	196840	0.06	0.528495	0.468661	1.12767
667022	424273	696925	196847	0.1	0.528234	0.468412	1.12771
667011	424234	697091	196847	0.14	0.528079	0.467931	1.12854
667734	424651	697195	196845	0.18	0.527873	0.46761	1.12887
666986	424164	697291	196847	0.22	0.527818	0.467353	1.12938
667252	424350	697370	196850	0.26	0.5279	0.467156	1.13003
667349	424389	697406	196834	0.3	0.52779	0.466888	1.13044
667442	424420	697424	196835	0.34	0.527654	0.466846	1.13025
667024	424170	697475	196851	0.38	0.527731	0.466862	1.13038
667236	424274	697431	196821	0.42	0.527582	0.466682	1.1305
667502	424439	697371	196825	0.46	0.527562	0.466897	1.12993
667372	424377	697347	196848	0.5	0.527662	0.467202	1.12941
667677	424548	697328	196838	0.54	0.527551	0.467154	1.12929
667050	424221	697279	196850	0.57	0.527897	0.467419	1.12939
666828	424097	697265	196864	0.62	0.52798	0.467602	1.12912
667138	424284	697362	196832	0.65	0.527931	0.466994	1.13049
667064	424234	697408	196853	0.7	0.527917	0.467077	1.13026
666953	424183	697382	196827	0.73	0.528011	0.466885	1.13092
666833	424183	697413	196855	0.78	0.528379	0.467083	1.13123
666861	424193	697428	196836	0.81	0.528342	0.466845	1.13173
667117	424370	697412	196825	0.85	0.52841	0.466778	1.13204
667305	424540	697423	196839	0.89	0.528653	0.46689	1.13229
666668	424167	697427	196828	0.93	0.528809	0.466766	1.13292
666961	424370	697373	196825	0.97	0.528888	0.466891	1.13279
666700	424211	697358	196831	1.01	0.528923	0.466996	1.13261
667231	424597	697331	196827	1.05	0.529155	0.467033	1.13301
666433	424109	697359	196821	1.09	0.52925	0.46689	1.13356
666589	424275	697354	196835	1.13	0.529572	0.467048	1.13387
666492	424206	697349	196820	1.17	0.529537	0.466909	1.13413
666604	424331	697396	196826	1.21	0.529796	0.466835	1.13487
666369	424256	697389	196844	1.25	0.530156	0.467039	1.13514
666253	424222	697404	196825	1.29	0.530348	0.466801	1.13613
666551	424456	697424	196826	1.33	0.530561	0.466754	1.13671
666437	424425	697403	196833	1.37	0.530762	0.466886	1.13681
666769	424630	697398	196825	1.41	0.530731	0.466819	1.13691
666332	424392	697368	196819	1.45	0.530925	0.466844	1.13726
666513	424520	697338	196825	1.49	0.530986	0.466992	1.13704
665990	424189	697333	196823	1.53	0.530997	0.466986	1.13707
666195	424351	697362	196834	1.57	0.531148	0.467015	1.13733
666676	424684	697400	196825	1.6	0.531276	0.466813	1.13809
666041	424277	697379	196824	1.65	0.531264	0.466863	1.13794
665986	424249	697360	196818	1.69	0.531298	0.466857	1.13803
666168	424424	697334	196815	1.72	0.531583	0.466901	1.13853
665958	424309	697341	196817	1.77	0.531674	0.466902	1.13873
666333	424593	697383	196813	1.8	0.531891	0.466739	1.13959
665587	424155	697358	196815	1.84	0.532071	0.466832	1.13975
665902	424403	697376	196806	1.88	0.532299	0.466688	1.14059
665755	424350	697497	196812	1.92	0.532495	0.466399	1.14172
665885	424395	697424	196803	1.96	0.532313	0.466518	1.14103
665540	424237	697449	196813	2	0.532611	0.466548	1.1416
665897	424455	697520	196818	2.04	0.532565	0.466394	1.14188
665926	424510	697573	196824	2.08	0.532741	0.466303	1.14248
665517	424260	697567	196830	2.12	0.532793	0.466382	1.1424
665915	424528	697594	196806	2.16	0.532862	0.466058	1.14334
665421	424199	697612	196806	2.2	0.532794	0.466006	1.14332
665245	424116	697669	196817	2.24	0.532935	0.465954	1.14375
665383	424221	697705	196821	2.28	0.533017	0.465891	1.14408
665051	424012	697679	196822	2.32	0.53303	0.465976	1.1439
665343	424193	697751	196805	2.36	0.533005	0.465594	1.14478
665518	424348	697741	196801	2.4	0.533214	0.465582	1.14526
665674	424447	697802	196830	2.44	0.533212	0.465703	1.14496
665491	424345	697712	196800	2.48	0.533283	0.465655	1.14523
665623	424405	697771	196808	2.52	0.533166	0.465567	1.1452
665582	424395	697775	196807	2.56	0.533244	0.465545	1.14542
665641	424457	697767	196808	2.6	0.533361	0.465578	1.14559
665499	424368	697776	196796	2.64	0.533369	0.46543	1.14597
665583	424411	697764	196807	2.67	0.533318	0.465577	1.1455
665232	424199	697784	196820	2.71	0.533375	0.465652	1.14544
665594	424435	697875	196795	2.76	0.5334	0.465133	1.14677
665623	424473	697892	196819	2.79	0.533494	0.46533	1.14648
665599	424433	697892	196824	2.84	0.533375	0.465381	1.1461
665249	424213	697917	196789	2.87	0.53339	0.464951	1.1472
665234	424194	697904	196806	2.92	0.533345	0.465162	1.14658
665607	424416	697877	196768	2.95	0.533268	0.464851	1.14718
665554	424394	697927	196808	2.99	0.533325	0.465116	1.14665
665235	424182	697951	196799	3.03	0.533284	0.464955	1.14696
665222	424164	697977	196789	3.07	0.533237	0.464777	1.14729
665762	424489	698022	196815	3.11	0.533144	0.464914	1.14676
665206	424113	698023	196792	3.15	0.53304	0.464675	1.14712
665394	424269	698021	196791	3.19	0.533214	0.464671	1.14751
665340	424241	698085	196807	3.23	0.533245	0.46465	1.14763
665229	424130	698119	196828	3.27	0.533051	0.464767	1.14692
665736	424465	698092	196793	3.31	0.533108	0.464486	1.14774
665400	424269	698066	196802	3.35	0.533196	0.464653	1.14751	1	0.475
665553	424361	698072	196777	3.39	0.533169	0.46438	1.14813
665350	424177	698097	196789	3.43	0.532906	0.464431	1.14744
665532	424342	698096	196791	3.47	0.533142	0.464454	1.14789
665719	424436	698073	196777	3.51	0.53302	0.464377	1.14782
665910	424560	698081	196798	3.55	0.533031	0.464569	1.14737
666027	424630	698128	196789	3.59	0.533009	0.464341	1.14788
665793	424446	698094	196755	3.63	0.532841	0.464091	1.14814
665668	424354	698112	196761	3.67	0.532782	0.464101	1.14799
665863	424499	698081	196757	3.71	0.532882	0.464149	1.14808
665900	424461	698100	196768	3.75	0.532585	0.464207	1.1473
665470	424215	698159	196779	3.79	0.53272	0.464149	1.14773
665821	424454	698080	196769	3.83	0.532794	0.464275	1.14758
666153	424640	698131	196769	3.86	0.53267	0.464128	1.14768
665832	424420	698199	196779	3.91	0.532596	0.464034	1.14775
665788	424426	698164	196790	3.94	0.53276	0.464248	1.14758
665720	424328	698204	196797	3.98	0.532497	0.464204	1.14712
665611	424272	698188	196782	4.03	0.532562	0.464096	1.14752
665791	424362	698277	196806	4.06	0.532442	0.464085	1.14729
665450	424142	698235	196801	4.1	0.53243	0.464155	1.14709
665636	424283	698207	196773	4.14	0.532538	0.463949	1.14784
665827	424373	698211	196784	4.18	0.532385	0.46405	1.14726
665443	424131	698244	196778	4.22	0.532398	0.463894	1.14767
665807	424359	698262	196794	4.26	0.532379	0.464006	1.14735
665893	424386	698230	196788	4.3	0.532245	0.464037	1.14699
665782	424307	698255	196773	4.34	0.532205	0.463811	1.14746
666115	424524	698232	196788	4.38	0.532228	0.464031	1.14697
665866	424361	698279	196788	4.42	0.532207	0.463895	1.14726
665707	424218	698255	196760	4.46	0.532006	0.463678	1.14736
665653	424196	698291	196789	4.5	0.532066	0.463871	1.14701
665605	424156	698252	196787	4.54	0.532021	0.463963	1.14669
665931	424354	698252	196773	4.58	0.531974	0.463819	1.14694
666067	424451	698308	196805	4.62	0.532023	0.463986	1.14664
665773	424261	698296	196813	4.66	0.532011	0.464102	1.14632
665347	423979	698335	196805	4.7	0.53196	0.463908	1.14669
665998	424402	698341	196823	4.74	0.531999	0.464075	1.14637
666150	424442	698378	196809	4.78	0.531725	0.463824	1.14639
665839	424254	698314	196810	4.82	0.531774	0.464019	1.14602
665991	424343	698336	196807	4.85	0.531736	0.463925	1.14617
665739	424202	698348	196824	4.9	0.531831	0.464065	1.14603
666102	424385	698339	196818	4.93	0.531598	0.464029	1.14561
665828	424213	698279	196810	4.98	0.53161	0.46412	1.14541
665884	424272	698333	196823	5.01	0.531723	0.464098	1.14571
665909	424241	698263	196818	5.06	0.531496	0.464249	1.14485
665924	424259	698265	196811	5.09	0.531537	0.464171	1.14513
665622	424028	698299	196808	5.13	0.531351	0.464042	1.14505
666027	424293	698260	196811	5.17	0.531385	0.464186	1.14477
665809	424143	698284	196804	5.21	0.531331	0.464045	1.145
666413	424524	698285	196812	5.25	0.531313	0.464124	1.14477
665989	424235	698314	196817	5.29	0.531222	0.464091	1.14465
666349	424475	698266	196808	5.33	0.531273	0.464138	1.14465
665656	424023	698321	196819	5.37	0.531222	0.464091	1.14465
665891	424198	698340	196814	5.41	0.531344	0.463985	1.14518
665717	424097	698328	196801	5.45	0.531392	0.463887	1.14552
665370	423840	698304	196797	5.49	0.531218	0.463915	1.14508
665444	423886	698355	196816	5.53	0.531213	0.463963	1.14495
665594	423964	698410	196829	5.57	0.531128	0.463937	1.14483
665880	424165	698445	196828	5.61	0.531219	0.463826	1.1453
665631	423966	698488	196828	5.65	0.531024	0.463702	1.14518
665506	423900	698419	196850	5.69	0.53109	0.464126	1.14428
665673	423989	698404	196827	5.73	0.531006	0.463934	1.14457
665688	423969	698409	196838	5.77	0.530863	0.464032	1.14402
665786	424041	698429	196827	5.81	0.530909	0.463862	1.14454
665595	423922	698392	196852	5.85	0.530922	0.464224	1.14368
665491	423826	698433	196818	5.89	0.530779	0.463758	1.14452
665854	424085	698415	196831	5.93	0.530913	0.463943	1.14435
665892	424111	698399	196824	5.97	0.530921	0.463917	1.14443
665650	423952	698397	196826	6.01	0.530898	0.463944	1.14431
665517	423853	698382	196826	6.05	0.530829	0.463987	1.14406
665571	423919	698441	196833	6.08	0.530982	0.463888	1.14463
665813	424063	698367	196822	6.13	0.530933	0.463989	1.14428
665582	423872	698347	196819	6.16	0.530721	0.464016	1.14376
665858	424046	698311	196830	6.21	0.530712	0.464233	1.1432
666045	424185	698277	196798	6.24	0.530808	0.464003	1.14397
665342	423734	698308	196837	6.28	0.530793	0.464313	1.14318
665480	423783	698343	196823	6.32	0.530605	0.464069	1.14338
665952	424072	698326	196815	6.36	0.530549	0.464036	1.14334
665780	423935	698344	196823	6.4	0.530416	0.464066	1.14298
665889	423995	698295	196835	6.44	0.530371	0.46433	1.14223
665930	424019	698286	196814	6.48	0.530361	0.464141	1.14267
666056	424083	698260	196826	6.52	0.530282	0.464339	1.14202
665848	423918	698259	196818	6.56	0.530125	0.46426	1.14187
666180	424144	698212	196816	6.6	0.530196	0.464375	1.14174
666251	424154	698242	196843	6.64	0.530026	0.464565	1.14091
666845	424514	698231	196825	6.68	0.529939	0.464413	1.14109
666359	424194	698217	196832	6.72	0.529887	0.464525	1.14071	2	0.48
666124	424050	698137	196817	6.76	0.529914	0.464602	1.14058
666481	424263	698158	196809	6.8	0.529846	0.46446	1.14078
666501	424250	698158	196819	6.84	0.529721	0.464562	1.14026
666444	424246	698137	196829	6.88	0.529877	0.464725	1.1402
666922	424513	698182	196815	6.92	0.529697	0.464452	1.14048
666609	424341	698157	196810	6.96	0.529829	0.464473	1.14071
666225	424085	698158	196818	7	0.529773	0.464552	1.1404
666449	424231	698191	196810	7.04	0.52979	0.464374	1.14087
666302	424142	698163	196821	7.07	0.529812	0.464568	1.14044
666813	424463	698165	196811	7.12	0.529791	0.46446	1.14066
666345	424114	698150	196806	7.15	0.529544	0.464452	1.14015
666226	424043	698162	196800	7.2	0.529567	0.464356	1.14043
666416	424186	698166	196818	7.23	0.529674	0.464529	1.14024
666368	424129	698163	196795	7.28	0.529546	0.464302	1.14052
666927	424494	698214	196812	7.32	0.529591	0.464329	1.14055
666506	424220	698202	196805	7.35	0.529561	0.464292	1.14058
666400	424110	698217	196826	7.39	0.529356	0.464463	1.13972
666468	424173	698201	196803	7.43	0.529451	0.464274	1.14039
666393	424107	698198	196792	7.47	0.529363	0.46417	1.14045
666401	424129	698181	196804	7.51	0.529445	0.464342	1.1402
666847	424427	698211	196808	7.55	0.529513	0.464296	1.14046
666532	424201	698222	196811	7.59	0.52939	0.464295	1.1402
666673	424310	698132	196778	7.63	0.529483	0.464217	1.14059
666339	424088	698126	196798	7.67	0.529437	0.464439	1.13995
666536	424217	698094	196792	7.71	0.529455	0.46447	1.13991
666491	424195	698070	196791	7.75	0.529487	0.464529	1.13984
666527	424233	698059	196797	7.79	0.52956	0.464622	1.13976
666477	424178	698036	196786	7.83	0.529448	0.464576	1.13964
666338	424071	697963	196803	7.87	0.529358	0.464961	1.1385
666225	423988	697916	196766	7.91	0.529305	0.464718	1.13898
666913	424472	697943	196774	7.95	0.529527	0.464722	1.13945
666666	424304	697912	196789	7.99	0.529475	0.464965	1.13874
666476	424172	697858	196777	8.03	0.529422	0.464998	1.13855
666202	423971	697827	196771	8.07	0.529294	0.465026	1.1382
666534	424187	697816	196795	8.11	0.529316	0.465304	1.13757
666161	423923	697808	196792	8.15	0.529188	0.465296	1.13731
666154	423926	697749	196802	8.18	0.529224	0.465569	1.13672
666557	424191	697754	196800	8.23	0.529265	0.465534	1.1369
666691	424291	697715	196788	8.27	0.529336	0.465524	1.13708
666151	423911	697707	196781	8.31	0.529161	0.465475	1.13682
666349	424066	697701	196782	8.34	0.529301	0.465503	1.13705
666289	424022	697735	196790	8.38	0.529273	0.465487	1.13703
666477	424158	697727	196785	8.43	0.529351	0.465458	1.13727
666139	423933	697770	196809	8.46	0.529304	0.46558	1.13687
666338	424053	697806	196825	8.5	0.529272	0.46564	1.13665
666478	424173	697812	196804	8.54	0.529421	0.465407	1.13754
666029	423867	697810	196806	8.58	0.529323	0.465434	1.13727
666413	424117	697814	196782	8.62	0.52935	0.465176	1.13796
666327	424070	697817	196765	8.66	0.529387	0.464994	1.13848
666118	423934	697881	196812	8.7	0.529373	0.46529	1.13773
666575	424235	697889	196802	8.74	0.529422	0.465165	1.13814
665910	423828	697920	196822	8.78	0.5295	0.46528	1.13803
666355	424093	697960	196816	8.82	0.529412	0.465103	1.13827
665777	423708	697976	196798	8.86	0.52933	0.464872	1.13866
665740	423671	697990	196784	8.9	0.529265	0.464689	1.13897
666193	423928	697989	196819	8.94	0.529114	0.46505	1.13776
666577	424200	698038	196796	8.98	0.529247	0.464673	1.13897
666254	424032	698034	196807	9.02	0.529428	0.464797	1.13905
666500	424181	698020	196794	9.06	0.529392	0.464704	1.1392
666510	424165	698067	196815	9.1	0.529284	0.464784	1.13878
666312	424062	698032	196789	9.14	0.529395	0.464618	1.13942
666416	424125	698020	196788	9.18	0.52938	0.464643	1.13933
666394	424101	697976	196806	9.22	0.529331	0.464954	1.13846
666528	424151	698006	196801	9.26	0.529161	0.464816	1.13843
666305	424018	697995	196807	9.3	0.529204	0.46491	1.13829
666637	424191	698028	196788	9.34	0.529019	0.46462	1.13861
666312	423969	697984	196792	9.37	0.528946	0.464788	1.13804
666706	424221	697999	196777	9.42	0.528952	0.464591	1.13853
666422	424067	697986	196785	9.45	0.529081	0.46471	1.13852
666310	423954	697937	196811	9.49	0.52888	0.465118	1.13709
666303	423938	697846	196782	9.53	0.528824	0.465084	1.13705
666991	424374	697862	196803	9.57	0.528816	0.465253	1.13662
666987	424369	697816	196811	9.61	0.528804	0.465468	1.13607
666174	423829	697747	196790	9.65	0.528694	0.465452	1.13587
666617	424104	697834	196811	9.69	0.528661	0.465416	1.13589
666592	424081	697779	196807	9.73	0.528627	0.465534	1.13553
666504	424036	697776	196791	9.77	0.52868	0.465378	1.13602
666581	424082	697839	196811	9.81	0.528666	0.465401	1.13593
666238	423877	697803	196798	9.85	0.528729	0.465372	1.13614
666574	424040	697817	196813	9.89	0.528484	0.465485	1.13534
667072	424350	697777	196785	9.93	0.528452	0.465314	1.13569
666613	424088	697767	196807	9.97	0.528596	0.465568	1.13538
666578	424061	697745	196776	10.01	0.528573	0.465314	1.13595
666958	424300	697699	196786	10.05	0.52856	0.46555	1.13535	3	0.475
666682	424095	697689	196784	10.09	0.528418	0.465558	1.13502
666443	423963	697671	196795	10.13	0.528515	0.465723	1.13483
667020	424313	697708	196782	10.17	0.528433	0.465483	1.13524
666744	424149	697732	196801	10.21	0.528488	0.465608	1.13505
667167	424421	697672	196795	10.25	0.528502	0.46572	1.13481
667202	424441	697688	196791	10.29	0.528492	0.465633	1.135
667060	424370	697674	196782	10.33	0.528585	0.465581	1.13532
666807	424169	697680	196801	10.36	0.528392	0.465758	1.13448
666643	424073	697689	196803	10.41	0.528432	0.465753	1.13458
666659	424098	697708	196813	10.45	0.528503	0.4658	1.13461
666416	423937	697665	196796	10.49	0.528472	0.46575	1.13467
666317	423853	697664	196794	10.53	0.528371	0.465733	1.13449
666750	424111	697662	196806	10.56	0.528287	0.465861	1.134
666583	424012	697692	196791	10.61	0.528322	0.465621	1.13466
667049	424350	697689	196797	10.64	0.528522	0.465691	1.13492
666677	424078	697676	196812	10.68	0.528352	0.465882	1.13409
666997	424300	697637	196793	10.72	0.528441	0.4658	1.13448
666588	424031	697641	196782	10.76	0.528398	0.465676	1.13469
666719	424129	697675	196802	10.8	0.528469	0.465783	1.13458
666652	424060	697574	196799	10.84	0.528341	0.466044	1.13367
666651	424075	697547	196780	10.88	0.528417	0.465927	1.13412
666836	424194	697589	196770	10.92	0.528423	0.465703	1.13468
666187	423806	697566	196785	10.96	0.528543	0.465924	1.1344
666404	423932	697507	196761	11	0.528485	0.465848	1.13446
666351	423902	697514	196781	11.04	0.528503	0.466033	1.13405
666445	423999	697651	196783	11.08	0.528683	0.465657	1.13535
669344	424142	702310	196776	11.12	0.520491	0.45217	1.1511
670371	423994	699867	196795	11.16	0.51664	0.459388	1.12463
640661	424084	568390	196765	11.2	0.609826	0.878493	0.694173
137803	423969	69182	196774	11.24	3.75348	5.12359	0.732588
631716	423966	599889	196746	11.28	0.638026	0.769583	0.829054
832988	424007	837680	196761	11.32	0.072313	0.096743	0.747471
834476	424015	836097	196752	11.36	0.0687	0.100464	0.683825
834898	423845	834406	196763	11.39	0.066845	0.104657	0.638702
835513	424006	832926	196761	11.44	0.066115	0.108215	0.610961
835676	424030	833476	196767	11.47	0.065832	0.106946	0.615562
835572	424037	833756	196760	11.52	0.06612	0.106197	0.622618
835546	423994	834268	196776	11.56	0.065976	0.105124	0.627607
835894	424208	834576	196777	11.6	0.066157	0.10439	0.633747
835101	423795	835796	196774	11.64	0.066106	0.101415	0.651836
835257	423922	837003	196766	11.67	0.066337	0.098424	0.673988
835629	424126	838255	196762	11.71	0.06641	0.09537	0.696337
834998	423865	838978	196773	11.75	0.066696	0.093745	0.71146
835273	424039	838709	196766	11.79	0.066862	0.09432	0.708885
834865	423921	838275	196745	11.83	0.067292	0.095148	0.707237
834433	423983	837954	196758	11.87	0.068651	0.096053	0.714713
834537	424033	837977	196772	11.91	0.068637	0.096141	0.713916
833978	423860	837216	196781	11.95	0.069173	0.098065	0.705379
834213	423853	837821	196788	11.99	0.068563	0.096681	0.709167
834086	424042	837805	196778	12.03	0.069786	0.096617	0.722302
834014	423864	837913	196773	12.07	0.069104	0.096306	0.717548
834777	424267	837907	196771	12.11	0.069177	0.0963	0.718356
833923	423852	837679	196808	12.15	0.069269	0.097227	0.712448
834109	424015	837592	196801	12.19	0.0696	0.097365	0.714834
833576	423798	837154	196789	12.23	0.06986	0.098296	0.710711
833511	423993	836502	196809	12.27	0.070961	0.100071	0.709103
833205	424066	836575	196820	12.31	0.072064	0.100008	0.720586
833411	423845	836832	196787	12.35	0.070492	0.099051	0.711674
833690	423958	836950	196790	12.39	0.070353	0.098798	0.712089
833320	423698	837085	196809	12.43	0.070006	0.098667	0.709515
833934	423971	837224	196774	12.46	0.069817	0.097974	0.712604
833908	423987	837371	196754	12.51	0.069958	0.097415	0.718139
834056	424129	837460	196772	12.55	0.07028	0.097385	0.721666
833786	424059	837524	196766	12.59	0.070604	0.09717	0.726608
833207	423804	837433	196774	12.63	0.070795	0.097471	0.72632
832736	423967	837532	196799	12.66	0.072739	0.097489	0.746126
833071	423839	837472	196780	12.71	0.071298	0.097438	0.731724
833803	424196	837280	196788	12.74	0.071224	0.097983	0.726902
833848	424078	837087	196799	12.79	0.070544	0.09856	0.715748
833739	424077	836792	196771	12.82	0.070807	0.098984	0.715338
833573	424020	836628	196764	12.86	0.070939	0.099307	0.714342
832464	423656	836615	196760	12.9	0.071906	0.099297	0.724147
832959	423732	836834	196788	12.94	0.071057	0.099056	0.717333
833376	424040	837068	196767	12.98	0.071519	0.098278	0.727724
833344	424048	837029	196771	13.02	0.071636	0.098413	0.727917
833797	424252	836973	196780	13.06	0.071508	0.09864	0.724946
833714	424221	837028	196806	13.1	0.071563	0.098774	0.724512
833875	424357	837087	196794	13.14	0.071823	0.098509	0.729108
833954	424395	837009	196790	13.18	0.071813	0.098655	0.727915
833713	424268	836878	196802	13.22	0.071792	0.099094	0.724482
833326	424193	836618	196780	13.26	0.07238	0.099495	0.727475
833489	424307	836872	196767	13.3	0.07253	0.09875	0.734479
832930	423959	836759	196758	13.34	0.072224	0.09893	0.730049
832698	423805	836635	196772	13.38	0.07205	0.099372	0.725056
832884	423936	836524	196781	13.42	0.072226	0.099732	0.7242	4	0.48
833124	424038	836241	196769	13.46	0.072128	0.100291	0.719193
832860	424043	835250	196770	13.5	0.072801	0.102691	0.708932
832753	424035	835161	196786	13.54	0.073025	0.10307	0.708504
832348	423765	835533	196773	13.58	0.072717	0.102039	0.712643
832561	423861	835398	196752	13.62	0.072657	0.102149	0.711284
833147	424150	835502	196752	13.66	0.072612	0.101899	0.712593
832712	423941	835404	196768	13.7	0.072672	0.102299	0.710392
833099	424020	835778	196762	13.74	0.072103	0.101335	0.711528
832765	424051	835422	196771	13.77	0.073073	0.102286	0.714397
833640	424439	835685	196775	13.82	0.072795	0.101693	0.715838
832790	424027	835623	196776	13.85	0.072896	0.101852	0.715698
832657	423899	835556	196753	13.89	0.072605	0.101779	0.71336
832907	423917	835708	196763	13.93	0.072077	0.101514	0.710022
833109	424015	835737	196753	13.97	0.072054	0.101342	0.711
832791	423871	835718	196748	14.01	0.07214	0.101337	0.711889
832935	423961	835275	196750	14.05	0.072221	0.102426	0.705105
832971	424092	835484	196755	14.09	0.072765	0.101973	0.71357
833596	424400	835262	196772	14.13	0.072715	0.102682	0.708158
833619	424342	835380	196751	14.17	0.072379	0.102183	0.708333
833254	424106	835152	196774	14.21	0.072137	0.102968	0.700575
833006	424089	835505	196744	14.25	0.072664	0.101809	0.713728
832608	423946	835489	196758	14.29	0.072952	0.101991	0.715276
832584	423947	835475	196755	14.33	0.073016	0.101994	0.71588
832523	423849	835387	196758	14.37	0.072693	0.102237	0.711018
832583	423840	835651	196765	14.41	0.072502	0.101672	0.713093
833539	424189	835472	196754	14.45	0.071838	0.101991	0.704352
832390	423841	835416	196746	14.49	0.072981	0.102045	0.715187
832905	423988	835149	196744	14.53	0.072425	0.102668	0.705426
832308	423710	835302	196738	14.57	0.07255	0.102238	0.709621
833002	424010	835304	196742	14.61	0.072293	0.102274	0.706856
833709	424343	835423	196736	14.65	0.072163	0.101925	0.708002
833407	424216	835712	196742	14.69	0.072292	0.10129	0.713718
833212	424116	835469	196764	14.73	0.072289	0.102101	0.70801
832874	423968	835478	196745	14.77	0.072405	0.101885	0.710652
832771	424015	835602	196759	14.81	0.072884	0.101729	0.716457
832981	424094	834863	196752	14.85	0.07275	0.103441	0.703299
833247	424090	835092	196724	14.89	0.072077	0.102601	0.702499
831459	423988	835049	196725	14.92	0.07598	0.102715	0.739719
828675	423706	834919	196741	14.97	0.081481	0.103193	0.789604
833061	424095	835033	196756	15	0.072558	0.103071	0.70396
833401	424250	835197	196741	15.04	0.072471	0.102522	0.706882
832699	423870	835152	196727	15.08	0.072362	0.102487	0.706056
832795	423924	835074	196740	15.12	0.072386	0.102808	0.70409
833239	424082	834754	196741	15.16	0.072058	0.103591	0.695602
832911	424017	835009	196745	15.2	0.07255	0.103017	0.704258
833661	424337	835112	196730	15.24	0.072252	0.102614	0.704114
832890	423890	835291	196720	15.28	0.071989	0.10208	0.705221
833059	423990	834986	196724	15.32	0.072056	0.102857	0.700549
832989	423916	835229	196730	15.36	0.071871	0.102332	0.702334
833094	423984	834986	196749	15.4	0.071941	0.103113	0.697695
832833	423840	834725	196725	15.44	0.071887	0.103497	0.694583
833257	424038	835023	196732	15.48	0.071802	0.10285	0.698124
833077	423982	834905	196745	15.52	0.071974	0.103268	0.696961
833002	424034	834750	196739	15.56	0.072409	0.10358	0.699058
832806	423844	834666	196752	15.6	0.071973	0.103916	0.692606
833312	424095	834837	196744	15.64	0.071942	0.103421	0.695616
833058	423940	835037	196749	15.68	0.071817	0.10299	0.697325
833101	423931	835086	196748	15.72	0.071668	0.102861	0.696748
832721	423837	834299	196733	15.76	0.072148	0.104608	0.689699
833323	424069	835468	196753	15.79	0.071789	0.101991	0.703879
833435	424029	835402	196737	15.84	0.071321	0.101986	0.699323
833213	423932	835326	196743	15.87	0.071398	0.102231	0.698401
833054	423771	834985	196732	15.92	0.071011	0.102941	0.689825
832892	423846	835051	196736	15.95	0.071771	0.102823	0.698011
832863	423799	835237	196722	16	0.071616	0.102231	0.700532
833216	423857	835237	196732	16.04	0.071029	0.102333	0.694095
833654	424052	835065	196730	16.07	0.070895	0.102728	0.690122
833231	423782	834703	196724	16.12	0.07063	0.10354	0.68215
833101	423844	835070	196737	16.15	0.071248	0.102787	0.693164
833595	424137	835446	196751	16.19	0.07145	0.102023	0.700325
833647	424063	835684	196737	16.23	0.070965	0.101306	0.700501
833376	423874	835608	196731	16.27	0.070718	0.101428	0.697226
833190	423820	835658	196737	16.31	0.070914	0.101369	0.699566
833881	424070	835558	196732	16.35	0.070424	0.101559	0.693437
833860	424045	835728	196756	16.39	0.070355	0.101394	0.693878
833350	423704	835758	196727	16.43	0.069961	0.101025	0.692513
834070	424055	835613	196725	16.47	0.069888	0.101354	0.689546
834165	424124	835353	196729	16.51	0.069988	0.102022	0.686008
833918	423973	835323	196730	16.55	0.069866	0.102105	0.684252
833699	423876	835493	196741	16.59	0.069935	0.101808	0.686931
834137	424107	835829	196713	16.63	0.069975	0.10071	0.694814
833606	423844	836032	196716	16.67	0.070009	0.100252	0.698329
834080	424059	836084	196718	16.71	0.069883	0.100147	0.697808
833636	423805	836245	196722	16.75	0.069747	0.0998	0.698868	5	0.475
833751	423786	836292	196702	16.79	0.069373	0.099481	0.697344
833573	423675	836281	196715	16.83	0.069274	0.099641	0.695231
834200	423995	836536	196704	16.87	0.06928	0.098914	0.700407
834077	423892	836434	196723	16.91	0.069085	0.099354	0.695335
834474	424050	836081	196712	16.95	0.068873	0.100092	0.688098
833577	423708	836305	196739	16.99	0.069423	0.099829	0.69542
833549	423621	836535	196723	17.03	0.069072	0.099111	0.696913
834672	424116	836376	196722	17.07	0.068706	0.099484	0.690629
834426	424048	836439	196734	17.1	0.068981	0.099455	0.693595
834142	423895	836450	196740	17.15	0.06894	0.09949	0.69293
834074	423888	836650	196728	17.18	0.069073	0.098885	0.698514
833816	423799	836947	196729	17.22	0.069276	0.09818	0.705602
833733	423635	837283	196724	17.26	0.068688	0.09732	0.705794
834530	423980	837368	196724	17.3	0.068398	0.097115	0.704301
834103	423768	837385	196736	17.34	0.068422	0.097197	0.703952
834590	423970	837352	196728	17.38	0.068203	0.097195	0.701715
833660	423575	837465	196734	17.42	0.068577	0.096984	0.707096
834082	423718	837494	196714	17.46	0.068232	0.096709	0.705539
833849	423567	837326	196700	17.5	0.068075	0.09697	0.702015
834213	423760	837107	196735	17.54	0.068114	0.097856	0.696059
833852	423622	837571	196714	17.58	0.068333	0.096524	0.707936
834231	423740	837732	196710	17.62	0.067973	0.096096	0.707347
834064	423564	837639	196701	17.66	0.067533	0.096227	0.701803
834573	423794	837711	196707	17.7	0.067395	0.096115	0.701188
834437	423794	837805	196695	17.74	0.067728	0.095766	0.707227
833952	423537	837955	196710	17.78	0.067677	0.095559	0.70822
834241	423753	837713	196717	17.82	0.068011	0.096213	0.706881
834745	423972	838066	196702	17.86	0.067833	0.09521	0.712451
835041	424074	838090	196716	17.89	0.067599	0.095296	0.709363
834442	423757	838127	196732	17.94	0.067538	0.095371	0.708157
834923	423905	837984	196712	17.97	0.067073	0.09551	0.702262
834978	423901	837913	196721	18.02	0.066919	0.095773	0.698724
834358	423699	838012	196737	18.05	0.067463	0.095699	0.704957
834994	424047	838044	196716	18.1	0.067584	0.095407	0.708382
834528	423766	838305	196733	18.13	0.06737	0.094953	0.70951
834568	423809	838343	196722	18.18	0.06748	0.094749	0.712194
834021	423582	838332	196721	18.21	0.067725	0.094765	0.714661
834691	423825	838527	196715	18.26	0.067255	0.094235	0.713699
834713	423764	838519	196714	18.29	0.066907	0.094244	0.709934
834813	423793	838342	196717	18.33	0.066802	0.0947	0.705404
835063	423869	838122	196710	18.37	0.066556	0.095157	0.699431
835288	423995	838393	196695	18.41	0.066613	0.094352	0.706004
834983	423867	838506	196702	18.45	0.066742	0.094152	0.708878
835667	424136	838618	196707	18.49	0.066365	0.093934	0.706506
835568	424045	838660	196708	18.53	0.066169	0.093844	0.705094
835343	423937	838802	196698	18.57	0.066198	0.0934	0.708763
835260	423904	839052	196726	18.61	0.066242	0.093086	0.711625
835237	423837	839211	196717	18.65	0.065975	0.092612	0.712385
835701	424014	838966	196710	18.69	0.065693	0.093129	0.705403
835060	423680	838832	196700	18.73	0.065651	0.093348	0.70329
835764	424106	838470	196699	18.77	0.065983	0.094208	0.700396
834991	423712	838509	196666	18.81	0.065975	0.093776	0.703532
834935	423727	838749	196701	18.85	0.066184	0.093558	0.707414
835213	423854	838985	196711	18.89	0.066116	0.093093	0.710214
835388	423911	838949	196703	18.93	0.065963	0.093098	0.70853
836178	424267	838842	196702	18.97	0.065746	0.093345	0.704338
835304	423838	839104	196711	19.01	0.065816	0.092808	0.709167
835424	423952	839144	196696	19.05	0.066072	0.092558	0.713851
835700	424079	839612	196681	19.08	0.066009	0.09128	0.723151
835793	423989	839525	196691	19.13	0.065347	0.091592	0.713466
835246	423684	839579	196697	19.16	0.065215	0.091523	0.712545
836147	424193	839634	196697	19.21	0.065465	0.091391	0.716317
835866	424032	839740	196705	19.24	0.065376	0.091219	0.716696
835521	423855	839806	196704	19.29	0.065367	0.09105	0.717918
836252	424166	839817	196704	19.32	0.065078	0.091024	0.714956
835855	423947	839803	196699	19.36	0.064993	0.091006	0.71416
835450	423759	839768	196681	19.4	0.065077	0.090906	0.715874
835836	423943	840164	196693	19.44	0.06502	0.090078	0.721817
835623	423850	840202	196677	19.48	0.065093	0.089823	0.724675
835647	423823	840387	196690	19.52	0.064904	0.089513	0.725076
835522	423782	840316	196704	19.56	0.065012	0.089827	0.723748
835697	423836	840193	196699	19.6	0.064844	0.09007	0.719925
835735	423782	840370	196676	19.64	0.06449	0.08941	0.721286
835218	423573	840608	196686	19.68	0.064747	0.088942	0.72797
835398	423644	840750	196689	19.72	0.064649	0.088632	0.729409
835536	423699	840929	196693	19.76	0.064577	0.088244	0.731797
835851	423853	840942	196689	19.8	0.064549	0.088172	0.732082
836013	423910	840993	196691	19.84	0.064428	0.08807	0.731549
836945	424394	840796	196672	19.88	0.064483	0.088348	0.729875
835615	423719	840569	196664	19.92	0.06448	0.08881	0.726043
835981	423906	840940	196659	19.96	0.064487	0.087869	0.733894
835497	423689	841298	196651	20	0.064624	0.086929	0.743408
834576	423238	841616	196660	20.04	0.064701	0.08626	0.750077
834533	423084	841738	196672	20.08	0.064062	0.086091	0.744126
835012	423313	841597	196690	20.12	0.063995	0.086613	0.738868	6	0.481
835622	423659	841148	196686	20.16	0.064173	0.087647	0.732171
835291	423463	841640	196678	20.2	0.064037	0.086387	0.741279
835084	423385	841735	196693	20.23	0.064167	0.086313	0.743421
835036	423342	841953	196701	20.28	0.064077	0.085873	0.74618
835258	423449	841914	196686	20.31	0.06405	0.085813	0.746392
835524	423533	841796	196687	20.35	0.063804	0.086105	0.741001
835762	423616	841908	196688	20.39	0.063622	0.085848	0.74111
835097	423325	842194	196686	20.43	0.063845	0.085142	0.749862
835236	423424	842360	196681	20.47	0.063983	0.084694	0.755461
835391	423442	842159	196688	20.51	0.06369	0.085247	0.747129
835710	423571	842273	196664	20.55	0.063532	0.084728	0.74984
835240	423336	842463	196652	20.59	0.063548	0.08415	0.755172
835127	423317	842492	196676	20.63	0.063733	0.084327	0.755784
834943	423200	842243	196657	20.67	0.063618	0.084728	0.750852
835195	423308	842264	196669	20.71	0.063523	0.084801	0.749084
835408	423502	841996	196662	20.75	0.063939	0.08537	0.748955
835284	423391	842278	196663	20.79	0.063706	0.084706	0.752086
835295	423417	842149	196659	20.83	0.063805	0.084973	0.750877
835525	423505	842055	196643	20.87	0.063667	0.085034	0.748715
835934	423748	842155	196649	20.91	0.063839	0.084857	0.752315
835328	423500	842635	196678	20.95	0.064125	0.084005	0.763343
835077	423369	842767	196654	20.99	0.064107	0.083444	0.768264
836194	423853	842665	196642	21.03	0.06371	0.083565	0.762398
836002	423656	842611	196664	21.07	0.063228	0.083919	0.75344
835957	423688	842619	196642	21.11	0.063493	0.083675	0.758806
835686	423609	842153	196646	21.15	0.063775	0.084831	0.751789
836111	423807	842111	196647	21.19	0.063691	0.084941	0.749817
836467	423963	842172	196658	21.23	0.063573	0.084908	0.748721
835419	423472	842439	196647	21.27	0.063767	0.084157	0.757716
835460	423524	842219	196645	21.3	0.063918	0.084662	0.754969
835839	423594	842291	196652	21.35	0.063328	0.084562	0.748892
835129	423365	842737	196664	21.38	0.06396	0.083618	0.764909
835806	423742	842528	196654	21.42	0.064123	0.084015	0.763233
835819	423590	843195	196654	21.46	0.063357	0.08242	0.76871
835884	423639	842875	196659	21.51	0.063435	0.083237	0.762103
835344	423345	843323	196676	21.54	0.063337	0.08234	0.769211
835626	423449	843084	196681	21.59	0.063149	0.082962	0.761172
835826	423520	842701	196675	21.62	0.063002	0.083817	0.751664
835819	423571	842935	196674	21.67	0.063266	0.083247	0.759975
835313	423445	843365	196662	21.7	0.063896	0.082096	0.778307
835400	423492	843554	196672	21.74	0.06391	0.081747	0.781803
835363	423361	843287	196662	21.78	0.063367	0.082282	0.770122
835599	423432	843060	196681	21.82	0.063133	0.08302	0.760453
835217	423353	842842	196661	21.86	0.063686	0.083336	0.764213
835082	423320	843612	196700	21.9	0.063858	0.081895	0.77975
834862	423250	844178	196687	21.94	0.064058	0.08041	0.796647
835120	423269	843996	196693	21.98	0.063518	0.080906	0.785083
835578	423439	844043	196681	22.02	0.063218	0.080671	0.783651
835613	423325	843867	196690	22.06	0.062581	0.081183	0.770861
834987	423061	844366	196698	22.1	0.062838	0.080074	0.784752
835245	423320	844440	196719	22.14	0.063458	0.080112	0.792116
835697	423461	844296	196710	22.18	0.063033	0.080364	0.784341
835797	423398	844229	196687	22.22	0.062484	0.080288	0.77824
835642	423414	844733	196689	22.26	0.06294	0.079106	0.795647
835349	423265	845018	196687	22.3	0.062938	0.078405	0.802722
835571	423363	845224	196688	22.34	0.062868	0.077924	0.806779
835635	423316	845615	196675	22.37	0.062484	0.076859	0.812968
835886	423517	845584	196697	22.42	0.062841	0.077158	0.814438
835978	423488	845430	196664	22.45	0.062475	0.077187	0.809401
836228	423425	845615	196669	22.5	0.061559	0.076797	0.801578
835782	423419	845868	196670	22.53	0.062622	0.076205	0.821757
836277	423640	845977	196687	22.58	0.062478	0.076119	0.820791
836135	423491	845852	196694	22.61	0.062106	0.076489	0.811957
836325	423630	845821	196683	22.65	0.062312	0.07645	0.815072
835582	423197	845702	196673	22.69	0.062038	0.076631	0.809572
836198	423499	846014	196687	22.73	0.06199	0.076031	0.815326
835992	423396	846004	196694	22.77	0.061997	0.076127	0.814387
835409	423098	845646	196697	22.81	0.061983	0.077011	0.804869
835876	423425	845944	196697	22.85	0.062421	0.0763	0.818091
836070	423555	846554	196678	22.89	0.062574	0.074653	0.8382
835821	423424	846666	196696	22.93	0.06255	0.074571	0.838809
836064	423424	846674	196682	22.97	0.061956	0.074408	0.832647
835792	423257	846530	196710	23.01	0.061814	0.075038	0.823775
835650	423218	846603	196691	23.05	0.061973	0.074669	0.829972
835392	423096	846772	196695	23.09	0.062015	0.074308	0.834571
835897	423357	846734	196678	23.13	0.062041	0.074224	0.835854
836361	423579	846573	196693	23.17	0.061978	0.074761	0.82901
836496	423638	846514	196689	23.21	0.061933	0.074861	0.827304
836057	423410	846701	196701	23.25	0.061905	0.074538	0.830513
836294	423500	847043	196698	23.29	0.06176	0.073694	0.838064
836174	423502	847007	196688	23.33	0.062063	0.073677	0.842372
836658	423661	846921	196700	23.37	0.061647	0.074005	0.833022
836685	423645	846944	196704	23.4	0.061504	0.073991	0.83124
836700	423688	847238	196728	23.45	0.061675	0.073537	0.838693	7	0.474
836036	423388	847423	196727	23.48	0.06185	0.073087	0.846256
836218	423445	847422	196731	23.53	0.06168	0.07313	0.843431
836275	423450	847397	196720	23.56	0.061565	0.073077	0.842468
836920	423833	847489	196719	23.61	0.061837	0.072848	0.848855
836381	423530	847637	196718	23.64	0.061692	0.072486	0.851094
836687	423696	847317	196706	23.69	0.061746	0.073124	0.844397
836473	423540	847358	196692	23.72	0.061515	0.072883	0.844032
835951	423261	847550	196691	23.76	0.061444	0.072416	0.848493
835771	423274	847796	196698	23.8	0.061948	0.071903	0.861551
836539	423688	847984	196727	23.84	0.062069	0.071753	0.865035
835994	423319	847907	196728	23.88	0.06162	0.071946	0.856466
836028	423309	848201	196724	23.92	0.061488	0.071206	0.863517
836393	423526	848193	196708	23.96	0.061643	0.071062	0.867466
835941	423259	848064	196714	24	0.061459	0.07143	0.860417
836103	423333	848047	196726	24.04	0.06142	0.071593	0.857912
836550	423626	848075	196736	24.08	0.061742	0.071629	0.861978
835713	423230	848155	196730	24.12	0.061877	0.071377	0.866903
835992	423329	848386	196733	24.16	0.061673	0.070859	0.870357
836399	423551	848400	196723	24.2	0.06175	0.070723	0.873114
836183	423462	848502	196746	24.24	0.061848	0.070717	0.874589
836081	423376	848581	196721	24.28	0.061682	0.070273	0.87775
836450	423568	848855	196736	24.32	0.061707	0.069776	0.884359
835718	423229	848821	196719	24.36	0.06186	0.069682	0.887743
835900	423278	848899	196748	24.4	0.061651	0.069794	0.883329
836520	423569	848824	196754	24.44	0.061541	0.070034	0.878725
836427	423562	848710	196738	24.48	0.061734	0.070141	0.880148
836288	423462	848801	196736	24.52	0.061591	0.069904	0.88108
835674	423247	849063	196756	24.55	0.062055	0.069487	0.893043
836190	423504	849116	196764	24.6	0.062034	0.069443	0.893305
836234	423479	848922	196745	24.63	0.061805	0.069709	0.88662
836024	423322	848965	196740	24.68	0.061561	0.069556	0.885055
836505	423625	849219	196745	24.71	0.061848	0.069004	0.896292
836290	423598	849562	196732	24.76	0.062243	0.068057	0.914578
837022	423938	849526	196735	24.79	0.062095	0.068173	0.910841
835959	423406	849341	196746	24.83	0.062126	0.068725	0.903979
836023	423357	849522	196736	24.87	0.061732	0.068193	0.905261
836307	423497	849610	196726	24.91	0.061714	0.067881	0.90914
836501	423603	849819	196732	24.95	0.061751	0.067447	0.91555
836491	423657	849694	196732	24.99	0.062037	0.067744	0.915754
836357	423565	849530	196733	25.03	0.06192	0.068143	0.908677
835953	423350	849169	196751	25.09	0.06187	0.069184	0.894276
836369	423612	850068	196730	25.13	0.062118	0.066836	0.929401
835950	423423	850186	196719	25.17	0.06223	0.066444	0.936579
836158	423523	849985	196744	25.21	0.062204	0.067176	0.925979
836021	423377	850165	196756	25.25	0.061834	0.066873	0.92465
835995	423424	850359	196736	25.29	0.062125	0.066208	0.938326
835652	423290	850260	196734	25.33	0.062317	0.066422	0.938192
835909	423294	850331	196730	25.37	0.061707	0.066213	0.931947
836159	423497	850264	196722	25.41	0.062076	0.06629	0.936435
835729	423409	850537	196730	25.45	0.062703	0.065724	0.954031
835961	423498	850440	196741	25.49	0.062565	0.066067	0.946997
836287	423596	850127	196713	25.53	0.062241	0.066522	0.935643
836116	423501	850272	196737	25.57	0.0622	0.066424	0.936411
835851	423484	850229	196736	25.61	0.062767	0.066516	0.943637
835306	423185	850224	196736	25.64	0.062656	0.066528	0.941806
835869	423479	850217	196707	25.69	0.062699	0.066247	0.946434
835616	423393	850391	196723	25.72	0.062903	0.065999	0.953086
835392	423408	850789	196722	25.77	0.063524	0.065045	0.976604
835603	423502	850978	196736	25.8	0.063461	0.064741	0.980228
835353	423274	850546	196709	25.85	0.062971	0.065488	0.961573
835236	423250	850538	196741	25.88	0.063142	0.065835	0.959098
835363	423372	850703	196719	25.93	0.063421	0.065218	0.972435
835464	423559	850937	196731	25.96	0.064077	0.064787	0.989038
835083	423342	850949	196738	26	0.063962	0.06483	0.9866
834647	423099	850515	196729	26.04	0.063855	0.065766	0.970942
835076	423310	850409	196722	26.08	0.063824	0.065946	0.967825
835267	423454	850889	196747	26.12	0.064052	0.065065	0.984437
835498	423677	850921	196727	26.16	0.064564	0.064784	0.996597
835130	423562	850754	196743	26.2	0.064909	0.065343	0.993358
835183	423538	850553	196743	26.24	0.064664	0.06582	0.982436
834363	423146	850712	196741	26.28	0.064779	0.065422	0.990163
834466	423296	851201	196744	26.32	0.065252	0.064295	1.01488
834577	423453	851393	196752	26.36	0.065738	0.063922	1.02841
834624	423407	850993	196754	26.4	0.065401	0.06489	1.00787
834548	423402	850746	196728	26.44	0.065563	0.065209	1.00543
834802	423576	850855	196766	26.48	0.065781	0.06534	1.00675
834358	423435	850949	196746	26.52	0.066188	0.064912	1.01966
834543	423582	851045	196749	26.56	0.066445	0.064716	1.02672
834149	423425	850792	196736	26.6	0.066652	0.065182	1.02256
834614	423684	851037	196743	26.64	0.066763	0.064673	1.03232
834181	423526	851311	196751	26.68	0.067062	0.064106	1.04611
834187	423576	851435	196715	26.72	0.067289	0.063444	1.0606
833964	423433	851355	196741	26.75	0.067145	0.0639	1.05079
833470	423147	851221	196735	26.8	0.066975	0.064155	1.04395	8	0.478
833692	423362	851384	196737	26.83	0.067469	0.06379	1.05768
833537	423375	851473	196742	26.88	0.067913	0.06363	1.0673
833416	423301	851050	196744	26.91	0.067852	0.064653	1.04949
833546	423338	850978	196734	26.96	0.067712	0.064721	1.04621
833595	423455	851093	196737	26.99	0.068157	0.064479	1.05704
833143	423301	851244	196754	27.04	0.068522	0.064296	1.06574
833290	423420	851224	196780	27.07	0.068736	0.064609	1.06388
833231	423456	851034	196759	27.11	0.069055	0.064844	1.06494
833516	423650	851336	196749	27.15	0.069293	0.064027	1.08225
833524	423718	851434	196740	27.19	0.069601	0.063702	1.09261
833218	423543	851760	196733	27.23	0.069508	0.062859	1.10577
832427	423172	851584	196754	27.27	0.069658	0.063491	1.09713
832341	423133	851288	196755	27.31	0.069681	0.064202	1.08534
832537	423248	851400	196743	27.35	0.069755	0.063814	1.0931
832351	423274	851758	196752	27.39	0.070338	0.063058	1.11544
833211	423854	851811	196728	27.43	0.071027	0.062687	1.13303
832241	423252	851167	196725	27.47	0.070502	0.064181	1.09849
832526	423313	850924	196733	27.51	0.070096	0.064838	1.08109
832708	423428	851230	196721	27.55	0.070205	0.063991	1.09711
831952	423286	851747	196724	27.59	0.071377	0.062798	1.13662
832862	423791	851767	196735	27.63	0.07158	0.062863	1.13866
832584	423551	851247	196731	27.67	0.071104	0.064053	1.11008
832623	423514	851212	196747	27.71	0.070829	0.0643	1.10155
832435	423448	851717	196737	27.75	0.070972	0.063002	1.12651
832826	423711	851980	196727	27.79	0.071282	0.062277	1.14459
832360	423466	851742	196741	27.82	0.071244	0.062984	1.13115
832608	423628	851264	196729	27.87	0.071417	0.063992	1.11602
832750	423635	851358	196737	27.9	0.071102	0.063852	1.11355
832282	423371	851463	196710	27.95	0.070976	0.063326	1.1208
832197	423361	851588	196729	27.98	0.071137	0.063225	1.12514
832021	423288	851784	196725	28.03	0.071217	0.06272	1.13547
832268	423453	851692	196730	28.06	0.071407	0.062989	1.13364
832066	423368	851853	196701	28.1	0.071493	0.062311	1.14735
831874	423234	851970	196709	28.14	0.071317	0.062116	1.14813
832345	423484	852092	196730	28.18	0.071367	0.062043	1.15029
832810	423662	852203	196725	28.22	0.071085	0.061729	1.15156
832415	423439	852274	196736	28.26	0.070978	0.061674	1.15086
832568	423553	852139	196741	28.3	0.071153	0.062044	1.1468
832796	423623	851996	196746	28.35	0.070931	0.062434	1.13609
832516	423471	852063	196752	28.38	0.070884	0.062337	1.13712
832341	423370	852040	196739	28.42	0.070826	0.062258	1.13763
832660	423496	852086	196742	28.46	0.070651	0.06218	1.13624
832702	423474	851947	196747	28.5	0.070442	0.06256	1.12599
832325	423266	851821	196753	28.54	0.070363	0.06292	1.1183
832500	423392	852212	196760	28.58	0.070542	0.062066	1.13656
832722	423533	852461	196769	28.62	0.070678	0.06157	1.14793
832347	423273	852451	196740	28.66	0.070343	0.061296	1.14759
832896	423466	852614	196757	28.7	0.069926	0.061085	1.14474
832966	423453	852574	196746	28.74	0.069692	0.061067	1.14123
832875	423351	852809	196753	28.78	0.069422	0.060583	1.1459
832750	423394	852799	196751	28.82	0.069937	0.060586	1.15434
832544	423245	852933	196745	28.85	0.069723	0.060208	1.15804
833267	423597	852822	196753	28.9	0.069648	0.060552	1.15021
832964	423389	852756	196776	28.93	0.069387	0.060944	1.13854
833643	423686	853093	196773	28.98	0.069155	0.060117	1.15034
833646	423691	853134	196774	29.02	0.069172	0.06003	1.15228
834176	423935	852965	196746	29.05	0.069049	0.060143	1.14809
834637	424069	852911	196776	29.09	0.068565	0.060578	1.13186
834221	423892	852910	196758	29.13	0.068731	0.060396	1.13802
833915	423685	853175	196746	29.17	0.068483	0.059647	1.14814
834286	423816	853253	196743	29.21	0.068205	0.059432	1.14762
833983	423625	853103	196745	29.25	0.068026	0.059806	1.13744
834490	423855	853125	196750	29.29	0.067893	0.059806	1.13523
834328	423791	853299	196727	29.33	0.067981	0.059159	1.14913
834644	423892	853337	196710	29.37	0.067694	0.058895	1.1494
834856	423976	853194	196721	29.41	0.06758	0.059346	1.13875
834545	423758	853360	196735	29.45	0.06729	0.059097	1.13864
834378	423706	853570	196718	29.49	0.067448	0.058427	1.15441
834321	423653	853997	196705	29.53	0.067332	0.057285	1.17538
834550	423686	853993	196727	29.57	0.06693	0.05752	1.16359
835172	423960	853772	196722	29.61	0.066728	0.057991	1.15067
835089	423894	853887	196714	29.65	0.066613	0.057637	1.15573
834936	423780	854029	196715	29.69	0.066438	0.057312	1.15922
835265	423904	853977	196736	29.73	0.06623	0.05765	1.14883
834979	423679	853850	196738	29.77	0.065845	0.057971	1.13583
835504	423986	853906	196735	29.81	0.066041	0.057808	1.14242
835650	424067	853962	196744	29.85	0.066074	0.057768	1.14379
835690	424048	854292	196748	29.89	0.065884	0.05703	1.15526
835706	424032	854281	196765	29.93	0.065768	0.05723	1.14919
835683	423978	854293	196754	29.97	0.065564	0.057089	1.14845
835668	423922	854646	196765	30	0.06533	0.056369	1.15897
835717	423942	854710	196753	30.05	0.065307	0.056095	1.16421
836072	424134	854941	196755	30.09	0.065364	0.055571	1.17623
835378	423715	854970	196769	30.12	0.065041	0.055646	1.16884
835633	423762	854804	196752	30.17	0.064643	0.055863	1.15717	9	0.481
835813	423945	854768	196755	30.2	0.065086	0.055979	1.16269
835901	423874	854819	196759	30.24	0.064528	0.0559	1.15436
835435	423699	854978	196769	30.28	0.064824	0.055627	1.16533
836371	424168	854933	196756	30.32	0.064797	0.0556	1.16541
836541	424168	854616	196744	30.36	0.064381	0.056225	1.14506
835931	423762	854719	196738	30.4	0.063914	0.05592	1.14295
836025	423879	855246	196734	30.44	0.064249	0.054637	1.17592
835925	423922	855200	196755	30.48	0.064701	0.05496	1.17723
836160	423952	855586	196748	30.52	0.064271	0.053979	1.19066
835566	423484	855266	196739	30.56	0.063465	0.054641	1.16149
835661	423552	855391	196740	30.6	0.063561	0.054357	1.16933
835978	423781	855886	196743	30.64	0.063891	0.053221	1.20047
836226	423901	855964	196747	30.68	0.063863	0.053079	1.20318
836301	423877	855346	196729	30.72	0.063564	0.05435	1.16952
836705	424011	855118	196728	30.76	0.063222	0.054877	1.15207
836790	424133	855256	196759	30.8	0.063603	0.054869	1.15917
836916	424214	855722	196741	30.84	0.063686	0.053587	1.18845
837301	424348	855725	196735	30.88	0.063391	0.053519	1.18446
837330	424293	855612	196740	30.92	0.063055	0.053836	1.17124
836902	424156	855777	196751	30.96	0.06344	0.05356	1.18447
836408	423893	855891	196734	31	0.063379	0.053117	1.19319
837069	424145	856245	196735	31.04	0.062979	0.052294	1.20432
836962	424119	856182	196740	31.08	0.063115	0.052494	1.20233
836485	423868	856232	196737	31.12	0.06307	0.052345	1.20489
836832	424080	855971	196738	31.15	0.063245	0.05297	1.19397
836911	424059	855540	196711	31.2	0.06295	0.053708	1.17207
837024	424067	855945	196712	31.23	0.062712	0.052765	1.18853
836409	423876	855851	196736	31.28	0.063295	0.053232	1.18903
836582	423935	855685	196749	31.31	0.063156	0.053756	1.17486
836898	423954	855800	196747	31.36	0.062475	0.053465	1.16853
836661	423967	855811	196755	31.39	0.063117	0.053521	1.17931
836777	424094	856653	196740	31.43	0.063447	0.051385	1.23473
836981	424131	856704	196754	31.47	0.063126	0.051408	1.22793
836798	423981	856569	196761	31.51	0.06285	0.051798	1.21337
836853	423976	856702	196753	31.55	0.062691	0.051403	1.21961
837083	424153	856714	196729	31.59	0.062983	0.051129	1.23185
837367	424234	856719	196746	31.63	0.06268	0.051291	1.22203
837656	424418	856489	196742	31.67	0.062861	0.051791	1.21373
836617	423875	856243	196742	31.71	0.062781	0.05237	1.19878
836642	423883	856123	196766	31.75	0.062758	0.052899	1.18639
836805	423969	855957	196735	31.79	0.062775	0.052972	1.18506
837055	424066	856142	196767	31.83	0.062632	0.052864	1.18476
837083	424150	856144	196753	31.87	0.062969	0.052716	1.19448
836810	424056	856139	196735	31.91	0.063183	0.052544	1.20248
836801	423953	855926	196722	31.95	0.062707	0.052912	1.18513
836834	423987	856200	196735	31.99	0.062791	0.0524	1.1983
836947	424091	856820	196747	32.03	0.063016	0.051064	1.23407
837103	424233	856988	196740	32.07	0.06332	0.050597	1.25146
837323	424260	856671	196736	32.11	0.062913	0.051302	1.22633
837049	424076	856534	196734	32.15	0.062695	0.051604	1.21493
836293	423707	856480	196723	32.19	0.062762	0.051618	1.2159
836697	423915	856482	196727	32.23	0.062778	0.051654	1.21536
837192	424190	856298	196718	32.27	0.062895	0.051995	1.20964
836586	423882	856100	196711	32.3	0.062891	0.05239	1.20044
836588	424010	856021	196717	32.34	0.063503	0.052637	1.20644
836536	423893	856282	196707	32.39	0.063066	0.05192	1.21467
836878	424080	856501	196699	32.42	0.063132	0.051323	1.2301
836818	424026	856644	196716	32.46	0.063018	0.05116	1.23178
836911	424069	856461	196697	32.5	0.062998	0.051396	1.22574
836798	424021	856670	196732	32.54	0.063043	0.051263	1.22979
836422	423923	856744	196723	32.58	0.06349	0.050997	1.24497
837221	424272	856618	196712	32.62	0.06322	0.051181	1.23523
837138	424164	856770	196709	32.66	0.062902	0.050792	1.23841
837106	424150	856331	196718	32.7	0.062912	0.051917	1.21178
836788	424035	856927	196728	32.74	0.063135	0.050618	1.24729
836754	424056	856900	196732	32.78	0.063319	0.050722	1.24836
837126	424266	856432	196731	32.82	0.063423	0.051813	1.22408
836864	424011	856762	196747	32.86	0.062833	0.0512	1.22721
837094	424191	856726	196733	32.9	0.063139	0.051142	1.2346
836690	424045	857130	196746	32.94	0.063423	0.050325	1.26028
837702	424477	857044	196725	32.98	0.063033	0.050312	1.25285
837280	424289	856607	196732	33.02	0.063158	0.051411	1.22847
837075	424218	856604	196733	33.06	0.063316	0.051429	1.23115
836761	424093	856738	196739	33.1	0.063481	0.051175	1.24047
836389	423870	857091	196743	33.14	0.063314	0.050386	1.2566
836722	424069	857143	196754	33.18	0.06346	0.050376	1.25974
836684	424007	856781	196736	33.22	0.063254	0.051043	1.23923
836877	424168	857006	196741	33.26	0.063559	0.050565	1.25698
836825	424141	857224	196735	33.3	0.063556	0.049991	1.27135
836606	424082	857514	196752	33.34	0.063807	0.049483	1.28947
836810	424168	857367	196757	33.38	0.063723	0.04988	1.27752
836886	424121	856942	196748	33.42	0.06331	0.050787	1.24658
836038	423740	856867	196745	33.45	0.063546	0.050933	1.24764
836756	424130	856958	196738	33.49	0.063672	0.050647	1.25716
836173	423825	857085	196736	33.53	0.063626	0.050328	1.26422	10	0.481
836528	424081	856868	196737	33.57	0.063993	0.050849	1.2585
836718	424139	856386	196735	33.61	0.063808	0.051962	1.22797
836098	423816	856852	196722	33.65	0.063766	0.050732	1.2569
836627	424201	856878	196710	33.69	0.06433	0.050548	1.27263
836442	424009	856919	196722	33.73	0.063856	0.050575	1.2626
836620	424122	857096	196727	33.77	0.063966	0.05021	1.27397
835987	423877	856976	196720	33.81	0.064332	0.05042	1.27591
836053	423964	856644	196724	33.85	0.06459	0.051242	1.26049
836286	423921	856857	196759	33.89	0.063813	0.0511	1.24879
835671	423784	856839	196740	33.93	0.064657	0.050947	1.26908
835625	423844	857086	196756	33.97	0.065059	0.05053	1.28752
836494	424211	857012	196739	34.01	0.064703	0.05053	1.28048
835648	423838	856517	196748	34.05	0.064974	0.051787	1.25463
835765	423912	856657	196749	34.09	0.065044	0.051468	1.26378
836259	424157	856833	196741	34.13	0.065017	0.050972	1.27556
836200	424177	856735	196732	34.17	0.065258	0.05111	1.27682
835665	423925	856869	196758	34.21	0.065352	0.051061	1.27987
835803	424054	856694	196721	34.25	0.065637	0.051094	1.28463
835741	424050	856794	196736	34.29	0.065769	0.051012	1.28928
835972	424285	856964	196742	34.33	0.066337	0.050674	1.3091
835749	424179	856472	196727	34.37	0.066372	0.051678	1.28434
835669	424119	856425	196740	34.4	0.066278	0.051922	1.27651
835674	424320	856210	196747	34.45	0.067235	0.052499	1.28069
835309	424122	856160	196726	34.48	0.067174	0.052402	1.28191
835154	424091	856321	196727	34.53	0.067405	0.052033	1.29541
834943	424036	856089	196717	34.56	0.067656	0.052477	1.28926
834457	423929	856479	196747	34.61	0.068331	0.051866	1.31745
834839	424161	856082	196728	34.64	0.068514	0.052606	1.3024
834211	423836	855992	196726	34.69	0.068485	0.052797	1.29713
833933	423866	856222	196737	34.72	0.069312	0.052369	1.32354
833709	423844	856321	196728	34.76	0.069756	0.052043	1.34034
833819	423961	855946	196736	34.8	0.070051	0.053008	1.3215
833284	423735	855604	196709	34.84	0.070273	0.053537	1.3126
832894	423681	855991	196727	34.88	0.07097	0.05281	1.34387
833138	423950	856239	196750	34.92	0.071669	0.052462	1.36612
833877	424388	855863	196730	34.96	0.071968	0.053142	1.35425
833016	423991	855370	196740	35	0.072167	0.054406	1.32645
833051	424207	855309	196711	35.04	0.073123	0.054253	1.34782
832948	424279	855330	196719	35.08	0.073723	0.054285	1.35807
832243	423983	855351	196739	35.12	0.074028	0.054441	1.35979
832162	424070	855053	196730	35.16	0.074647	0.055051	1.35596
831666	424000	854957	196740	35.2	0.075529	0.05538	1.36384
831650	424076	855408	196755	35.24	0.075935	0.05447	1.39406
831414	424032	855513	196763	35.28	0.076303	0.054305	1.40509
831399	424153	855189	196756	35.32	0.076924	0.054997	1.39871
830812	423934	855179	196753	35.36	0.077312	0.054989	1.40595
830356	423896	854895	196753	35.39	0.078252	0.055659	1.40593
830148	423957	854792	196730	35.44	0.079059	0.055666	1.42024
829932	423956	854544	196741	35.47	0.079587	0.056364	1.41203
829564	423914	854347	196741	35.52	0.080292	0.056828	1.41288
829253	423905	854189	196734	35.55	0.081016	0.057129	1.4181
828850	423828	854353	196737	35.6	0.081638	0.056773	1.43798
828485	423754	854011	196714	35.64	0.082182	0.057345	1.43313
828781	424011	853964	196718	35.67	0.082692	0.057497	1.43821
828779	424216	854108	196718	35.71	0.083686	0.057157	1.46415
828245	424078	854162	196734	35.75	0.084339	0.057193	1.47464
828197	424117	854051	196727	35.79	0.084646	0.057383	1.47509
827249	423740	853819	196751	35.84	0.08517	0.058177	1.46398
827504	424059	853645	196740	35.87	0.086079	0.058475	1.47206
827408	424062	853513	196747	35.91	0.086331	0.058858	1.46675
827614	424323	853533	196743	35.95	0.08708	0.05877	1.48171
826705	424071	853499	196755	35.99	0.088113	0.058973	1.49412
826527	424011	853242	196740	36.03	0.088264	0.059427	1.48526
826279	423843	852925	196746	36.07	0.088068	0.060237	1.46201
826053	423849	853068	196747	36.11	0.088656	0.05991	1.47983
825634	423894	853168	196735	36.15	0.089912	0.05955	1.50984
825163	423656	853387	196748	36.19	0.08993	0.059166	1.51995
825042	423668	852947	196714	36.23	0.090288	0.059857	1.50839
825000	423694	852799	196750	36.27	0.090518	0.060576	1.49429
825383	423921	852810	196733	36.31	0.090664	0.060376	1.50166
825587	424071	852915	196739	36.35	0.090882	0.060189	1.50994
825366	424051	852984	196747	36.39	0.091334	0.060108	1.51949
825116	424002	852521	196754	36.43	0.091717	0.061274	1.49683
825428	424097	852086	196765	36.47	0.091402	0.062416	1.46441
824782	423826	852038	196740	36.5	0.091696	0.062273	1.47248
824896	423926	852326	196759	36.55	0.091896	0.061786	1.48731
824777	423890	852635	196767	36.59	0.092017	0.061138	1.50508
825067	424027	852409	196760	36.62	0.091959	0.0616	1.49283
825406	424163	852291	196767	36.67	0.091775	0.061951	1.4814
825197	424079	852433	196759	36.7	0.091888	0.061533	1.4933
825470	424196	852464	196774	36.75	0.091775	0.061614	1.48952
825534	424161	852535	196763	36.78	0.091448	0.061333	1.491
824858	423807	852432	196752	36.82	0.091416	0.061464	1.4873
824724	423707	852325	196763	36.86	0.091265	0.06183	1.47607	11	0.475
825255	423969	852177	196774	36.9	0.091213	0.062292	1.46427
825668	424074	852045	196749	36.94	0.090696	0.062349	1.45466
825609	424008	852185	196757	36.98	0.090524	0.062099	1.45772
825123	423725	852134	196736	37.02	0.090362	0.062005	1.45734
825818	423990	852029	196749	37.06	0.089919	0.062386	1.44132
825693	423802	851884	196740	37.1	0.089321	0.062637	1.42601
825808	423833	852087	196750	37.14	0.089186	0.06226	1.43249
826169	423979	852442	196726	37.18	0.088996	0.061174	1.45481
826094	423890	852598	196734	37.22	0.088753	0.060887	1.45766
826712	424139	852264	196727	37.26	0.088424	0.061605	1.43533
827176	424215	852252	196728	37.3	0.087643	0.061644	1.42176
826892	423976	852366	196731	37.34	0.087192	0.061405	1.41995
827006	423994	852502	196717	37.38	0.086997	0.06094	1.42758
826740	423805	852414	196721	37.42	0.086743	0.061189	1.41762
826819	423739	852262	196716	37.46	0.086229	0.061497	1.40216
827383	423955	852144	196739	37.5	0.085876	0.062012	1.38483
827109	423699	852350	196706	37.54	0.085318	0.061187	1.39439
827950	424073	852602	196717	37.58	0.085044	0.060704	1.40097
827915	423947	852724	196741	37.62	0.084522	0.060661	1.39335
828712	424273	852324	196698	37.66	0.084126	0.061166	1.37537
828888	424255	852066	196716	37.7	0.083605	0.061961	1.34932
829033	424266	852421	196703	37.73	0.0833	0.060988	1.36584
828704	424024	852732	196703	37.78	0.082945	0.060253	1.37661
828468	423821	852940	196711	37.81	0.082548	0.059843	1.3794
828998	423985	852822	196710	37.86	0.082031	0.060112	1.36464
828872	423881	852805	196728	37.89	0.08184	0.060336	1.3564
828529	423609	853143	196724	37.94	0.081374	0.059497	1.3677
829295	423877	853138	196732	37.97	0.080777	0.059591	1.35553
829416	423870	853147	196719	38.01	0.080444	0.059436	1.35346
829889	424054	853209	196726	38.05	0.080166	0.059361	1.35048
829949	424047	853442	196739	38.09	0.079984	0.058944	1.35695
829950	424011	853704	196758	38.13	0.079808	0.05852	1.36377
830046	423935	853571	196722	38.17	0.079205	0.058465	1.35473
829812	423767	853684	196724	38.21	0.078971	0.058219	1.35644
829777	423668	853775	196735	38.25	0.078579	0.058117	1.35208
830767	424108	853614	196714	38.29	0.078263	0.058282	1.34284
829801	423584	853553	196746	38.33	0.078114	0.058754	1.32951
830446	423844	853596	196720	38.37	0.07778	0.058386	1.33217
830543	423905	853956	196732	38.43	0.077835	0.057659	1.34992
830436	423742	854210	196751	38.47	0.077312	0.057254	1.35033
830699	423871	854063	196752	38.51	0.077287	0.057611	1.34152
830512	423718	853919	196736	38.55	0.077009	0.057787	1.33262
830487	423637	854190	196756	38.59	0.076679	0.057352	1.33698
830564	423655	854398	196775	38.63	0.076576	0.057056	1.34212
830864	423756	854348	196772	38.67	0.076325	0.057144	1.33567
831102	423890	854191	196763	38.7	0.076386	0.057422	1.33026
830412	423505	854103	196777	38.75	0.076226	0.057773	1.31941
831374	423944	854457	196771	38.78	0.075977	0.056876	1.33583
830747	423586	854773	196776	38.83	0.075792	0.056182	1.34905
830920	423668	854934	196791	38.86	0.075762	0.055956	1.35396
830629	423509	854593	196779	38.91	0.075711	0.056637	1.33677
830892	423677	854400	196770	38.94	0.075875	0.057	1.33112
831074	423661	854616	196762	38.99	0.075349	0.056409	1.33577
831068	423666	855033	196768	39.02	0.075388	0.055487	1.35866
831452	423860	855100	196746	39.07	0.07538	0.055104	1.36796
831099	423676	854716	196753	39.1	0.07536	0.056081	1.34377
831102	423699	854447	196758	39.14	0.075464	0.056767	1.32937
830979	423572	854486	196743	39.18	0.075153	0.056521	1.32965
831234	423691	854786	196759	39.22	0.0751	0.055977	1.34162
831206	423693	854730	196751	39.26	0.075179	0.056027	1.34182
831667	423937	854355	196769	39.3	0.075222	0.057096	1.31746
831527	423859	854229	196736	39.34	0.07519	0.057056	1.31784
831380	423751	854253	196759	39.38	0.075031	0.057235	1.31093
831123	423618	854687	196754	39.42	0.075021	0.05616	1.33585
831184	423661	854975	196764	39.46	0.075078	0.055583	1.35075
830424	423305	854831	196744	39.5	0.07523	0.055718	1.35021
831031	423591	854715	196781	39.54	0.075117	0.05637	1.33257
831051	423617	854496	196749	39.58	0.075193	0.056559	1.32947
831772	424018	854645	196762	39.62	0.075355	0.056341	1.33749
831542	423849	854702	196743	39.66	0.075105	0.056012	1.34089
831047	423627	854550	196751	39.7	0.075252	0.056452	1.33302
831561	423895	854301	196759	39.74	0.07528	0.057121	1.3179
831381	423804	854119	196774	39.78	0.075284	0.057704	1.30465
831308	423752	854238	196770	39.82	0.075213	0.057383	1.31072
831225	423730	854518	196766	39.86	0.075311	0.056681	1.32868
831385	423821	854374	196765	39.89	0.075356	0.057011	1.3218
831075	423671	854276	196758	39.94	0.075395	0.05717	1.31879
831086	423634	854198	196728	39.97	0.075189	0.057047	1.31803
831213	423724	854530	196726	40.02	0.075311	0.056243	1.33903
831641	423965	854728	196734	40.05	0.075421	0.055858	1.35024
831342	423888	854539	196730	40.09	0.075786	0.056263	1.34699
831125	423776	854190	196735	40.14	0.075779	0.057137	1.32626
830671	423526	854071	196747	40.17	0.07569	0.057541	1.3154
830790	423589	854079	196741	40.22	0.075701	0.057461	1.31743	12	0.477
830787	423611	854086	196759	40.25	0.075814	0.057629	1.31557
830789	423641	853855	196720	40.29	0.075954	0.057774	1.31468
830971	423750	853607	196734	40.33	0.076033	0.058503	1.29963
831222	423842	853560	196734	40.37	0.075859	0.058614	1.29421
830673	423549	853994	196742	40.41	0.075796	0.057672	1.31427
831029	423771	854163	196745	40.45	0.075991	0.057304	1.32612
830873	423731	854193	196732	40.49	0.076182	0.0571	1.3342
830720	423716	853818	196750	40.53	0.076487	0.058169	1.3149
831336	424025	853650	196720	40.57	0.076462	0.058258	1.31246
830539	423613	853959	196718	40.61	0.076435	0.057508	1.32911
830854	423769	853958	196729	40.65	0.076413	0.057623	1.32607
830609	423668	853724	196735	40.69	0.076528	0.058237	1.31408
831103	423931	853634	196720	40.73	0.076581	0.058296	1.31366
830751	423792	853761	196728	40.77	0.076777	0.058078	1.32196
830751	423836	853565	196712	40.81	0.07699	0.058377	1.31883
831121	424020	853526	196712	40.85	0.076967	0.058469	1.31636
830784	423801	853644	196720	40.89	0.076739	0.058272	1.31691
829950	423422	853906	196718	40.92	0.076964	0.057633	1.3354
829911	423464	854119	196732	40.97	0.077263	0.057274	1.349
830383	423722	853889	196722	41	0.077346	0.057715	1.34014
830024	423607	853906	196745	41.05	0.077675	0.05791	1.34131
830364	423836	854210	196722	41.08	0.077943	0.056957	1.36845
829671	423524	854272	196748	41.12	0.078145	0.057077	1.36911
829486	423503	853934	196755	41.17	0.078499	0.057946	1.35469
829404	423549	853596	196735	41.2	0.078924	0.058539	1.34822
829754	423793	853554	196743	41.24	0.079239	0.058721	1.34943
829128	423555	853609	196757	41.28	0.079634	0.058734	1.35584
829732	423958	853676	196748	41.32	0.08009	0.058484	1.36944
829247	423813	853634	196757	41.36	0.080586	0.058675	1.37343
828676	423640	853400	196752	41.4	0.08116	0.059177	1.37149
828097	423508	853502	196723	41.44	0.081953	0.058639	1.39759
828019	423613	853433	196742	41.48	0.082653	0.058996	1.40099
828121	423906	853236	196746	41.52	0.083815	0.059502	1.40861
827482	423739	853053	196745	41.56	0.084589	0.059925	1.41159
827260	423826	852817	196737	41.6	0.085558	0.0604	1.41651
826954	423925	852765	196726	41.64	0.086793	0.06041	1.43671
826330	423815	852691	196726	41.68	0.087806	0.060585	1.44929
826005	423962	852621	196735	41.72	0.089321	0.060843	1.46805
825020	423769	852159	196726	41.76	0.09083	0.061843	1.46872
824534	423880	851751	196718	41.8	0.092572	0.062727	1.4758
823508	423723	851626	196724	41.84	0.094362	0.063084	1.49581
822927	423820	851650	196736	41.88	0.096274	0.06315	1.52453
821641	423619	851433	196744	41.92	0.098503	0.063746	1.54526
820841	423664	850784	196748	41.96	0.100714	0.065324	1.54177
820112	423853	850190	196764	42	0.103444	0.066895	1.54636
818723	423714	849923	196751	42.04	0.106242	0.067395	1.5764
817748	423738	849743	196750	42.07	0.108796	0.067812	1.60438
816280	423624	849287	196747	42.12	0.111922	0.068863	1.62528
815229	423808	848368	196747	42.16	0.115446	0.071045	1.62497
813900	423907	847645	196722	42.19	0.119262	0.072508	1.64483
812210	423727	847022	196740	42.24	0.122646	0.074174	1.6535
811063	423936	846709	196736	42.27	0.126547	0.074878	1.69004
808700	423477	846267	196732	42.31	0.1303	0.07589	1.71697
807364	423694	845317	196726	42.35	0.134732	0.078092	1.72529
805839	423873	844636	196757	42.39	0.139464	0.080034	1.74256
803924	423852	843818	196752	42.43	0.144231	0.081936	1.76029
801457	423641	842937	196742	42.47	0.149501	0.083939	1.78107
799831	423842	842280	196724	42.51	0.154627	0.085326	1.81219
797515	423657	841375	196714	42.55	0.159667	0.08739	1.82705
795049	423506	840365	196725	42.59	0.165274	0.089924	1.83793
793315	423865	839374	196719	42.63	0.171475	0.092241	1.85899
791132	423941	838505	196729	42.67	0.17748	0.094431	1.87946
788417	423663	837758	196745	42.71	0.183172	0.096392	1.90029
786532	423945	836894	196726	42.75	0.189431	0.098277	1.92753
783778	423831	835823	196726	42.79	0.196058	0.100858	1.9439
781097	423735	834590	196742	42.83	0.202605	0.103997	1.94818
778654	423826	833781	196739	42.87	0.209454	0.105921	1.97745
775822	423576	832860	196740	42.91	0.215702	0.108159	1.9943
773726	423738	831669	196745	42.95	0.22202	0.111095	1.99847
771100	423728	830636	196750	42.99	0.228928	0.113651	2.0143
768607	423908	829426	196763	43.03	0.236423	0.116723	2.02551
765715	423817	828279	196767	43.07	0.243697	0.119553	2.0384
763245	423874	827258	196746	43.11	0.250583	0.121824	2.05693
760521	423783	825935	196752	43.14	0.257459	0.125112	2.05784
757926	423714	824778	196777	43.19	0.26412	0.128193	2.06032
755561	423828	823373	196752	43.22	0.271065	0.131374	2.06331
752677	423710	822498	196765	43.27	0.27832	0.13365	2.08245
750624	423823	821377	196772	43.3	0.284454	0.136471	2.08436
748295	423661	820286	196757	43.35	0.29003	0.138996	2.08661
745990	423704	819028	196737	43.38	0.29655	0.141885	2.09008
743818	423794	817803	196725	43.43	0.302951	0.144779	2.09251
741806	423785	817015	196772	43.46	0.30845	0.147203	2.0954
739359	423457	816169	196741	43.5	0.313626	0.148974	2.10524
738023	423703	815068	196744	43.54	0.318515	0.151725	2.09929
736664	423936	814161	196759	43.58	0.323411	0.154123	2.09839	13	0.48
734842	423716	813350	196751	43.62	0.327416	0.15605	2.09815
733479	423645	812602	196756	43.66	0.330872	0.157956	2.09471
732313	423625	811908	196744	43.7	0.33403	0.159555	2.09351
731357	423633	811061	196746	43.74	0.336742	0.161679	2.08278
730226	423574	810508	196751	43.78	0.339623	0.163105	2.08223
730059	423723	809854	196739	43.82	0.340811	0.164609	2.07042
729805	423858	809187	196751	43.86	0.342175	0.166393	2.05642
729812	424030	808555	196723	43.9	0.342985	0.167681	2.04546
728704	423580	808134	196737	43.94	0.343922	0.168874	2.03655
728762	423677	807701	196745	43.98	0.344227	0.170037	2.02443
729022	423665	807309	196747	44.02	0.343439	0.171035	2.008
729794	423896	806990	196739	44.06	0.342389	0.17175	1.99353
730101	423777	807007	196780	44.1	0.340954	0.172128	1.98082
730303	423516	806976	196764	44.14	0.339128	0.172041	1.9712
731215	423496	807075	196746	44.18	0.336477	0.17161	1.96071
732203	423445	807089	196758	44.22	0.333468	0.171698	1.94218
733350	423525	807052	196744	44.26	0.330652	0.171646	1.92635
734665	423513	807393	196753	44.3	0.326928	0.170887	1.91312
736290	423722	807532	196734	44.34	0.323417	0.170346	1.89859
737998	423915	807676	196746	44.37	0.319608	0.170109	1.87884
739407	423802	807768	196759	44.41	0.31516	0.170013	1.85374
740968	423744	807773	196740	44.45	0.310564	0.169806	1.82894
743179	423958	808300	196751	44.49	0.305501	0.168604	1.81195
744388	423606	808927	196740	44.53	0.300476	0.166928	1.80003
746654	423944	809595	196735	44.57	0.295889	0.165213	1.79095
747826	423650	809974	196725	44.61	0.29126	0.164167	1.77416
749916	423667	810442	196729	44.65	0.285632	0.163044	1.75187
751958	423599	811313	196725	44.69	0.279739	0.160838	1.73926
754683	423974	812415	196729	44.73	0.274148	0.158143	1.73355
756197	423822	813380	196743	44.77	0.269314	0.155894	1.72755
758208	423934	813933	196736	44.81	0.26442	0.154452	1.71199
760372	424004	814133	196744	44.85	0.258927	0.154039	1.68092
762398	423872	814914	196751	44.89	0.252845	0.152178	1.66151
764586	423892	815875	196735	44.93	0.247078	0.149639	1.65117
766691	424117	816561	196742	44.97	0.242538	0.148016	1.63859
768298	424058	817069	196762	45.01	0.237969	0.146968	1.6192
769632	423795	817624	196751	45.05	0.233151	0.145486	1.60256
772683	423820	818833	196746	45.09	0.225176	0.142457	1.58066
774282	423656	819780	196755	45.15	0.220154	0.140219	1.57007
776243	423794	820630	196738	45.19	0.215645	0.137956	1.56314
777708	423743	821411	196744	45.23	0.211541	0.1361	1.5543
779464	423827	822113	196727	45.27	0.207332	0.134204	1.5449
780850	423741	822941	196735	45.31	0.203281	0.132257	1.53702
782426	423679	823748	196750	45.35	0.198856	0.130435	1.52456
784328	423804	824420	196742	45.38	0.194492	0.12871	1.51109
785529	423666	825318	196756	45.43	0.190695	0.126659	1.50558
786964	423670	825794	196757	45.46	0.18698	0.125507	1.4898
788512	423807	826256	196759	45.5	0.183621	0.1244	1.47605
789648	423706	827055	196755	45.54	0.180187	0.122411	1.47199
791386	423850	827806	196769	45.58	0.176384	0.120725	1.46104
792317	423672	828597	196784	45.63	0.173119	0.118953	1.45535
794039	424021	829062	196776	45.66	0.170362	0.117741	1.44692
794626	423714	829701	196777	45.7	0.167368	0.116198	1.44036
796054	423724	830615	196799	45.74	0.163742	0.114204	1.43377
797143	423824	831321	196775	45.78	0.161428	0.112246	1.43816
798070	423943	832148	196795	45.82	0.159624	0.110447	1.44526
798845	423880	832424	196773	45.86	0.157334	0.109553	1.43615
800417	424186	832799	196780	45.9	0.154788	0.108717	1.42378
800963	423797	833527	196771	45.94	0.151516	0.106863	1.41785
802023	423858	833854	196759	45.98	0.149104	0.10595	1.40731
802915	424012	834261	196783	46.02	0.147573	0.105212	1.40262
803081	423744	834462	196772	46.06	0.145856	0.104614	1.39423
803891	423819	834616	196762	46.1	0.144156	0.10414	1.38426
805186	423944	835365	196758	46.14	0.141466	0.102291	1.38298
805788	423858	835890	196741	46.18	0.139521	0.10085	1.38346
806657	424121	836122	196757	46.22	0.138585	0.100455	1.37958
806320	423826	836205	196745	46.26	0.138017	0.100132	1.37835
807742	424014	836449	196740	46.3	0.135319	0.099492	1.36009
808773	423876	837121	196771	46.34	0.132043	0.098191	1.34475
809038	423832	837792	196749	46.37	0.13116	0.096351	1.36127
809174	423838	837760	196762	46.42	0.130845	0.096561	1.35505
810026	424074	837823	196747	46.45	0.129831	0.096256	1.34881
810637	423937	838214	196755	46.5	0.127627	0.095397	1.33784
811868	424150	838652	196772	46.53	0.12555	0.094518	1.32831
811886	423972	838949	196751	46.57	0.124646	0.09359	1.33183
812511	424023	839116	196757	46.61	0.123317	0.09325	1.32244
813376	424168	839398	196777	46.65	0.12184	0.092778	1.31324
813339	424057	839660	196760	46.7	0.121397	0.091974	1.3199
813648	424082	839910	196774	46.73	0.120741	0.091518	1.31931
813940	423931	840221	196791	46.77	0.119278	0.090946	1.31153
815279	424338	840562	196785	46.81	0.117878	0.090066	1.30879
815161	424142	840795	196791	46.85	0.117229	0.089569	1.30881
815294	424086	840779	196793	46.89	0.116625	0.089628	1.30121
815802	424160	840871	196787	46.93	0.115707	0.089346	1.29505	14	0.478
816393	424154	841104	196783	46.97	0.114197	0.088747	1.28677
816970	424245	841439	196779	47.01	0.11319	0.087903	1.28767
817030	424216	841604	196788	47.05	0.1129	0.0876	1.28881
816521	423881	841641	196795	47.09	0.112558	0.087583	1.28516
816794	423931	841645	196815	47.13	0.112116	0.087778	1.27726
817288	423994	841827	196791	47.17	0.111183	0.087097	1.27654
817388	423762	842036	196800	47.21	0.109813	0.086689	1.26675
817527	423837	842184	196799	47.25	0.109827	0.086324	1.27226
817664	423697	842190	196814	47.29	0.108808	0.086463	1.25843
818303	423852	842161	196810	47.33	0.107958	0.086492	1.24819
818438	423734	842414	196800	47.37	0.107051	0.085784	1.24791
819029	423867	842800	196812	47.41	0.106216	0.084984	1.24984
818753	423667	842999	196818	47.45	0.10594	0.084569	1.2527
819032	423829	842875	196796	47.49	0.106025	0.08464	1.25265
818905	423735	842821	196793	47.52	0.105888	0.084739	1.24959
819871	424017	843025	196816	47.57	0.104837	0.084486	1.24088
820223	423963	843433	196793	47.6	0.103698	0.083276	1.24524
820776	424264	843613	196811	47.65	0.103772	0.08303	1.24981
820060	423906	843419	196812	47.68	0.10383	0.083504	1.24342
820331	424043	843099	196812	47.72	0.103815	0.084269	1.23195
820217	423781	843216	196811	47.76	0.102835	0.083979	1.22454
820413	423748	843521	196830	47.8	0.102187	0.083444	1.22461
821087	424011	843574	196806	47.84	0.101776	0.083072	1.22515
820758	423827	843393	196791	47.88	0.101708	0.083351	1.22024
820374	423624	843278	196811	47.92	0.101685	0.08383	1.21298
820950	423762	843248	196807	47.96	0.100915	0.083861	1.20336
821362	423887	843529	196777	48	0.100492	0.082882	1.21247
821574	423949	843804	196789	48.04	0.100263	0.082348	1.21755
821321	423802	843725	196805	48.08	0.100184	0.082701	1.2114
821197	423672	843586	196807	48.12	0.099865	0.083053	1.20242
821770	423905	843561	196794	48.16	0.099563	0.08298	1.19984
821662	423798	843715	196806	48.2	0.099315	0.082735	1.2004
822301	423979	843831	196814	48.24	0.098598	0.08254	1.19456
821986	423793	843900	196824	48.28	0.098485	0.082477	1.19408
822435	423961	843827	196817	48.32	0.098178	0.08258	1.18888
822516	424007	843852	196817	48.36	0.098199	0.08252	1.18999
822161	423690	843909	196798	48.4	0.097552	0.08219	1.18691
822599	423851	844186	196805	48.44	0.097239	0.0816	1.19166
822506	423763	844204	196773	48.48	0.097046	0.081229	1.19472
822701	423895	844189	196801	48.52	0.097198	0.081552	1.19186
823210	424047	844331	196816	48.56	0.096666	0.081366	1.18803
823598	424210	844361	196809	48.62	0.096488	0.081223	1.18794
823524	424253	844321	196812	48.66	0.096879	0.081349	1.19091
823073	423969	844180	196816	48.7	0.09663	0.081727	1.18236
823410	424073	843983	196794	48.73	0.096294	0.081972	1.17473
823071	423818	843991	196806	48.77	0.095906	0.082076	1.16851
823860	424170	844022	196791	48.82	0.095644	0.081848	1.16856
823669	424071	844114	196784	48.85	0.095641	0.081557	1.1727
823083	423738	843955	196766	48.9	0.09549	0.081752	1.16805
823295	423830	843865	196759	48.93	0.095407	0.081895	1.16499
823613	423947	844086	196780	48.97	0.095182	0.081583	1.1667
823440	423791	844335	196793	49.01	0.094859	0.081121	1.16935
823569	423884	844329	196775	49.05	0.094987	0.080951	1.17339
823883	424073	844253	196780	49.09	0.095119	0.081184	1.17165
823751	423945	844221	196774	49.13	0.09483	0.081199	1.16787
824213	424048	844287	196798	49.17	0.094179	0.081287	1.1586
824095	424018	844474	196810	49.21	0.094328	0.080964	1.16506
823873	423902	844492	196802	49.25	0.094319	0.080839	1.16676
824102	423996	844421	196811	49.29	0.094204	0.0811	1.16158
823987	423842	844398	196802	49.33	0.093746	0.081063	1.15646
824376	424001	844623	196788	49.37	0.093548	0.080383	1.16378
824088	423800	844834	196816	49.41	0.093293	0.080166	1.16375
824662	424098	844912	196804	49.45	0.093306	0.079857	1.16842
824068	423725	845095	196801	49.49	0.09298	0.07939	1.17119
824052	423750	845065	196804	49.53	0.093141	0.079492	1.1717
823869	423762	845161	196797	49.57	0.093653	0.079191	1.18262
824401	424001	844977	196805	49.61	0.093486	0.079712	1.1728
824467	423929	845084	196796	49.65	0.092975	0.079365	1.17149
824790	424014	845233	196799	49.69	0.092583	0.07904	1.17135
824757	424045	845105	196799	49.73	0.092815	0.079345	1.16976
824861	424128	845119	196832	49.77	0.092957	0.07965	1.16707
825369	424262	844963	196817	49.8	0.092344	0.079868	1.1562
824626	423858	845146	196810	49.84	0.092237	0.07936	1.16226
824840	423944	845497	196830	49.88	0.092122	0.078728	1.17012
824922	423960	845589	196807	49.92	0.091995	0.078273	1.17531
824713	423869	845405	196810	49.96	0.092075	0.078743	1.16931
824673	423845	845593	196810	50	0.092058	0.078294	1.17579
825016	424027	845587	196811	50.04	0.092086	0.078319	1.17578
824672	423860	845752	196823	50.08	0.092133	0.078049	1.18046
825596	424305	845762	196822	50.12	0.091989	0.078015	1.17912
825308	424146	845503	196805	50.16	0.091936	0.078458	1.17179
825671	424331	845489	196803	50.2	0.091928	0.078471	1.1715
825430	424087	845505	196795	50.24	0.091349	0.078351	1.16589
825663	424197	845815	196805	50.28	0.091302	0.077714	1.17484	15	0.478
825433	424119	845912	196824	50.32	0.091496	0.077678	1.17789
825505	424152	845812	196796	50.36	0.091476	0.077629	1.17838
824959	423813	845828	196822	50.4	0.091194	0.077857	1.1713
825249	423945	845920	196795	50.44	0.091112	0.077362	1.17774
825470	424083	846199	196825	50.48	0.09123	0.077004	1.18474
824817	423768	846200	196821	50.52	0.091329	0.076961	1.1867
825282	424065	845827	196804	50.56	0.091609	0.077675	1.17939
825140	423961	845655	196815	50.6	0.09146	0.078198	1.16959
824841	423769	845768	196844	50.64	0.091274	0.078226	1.16681
825769	424258	845878	196829	50.67	0.091333	0.07781	1.1738
824878	423798	845750	196826	50.72	0.091323	0.078084	1.16954
825431	424087	845548	196834	50.76	0.091346	0.078647	1.16146
825401	424073	845406	196831	50.8	0.091353	0.078955	1.15702
825110	423897	845534	196838	50.84	0.091225	0.078722	1.15883
825439	424059	845768	196842	50.88	0.091191	0.078205	1.16605
825222	423949	845764	196810	50.91	0.091198	0.077887	1.17091
825493	424127	845674	196832	50.96	0.091385	0.078327	1.16672
825439	424085	845468	196830	50.99	0.091317	0.078797	1.15888
825726	424242	845532	196833	51.04	0.091363	0.078675	1.16126
825594	424151	845660	196831	51.07	0.091251	0.07835	1.16466
826252	424499	845508	196829	51.11	0.091299	0.078692	1.16021
825469	424095	845501	196846	51.15	0.091291	0.078882	1.1573
825932	424367	845366	196827	51.19	0.091455	0.07901	1.15752
825574	424176	845365	196826	51.23	0.091421	0.079002	1.1572
825848	424267	845478	196854	51.27	0.091181	0.079019	1.15391
826072	424373	845556	196860	51.31	0.091137	0.078895	1.15518
825421	424069	845556	196831	51.35	0.091284	0.078598	1.16141
825691	424176	845483	196845	51.39	0.091131	0.078915	1.1548
826006	424334	845584	196848	51.43	0.091113	0.078705	1.15765
825842	424234	845752	196861	51.47	0.091037	0.078438	1.16062
826591	424645	845751	196845	51.51	0.091163	0.078276	1.16463
825554	424213	845660	196865	51.55	0.091649	0.078698	1.16457
826452	424641	845488	196844	51.59	0.091488	0.078893	1.15965
825523	424109	845445	196873	51.63	0.091224	0.079292	1.15048
825642	424180	845527	196852	51.67	0.091272	0.078882	1.15707
825902	424365	845387	196854	51.71	0.09152	0.079236	1.15503
825569	424213	845194	196853	51.75	0.091612	0.079686	1.14966
825637	424237	845082	196851	51.79	0.091559	0.079933	1.14545
825574	424188	845066	196828	51.83	0.091479	0.079735	1.14728
825286	424038	845198	196832	51.87	0.091469	0.079462	1.15111
825660	424269	845173	196843	51.9	0.091656	0.079634	1.15098
825239	424074	845007	196846	51.94	0.091759	0.08006	1.14613
825611	424294	844936	196861	51.99	0.091898	0.080383	1.14325
825673	424220	845097	196852	52.02	0.091388	0.079907	1.14368
825478	424146	845287	196852	52.07	0.091514	0.079454	1.15179
825700	424309	845384	196861	52.1	0.09175	0.079315	1.15678
825472	424223	845180	196859	52.14	0.091901	0.079781	1.15191
825538	424208	845135	196879	52.18	0.091665	0.080093	1.14448
825896	424390	845291	196872	52.22	0.091655	0.079649	1.15073
825094	424012	845282	196879	52.26	0.09182	0.079742	1.15145
825809	424370	845279	196865	52.3	0.091774	0.079606	1.15285
825117	423988	845216	196883	52.34	0.091647	0.079941	1.14644
824962	423978	845319	196868	52.38	0.091983	0.079542	1.15641
825394	424251	845475	196900	52.42	0.092229	0.079497	1.16015
825405	424254	845310	196885	52.46	0.092216	0.079737	1.1565
825184	424152	845248	196888	52.5	0.092272	0.079916	1.15462
824407	423776	845180	196891	52.54	0.092385	0.080109	1.15325
824873	424008	845109	196889	52.58	0.092349	0.080257	1.15065
824645	423912	845192	196905	52.62	0.092451	0.080223	1.15242
824713	423970	845205	196905	52.66	0.092562	0.080192	1.15425
824431	423881	845193	196929	52.7	0.092832	0.080466	1.15368
824218	423855	845285	196912	52.74	0.093236	0.080073	1.16438
824860	424200	845239	196909	52.78	0.093307	0.080152	1.16413
824561	424097	845110	196894	52.82	0.093552	0.080306	1.16494
824248	423994	845263	196927	52.86	0.093832	0.080279	1.16882
823975	423898	845170	196918	52.9	0.094046	0.080409	1.1696
823899	423934	844973	196901	52.94	0.094409	0.080705	1.16981
823974	424054	844930	196908	52.97	0.094802	0.080879	1.17214
823889	424027	844877	196907	53.02	0.094883	0.080995	1.17146
824035	424161	844861	196901	53.05	0.095166	0.080972	1.1753
823855	424140	844900	196918	53.1	0.095512	0.081053	1.1784
823398	423996	844855	196911	53.13	0.095953	0.081088	1.18331
823368	424104	844875	196905	53.18	0.096548	0.080979	1.19226
823093	424099	844618	196892	53.21	0.097208	0.081459	1.19333
822939	424107	844598	196914	53.25	0.097629	0.081732	1.1945
822016	423726	844578	196886	53.29	0.098086	0.081494	1.20361
821516	423595	844602	196896	53.33	0.098699	0.081539	1.21045
821519	423806	844419	196916	53.37	0.09971	0.08218	1.21331
821176	423752	844046	196889	53.41	0.100304	0.082794	1.21148
820983	423810	843653	196887	53.45	0.101065	0.083712	1.20729
820635	423767	843612	196899	53.49	0.101725	0.083933	1.21197
820435	423783	843601	196908	53.53	0.102301	0.084052	1.21712
820343	423932	843373	196880	53.57	0.103249	0.08431	1.22464
820027	423957	843065	196876	53.61	0.104158	0.085005	1.22532	16	0.474
819652	423927	842850	196859	53.65	0.10495	0.085345	1.22971
819330	423988	842756	196897	53.69	0.106048	0.085959	1.2337
818712	423778	842746	196875	53.73	0.106578	0.085758	1.24278
818253	423789	842622	196866	53.77	0.107779	0.085962	1.25379
817730	423775	842289	196882	53.81	0.109019	0.086923	1.25421
817361	423796	841979	196868	53.85	0.110044	0.087521	1.25734
816859	423780	841703	196876	53.89	0.111224	0.088264	1.26013
816941	424014	841491	196860	53.93	0.112148	0.088608	1.26567
816121	423844	841308	196876	53.97	0.113382	0.08921	1.27096
815344	423671	841044	196883	54	0.114496	0.089914	1.27339
815386	423949	840615	196885	54.05	0.115733	0.090963	1.2723
815206	424077	840402	196871	54.09	0.116802	0.091331	1.27889
814735	424086	840373	196889	54.13	0.118028	0.091585	1.28873
814204	424029	840257	196881	54.16	0.119087	0.091781	1.29751
813816	424110	840081	196882	54.2	0.120453	0.092213	1.30624
813009	423942	839752	196889	54.25	0.121673	0.093075	1.30726
812267	423798	839569	196877	54.28	0.122846	0.093391	1.31539
812249	424049	839401	196877	54.32	0.124103	0.093794	1.32313
811588	424007	839188	196887	54.36	0.125566	0.094408	1.33003
811022	423978	838909	196886	54.4	0.126853	0.095068	1.33434
811118	424327	838303	196899	54.44	0.128295	0.096658	1.3273
809802	423855	837949	196875	54.48	0.12934	0.097264	1.32979
809465	423960	837797	196884	54.52	0.130698	0.097721	1.33746
808961	423935	837559	196863	54.56	0.131852	0.098079	1.34434
808311	423881	837288	196900	54.6	0.133236	0.09911	1.34432
807716	423801	836896	196877	54.64	0.134356	0.099819	1.34601
807638	424016	836697	196892	54.68	0.135592	0.100451	1.34983
807038	423959	836630	196879	54.72	0.136837	0.10048	1.36184
806878	424100	836573	196878	54.76	0.137923	0.100607	1.37092
806260	424091	836304	196893	54.8	0.139448	0.101409	1.37511
806146	424276	836013	196883	54.84	0.140629	0.102008	1.37862
805122	423963	835683	196899	54.88	0.14172	0.102967	1.37636
804992	424159	835553	196894	54.92	0.142996	0.10323	1.38522
804579	424186	835474	196894	54.96	0.144176	0.10342	1.39408
803929	424106	835033	196871	55	0.145444	0.104249	1.39516
803425	424099	834784	196918	55.04	0.146694	0.105331	1.39269
803352	424310	834504	196894	55.08	0.147897	0.105762	1.3984
802208	423925	834269	196889	55.12	0.148956	0.106278	1.40156
802365	424235	834206	196868	55.16	0.150051	0.106215	1.4127
801530	424021	834047	196896	55.2	0.151149	0.106886	1.41411
801235	424124	833941	196899	55.24	0.152399	0.107173	1.42199
800495	423989	833617	196883	55.27	0.153638	0.107793	1.42531
800054	423992	833368	196889	55.32	0.15478	0.108456	1.42712
799640	423978	833219	196885	55.35	0.155772	0.108776	1.43205
799488	424110	833047	196900	55.4	0.156798	0.109345	1.43397
799034	424122	832772	196899	55.43	0.158018	0.110001	1.43652
798586	424086	832550	196893	55.47	0.158992	0.110477	1.43914
797861	423895	832305	196885	55.51	0.159928	0.110988	1.44095
797910	424104	832172	196905	55.55	0.160811	0.111515	1.44206
797404	424029	832039	196912	55.59	0.161747	0.111909	1.44535
797570	424287	831881	196873	55.63	0.162566	0.111892	1.45288
796851	424077	831696	196880	55.67	0.163399	0.112412	1.45357
796366	423951	831638	196904	55.71	0.164036	0.112798	1.45424
796280	424071	831535	196893	55.75	0.164836	0.112935	1.45956
795597	423792	831449	196883	55.79	0.165246	0.113042	1.46181
795922	424108	831289	196889	55.83	0.165935	0.113491	1.4621
795881	424172	831109	196880	55.87	0.166349	0.113835	1.46131
795058	423791	831007	196886	55.91	0.166627	0.114144	1.4598
795845	424267	830972	196894	55.95	0.1669	0.114311	1.46005
795280	424014	831057	196917	55.99	0.167132	0.11434	1.46171
795469	424154	830891	196910	56.03	0.167322	0.114671	1.45914
795123	423990	830688	196891	56.07	0.167421	0.114969	1.45622
795457	424137	830686	196905	56.11	0.167271	0.115117	1.45304
795580	424123	830700	196878	56.15	0.166887	0.114807	1.45363
795524	424048	830831	196900	56.19	0.166669	0.114714	1.4529
795573	424074	830853	196904	56.23	0.166668	0.114702	1.45306
795837	424146	830600	196889	56.27	0.166337	0.115162	1.44437
795627	423923	830554	196904	56.3	0.165801	0.115427	1.43641
795735	423806	830662	196902	56.34	0.164958	0.115145	1.43261
796226	423934	830840	196900	56.39	0.164314	0.114692	1.43265
796285	423878	830774	196879	56.42	0.163892	0.114638	1.42965
797080	424151	830643	196876	56.46	0.163168	0.114925	1.41978
796904	423889	830688	196913	56.5	0.162355	0.115194	1.4094
797459	423938	830841	196880	56.54	0.161167	0.114485	1.40776
797885	424004	831073	196885	56.58	0.160393	0.113974	1.40728
798658	424234	831214	196891	56.62	0.159521	0.113693	1.40308
798957	424219	831250	196904	56.66	0.158683	0.113739	1.39515
799301	424177	831259	196891	56.7	0.1576	0.113584	1.38752
799577	424086	831382	196907	56.74	0.156454	0.11345	1.37906
800257	424184	831595	196903	56.78	0.155188	0.112892	1.37465
800388	424030	831785	196914	56.82	0.15411	0.112545	1.36932
800583	423899	831905	196906	56.86	0.152979	0.112172	1.36379
801483	424185	831912	196891	56.9	0.15206	0.112001	1.35766
801486	423926	832104	196891	56.94	0.150803	0.111536	1.35205
802406	424153	832343	196901	56.98	0.149551	0.11106	1.34658	17	0.48
802941	424162	832478	196889	57.02	0.148231	0.11061	1.34012
803108	424005	832616	196895	57.06	0.147048	0.110337	1.33271
804493	424528	832740	196898	57.1	0.146044	0.110068	1.32686
804140	424028	832897	196886	57.14	0.144531	0.109565	1.31913
804896	424175	833210	196890	57.18	0.143317	0.108849	1.31667
804913	424050	833428	196901	57.22	0.142671	0.108434	1.31574
805377	424105	833596	196912	57.26	0.141757	0.10814	1.31086
806731	424531	833552	196884	57.3	0.140375	0.10796	1.30025
806315	424065	833807	196890	57.34	0.139183	0.107405	1.29587
806639	423976	833980	196876	57.38	0.137931	0.106844	1.29096
807089	424007	834141	196883	57.42	0.13694	0.106526	1.2855
807259	423931	834266	196888	57.45	0.136142	0.106275	1.28103
807931	424122	834243	196898	57.5	0.135361	0.106433	1.27179
808407	424165	834445	196901	57.53	0.134363	0.105976	1.26787
808728	424073	834727	196885	57.58	0.133107	0.105131	1.26611
808845	423912	834846	196901	57.61	0.132034	0.105008	1.25738
809284	424018	834889	196899	57.65	0.131436	0.104883	1.25316
810084	424240	834962	196908	57.69	0.130485	0.104799	1.2451
809930	423924	835078	196918	57.73	0.129349	0.104622	1.23636
810933	424252	835380	196907	57.77	0.1284	0.10378	1.23723
811619	424454	835545	196907	57.81	0.127643	0.103382	1.23468
811365	424143	835657	196917	57.85	0.126784	0.103214	1.22836
811806	424216	835727	196897	57.89	0.126024	0.102841	1.22543
811963	424143	835953	196887	57.93	0.125277	0.102193	1.22588
811486	423736	836048	196894	57.97	0.124515	0.102036	1.2203
812248	423963	836289	196904	58.01	0.12369	0.101557	1.21793
812285	423812	836449	196908	58.05	0.122868	0.101213	1.21396
812620	423870	836611	196910	58.09	0.122304	0.100843	1.21282
812933	423895	836750	196905	58.13	0.121637	0.100457	1.21084
813348	424015	836704	196890	58.17	0.121172	0.100414	1.20672
813397	423903	836831	196891	58.21	0.120508	0.100118	1.20366
813944	424027	836954	196903	58.25	0.119731	0.099945	1.19797
814606	424215	837092	196910	58.29	0.118974	0.099684	1.19351
814471	424039	837082	196905	58.33	0.118465	0.099657	1.18872
814844	424114	837203	196884	58.37	0.11789	0.099151	1.18899
814919	424056	837387	196892	58.41	0.117421	0.09879	1.1886
815494	424242	837548	196890	58.44	0.116875	0.098382	1.18798
815421	424138	837795	196904	58.49	0.116557	0.097931	1.1902
815518	424094	837780	196908	58.53	0.116101	0.098008	1.18461
816216	424371	837836	196906	58.57	0.115687	0.097853	1.18225
815759	423993	838006	196907	58.6	0.115009	0.097454	1.18014
816612	424320	838092	196920	58.65	0.114448	0.09738	1.17527
816705	424345	838089	196893	58.69	0.114336	0.097111	1.17737
816567	424170	838047	196892	58.72	0.113838	0.097202	1.17115
817176	424351	838099	196898	58.76	0.113185	0.097138	1.1652
816780	424004	838226	196903	58.8	0.112503	0.096884	1.16122
817593	424371	838382	196900	58.84	0.112238	0.096478	1.16335
817337	424172	838480	196879	58.88	0.111919	0.096028	1.16549
817657	424343	838409	196898	58.92	0.111943	0.096393	1.16132
817637	424247	838446	196889	58.96	0.11153	0.096212	1.15921
817825	424225	838660	196901	59	0.110953	0.09582	1.15793
817660	424066	839032	196911	59.04	0.110599	0.095029	1.16385
817589	424020	839010	196901	59.08	0.110555	0.094979	1.16399
817979	424254	838805	196905	59.12	0.110708	0.095513	1.15909
818283	424252	838742	196921	59.16	0.109938	0.095828	1.14724
817889	423933	838776	196916	59.2	0.109384	0.095695	1.14305
818258	424040	839037	196917	59.24	0.108978	0.095078	1.14619
818195	424002	838925	196914	59.28	0.108952	0.095316	1.14305
818657	424229	838654	196924	59.32	0.108892	0.09607	1.13346
818967	424298	838696	196914	59.36	0.10845	0.095867	1.13126
819276	424367	838909	196923	59.4	0.108011	0.095447	1.13163
819224	424342	839209	196933	59.44	0.10802	0.094829	1.13911
819331	424355	839233	196897	59.48	0.107816	0.094403	1.14209
818922	424132	839237	196896	59.51	0.107762	0.094383	1.14175
819105	424194	839236	196939	59.56	0.107604	0.094825	1.13476
819338	424256	839283	196908	59.59	0.107321	0.094395	1.13693
819165	424124	839411	196933	59.64	0.107116	0.094344	1.13538
819014	423985	839331	196939	59.67	0.106823	0.094597	1.12924
819476	424162	839221	196909	59.72	0.106523	0.094554	1.12658
819071	423920	838993	196917	59.75	0.106367	0.095184	1.11749
819457	424040	838998	196920	59.8	0.105982	0.095203	1.11322
819219	423916	839119	196937	59.83	0.105978	0.095086	1.11455
819733	424144	839028	196917	59.87	0.105794	0.0951	1.11246
819445	423966	839197	196935	59.91	0.105655	0.094878	1.11358
819524	423984	839271	196925	59.95	0.105544	0.094598	1.11571
819813	424108	839395	196906	59.99	0.105421	0.094106	1.12024
819623	423948	839566	196909	60.03	0.105123	0.093726	1.1216
819596	423962	839597	196907	60.07	0.105258	0.093631	1.12418
819880	424108	839585	196926	60.11	0.105254	0.093854	1.12146
819973	424118	839349	196884	60.15	0.10507	0.093991	1.11787
819817	423977	839293	196898	60.19	0.104779	0.094269	1.11149
820745	424401	839314	196919	60.23	0.104509	0.094433	1.1067
820876	424484	839277	196896	60.27	0.104583	0.094287	1.1092
820175	424096	839312	196909	60.31	0.10446	0.094336	1.10732	18	0.475
820801	424450	839065	196910	60.35	0.104606	0.094939	1.10182
820264	424133	839153	196906	60.39	0.104416	0.094687	1.10275
820577	424245	839327	196893	60.43	0.104176	0.094136	1.10666
820344	424115	839309	196905	60.47	0.10413	0.094302	1.10422
820329	424163	839246	196893	60.5	0.104399	0.09433	1.10674
820154	424001	839155	196897	60.55	0.104054	0.09459	1.10005
820152	423995	839285	196902	60.59	0.10403	0.094329	1.10284
820228	424029	839329	196907	60.62	0.104004	0.094274	1.10321
820686	424257	839280	196903	60.67	0.103962	0.094351	1.10186
819917	423874	839123	196884	60.7	0.104032	0.094534	1.10048
820647	424226	839046	196900	60.75	0.10391	0.094882	1.09514
820259	423955	839206	196857	60.78	0.10357	0.094058	1.10113
820240	423993	838988	196882	60.82	0.103801	0.094838	1.09451
820099	423862	839249	196889	60.86	0.10352	0.094282	1.09798
820365	423986	839230	196890	60.9	0.103455	0.094338	1.09664
820099	423874	839321	196881	60.94	0.103578	0.094027	1.10157
819955	423820	839511	196895	60.98	0.103677	0.093715	1.1063
820133	423899	839451	196899	61.02	0.103614	0.0939	1.10346
820073	423889	839425	196911	61.06	0.103715	0.094085	1.10236
820111	423881	839465	196901	61.1	0.103582	0.093886	1.10327
820749	424215	839430	196896	61.14	0.103603	0.093919	1.1031
820354	423993	839336	196898	61.18	0.103516	0.094165	1.0993
820417	424063	839329	196908	61.22	0.103697	0.094285	1.09983
820184	423920	839411	196921	61.26	0.103588	0.094221	1.09942
820531	424094	839454	196915	61.3	0.103562	0.094056	1.10107
820283	424003	839488	196932	61.34	0.103742	0.094149	1.1019
820064	423886	839461	196901	61.38	0.103723	0.093896	1.10466
820499	424105	839390	196914	61.42	0.103695	0.0942	1.1008
820627	424202	839526	196909	61.46	0.103844	0.093822	1.10682
820463	424133	839432	196909	61.5	0.10392	0.094048	1.10497
820470	424142	839419	196907	61.54	0.103946	0.094058	1.10512
820959	424426	839344	196920	61.58	0.104097	0.094371	1.10305
820910	424378	839220	196913	61.62	0.103987	0.094598	1.09926
821179	424511	839286	196921	61.66	0.103958	0.094521	1.09984
820638	424202	839335	196896	61.7	0.103817	0.094147	1.1027
820800	424333	839481	196904	61.74	0.104044	0.093879	1.10829
820869	424440	839335	196922	61.77	0.104388	0.094414	1.10565
820525	424251	839332	196923	61.82	0.104335	0.094431	1.10488
820370	424156	839423	196929	61.86	0.104263	0.094274	1.10596
820334	424156	839565	196935	61.9	0.104353	0.093994	1.1102
819967	424023	839369	196923	61.95	0.104627	0.094342	1.10901
820444	424305	839193	196937	61.99	0.104797	0.094908	1.1042
820615	424385	839205	196946	62.03	0.104756	0.094971	1.10303
820237	424160	839329	196937	62.07	0.104614	0.094581	1.10607
820215	424172	839370	196968	62.11	0.104727	0.0948	1.10471
819782	424008	839093	196945	62.15	0.105016	0.09523	1.10276
820218	424241	839032	196956	62.19	0.105052	0.095489	1.10015
820699	424447	839054	196952	62.23	0.104846	0.095396	1.09906
820521	424387	839121	196951	62.27	0.105	0.095224	1.10266
819997	424167	839143	196922	62.31	0.105247	0.094875	1.10932
819919	424153	839077	196950	62.35	0.105374	0.09532	1.10547
820258	424360	838939	196958	62.39	0.105526	0.095733	1.1023
819751	424105	838912	196935	62.43	0.105561	0.095563	1.10463
820184	424359	838713	196941	62.47	0.105706	0.096102	1.09993
819804	424157	838732	196922	62.51	0.10568	0.095862	1.10242
820167	424346	838538	196933	62.55	0.105686	0.096441	1.09586
819901	424236	838443	196938	62.59	0.105819	0.096721	1.09407
819820	424211	838336	196928	62.63	0.105901	0.096875	1.09316
820265	424436	838320	196947	62.67	0.105875	0.097108	1.09028
819654	424145	838460	196949	62.71	0.105997	0.096792	1.09509
819593	424121	838390	196921	62.75	0.106033	0.096674	1.09681
819405	424031	838437	196932	62.78	0.106068	0.096674	1.09718
820299	424531	838344	196922	62.83	0.106248	0.096795	1.09766
819379	424053	838459	196925	62.86	0.106239	0.096549	1.10037
819992	424405	838507	196925	62.91	0.106407	0.096434	1.10342
819385	424110	838522	196946	62.94	0.106499	0.096613	1.10233
819921	424397	838454	196952	62.99	0.106545	0.096837	1.10025
819667	424294	838200	196931	63.02	0.106683	0.097233	1.09719
819257	424067	838129	196938	63.07	0.106611	0.097476	1.09373
819615	424235	838088	196919	63.1	0.106528	0.09738	1.09394
819687	424300	838078	196932	63.15	0.106662	0.097537	1.09355
819810	424386	837961	196923	63.18	0.106769	0.097726	1.09254
819616	424315	837956	196938	63.22	0.106911	0.097892	1.09214
819493	424251	838044	196957	63.26	0.10691	0.097874	1.09232
819571	424275	838212	196947	63.3	0.106831	0.097368	1.09719
820035	424570	838168	196935	63.34	0.107095	0.097351	1.10009
819357	424215	837892	196941	63.38	0.107076	0.098076	1.09176
819947	424494	837930	196953	63.42	0.106948	0.098108	1.09011
819869	424436	837930	196959	63.46	0.106863	0.098169	1.08856
819921	424472	837991	196958	63.5	0.106907	0.098012	1.09075
819493	424266	838044	196965	63.54	0.106982	0.097956	1.09214
819678	424392	837915	196971	63.58	0.107128	0.098328	1.0895
819740	424399	837815	196964	63.62	0.107007	0.098497	1.0864
819392	424192	837867	196947	63.66	0.106877	0.098198	1.08839	19	0.478
819765	424397	837892	196973	63.7	0.106935	0.098404	1.08669
819885	424456	838176	196955	63.74	0.10692	0.097536	1.0962
820240	424634	838492	196966	63.78	0.106892	0.096889	1.10324
819955	424546	838446	196966	63.82	0.107179	0.097	1.10494
819598	424383	838440	196990	63.86	0.107284	0.09726	1.10307
819584	424362	838204	196975	63.9	0.107218	0.097674	1.09771
819418	424213	838172	196976	63.94	0.106914	0.097761	1.09362
820404	424749	838087	196953	63.98	0.107037	0.09773	1.09523
819493	424243	837699	196956	64.01	0.106871	0.098694	1.08285
819863	424415	837560	196972	64.05	0.106777	0.099192	1.07646
819824	424392	837701	196965	64.09	0.106763	0.098781	1.08081
819639	424329	837921	197001	64.13	0.106921	0.09862	1.08417
819563	424269	838094	196969	64.17	0.106822	0.097877	1.09139
820288	424649	838070	196980	64.21	0.106844	0.098047	1.08972
820139	424553	837986	196984	64.25	0.106753	0.09829	1.08611
819811	424331	838209	196998	64.29	0.106502	0.097897	1.08789
820345	424623	838393	197002	64.33	0.106577	0.097496	1.09315
820184	424573	838338	196994	64.37	0.106738	0.097546	1.09423
820294	424565	838164	196969	64.41	0.106425	0.097709	1.0892
820240	424560	837923	196986	64.45	0.106535	0.098462	1.08199
820070	424403	837848	196990	64.49	0.106203	0.098684	1.07619
820281	424494	837898	196984	64.53	0.106115	0.098502	1.07729
820183	424425	837724	196980	64.57	0.106027	0.09888	1.07228
819991	424360	837924	197000	64.61	0.106192	0.098603	1.07697
820622	424689	837825	196973	64.65	0.106204	0.098565	1.0775
819919	424288	838010	196977	64.69	0.106025	0.098161	1.08011
820397	424484	838175	196972	64.73	0.105777	0.097713	1.08253
820107	424347	838275	196978	64.77	0.10584	0.097534	1.08516
819723	424137	838187	196998	64.81	0.105786	0.09795	1.08
819692	424150	838024	196989	64.85	0.105926	0.09825	1.07812
820202	424361	838006	196972	64.89	0.105671	0.098119	1.07696
819765	424118	838088	196992	64.93	0.105589	0.098127	1.07605
820295	424371	838023	196981	64.97	0.105487	0.098171	1.07453
819948	424202	837725	196979	65	0.105538	0.098867	1.06747
820124	424304	837652	196997	65.05	0.10559	0.099227	1.06413
820403	424406	837670	196974	65.08	0.105386	0.098948	1.06507
820112	424199	837870	197005	65.12	0.105114	0.098784	1.06408
820478	424417	837892	196985	65.16	0.105252	0.098527	1.06826
820427	424361	837896	196970	65.2	0.10511	0.098363	1.06858
820910	424642	837841	196966	65.25	0.10526	0.098455	1.06912
820588	424468	837815	196973	65.28	0.105224	0.098589	1.0673
820739	424501	837822	196974	65.32	0.105006	0.098582	1.06516
820668	424445	837763	196978	65.36	0.104914	0.098765	1.06225
820748	424493	837604	196982	65.4	0.104945	0.099189	1.05804
821360	424790	837541	196952	65.44	0.104851	0.099033	1.05875
820955	424574	837413	196983	65.48	0.10482	0.099659	1.05179
820455	424308	837374	196970	65.52	0.104784	0.09962	1.05184
820649	424370	837488	196980	65.56	0.104599	0.099447	1.05181
821516	424827	837397	196976	65.6	0.104641	0.099626	1.05034
821327	424693	837348	196961	65.64	0.104466	0.09959	1.04896
820791	424433	837364	197000	65.68	0.104549	0.099951	1.04601
820774	424387	837413	196962	65.72	0.10437	0.099444	1.04953
821304	424681	837585	196963	65.76	0.104466	0.09904	1.05478
820469	424233	837625	196975	65.8	0.104388	0.099067	1.05371
820780	424396	837553	196968	65.84	0.104398	0.099168	1.05274
820868	424446	837379	196959	65.88	0.10442	0.099495	1.0495
820991	424486	837336	196997	65.92	0.104306	0.099987	1.04319
820604	424261	837311	196958	65.96	0.104186	0.099648	1.04554
821198	424582	837293	196986	66	0.104253	0.099978	1.04276
821185	424579	837290	197001	66.04	0.104271	0.100139	1.04126
820737	424341	837167	196967	66.08	0.10424	0.100087	1.04149
820678	424295	837191	196972	66.11	0.104165	0.100081	1.04082
821114	424529	837273	196974	66.16	0.104207	0.099904	1.04307
820854	424375	837381	196987	66.19	0.104112	0.099777	1.04346
821013	424465	837244	196981	66.24	0.10415	0.100045	1.04103
821203	424564	837193	196987	66.27	0.104154	0.100229	1.03916
821201	424518	837341	197005	66.32	0.103937	0.100057	1.03878
821083	424451	837324	197010	66.35	0.103908	0.100149	1.03753
821275	424571	837298	196968	66.39	0.104008	0.099782	1.04235
821127	424499	837161	197000	66.43	0.10403	0.100439	1.03575
821080	424477	837154	197002	66.47	0.104041	0.100477	1.03547
821287	424604	837270	196992	66.51	0.104137	0.100095	1.04038
820918	424407	837132	197018	66.55	0.104107	0.100693	1.0339
821005	424415	837097	196989	66.59	0.103929	0.100481	1.03432
821118	424486	837148	196993	66.63	0.10399	0.100399	1.03576
821248	424540	837178	196997	66.67	0.103926	0.100368	1.03545
820823	424380	837301	197001	66.71	0.104214	0.100112	1.04097
821072	424505	837082	196996	66.75	0.104196	0.100589	1.03586
821734	424841	836922	197011	66.79	0.104166	0.101127	1.03004
820757	424438	837095	196995	66.83	0.104658	0.100547	1.04089
820741	424312	837042	196993	66.87	0.10409	0.100654	1.03414
821268	424612	836853	196989	66.91	0.104223	0.101068	1.03121
820684	424293	836823	196979	66.95	0.104141	0.101038	1.0307
820531	424237	836824	196993	66.99	0.104252	0.101179	1.03037
820670	424357	837122	196991	67.03	0.104484	0.100441	1.04025	20	0.481
820647	424331	837091	196987	67.07	0.104416	0.100475	1.03923
820938	424442	836962	196996	67.1	0.104226	0.100878	1.03319
820599	424285	836950	196999	67.15	0.104314	0.100937	1.03346
821394	424708	837088	197016	67.18	0.104372	0.100779	1.03565
820719	424362	836996	197005	67.23	0.104386	0.100888	1.03468
820548	424321	836939	197008	67.27	0.104615	0.101056	1.03522
820560	424287	836685	196996	67.3	0.104421	0.101545	1.02833
820855	424436	836730	197011	67.34	0.104404	0.10159	1.0277
820367	424200	836795	196998	67.38	0.104483	0.1013	1.03142
820640	424342	836895	197005	67.42	0.104487	0.101131	1.03318
820359	424236	837026	197026	67.46	0.104676	0.10103	1.03609
820518	424349	836801	197011	67.5	0.104825	0.101419	1.03358
820200	424170	836920	197017	67.54	0.104755	0.101194	1.03519
820984	424580	836976	197028	67.58	0.104777	0.101171	1.03564
820490	424355	837089	197038	67.62	0.104923	0.101001	1.03883
820172	424217	836912	197017	67.66	0.105051	0.101213	1.03792
820906	424601	836617	197035	67.7	0.105072	0.102108	1.02903
820435	424388	836464	197009	67.74	0.10522	0.10221	1.02944
819803	424088	836470	197011	67.78	0.10535	0.102216	1.03066
819974	424203	836429	197005	67.82	0.105478	0.102254	1.03153
820648	424536	836233	196991	67.86	0.105402	0.102583	1.02748
820205	424327	836025	197002	67.9	0.105499	0.103197	1.02231
819904	424181	835993	197003	67.94	0.105546	0.103284	1.0219
819987	424195	836214	197016	67.98	0.105407	0.102884	1.02452
820214	424342	836292	196984	68.02	0.105549	0.102369	1.03107
820549	424560	836248	196975	68.06	0.105765	0.102383	1.03303
820795	424723	836176	196985	68.1	0.105937	0.102659	1.03193
820250	424462	836108	196992	68.14	0.106038	0.102894	1.03055
820554	424621	836119	196975	68.18	0.106046	0.102694	1.03264
820357	424513	835972	196988	68.22	0.106017	0.103181	1.02748
820107	424411	835837	196987	68.26	0.106149	0.103497	1.02563
820290	424559	835676	196983	68.3	0.106406	0.103844	1.02467
820465	424649	835682	197002	68.33	0.106403	0.104024	1.02287
820410	424596	835636	197015	68.37	0.106285	0.104268	1.01934
819840	424357	835673	196977	68.42	0.106555	0.10379	1.02664
819981	424423	835667	197007	68.45	0.106521	0.104111	1.02315
820300	424605	835737	197009	68.5	0.106602	0.103963	1.02539
819573	424282	835624	197027	68.53	0.10686	0.104419	1.02337
819520	424259	835681	197020	68.58	0.106881	0.10421	1.02563
819764	424376	835740	197012	68.61	0.106836	0.103986	1.0274
819886	424461	835727	197006	68.65	0.106941	0.103956	1.02872
819642	424387	835630	197017	68.69	0.107194	0.104303	1.02772
819429	424313	835355	197011	68.73	0.107369	0.104905	1.02349
819749	424478	835177	196983	68.77	0.107365	0.105048	1.02206
819234	424184	835180	196991	68.81	0.107233	0.105122	1.02008
819436	424360	835063	196987	68.85	0.107578	0.105364	1.02101
819362	424325	834930	197001	68.89	0.107594	0.105828	1.01668
819499	424415	834833	196990	68.93	0.107686	0.10595	1.01638
819338	424384	834927	196994	68.97	0.107938	0.105764	1.02056
819335	424370	835123	197010	69.01	0.107878	0.105454	1.02298
820432	424950	835240	196990	69.05	0.107935	0.104967	1.02827
819368	424421	834929	196977	69.09	0.108042	0.105585	1.02327
819572	424527	834975	196998	69.13	0.108043	0.105689	1.02228
819541	424534	835170	196997	69.17	0.108154	0.105208	1.02801
819626	424578	835149	197010	69.21	0.108154	0.105392	1.02621
819610	424594	834966	197009	69.25	0.108271	0.105823	1.02313
819251	424419	834729	197011	69.29	0.108324	0.106416	1.01793
819280	424432	834752	196999	69.33	0.108314	0.106237	1.01955
818892	424230	834941	197015	69.36	0.10831	0.105945	1.02232
818714	424200	834784	197012	69.41	0.10861	0.106293	1.02179
820002	424839	834785	197022	69.44	0.108473	0.106393	1.01955
819349	424553	834957	197041	69.49	0.108725	0.106172	1.02405
819235	424470	835145	197027	69.52	0.10861	0.105575	1.02875
818926	424349	835224	197024	69.57	0.108799	0.105354	1.0327
819456	424656	835060	197008	69.6	0.108954	0.105586	1.0319
818713	424282	834966	197006	69.64	0.109008	0.105792	1.03039
819561	424710	834906	197009	69.68	0.108952	0.105968	1.02816
819637	424783	834793	197021	69.72	0.109114	0.106364	1.02586
819089	424532	834529	197023	69.76	0.109273	0.107022	1.02104
819079	424555	834430	197016	69.8	0.109409	0.107189	1.02071
819331	424634	834450	196995	69.84	0.109161	0.106926	1.0209
818948	424483	834572	197013	69.88	0.10939	0.106815	1.0241
818503	424282	834305	197022	69.92	0.109533	0.107552	1.01841
818390	424257	834439	197018	69.96	0.109695	0.107188	1.02339
819104	424615	834481	197017	70	0.109636	0.107076	1.02391
818726	424421	834608	197027	70.04	0.109645	0.106872	1.02595
818871	424510	834580	196988	70.08	0.109712	0.10654	1.02977
819044	424656	834491	197005	70.12	0.109983	0.106929	1.02856
818925	424593	834346	196991	70.16	0.109977	0.107136	1.02652
819073	424646	834320	196990	70.2	0.109863	0.107189	1.02495
818433	424338	834333	197014	70.24	0.109978	0.107403	1.02397
818407	424330	834334	197006	70.28	0.110004	0.107319	1.02502
818076	424206	834308	196999	70.32	0.110234	0.10731	1.02725
818303	424360	834174	197000	70.36	0.110409	0.107644	1.02569	21	0.475
818208	424290	834167	197019	70.4	0.110309	0.107855	1.02275
817749	424066	834106	196991	70.44	0.110376	0.107716	1.0247
817859	424110	834274	196991	70.47	0.110313	0.10731	1.02799
817726	424082	834196	196996	70.52	0.110511	0.10755	1.02754
817597	424038	833939	196984	70.55	0.110622	0.108048	1.02382
817939	424192	833858	196982	70.6	0.110509	0.108223	1.02112
817892	424210	833908	196994	70.63	0.110713	0.108225	1.02299
818129	424368	833856	196990	70.67	0.110882	0.10831	1.02375
818049	424376	833705	196996	70.71	0.111121	0.108736	1.02193
818105	424360	833484	196954	70.75	0.110904	0.108841	1.01895
818158	424411	833426	196973	70.79	0.111017	0.109176	1.01687
818141	424388	833547	196990	70.83	0.110949	0.109057	1.01735
817651	424135	833458	196963	70.87	0.110954	0.108996	1.01797
818141	424443	833407	196968	70.91	0.111214	0.109171	1.01872
818156	424453	833211	196973	70.95	0.111225	0.109696	1.01394
818104	424439	833214	196948	70.99	0.111287	0.109433	1.01695
818124	424452	833156	196963	71.03	0.1113	0.109727	1.01434
818162	424478	833122	196967	71.07	0.11133	0.10985	1.01348
818292	424543	833010	196950	71.11	0.111318	0.109947	1.01248
817432	424239	832711	196960	71.15	0.112004	0.110773	1.01112
817795	424328	832899	196964	71.19	0.111525	0.110359	1.01057
818193	424545	832877	196987	71.23	0.111576	0.110647	1.00839
818241	424554	832919	196958	71.27	0.111499	0.110249	1.01134
818124	424497	832842	196970	71.31	0.111517	0.110558	1.00867
818011	424434	832749	196972	71.35	0.111496	0.110803	1.00625
817890	424407	832607	196957	71.39	0.111668	0.110994	1.00608
818294	424636	832574	196943	71.43	0.111762	0.11093	1.00749
818699	424850	832727	196934	71.47	0.11178	0.110468	1.01188
817873	424411	832768	196966	71.5	0.11173	0.110696	1.00934
817964	424468	832663	196948	71.55	0.111777	0.110766	1.00913
817943	424509	832519	196974	71.58	0.112027	0.111381	1.00581
817650	424352	832427	196971	71.63	0.112004	0.111573	1.00386
817764	424395	832411	196971	71.66	0.111926	0.111612	1.00282
817524	424285	832367	196944	71.7	0.111996	0.111442	1.00497
817642	424362	832363	196951	71.75	0.112072	0.111523	1.00492
817701	424421	832233	196949	71.78	0.112209	0.111817	1.0035
817709	424438	832104	196948	71.83	0.112271	0.11212	1.00135
817560	424337	832178	196932	71.86	0.112156	0.111777	1.0034
817947	424588	832250	196949	71.9	0.112398	0.111776	1.00556
817927	424566	832089	196952	71.94	0.112342	0.112197	1.00129
818010	424621	831803	196942	71.98	0.1124	0.112787	0.99656
817242	424238	831861	196970	72.02	0.112475	0.112933	0.995941
817603	424432	832052	196958	72.06	0.112507	0.112348	1.00141
817581	424430	831983	196951	72.1	0.112552	0.112443	1.00097
817162	424223	831925	196955	72.14	0.112603	0.112625	0.999806
817791	424559	831845	196977	72.18	0.112649	0.113044	0.996503
817703	424504	831868	196948	72.22	0.112604	0.112691	0.999222
817492	424411	831796	196956	72.26	0.112683	0.112948	0.99766
817658	424469	831758	196928	72.3	0.112548	0.112753	0.998176
817776	424595	831899	196962	72.34	0.11286	0.11276	1.00089
817716	424555	831925	196947	72.38	0.112817	0.112543	1.00243
817719	424550	831989	196948	72.42	0.112785	0.112398	1.00344
816869	424208	831178	196959	72.46	0.113264	0.114477	0.989412
817139	424314	831697	196953	72.5	0.113099	0.113157	0.999492
816717	424082	831673	196962	72.54	0.113037	0.113307	0.997619
817402	424496	831518	196979	72.57	0.113318	0.113857	0.995272
817564	424589	831415	196975	72.62	0.113361	0.114066	0.993825
817912	424727	831518	196988	72.65	0.113155	0.113949	0.993036
817225	424436	831625	196959	72.7	0.113472	0.113393	1.0007
817819	424737	831683	196956	72.73	0.113436	0.113222	1.0019
816836	424282	831535	196972	72.77	0.113704	0.113744	0.999648
816638	424155	831416	196972	72.82	0.113588	0.114032	0.996098
816941	424333	831424	196983	72.85	0.113687	0.114126	0.996156
817017	424421	831561	196967	72.89	0.113921	0.11363	1.00256
817059	424457	831548	196973	72.93	0.113989	0.113723	1.00234
816771	424325	831388	196988	72.97	0.114074	0.114264	0.998338
816976	424436	831178	196976	73.01	0.114096	0.11465	0.995163
816662	424285	831207	196982	73.05	0.114154	0.114642	0.995751
816847	424390	831142	196986	73.09	0.114197	0.11484	0.994402
816674	424321	831099	196994	73.13	0.114298	0.115026	0.993668
816660	424363	830992	196986	73.17	0.114536	0.115204	0.994198
816449	424243	831084	196990	73.21	0.114486	0.115022	0.995339
816941	424497	831213	196998	73.25	0.114478	0.114791	0.997272
816752	424419	831246	196995	73.29	0.114575	0.11468	0.999085
816664	424420	831008	196986	73.33	0.1148	0.115165	0.996832
817025	424599	831106	197002	73.37	0.114759	0.115091	0.997113
816867	424572	830954	197005	73.41	0.115024	0.11549	0.995965
817117	424723	830887	197009	73.45	0.115126	0.115694	0.99509
816456	424394	830869	197022	73.49	0.115196	0.115871	0.994179
816403	424374	830679	197035	73.53	0.115233	0.116465	0.989422
816267	424502	828519	197013	73.57	0.11619	0.121487	0.956399
816818	424603	830526	197027	73.61	0.115297	0.116754	0.987517
816594	424534	830490	197000	73.64	0.115525	0.116565	0.991079
816367	424401	830524	197012	73.7	0.115453	0.116605	0.990117
816237	424349	830592	197001	73.72	0.115528	0.116328	0.993125	22	0.48
816163	424361	830576	197031	73.76	0.115771	0.116674	0.992268
816711	424643	830575	197030	73.81	0.115757	0.116666	0.992213
816078	424338	830595	197019	73.84	0.115874	0.116505	0.994584
815969	424322	830531	197031	73.89	0.11607	0.116783	0.993895
816486	424580	830416	197032	73.92	0.116018	0.117072	0.990992
816611	424681	830261	197036	73.96	0.116191	0.117489	0.988949
816255	424541	830145	197037	74	0.116409	0.117781	0.988346
816044	424428	830026	197031	74.04	0.116393	0.118009	0.986307
815985	424395	829921	197032	74.08	0.116382	0.118274	0.984001
816042	424417	829934	197035	74.12	0.116345	0.118273	0.983697
815603	424232	829963	197041	74.16	0.116554	0.118264	0.985539
816088	424454	829924	197015	74.2	0.116408	0.118093	0.985732
815732	424325	829818	197040	74.24	0.116679	0.118606	0.98375
815809	424374	829836	197028	74.28	0.116722	0.118439	0.985497
815675	424326	829907	197010	74.32	0.116826	0.118083	0.98936
815827	424443	829959	197036	74.36	0.117009	0.118223	0.989737
815860	424458	829928	197031	74.4	0.116999	0.118247	0.989447
815630	424398	829834	197038	74.44	0.117287	0.118547	0.98937
816192	424703	829582	197022	74.48	0.117347	0.118995	0.98615
816385	424800	829485	197034	74.52	0.117331	0.119354	0.98305
815837	424514	829369	197039	74.56	0.117326	0.119687	0.980281
816103	424693	829298	197029	74.6	0.117522	0.119757	0.981338
816320	424811	829263	197025	74.64	0.117546	0.119801	0.981181
815819	424609	829106	197020	74.68	0.117829	0.120132	0.980837
815887	424622	829145	197012	74.72	0.117722	0.119955	0.981382
815940	424636	829127	196989	74.76	0.117656	0.119763	0.982405
815633	424529	829082	197019	74.8	0.11791	0.12018	0.981118
816155	424795	828950	197013	74.84	0.117883	0.120439	0.978776
815572	424595	828974	197010	74.87	0.118382	0.12035	0.983643
816011	424746	829037	196985	74.92	0.118008	0.119941	0.983883
815812	424688	829073	197021	74.95	0.118228	0.120222	0.983411
815873	424744	829010	197021	75	0.118344	0.120375	0.98313
815586	424634	828978	197026	75.03	0.118534	0.120504	0.983654
815517	424559	829309	197011	75.07	0.118346	0.119546	0.989963
815549	424589	829547	197016	75.11	0.11841	0.119019	0.994888
815229	424404	829675	197014	75.15	0.118322	0.118687	0.996919
815803	424701	829745	197032	75.19	0.118313	0.118701	0.996726
815883	424814	829560	197017	75.23	0.118657	0.118997	0.997135
815410	424579	829190	197025	75.27	0.118711	0.119978	0.989435
815538	424640	828434	197030	75.31	0.118684	0.121868	0.97387
815415	424651	827719	197036	75.35	0.119045	0.12367	0.962605
814825	424323	827248	197025	75.39	0.118945	0.124705	0.953816
815366	424652	826868	197018	75.43	0.119173	0.125559	0.949139
814730	424335	826676	197032	75.47	0.119242	0.12617	0.945085
814841	424431	826484	197015	75.51	0.119426	0.126465	0.944341
814620	424309	826440	197032	75.55	0.119393	0.126746	0.941984
814908	424451	826420	197028	75.59	0.119354	0.126754	0.941621
815103	424560	826382	197018	75.63	0.11939	0.126744	0.941975
814757	424422	826239	197007	75.67	0.119593	0.12698	0.941825
814847	424482	826080	196994	75.71	0.119657	0.127235	0.940435
815039	424600	825981	196982	75.75	0.119743	0.127354	0.940239
815415	424811	825949	197002	75.79	0.119816	0.127637	0.938727
815132	424702	825848	196996	75.83	0.120001	0.127822	0.938816
814816	424557	825761	197002	75.87	0.120096	0.128096	0.937549
814662	424446	825689	197004	75.91	0.119948	0.128292	0.934959
814788	424535	825749	197030	75.95	0.12006	0.128411	0.934965
814518	424416	825802	197028	75.98	0.120165	0.128262	0.936872
814383	424352	825797	197018	76.03	0.120195	0.128172	0.93777
814113	424273	825693	197017	76.06	0.120493	0.128415	0.938307
814218	424340	825527	197006	76.1	0.120552	0.128708	0.936633
814433	424450	825481	197013	76.15	0.120542	0.128892	0.93522
814478	424482	825594	196997	76.18	0.120583	0.128452	0.938741
814581	424600	825605	197010	76.22	0.120893	0.128558	0.940377
815026	424868	825462	197014	76.26	0.121067	0.128948	0.938879
814455	424591	825309	197003	76.3	0.121167	0.12921	0.937752
814496	424576	825273	196994	76.34	0.120991	0.129205	0.936426
814302	424519	825314	197005	76.38	0.121204	0.129218	0.937982
814278	424517	825338	197011	76.42	0.121255	0.129221	0.938354
814616	424740	825266	197018	76.46	0.12148	0.129468	0.938301
813700	424250	825251	197003	76.5	0.12142	0.129351	0.938687
814206	424539	825295	197021	76.54	0.121542	0.129428	0.939068
814015	424421	825381	197046	76.58	0.121453	0.129474	0.938051
813938	424456	825337	197026	76.62	0.121815	0.129376	0.941556
814410	424728	825311	197039	76.66	0.12194	0.129573	0.941089
813937	424515	825243	197022	76.7	0.122102	0.129565	0.942399
813676	424487	825098	197015	76.74	0.122623	0.129848	0.944362
814143	424685	825130	197024	76.78	0.122403	0.129862	0.942569
813742	424463	825156	197026	76.82	0.122342	0.129819	0.942405
813797	424511	825138	197021	76.86	0.122435	0.129811	0.943174
813904	424570	825183	197008	76.9	0.12245	0.129568	0.945061
813960	424627	825103	197009	76.94	0.122584	0.129774	0.944595
813657	424499	825046	197025	76.98	0.122729	0.130077	0.943509
813631	424482	825031	197013	77.02	0.122712	0.129991	0.944007
813569	424469	825022	197019	77.06	0.122806	0.130074	0.944119	23	0.475
814256	424821	824958	196986	77.1	0.122775	0.129893	0.945198
814354	424931	824922	196996	77.13	0.123058	0.130083	0.945995
814125	424804	825003	196992	77.18	0.123022	0.129844	0.947456
813977	424753	824956	196997	77.21	0.123148	0.13001	0.947218
813459	424530	825055	197029	77.26	0.123376	0.130096	0.948348
813962	424808	824959	197026	77.29	0.123451	0.1303	0.947437
813359	424505	824806	197023	77.33	0.123507	0.130643	0.945381
813538	424612	824784	197036	77.37	0.123573	0.13083	0.944531
812935	424299	824720	197005	77.41	0.123581	0.130669	0.945757
813382	424596	824807	197028	77.45	0.123888	0.130692	0.947941
813167	424489	824759	197033	77.49	0.123913	0.13086	0.946914
813244	424558	824736	197027	77.53	0.124052	0.130855	0.948012
813250	424551	824723	197024	77.57	0.124003	0.130856	0.947631
813013	424462	824715	197011	77.61	0.124171	0.130743	0.949734
813736	424842	824731	197028	77.65	0.124183	0.130877	0.948849
813048	424526	824677	197023	77.69	0.124391	0.130958	0.949853
813088	424563	824533	197035	77.73	0.124469	0.131433	0.947013
813042	424514	824584	197030	77.77	0.124348	0.131257	0.947364
812811	424386	824692	197046	77.81	0.124313	0.131157	0.947817
812675	424390	824674	197048	77.85	0.124674	0.131221	0.950108
812815	424471	824638	197047	77.89	0.124712	0.131299	0.949835
812971	424547	824623	197050	77.93	0.124686	0.131366	0.949147
813037	424628	824595	197028	77.97	0.12491	0.13121	0.951989
812576	424385	824564	197024	78.01	0.1249	0.131245	0.951654
813062	424659	824576	197019	78.05	0.124997	0.131164	0.952979
812527	424411	824615	197020	78.08	0.125148	0.131079	0.954754
812654	424483	824678	197019	78.13	0.125176	0.130915	0.95616
812508	424450	824597	197017	78.17	0.125384	0.131092	0.956456
812647	424531	824489	197039	78.2	0.125425	0.131581	0.953209
812347	424381	824464	197047	78.25	0.125457	0.131724	0.95242
811944	424166	824440	197046	78.28	0.125435	0.131773	0.951906
812635	424580	824304	197034	78.32	0.125691	0.131983	0.952329
812956	424740	824239	197048	78.36	0.125654	0.132285	0.949873
812164	424367	824282	197037	78.4	0.12585	0.132067	0.952928
812413	424466	824376	197036	78.44	0.125701	0.131827	0.953526
812475	424542	824389	197028	78.48	0.125911	0.131713	0.955944
812380	424495	824411	197027	78.52	0.125923	0.131649	0.956506
812919	424821	824335	197024	78.56	0.126137	0.131805	0.957001
812362	424556	824274	197028	78.6	0.126263	0.131995	0.956575
812342	424557	824312	197041	78.64	0.126318	0.132035	0.956703
811895	424318	824277	197024	78.68	0.126292	0.131946	0.957147
812208	424567	824199	197011	78.72	0.126704	0.132004	0.959847
812743	424839	824176	197030	78.76	0.126667	0.132255	0.957749
812500	424692	824103	197025	78.8	0.126571	0.132382	0.9561
812549	424752	824197	197040	78.84	0.126736	0.132306	0.957905
811735	424350	824262	197037	78.88	0.12685	0.132116	0.960138
812174	424618	824250	197019	78.92	0.127035	0.131961	0.96267
811775	424418	824230	197008	78.96	0.127077	0.131898	0.963449
812011	424532	824229	197022	79	0.127031	0.132043	0.962043
812101	424613	824211	197021	79.04	0.127195	0.132077	0.963036
811947	424500	824267	197037	79.08	0.127038	0.132104	0.961656
811925	424536	824243	197040	79.12	0.127267	0.132193	0.962738
811798	424524	824139	197012	79.15	0.12753	0.132161	0.964956
812332	424802	824033	197002	79.2	0.127524	0.132318	0.963766
811732	424493	824117	197026	79.23	0.127547	0.132358	0.963647
811757	424494	824139	197007	79.28	0.127488	0.13211	0.965017
811798	424585	824098	197034	79.32	0.127824	0.132486	0.964805
[truncated: 113 more rows]

## Sheet: ATP
SampleA	SourceA	SampleB	SourceB	Position	AbsA	AbsB	ratioA/B	Fraction Number	Fraction Volume (ml)
667450	423772	694902	197024	0	0.524504	0.476082	1.10171	0	0.209
667450	423772	694902	197024	0	0.524504	0.476082	1.10171	0	0.209
667736	423862	694793	197020	0	0.524062	0.476358	1.10014
668246	424076	694726	197018	0	0.523532	0.476532	1.09863
668311	423965	694740	197035	0	0.522797	0.476665	1.09678
668357	423822	694668	197023	0	0.521966	0.476751	1.09484
668680	423928	694491	197036	0	0.521489	0.477398	1.09236
668839	423861	694327	197039	0	0.52068	0.477904	1.08951
669164	423995	694178	197016	0.04	0.520332	0.478102	1.08833
668987	423796	694068	197032	0.07	0.519913	0.478585	1.08635
668910	423688	694047	197019	0.12	0.519627	0.478513	1.08592
669209	423839	693969	197024	0.16	0.519442	0.47879	1.0849
669638	424039	693956	197001	0.2	0.519096	0.478593	1.08463
669660	424039	694008	197019	0.24	0.519029	0.478626	1.08441
669550	423942	694171	197016	0.28	0.518897	0.478122	1.08528
669543	423932	694258	197023	0.31	0.51887	0.477941	1.08564
670236	424327	694458	197050	0.35	0.518659	0.477637	1.08588
669664	423975	694679	197048	0.39	0.518708	0.476975	1.0875
669760	424009	694784	197049	0.43	0.518578	0.47668	1.0879
669615	423927	694892	197044	0.47	0.518626	0.476316	1.08883
669851	424060	695002	197033	0.51	0.518546	0.475884	1.08965
669993	424155	695098	197055	0.55	0.518571	0.475831	1.08982
669589	423887	695172	197048	0.59	0.518512	0.475545	1.09035
670000	424187	695222	197044	0.63	0.518704	0.475359	1.09118
670200	424274	695337	197028	0.67	0.518513	0.474862	1.09192
669607	423916	695397	197045	0.71	0.518597	0.474862	1.0921
669516	423870	695450	197053	0.75	0.518653	0.47479	1.09238
669602	423873	695503	197038	0.79	0.518405	0.474483	1.09257
669681	423918	695565	197058	0.83	0.518381	0.474508	1.09246
669467	423790	695589	197052	0.87	0.518417	0.474377	1.09284
669434	423738	695645	197049	0.91	0.518266	0.474184	1.09296
669467	423783	695666	197033	0.95	0.518383	0.47396	1.09373
669502	423833	695762	197028	0.99	0.518517	0.47363	1.09477
669338	423684	695794	197035	1.03	0.518299	0.473609	1.09436
669372	423741	695894	197035	1.07	0.51847	0.47332	1.09539
669668	423947	695916	197032	1.11	0.51856	0.473225	1.0958
669328	423774	696053	197043	1.14	0.518764	0.472941	1.09689
669114	423607	696103	197017	1.19	0.518612	0.47253	1.09752
669461	423896	696255	197051	1.23	0.518947	0.472438	1.09844
669525	423957	696292	197046	1.27	0.519045	0.47228	1.09902
669725	424127	696331	197029	1.3	0.519255	0.471993	1.10013
668859	423557	696437	197050	1.35	0.51915	0.471901	1.10013
669479	423972	696459	197051	1.38	0.519258	0.471847	1.10048
669287	423858	696479	197028	1.43	0.519295	0.471554	1.10124
669022	423691	696519	197013	1.46	0.519299	0.471285	1.10188
669537	424027	696565	197051	1.5	0.519347	0.471541	1.10138
668903	423632	696540	197053	1.54	0.519378	0.471634	1.10123
668926	423666	696544	197026	1.58	0.519472	0.471346	1.1021
669312	423924	696600	197022	1.62	0.519537	0.471143	1.10272
668831	423662	696618	197024	1.66	0.519743	0.471111	1.10323
669345	423998	696665	197040	1.7	0.519793	0.471139	1.10327
668843	423695	696680	197031	1.74	0.519866	0.471003	1.10374
669037	423892	696781	197033	1.78	0.520224	0.470732	1.10514
669066	423921	696826	197036	1.82	0.520275	0.470632	1.10548
668676	423700	696822	197043	1.86	0.520401	0.470715	1.10555
668739	423784	696848	197017	1.9	0.520614	0.470374	1.10681
668806	423817	696842	197017	1.94	0.520568	0.470392	1.10667
669026	423997	696933	197028	1.98	0.520764	0.470241	1.10744
669011	424013	696924	197011	2.02	0.520887	0.470093	1.10805
668711	423814	697001	197032	2.06	0.520844	0.470085	1.10798
668824	423889	696971	197021	2.1	0.520861	0.470059	1.10807
668821	423948	697079	197008	2.14	0.521155	0.469614	1.10975
668512	423767	697128	197042	2.18	0.521226	0.46982	1.10942
669155	424192	697210	197045	2.22	0.52131	0.469614	1.11008
668339	423691	697203	197026	2.26	0.521389	0.46944	1.11066
668169	423575	697262	197029	2.3	0.521349	0.4693	1.11091
668173	423607	697364	197046	2.34	0.521492	0.469179	1.1115
668483	423799	697408	197050	2.37	0.52147	0.469093	1.11166
668429	423762	697374	197032	2.42	0.521456	0.469007	1.11183
668201	423665	697406	197043	2.45	0.521686	0.469027	1.11227
668628	423973	697426	197034	2.5	0.521866	0.468877	1.11301
668380	423785	697471	197029	2.53	0.521717	0.468696	1.11313
668397	423813	697554	197040	2.58	0.5218	0.468568	1.11361
668269	423748	697594	197043	2.61	0.521879	0.468484	1.11397
668135	423685	697603	197039	2.65	0.521985	0.468417	1.11436
668415	423847	697638	197033	2.69	0.52191	0.468254	1.11459
668428	423871	697680	197035	2.73	0.521986	0.468153	1.11499
668690	424063	697747	197032	2.77	0.52211	0.467929	1.11579
668140	423696	697723	197036	2.81	0.522022	0.468039	1.11534
668446	423875	697795	197025	2.85	0.52195	0.467719	1.11595
668444	423893	697777	197021	2.89	0.522043	0.46773	1.11612
668119	423695	697797	197032	2.93	0.522082	0.467785	1.11607
668018	423634	697856	197039	2.97	0.522097	0.467686	1.11634
668129	423683	697846	197034	3.01	0.521993	0.467663	1.11617
668436	423891	697890	197053	3.05	0.522058	0.467731	1.11615
668374	423857	697884	197033	3.09	0.522083	0.467543	1.11665
668288	423816	697955	197017	3.13	0.522149	0.467175	1.11767
668530	423987	697958	197020	3.17	0.522233	0.467197	1.1178
668563	423987	697948	197020	3.21	0.522132	0.467226	1.11752
667613	423420	697969	197003	3.25	0.522304	0.466991	1.11844
667795	423531	697996	197009	3.29	0.522282	0.466975	1.11844
667713	423476	698023	197002	3.33	0.522268	0.466825	1.11877
668059	423668	698055	197006	3.37	0.522135	0.466773	1.11861	1	0.481
667708	423430	698028	197008	3.41	0.522061	0.466872	1.11821
668037	423718	698103	197015	3.44	0.522444	0.466727	1.11938
668029	423663	698156	197030	3.49	0.522203	0.466727	1.11886
667637	423420	698196	197029	3.52	0.52223	0.466602	1.11922
667738	423479	698245	197027	3.57	0.522206	0.46644	1.11956
667707	423429	698240	197026	3.6	0.522059	0.466444	1.11923
668001	423603	698269	197010	3.64	0.521999	0.466197	1.1197
668390	423840	698321	197015	3.68	0.521952	0.466098	1.11983
667904	423520	698332	197030	3.72	0.521895	0.466219	1.11942
668071	423618	698329	197018	3.76	0.521857	0.466105	1.11961
667965	423580	698290	196992	3.8	0.521998	0.465952	1.12028
668299	423792	698285	196991	3.84	0.521999	0.465956	1.12028
668095	423644	698312	197002	3.88	0.521909	0.465991	1.12
668375	423801	698288	196991	3.92	0.52181	0.465947	1.11989
668257	423683	698293	196969	3.96	0.521601	0.465708	1.12002
667823	423418	698339	196977	4	0.52165	0.465657	1.12025
668277	423704	698392	196999	4.04	0.521642	0.465729	1.12005
667672	423346	698409	196988	4.08	0.521765	0.465567	1.12071
668217	423671	698408	196993	4.12	0.521666	0.465621	1.12037
668064	423524	698334	196973	4.16	0.521424	0.46563	1.11983
668000	423494	698352	196989	4.2	0.521475	0.465742	1.11967
668104	423592	698363	196989	4.24	0.52163	0.46571	1.12007
668194	423576	698340	196971	4.28	0.521277	0.465593	1.1196
668538	423828	698360	196966	4.32	0.521441	0.465484	1.12021
668779	423980	698351	196964	4.36	0.521438	0.465489	1.12019
668236	423629	698364	196973	4.4	0.521405	0.465544	1.11999
668167	423583	698410	196994	4.44	0.521394	0.465626	1.11977
668303	423638	698358	196981	4.48	0.521243	0.465643	1.1194
668032	423467	698385	196967	4.52	0.521247	0.465422	1.11995
668292	423644	698408	196976	4.56	0.521306	0.465447	1.12001
668477	423725	698402	196971	4.6	0.521131	0.465414	1.11972
668343	423627	698410	196950	4.64	0.521068	0.465176	1.12015
668899	423988	698415	196966	4.67	0.521109	0.465325	1.11988
668800	423922	698390	196950	4.71	0.521093	0.465233	1.12007
668902	423954	698450	196982	4.75	0.520936	0.465388	1.11936
668632	423778	698469	196987	4.79	0.520912	0.465384	1.11932
669103	424066	698534	196981	4.84	0.520861	0.465135	1.11981
669119	424091	698476	196974	4.87	0.520933	0.465231	1.11973
669064	424044	698420	196959	4.91	0.520875	0.465239	1.11959
668967	423988	698485	196960	4.95	0.520901	0.465062	1.12007
668668	423825	698519	196973	4.99	0.521029	0.465096	1.12026
668951	423974	698614	196971	5.03	0.520882	0.464802	1.12065
668739	423881	698634	196978	5.07	0.521082	0.464816	1.12105
668694	423807	698642	196971	5.11	0.520863	0.464721	1.12081
668755	423888	698696	196975	5.15	0.521067	0.464606	1.12152
668742	423852	698680	196954	5.19	0.520933	0.464438	1.12164
668538	423716	698745	196989	5.23	0.520901	0.464608	1.12116
668934	423932	698759	196991	5.27	0.520732	0.464588	1.12085
669378	424265	698760	196979	5.31	0.520981	0.464463	1.12169
668578	423713	698822	196978	5.35	0.520764	0.464274	1.12167
668567	423718	698828	196969	5.39	0.520821	0.464164	1.12206
668749	423847	698859	196985	5.43	0.520887	0.464238	1.12203
668571	423724	698837	196969	5.47	0.520838	0.464138	1.12216
668469	423636	698852	196964	5.5	0.520725	0.464044	1.12215
668470	423687	698879	196965	5.55	0.520969	0.463976	1.12284
668653	423760	698891	196971	5.59	0.520761	0.464003	1.12232
668350	423564	698912	196976	5.63	0.520742	0.463993	1.1223
668647	423752	698973	196998	5.67	0.520741	0.464043	1.12218
668380	423558	698998	196956	5.7	0.520621	0.463541	1.12314
668670	423747	698970	196969	5.75	0.520646	0.463755	1.12268
668706	423753	698977	196972	5.78	0.520565	0.463765	1.12248
668580	423674	698965	196974	5.83	0.520569	0.46382	1.12235
668345	423513	698967	196981	5.86	0.520511	0.463886	1.12207
668491	423604	698923	196963	5.9	0.520503	0.463829	1.12219
668964	423910	698918	196943	5.94	0.520534	0.463638	1.12271
668278	423465	698879	196961	5.98	0.520484	0.463935	1.12189
668434	423541	698921	196966	6.02	0.520374	0.463865	1.12182
668768	423795	698910	196958	6.06	0.520578	0.463815	1.12238
668564	423594	698871	196957	6.1	0.520232	0.463917	1.12139
668287	423428	698886	196950	6.14	0.520278	0.463802	1.12177
668735	423719	698891	196952	6.18	0.520312	0.463808	1.12183
668545	423589	698877	196959	6.22	0.520266	0.46392	1.12146
668244	423400	698914	196965	6.26	0.520274	0.463875	1.12158
668364	423462	698877	196944	6.3	0.520206	0.463767	1.1217
668257	423402	698867	196958	6.34	0.520244	0.463939	1.12136
668679	423662	698867	196962	6.38	0.520208	0.46398	1.12119
668740	423712	698893	196944	6.42	0.520263	0.463721	1.12193
668883	423762	698864	196956	6.46	0.520067	0.463927	1.12101
668466	423513	698872	196960	6.5	0.52014	0.463945	1.12112
668880	423760	698897	196947	6.54	0.520067	0.46374	1.12146
668521	423540	698887	196958	6.58	0.520103	0.463881	1.1212
668355	423398	698878	196956	6.62	0.519925	0.463887	1.1208
668762	423673	698879	196950	6.66	0.520007	0.463823	1.12113
668602	423577	698938	196963	6.7	0.520033	0.463785	1.12128	2	0.474
668701	423624	698884	196926	6.73	0.519957	0.463563	1.12166
668712	423646	698923	196951	6.78	0.52003	0.463706	1.12146
668515	423535	698949	196958	6.82	0.520097	0.463703	1.12162
668730	423652	698972	196937	6.85	0.520004	0.463421	1.1221
668881	423761	698941	196937	6.9	0.520068	0.463511	1.12202
668811	423700	698984	196945	6.93	0.519988	0.463469	1.12195
668721	423661	699003	196934	6.97	0.520075	0.463301	1.12254
669063	423901	699043	196957	7.01	0.520188	0.463421	1.12249
668575	423596	699044	196931	7.05	0.520208	0.463152	1.12319
668772	423716	699071	196934	7.09	0.520185	0.463105	1.12325
668695	423670	699116	196935	7.13	0.520198	0.462986	1.12357
668586	423578	699081	196930	7.17	0.520087	0.463035	1.12321
669495	424129	699072	196925	7.21	0.519967	0.46301	1.12301
668778	423688	699081	196926	7.25	0.520031	0.462994	1.12319
669300	424024	699043	196905	7.29	0.520057	0.462889	1.1235
668758	423658	699062	196899	7.33	0.519947	0.462773	1.12355
668650	423627	699038	196921	7.37	0.520128	0.463067	1.12322
669082	423910	699111	196930	7.41	0.520173	0.462949	1.12361
668873	423725	699095	196915	7.45	0.519919	0.462841	1.12332
668660	423617	699152	196921	7.49	0.520049	0.462739	1.12385
668810	423656	699166	196935	7.53	0.519778	0.462841	1.12302
668766	423671	699180	196946	7.57	0.519986	0.462914	1.12329
668932	423725	699185	196939	7.61	0.519739	0.462828	1.12296
668470	423470	699210	196946	7.65	0.51992	0.462827	1.12336
668845	423717	699118	196929	7.69	0.519966	0.462918	1.12323
668603	423533	699135	196918	7.73	0.519818	0.462757	1.12331
668884	423723	699214	196950	7.76	0.519876	0.462857	1.12319
668532	423462	699185	196940	7.81	0.519692	0.462838	1.12284
668775	423622	699241	196947	7.84	0.519721	0.462748	1.12312
668908	423701	699222	196959	7.88	0.519696	0.462926	1.12263
668618	423543	699205	196953	7.93	0.51982	0.462913	1.12293
669183	423869	699210	196946	7.96	0.519666	0.462827	1.12281
668790	423626	699205	196942	8	0.519695	0.462801	1.12293
668494	423444	699184	196935	8.04	0.519721	0.46279	1.12302
668895	423699	699234	196955	8.08	0.519726	0.46285	1.12288
668555	423461	699240	196955	8.12	0.519617	0.462833	1.12269
668423	423419	699184	196922	8.16	0.519818	0.462657	1.12355
668834	423684	699242	196941	8.2	0.51984	0.462684	1.12353
668870	423690	699235	196910	8.25	0.519759	0.462387	1.12408
669062	423774	699250	196939	8.28	0.519578	0.46264	1.12307
668701	423586	699303	196929	8.32	0.519774	0.462385	1.12411
668386	423386	699385	196941	8.36	0.519772	0.462272	1.12439
668784	423633	699380	196940	8.4	0.519747	0.462276	1.12432
668844	423667	699437	196944	8.44	0.519728	0.462153	1.12458
668684	423570	699469	196953	8.48	0.519749	0.462152	1.12463
669072	423815	699494	196942	8.52	0.519745	0.461968	1.12507
668751	423627	699535	196931	8.56	0.519819	0.461737	1.12579
668188	423246	699577	196944	8.6	0.519701	0.461749	1.12551
668606	423485	699606	196961	8.64	0.519577	0.46184	1.12502
668812	423635	699628	196947	8.68	0.519671	0.461633	1.12572
668651	423532	699578	196921	8.72	0.519666	0.461511	1.12601
668795	423630	699672	196923	8.76	0.519699	0.46126	1.12669
668660	423497	699697	196948	8.8	0.519469	0.461444	1.12575
668666	423523	699715	196942	8.84	0.519577	0.461331	1.12626
668293	423266	699686	196940	8.88	0.519476	0.461394	1.12588
668589	423427	699785	196941	8.92	0.519348	0.461119	1.12628
668506	423382	699781	196927	8.95	0.519385	0.460987	1.12668
668457	423351	699754	196925	9	0.519385	0.461045	1.12654
668529	423407	699856	196923	9.04	0.519435	0.46073	1.12742
668860	423624	699830	196950	9.07	0.519471	0.461082	1.12664
668667	423498	699862	196940	9.12	0.519453	0.460887	1.12707
668980	423686	699892	196936	9.15	0.519403	0.46076	1.12728
668696	423515	699869	196942	9.2	0.519446	0.460887	1.12706
668750	423559	699877	196917	9.23	0.519494	0.460609	1.12784
668653	423477	699898	196913	9.27	0.519394	0.460507	1.12787
669405	423949	699907	196930	9.31	0.519374	0.460655	1.12747
668575	423398	699939	196930	9.35	0.519251	0.460563	1.12743
668618	423442	700009	196937	9.39	0.519332	0.460433	1.12792
668751	423490	700082	196948	9.43	0.519157	0.460336	1.12778
668695	423503	700070	196953	9.47	0.519391	0.460421	1.12808
669259	423838	700082	196932	9.51	0.519284	0.460172	1.12846
669188	423769	700093	196942	9.55	0.519168	0.460242	1.12803
668648	423435	700084	196942	9.59	0.519207	0.460268	1.12805
668874	423569	700076	196942	9.63	0.519162	0.460291	1.1279
668901	423592	700093	196946	9.67	0.519191	0.460283	1.12798
668876	423573	700143	196955	9.71	0.519176	0.460232	1.12807
668696	423463	700145	196952	9.75	0.519195	0.460195	1.12821
668783	423489	700171	196961	9.79	0.519054	0.460212	1.12786
669156	423741	700114	196939	9.83	0.519131	0.460151	1.12817
669307	423809	700152	196942	9.87	0.518997	0.460073	1.12808
669176	423721	700158	196961	9.9	0.518973	0.46025	1.12759
668825	423533	700174	196937	9.95	0.519138	0.459958	1.12867
669008	423639	700190	196945	9.99	0.519091	0.459994	1.12847
669164	423731	700178	196941	10.03	0.519058	0.459988	1.12842
669170	423744	700176	196919	10.07	0.519102	0.459768	1.12905	3	0.48
668846	423556	700199	196933	10.1	0.519185	0.459845	1.12904
669323	423859	700148	196935	10.14	0.51919	0.460013	1.12864
668983	423614	700221	196930	10.18	0.519046	0.459751	1.12897
668849	423552	700238	196929	10.22	0.519157	0.459692	1.12936
668645	423437	700227	196930	10.26	0.519225	0.459734	1.1294
668907	423564	700254	196922	10.3	0.519037	0.459574	1.12939
669100	423709	700275	196931	10.34	0.519147	0.459606	1.12955
669296	423815	700301	196933	10.38	0.51906	0.459552	1.12949
669046	423637	700315	196926	10.42	0.518965	0.45944	1.12956
669149	423713	700298	196921	10.46	0.519017	0.459437	1.12968
669458	423929	700363	196922	10.5	0.519115	0.459261	1.13033
668962	423574	700404	196919	10.54	0.518917	0.459112	1.13026
669202	423657	701056	196944	10.58	0.518584	0.457492	1.13354
673325	424028	705093	196940	10.62	0.507808	0.445878	1.13889
666376	423646	690012	196930	10.66	0.52719	0.489354	1.07732
552137	423476	394683	196911	10.7	0.911156	1.61513	0.564138
91454	423531	388724	196895	10.74	4.59024	1.64563	2.78935
458907	423730	750182	196878	10.78	1.29081	0.320304	4.02995
483236	423824	750777	196891	10.82	1.18556	0.318839	3.71838
483915	423716	746304	196909	10.86	1.18217	0.331068	3.57078
485099	423517	752033	196903	10.9	1.17621	0.315592	3.72699
486361	423538	752754	196891	10.94	1.17099	0.313538	3.73477
487178	423858	752236	196915	10.98	1.16911	0.315171	3.70943
487165	423685	752287	196901	11.02	1.16833	0.314891	3.71025
487573	423633	752677	196916	11.05	1.16636	0.314	3.71452
487791	423518	753030	196907	11.1	1.16489	0.312963	3.72214
488133	423679	753232	196899	11.13	1.16423	0.31234	3.72745
488474	423720	754268	196895	11.18	1.163	0.309529	3.75733
488490	423498	753706	196874	11.21	1.16186	0.310817	3.7381
488310	423496	752842	196909	11.25	1.16261	0.313487	3.70864
488419	423416	752559	196899	11.29	1.16176	0.314142	3.69821
488869	423731	752085	196898	11.33	1.1614	0.315402	3.68229
488389	423679	752265	196896	11.37	1.16316	0.314899	3.69376
487877	423476	752254	196893	11.41	1.16433	0.314898	3.69747
488085	423703	752783	196897	11.45	1.16455	0.313522	3.71442
487993	423654	751278	196920	11.49	1.1647	0.317791	3.66499
488139	423743	751014	196888	11.53	1.16452	0.318172	3.66003
487714	423406	751218	196899	11.57	1.16467	0.317737	3.66552
488014	423846	751430	196899	11.61	1.16554	0.317168	3.67483
487637	423484	751665	196927	11.65	1.16537	0.316825	3.67829
487617	423464	751780	196909	11.69	1.16536	0.316332	3.68398
487790	423645	751806	196893	11.73	1.16551	0.316099	3.68717
487450	423434	751766	196936	11.77	1.16592	0.316646	3.68208
487912	423639	751967	196944	11.81	1.16497	0.316189	3.6844
488029	423749	752133	196944	11.85	1.16501	0.315744	3.68972
487832	423463	752162	196946	11.89	1.16445	0.315687	3.68863
488309	423635	751981	196929	11.93	1.16328	0.315998	3.6813
488430	423536	752208	196934	11.97	1.1623	0.315441	3.68468
488426	423562	752234	196940	12.01	1.16244	0.315432	3.68523
488541	423488	752344	196926	12.05	1.1616	0.314994	3.68769
489143	423683	752336	196930	12.08	1.16002	0.315057	3.68195
489462	423721	752510	196917	12.13	1.15887	0.314458	3.68531
489547	423571	752552	196919	12.16	1.15779	0.314366	3.68295
489632	423454	752535	196910	12.21	1.15687	0.314319	3.68057
489963	423489	752637	196909	12.24	1.15566	0.314036	3.68003
489999	423288	752706	196893	12.29	1.15454	0.313687	3.68054
490165	423273	752806	196912	12.32	1.15377	0.313614	3.67896
490729	423512	753067	196918	12.37	1.15257	0.312977	3.68262
491070	423634	753221	196903	12.4	1.15174	0.312411	3.68663
491140	423404	753035	196919	12.44	1.15034	0.313072	3.67436
491952	423625	753370	196932	12.48	1.14803	0.312309	3.67593
492150	423620	753460	196916	12.52	1.14718	0.311904	3.67799
492619	423513	753325	196898	12.56	1.14471	0.312081	3.668
493075	423539	753466	196921	12.6	1.14295	0.31194	3.664
493582	423538	753819	196917	12.64	1.14084	0.310955	3.66883
494169	423576	753866	196920	12.68	1.13859	0.31086	3.66272
494815	423461	753856	196912	12.72	1.13536	0.310804	3.65298
495675	423594	754058	196916	12.76	1.13245	0.310305	3.64947
496312	423491	754084	196936	12.8	1.12933	0.310441	3.63782
497166	423582	754382	196895	12.84	1.12625	0.309225	3.64217
498151	423820	754506	196912	12.88	1.12335	0.309067	3.63464
487338	423644	746706	196916	12.92	1.1674	0.330054	3.537
499495	423688	754835	196918	12.96	1.1172	0.30825	3.62432
499464	423547	754443	196931	13	1.11664	0.30943	3.60871
500666	423429	756045	196931	13.04	1.11115	0.305155	3.64128
501191	423338	756652	196903	13.08	1.10857	0.30325	3.65563
502263	423562	756593	196912	13.12	1.10528	0.3035	3.64179
503322	423570	757250	196895	13.16	1.10101	0.301576	3.65085
504324	423572	757385	196906	13.2	1.09695	0.301329	3.64037
505053	423476	757333	196895	13.24	1.09353	0.301355	3.62871
505569	423407	757758	196908	13.28	1.09111	0.300358	3.6327
506735	423829	758016	196901	13.31	1.08843	0.2996	3.63296
507461	423597	758486	196911	13.36	1.08438	0.298453	3.63335
508049	423391	758594	196891	13.39	1.08102	0.297961	3.62805
508987	423305	758578	196897	13.43	1.07683	0.298065	3.61273	4	0.481
509600	423200	758822	196916	13.47	1.07386	0.297611	3.60826
510572	423245	759369	196903	13.51	1.07018	0.296026	3.61515
511851	423441	759634	196902	13.55	1.06601	0.295312	3.60976
513079	423605	759760	196894	13.59	1.0619	0.294896	3.60091
513588	423402	759953	196903	13.63	1.05889	0.294476	3.59583
514874	423571	760106	196898	13.67	1.05459	0.294019	3.58679
515730	423480	760539	196891	13.71	1.05075	0.2928	3.58862
516498	423251	760923	196892	13.75	1.04659	0.291792	3.58678
517742	423534	761411	196922	13.79	1.04304	0.290807	3.5867
517631	423232	761429	196920	13.83	1.04202	0.290739	3.58403
519622	423258	761526	196915	13.87	1.03429	0.290431	3.56122
520958	423608	761983	196915	13.91	1.03073	0.289222	3.56379
521849	423385	762379	196915	13.95	1.02615	0.288175	3.56087
522982	423358	762646	196909	13.99	1.02158	0.287408	3.55448
524206	423438	762832	196921	14.03	1.01719	0.287039	3.54373
525205	423390	762863	196947	14.07	1.01306	0.287223	3.52709
526204	423454	763115	196896	14.11	1.00948	0.286035	3.52922
527530	423600	763771	196916	14.15	1.00504	0.284508	3.53254
528719	423464	763714	196898	14.19	0.999774	0.284474	3.51446
529535	423335	764036	196918	14.23	0.995996	0.283829	3.50913
531357	423801	764258	196933	14.27	0.991219	0.283397	3.49763
532258	423644	764858	196915	14.31	0.986994	0.281631	3.50456
533830	423647	764938	196914	14.35	0.980974	0.28141	3.48592
535004	423561	765004	196926	14.39	0.976064	0.281359	3.4691
536536	423967	764881	196931	14.42	0.972174	0.281735	3.45067
536990	423424	764772	196924	14.47	0.967821	0.28195	3.4326
539534	424285	765654	196929	14.5	0.962306	0.279678	3.44076
540019	423664	766085	196940	14.55	0.957471	0.278656	3.43603
541057	423328	766052	196916	14.58	0.951918	0.278498	3.41805
542515	423378	766146	196899	14.62	0.946654	0.278076	3.4043
544261	423450	766940	196903	14.66	0.940427	0.276029	3.40698
545431	423524	767497	196898	14.7	0.936391	0.274515	3.41108
546741	423436	767612	196922	14.74	0.931057	0.274459	3.39234
548551	423453	767840	196910	14.78	0.924377	0.273737	3.37688
549853	423371	768041	196907	14.82	0.91913	0.273179	3.36457
550828	423534	768555	196909	14.86	0.916293	0.271851	3.37057
552419	423278	769054	196908	14.9	0.909154	0.270532	3.36061
553498	423211	769204	196907	14.94	0.904838	0.270129	3.34965
555265	423455	769496	196882	14.98	0.899495	0.269108	3.34251
556999	423458	769855	196914	15.02	0.89313	0.268496	3.32642
558582	423514	770222	196908	15.06	0.887594	0.267474	3.31844
559659	423285	770518	196908	15.1	0.882546	0.266699	3.30915
561063	423187	771219	196928	15.14	0.876946	0.265071	3.30834
562597	423302	771731	196937	15.18	0.871915	0.263825	3.3049
564369	423628	772193	196907	15.22	0.867056	0.262312	3.30544
565327	423293	772471	196903	15.26	0.861967	0.261545	3.29567
567183	423596	772104	196896	15.3	0.856724	0.262432	3.26456
569137	423550	773042	196906	15.34	0.849465	0.260087	3.26608
570298	423340	773448	196914	15.38	0.844281	0.25911	3.25838
571708	423467	773716	196896	15.42	0.839842	0.258228	3.25233
573052	423337	774052	196918	15.46	0.834409	0.257578	3.23944
574417	423338	774583	196908	15.49	0.829546	0.256093	3.23923
576044	423368	775073	196903	15.54	0.823904	0.254767	3.23394
577970	423519	775425	196924	15.57	0.817804	0.254067	3.21885
579461	423447	776175	196902	15.61	0.812184	0.251893	3.22432
580783	423221	776496	196889	15.65	0.806429	0.250927	3.2138
583061	423530	777027	196879	15.69	0.799913	0.249447	3.20675
584492	423427	777588	196898	15.73	0.7944	0.248187	3.20082
585992	423361	777759	196898	15.77	0.788836	0.247743	3.18409
587573	423205	778051	196892	15.81	0.782569	0.246925	3.16926
589388	423318	778557	196897	15.85	0.776805	0.245666	3.16204
591171	423279	779208	196900	15.89	0.770436	0.244012	3.15737
592805	423340	779535	196905	15.93	0.765083	0.243218	3.14567
594822	423579	780317	196898	15.97	0.759288	0.241125	3.14894
596257	423467	780783	196913	16.01	0.753817	0.240075	3.13992
597802	423517	780936	196884	16.05	0.748763	0.239383	3.12788
599919	423662	781310	196896	16.09	0.74223	0.238541	3.11154
601568	423584	782115	196891	16.13	0.736237	0.236414	3.11418
602867	423564	782873	196891	16.17	0.731727	0.234462	3.12088
603701	423222	783009	196892	16.21	0.727246	0.234122	3.10627
606080	423622	783203	196900	16.25	0.721131	0.233705	3.08566
607956	423542	783405	196914	16.29	0.714422	0.233328	3.06188
609585	423419	783613	196904	16.33	0.708352	0.232691	3.04418
611566	423670	784163	196902	16.37	0.702926	0.231256	3.0396
612551	423446	784902	196886	16.41	0.698551	0.229193	3.04787
614019	423287	785356	196894	16.44	0.692885	0.22811	3.03751
616480	423689	785821	196895	16.49	0.686643	0.226927	3.02583
617588	423325	786141	196902	16.52	0.68121	0.226178	3.01183
619106	423238	786771	196903	16.57	0.675766	0.224574	3.00911
620834	423253	787519	196888	16.6	0.670136	0.222505	3.01178
622337	423165	788256	196914	16.64	0.664763	0.220885	3.00954
623851	423178	788309	196896	16.69	0.659854	0.220566	2.99164
626278	423564	788582	196894	16.72	0.653775	0.219847	2.97377
627707	423225	789055	196888	16.77	0.647473	0.218577	2.96222	5	0.475
629135	423216	789280	196905	16.8	0.64278	0.218177	2.94615
631252	423449	790166	196924	16.84	0.637033	0.21611	2.94773
632990	423537	790432	196909	16.88	0.631833	0.215278	2.93496
634481	423430	790720	196912	16.92	0.626502	0.214574	2.91974
636116	423193	791220	196915	16.96	0.62009	0.213331	2.90671
637941	423487	791488	196896	17	0.615649	0.212454	2.8978
639372	423427	792071	196897	17.04	0.610775	0.21098	2.89494
641244	423613	792325	196913	17.08	0.605691	0.210497	2.87743
642959	423501	793101	196914	17.12	0.599685	0.208535	2.87571
644491	423513	794061	196905	17.16	0.594874	0.206004	2.88768
645991	423736	794429	196897	17.2	0.591194	0.204988	2.88404
647232	423422	794738	196880	17.24	0.585751	0.20403	2.8709
649310	423459	794371	196894	17.28	0.579371	0.205105	2.82476
651452	423548	794883	196883	17.32	0.573062	0.203693	2.81336
653179	423465	796045	196873	17.36	0.567244	0.200647	2.82708
652785	423333	795784	196888	17.4	0.567841	0.201461	2.81861
655267	423288	796027	196871	17.44	0.559858	0.200672	2.78992
657447	423414	796502	196886	17.48	0.553671	0.199623	2.77358
659359	423725	797019	196885	17.52	0.549232	0.198305	2.76963
660202	423350	797492	196896	17.55	0.544806	0.197222	2.7624
662363	423683	797905	196870	17.6	0.539728	0.195912	2.75495
663684	423242	798408	196871	17.63	0.533521	0.194652	2.7409
665367	423197	798660	196868	17.68	0.528121	0.193985	2.72248
667509	423417	799441	196873	17.71	0.522608	0.192066	2.72098
668769	423428	799581	196881	17.76	0.518802	0.191795	2.70498
670276	423408	800258	196894	17.79	0.5141	0.190222	2.70263
671781	423279	800673	196893	17.84	0.508888	0.189167	2.69015
673361	423138	801129	196885	17.87	0.503399	0.187938	2.67854
675389	423345	801380	196882	17.91	0.498247	0.187276	2.6605
676917	423360	801553	196901	17.95	0.493696	0.187035	2.63959
678718	423339	802166	196902	17.99	0.488157	0.185504	2.63151
680767	423712	802743	196904	18.03	0.483792	0.184076	2.62822
682150	423718	803318	196908	18.07	0.479668	0.182673	2.62583
683374	423478	803819	196908	18.11	0.474841	0.181417	2.61741
684563	423265	804067	196895	18.15	0.470254	0.180662	2.60296
686842	423598	804379	196909	18.19	0.465063	0.180023	2.58335
688615	423635	804749	196914	18.23	0.459967	0.179147	2.56753
689335	423082	805238	196921	18.27	0.455156	0.177995	2.55713
691190	423349	805406	196913	18.31	0.450948	0.177492	2.54066
692985	423449	805999	196900	18.35	0.446125	0.175876	2.53659
694768	423606	806498	196920	18.39	0.441625	0.174833	2.52599
695853	423439	807083	196926	18.43	0.437626	0.173433	2.52332
697135	423298	807565	196915	18.47	0.433178	0.172117	2.51677
699109	423574	807502	196913	18.51	0.428726	0.172254	2.48893
700498	423293	808064	196895	18.55	0.423307	0.170667	2.48031
702586	423610	808676	196921	18.59	0.418749	0.169407	2.47185
703798	423552	809029	196901	18.62	0.414942	0.168323	2.46516
705243	423506	809187	196925	18.67	0.410523	0.168175	2.44105
706893	423580	809234	196893	18.7	0.406099	0.16773	2.42115
708294	423373	809727	196889	18.75	0.401048	0.166462	2.40925
709888	423540	810075	196897	18.79	0.397255	0.165678	2.39776
710838	423313	810980	196914	18.82	0.393422	0.163601	2.40477
712606	423571	811624	196912	18.87	0.389586	0.161981	2.40514
713887	423666	811213	196904	18.9	0.38637	0.16292	2.37154
715305	423389	811478	196876	18.94	0.380972	0.161975	2.35204
716846	423277	812058	196871	18.98	0.376027	0.160483	2.34309
718118	423418	813061	196904	19.02	0.373081	0.158333	2.3563
718374	423528	813393	196914	19.06	0.372883	0.157613	2.36582
720483	423343	813558	196898	19.1	0.365991	0.15704	2.33056
722586	423504	813609	196914	19.14	0.360805	0.157077	2.29699
723944	423349	813573	196911	19.18	0.356215	0.157136	2.26692
725042	423255	814240	196901	19.22	0.352659	0.155382	2.26963
726459	423429	814608	196896	19.26	0.349505	0.15442	2.26335
727703	423544	814905	196889	19.3	0.34656	0.153613	2.25605
728901	423451	815235	196888	19.34	0.342745	0.152787	2.24329
730584	423620	815748	196887	19.38	0.338843	0.151509	2.23645
730772	423018	816330	196883	19.42	0.335407	0.15003	2.23559
732562	423429	816265	196887	19.46	0.332388	0.150232	2.2125
733895	423306	816698	196877	19.5	0.328074	0.149061	2.20094
735427	423387	817182	196899	19.54	0.324198	0.148092	2.18917
736596	423411	817374	196900	19.58	0.321064	0.147628	2.17482
737389	423213	817617	196892	19.62	0.317906	0.146947	2.1634
739070	423449	817764	196877	19.66	0.314387	0.146431	2.14699
739897	423213	818309	196892	19.7	0.310958	0.145242	2.14097
741481	423464	818562	196882	19.74	0.307796	0.144517	2.12983
742177	423204	818647	196884	19.78	0.304619	0.144328	2.11061
744022	423482	818990	196877	19.82	0.300883	0.143412	2.09803
745074	423496	819240	196853	19.85	0.29806	0.142551	2.0909
746090	423460	819624	196858	19.9	0.295097	0.141658	2.08317
746880	423325	819725	196876	19.93	0.29228	0.141594	2.06421
747987	423328	820227	196887	19.97	0.289264	0.140472	2.05922
749138	423330	821029	196844	20.02	0.286127	0.138062	2.07245
750451	423593	821316	196863	20.05	0.283815	0.137552	2.06332
751427	423502	821533	196847	20.09	0.280716	0.136856	2.05118
752953	423543	821406	196850	20.13	0.276763	0.137198	2.01725	6	0.48
753968	423349	821586	196839	20.17	0.273069	0.136644	1.9984
755417	423583	821842	196864	20.21	0.270271	0.136272	1.98332
755489	423167	822294	196867	20.25	0.268066	0.135194	1.98282
756631	423291	822713	196884	20.29	0.265575	0.134342	1.97686
757605	423376	822566	196866	20.33	0.263353	0.134518	1.95776
758704	423292	823074	196885	20.37	0.259981	0.133468	1.9479
759445	423064	823621	196864	20.41	0.256882	0.131914	1.94735
760735	423356	823916	196885	20.45	0.254821	0.131407	1.93918
761435	423294	823786	196876	20.49	0.252639	0.131633	1.91927
763151	423520	823897	196879	20.53	0.249125	0.131392	1.89605
764103	423430	824432	196876	20.57	0.24614	0.130053	1.89261
764635	423310	824518	196875	20.61	0.244136	0.129832	1.88039
765494	423338	824790	196875	20.65	0.241974	0.129167	1.87333
766499	423335	825029	196877	20.69	0.239275	0.128604	1.86055
768088	423651	825251	196891	20.73	0.236564	0.128205	1.8452
768770	423508	825488	196887	20.77	0.234057	0.127585	1.83452
769461	423356	825376	196896	20.81	0.231485	0.127951	1.80917
770372	423418	825639	196896	20.85	0.229363	0.127309	1.80163
771528	423586	826170	196884	20.89	0.227107	0.12589	1.80401
772042	423476	826955	196900	20.93	0.225213	0.12414	1.81419
772136	423090	827288	196910	20.97	0.223098	0.12343	1.80748
773149	423205	827069	196880	21.01	0.220971	0.123657	1.78697
774550	423302	827431	196883	21.04	0.217736	0.122806	1.77301
775361	423172	827717	196890	21.08	0.214966	0.122181	1.75941
776333	423304	827683	196885	21.12	0.213041	0.122212	1.7432
776589	423026	827659	196878	21.16	0.211022	0.122199	1.72687
778143	423414	827980	196908	21.2	0.208807	0.121725	1.71541
778707	423282	828319	196869	21.24	0.206687	0.1205	1.71524
779261	423234	828466	196867	21.28	0.205	0.120122	1.70659
780559	423468	828863	196868	21.32	0.202725	0.119167	1.70119
781105	423362	828977	196868	21.36	0.200782	0.11889	1.68881
782451	423629	829407	196866	21.4	0.19855	0.117824	1.68514
783098	423528	829670	196863	21.44	0.19637	0.117154	1.67617
783678	423464	829833	196878	21.48	0.194546	0.116912	1.66405
784318	423344	830166	196870	21.52	0.192296	0.116021	1.65742
785171	423433	830018	196887	21.56	0.190502	0.116555	1.63445
785560	423217	829870	196873	21.6	0.188445	0.116771	1.6138
786692	423327	830173	196866	21.64	0.18603	0.115963	1.60422
786933	423148	830765	196884	21.68	0.184538	0.114711	1.60873
787892	423323	831131	196868	21.72	0.182892	0.113659	1.60913
787840	422986	830891	196882	21.76	0.181398	0.114384	1.58586
788984	423142	831023	196867	21.8	0.179183	0.113911	1.57301
790890	423778	831244	196857	21.84	0.177319	0.113272	1.56542
791950	423962	832084	196868	21.88	0.175467	0.111349	1.57583
792188	423820	832355	196866	21.92	0.174167	0.110672	1.57371
792729	423815	832304	196835	21.96	0.172746	0.110478	1.56361
793102	423557	832207	196817	22	0.170537	0.110529	1.54292
793884	423547	832280	196832	22.03	0.168473	0.110506	1.52456
795167	423815	832782	196833	22.08	0.166463	0.109301	1.52298
795150	423565	832902	196832	22.11	0.165299	0.109	1.5165
795975	423672	833027	196830	22.16	0.163694	0.108677	1.50624
796740	423729	833113	196841	22.19	0.162004	0.108582	1.492
797121	423539	833126	196831	22.23	0.160108	0.108448	1.47636
797850	423584	833619	196839	22.27	0.158455	0.107337	1.47623
798301	423578	833925	196844	22.31	0.15727	0.106649	1.47465
799129	423685	834332	196829	22.35	0.155665	0.105512	1.47534
799042	423362	834277	196820	22.39	0.154328	0.105552	1.46209
800096	423518	834319	196822	22.43	0.152384	0.105471	1.44479
801057	423683	834572	196815	22.47	0.150725	0.104789	1.43837
801617	423701	834757	196838	22.51	0.149382	0.104577	1.42844
801848	423549	835222	196821	22.55	0.148059	0.103281	1.43355
802267	423518	835155	196831	22.59	0.14684	0.103545	1.41813
802750	423478	835152	196832	22.63	0.145415	0.103562	1.40413
803933	423738	835391	196829	22.67	0.143658	0.102955	1.39535
804312	423677	835589	196823	22.71	0.142399	0.102416	1.3904
804910	423735	835820	196828	22.75	0.141158	0.10191	1.38513
805491	423790	835648	196835	22.79	0.139947	0.102396	1.36672
805455	423508	835937	196843	22.83	0.138677	0.101781	1.3625
805999	423504	836605	196862	22.87	0.137276	0.100366	1.36776
806503	423540	836734	196848	22.91	0.136171	0.099912	1.36291
806870	423534	836861	196846	22.95	0.135211	0.099585	1.35774
807237	423453	836702	196841	22.99	0.133889	0.099917	1.34
807809	423446	836993	196832	23.03	0.132406	0.099124	1.33576
808104	423350	837228	196856	23.07	0.131195	0.098804	1.32783
808961	423652	837416	196855	23.11	0.130486	0.098341	1.32686
808995	423444	837704	196845	23.15	0.129395	0.097546	1.3265
809392	423410	837557	196849	23.18	0.128227	0.09794	1.30923
809841	423422	837737	196841	23.22	0.12715	0.097425	1.3051
810601	423561	838142	196846	23.26	0.125902	0.096502	1.30465
810868	423520	838299	196831	23.3	0.12503	0.095971	1.30279
811454	423637	838030	196831	23.34	0.124117	0.096618	1.28462
811914	423627	837937	196818	23.38	0.122909	0.096709	1.27092
812548	423761	838308	196845	23.42	0.121959	0.096093	1.26918
813176	423904	838273	196814	23.46	0.121069	0.09586	1.26298	7	0.475
812807	423538	838597	196804	23.5	0.12023	0.094978	1.26587
813066	423543	838599	196834	23.54	0.119602	0.095281	1.25526
813751	423710	838633	196839	23.58	0.118686	0.09525	1.24604
814190	423722	838988	196835	23.62	0.11764	0.094356	1.24677
813935	423413	838811	196831	23.66	0.116789	0.094741	1.23272
814150	423413	838923	196815	23.7	0.116248	0.094308	1.23265
814487	423334	839074	196793	23.74	0.11502	0.09372	1.22727
815339	423688	839200	196811	23.78	0.114591	0.093601	1.22424
815417	423552	839799	196818	23.82	0.113738	0.092235	1.23314
815615	423561	839568	196818	23.86	0.113285	0.092789	1.22088
816210	423617	839728	196821	23.9	0.112063	0.092436	1.21233
816448	423565	839747	196810	23.94	0.111215	0.092278	1.20523
816738	423539	839710	196813	23.98	0.110363	0.092397	1.19444
816527	423326	839682	196835	24.02	0.109863	0.09269	1.18527
817445	423646	839855	196823	24.06	0.10911	0.092152	1.18402
817873	423742	840248	196831	24.1	0.108502	0.091291	1.18854
817259	423313	840512	196833	24.14	0.107966	0.090678	1.19066
817946	423575	840699	196821	24.17	0.107513	0.090107	1.19318
818409	423616	840432	196823	24.22	0.106553	0.090767	1.17392
818607	423574	840546	196837	24.25	0.105855	0.090637	1.1679
818482	423322	840943	196840	24.3	0.10495	0.089716	1.1698
819105	423554	840892	196836	24.33	0.104514	0.089798	1.16389
819550	423706	840932	196831	24.38	0.104137	0.08965	1.16159
820175	423883	840930	196859	24.41	0.103432	0.089942	1.14999
819745	423523	840920	196850	24.46	0.102767	0.089874	1.14346
820086	423576	840839	196850	24.49	0.102172	0.090068	1.13438
819726	423261	841246	196850	24.53	0.101548	0.089093	1.1398
820322	423540	841658	196838	24.57	0.101409	0.087983	1.1526
821067	423836	841343	196855	24.61	0.100981	0.088911	1.13575
821173	423735	841379	196823	24.65	0.100229	0.088497	1.13257
821245	423636	841555	196847	24.69	0.099572	0.088322	1.12738
822007	423975	842168	196838	24.73	0.099311	0.086762	1.14464
821254	423524	842388	196829	24.77	0.099008	0.086143	1.14935
821882	423762	842110	196846	24.81	0.098594	0.086983	1.13349
822179	423783	842016	196824	24.85	0.097956	0.086982	1.12616
822044	423600	841849	196830	24.89	0.097408	0.087443	1.11396
822134	423585	842222	196845	24.93	0.097112	0.086704	1.12003
822982	424032	842366	196847	24.97	0.09716	0.08638	1.1248
822345	423644	842221	196833	25.01	0.096872	0.086584	1.11882
822753	423688	842410	196834	25.05	0.096069	0.086142	1.11525
822608	423611	842514	196842	25.11	0.096058	0.085975	1.11728
822665	423544	842843	196828	25.15	0.095593	0.085045	1.12403
822519	423482	842786	196830	25.19	0.095656	0.085201	1.12271
823522	423915	843145	196835	25.23	0.095254	0.084394	1.12868
823531	423864	842954	196831	25.27	0.094985	0.08481	1.11998
823228	423695	842892	196846	25.31	0.094922	0.085112	1.11527
822876	423439	843022	196842	25.34	0.094561	0.08476	1.11563
823409	423715	843169	196837	25.39	0.094569	0.084357	1.12105
823035	423475	843410	196835	25.42	0.094339	0.083761	1.12629
823071	423433	843068	196829	25.47	0.094047	0.084517	1.11276
823202	423509	842570	196833	25.5	0.094088	0.085749	1.09726
823885	423788	842954	196826	25.55	0.093739	0.084759	1.10595
823840	423808	843219	196831	25.58	0.093947	0.084176	1.11608
823316	423572	843075	196833	25.62	0.094109	0.084541	1.11318
822882	423381	842807	196809	25.66	0.094265	0.084936	1.10984
823129	423483	843254	196822	25.7	0.094144	0.084	1.12076
823387	423748	843538	196822	25.74	0.094783	0.083322	1.13755
823155	423552	843417	196822	25.78	0.094413	0.083611	1.12919
823226	423575	843478	196817	25.82	0.094347	0.083414	1.13108
823918	423876	843156	196835	25.86	0.094082	0.084368	1.11514
823592	423692	842821	196826	25.9	0.094003	0.085077	1.10492
823184	423536	843000	196831	25.94	0.094263	0.0847	1.11291
823403	423711	843215	196835	25.98	0.094564	0.084227	1.12274
823032	423671	842898	196840	26.02	0.095293	0.085036	1.12063
823487	423845	843187	196835	26.06	0.095003	0.084294	1.12704
823278	423646	842780	196845	26.1	0.094561	0.085369	1.10767
823449	423803	842612	196849	26.14	0.094894	0.085812	1.10584
822454	423351	843414	196858	26.18	0.095185	0.083987	1.13333
822718	423493	842727	196838	26.22	0.095214	0.085424	1.11461
822541	423492	842475	196867	26.26	0.09565	0.086324	1.10803
822196	423329	842863	196859	26.3	0.09572	0.085314	1.12198
822675	423680	842530	196839	26.33	0.096225	0.085906	1.12012
821865	423355	842055	196859	26.38	0.09667	0.087247	1.108
821992	423385	841886	196841	26.41	0.096499	0.087468	1.10325
822040	423571	841978	196837	26.46	0.097278	0.087206	1.11549
822323	423675	841985	196842	26.49	0.097076	0.087241	1.11274
821567	423383	841598	196836	26.54	0.097547	0.088106	1.10716
821914	423555	841697	196836	26.57	0.097514	0.087869	1.10977
821521	423400	841656	196829	26.61	0.097744	0.087895	1.11205
821215	423366	842070	196836	26.65	0.098342	0.086976	1.13068
821780	423712	841995	196842	26.69	0.098606	0.087217	1.13059
821530	423599	841595	196832	26.73	0.098683	0.088072	1.12048
821493	423594	841863	196870	26.77	0.098751	0.08782	1.12448
821154	423478	841849	196835	26.81	0.099035	0.087495	1.1319	8	0.477
821887	423941	841280	196838	26.85	0.099445	0.088888	1.11877
821390	423722	841524	196857	26.89	0.099626	0.088498	1.12574
820778	423478	841483	196832	26.93	0.099972	0.08834	1.13167
820617	423480	841431	196841	26.97	0.100383	0.088557	1.13354
820954	423638	841694	196859	27.01	0.100307	0.088112	1.1384
820777	423623	841466	196850	27.05	0.100675	0.088565	1.13673
820947	423715	841242	196832	27.09	0.100696	0.088918	1.13246
820335	423444	840950	196843	27.13	0.100913	0.08973	1.12462
807936	423679	817471	196836	27.17	0.13321	0.146734	0.907834
820424	423569	840819	196853	27.21	0.101295	0.090147	1.12367
820083	423640	841263	196848	27.25	0.102488	0.089031	1.15115
821126	423608	844604	196850	27.29	0.099733	0.081063	1.23032
820796	423744	844224	196854	27.33	0.101212	0.082011	1.23413
819918	423481	843210	196837	27.37	0.102132	0.084259	1.21212
820897	423813	843335	196838	27.41	0.101294	0.083971	1.2063
820423	423647	842648	196827	27.44	0.101674	0.085501	1.18916
820153	423458	842792	196823	27.49	0.101434	0.085115	1.19173
820620	423750	843307	196824	27.52	0.10168	0.083894	1.212
819344	423333	844804	196845	27.57	0.10285	0.080534	1.27709
819216	423437	845436	196851	27.6	0.103672	0.079089	1.31083
819363	423441	845931	196847	27.65	0.103324	0.077868	1.32692
819346	423364	846460	196833	27.68	0.102994	0.076464	1.34696
819466	423495	847015	196860	27.73	0.103328	0.07542	1.37004
818929	423354	847049	196855	27.76	0.103988	0.075288	1.38121
819445	423456	846463	196844	27.8	0.103192	0.07657	1.34768
819437	423483	846048	196851	27.84	0.103342	0.07763	1.33122
819641	423379	846157	196847	27.88	0.10233	0.077329	1.3233
819871	423479	845869	196849	27.92	0.10224	0.078036	1.31016
820007	423540	845626	196837	27.96	0.102195	0.078492	1.30197
819571	423334	845533	196838	28	0.102288	0.078724	1.29932
820444	423714	845575	196849	28.04	0.101945	0.078737	1.29476
819741	423322	845443	196863	28.08	0.101805	0.079195	1.2855
820579	423727	845308	196861	28.12	0.101671	0.079496	1.27895
820265	423513	845269	196836	28.16	0.101421	0.079333	1.27842
820319	423509	845327	196853	28.2	0.101267	0.079369	1.2759
820456	423537	845475	196852	28.24	0.10106	0.079006	1.27915
820593	423572	845660	196848	28.28	0.100888	0.078524	1.2848
820590	423545	845517	196843	28.32	0.100765	0.078814	1.27852
821230	423800	845754	196838	28.36	0.100401	0.078197	1.28394
820808	423552	845710	196842	28.4	0.100255	0.078343	1.27969
821335	423728	845808	196863	28.44	0.099792	0.078325	1.27408
821107	423595	845984	196829	28.48	0.099718	0.077557	1.28573
821128	423512	845994	196842	28.52	0.099264	0.077667	1.27808
821411	423592	846350	196848	28.56	0.098946	0.07688	1.28702
821732	423714	846424	196814	28.6	0.098736	0.076356	1.2931
821423	423530	846348	196815	28.64	0.098616	0.076547	1.28832
822062	423811	846465	196812	28.67	0.098382	0.076237	1.29047
821748	423524	846282	196822	28.72	0.097778	0.076776	1.27355
822429	423786	846575	196832	28.75	0.097348	0.07618	1.27787
822334	423660	846456	196804	28.79	0.096976	0.076177	1.27304
822408	423631	846812	196825	28.83	0.096652	0.075544	1.27941
822478	423633	846816	196818	28.87	0.096488	0.075463	1.2786
822473	423542	846854	196830	28.91	0.096061	0.075496	1.2724
822632	423597	847000	196820	28.95	0.095931	0.075046	1.27829
822805	423533	847152	196843	28.99	0.095191	0.07492	1.27058
823146	423657	847219	196837	29.03	0.094942	0.074699	1.271
823086	423628	847229	196827	29.07	0.094952	0.074573	1.27327
823942	423957	847467	196822	29.11	0.094413	0.073955	1.27662
823690	423694	847651	196845	29.15	0.093769	0.073753	1.27139
823796	423676	847640	196832	29.19	0.093419	0.073646	1.26848
823513	423447	847694	196831	29.23	0.093016	0.073508	1.26539
823838	423535	847806	196825	29.27	0.092634	0.07318	1.26584
824589	423835	848009	196828	29.31	0.092218	0.072728	1.26799
824131	423552	847985	196834	29.35	0.091988	0.072847	1.26277
824652	423745	847961	196823	29.39	0.091627	0.072791	1.25877
825576	424104	848505	196820	29.43	0.091069	0.071468	1.27427
824769	423655	848431	196824	29.47	0.090902	0.071684	1.26809
825127	423712	848825	196815	29.51	0.09029	0.070656	1.27787
824835	423584	848694	196832	29.55	0.090396	0.071142	1.27065
825413	423687	848656	196827	29.59	0.08946	0.071181	1.2568
825345	423643	848992	196830	29.63	0.089416	0.070413	1.26987
825323	423528	848831	196852	29.66	0.088915	0.071021	1.25195
825584	423566	848969	196835	29.71	0.088452	0.070519	1.25429
826206	423855	848913	196829	29.74	0.088306	0.070591	1.25096
826626	423951	849405	196850	29.79	0.08773	0.069638	1.2598
826216	423694	849637	196812	29.82	0.087504	0.068698	1.27374
826628	423786	849750	196837	29.86	0.086928	0.068686	1.26558
826784	423900	850139	196834	29.91	0.087093	0.067733	1.28582
826750	423765	849977	196845	29.94	0.086525	0.06823	1.26814
827493	424045	850055	196840	29.98	0.086038	0.067994	1.26539
827310	423922	849877	196835	30.02	0.085897	0.068365	1.25646
827227	423787	849998	196825	30.06	0.085451	0.067975	1.25709
827142	423730	850580	196825	30.1	0.085386	0.066596	1.28216
827121	423633	850293	196831	30.14	0.08497	0.067337	1.26185
827585	423804	850636	196829	30.18	0.084648	0.066504	1.27282	9	0.481
827403	423639	850460	196847	30.22	0.084301	0.067105	1.25625
827544	423567	851327	196829	30.26	0.083605	0.064867	1.28886
827001	423369	851785	196855	30.3	0.083991	0.064049	1.31135
828209	423834	851393	196839	30.34	0.08325	0.064813	1.28446
828499	423915	851362	196823	30.38	0.082925	0.064723	1.28123
828733	424011	852154	196824	30.42	0.082811	0.062859	1.3174
828583	423933	852320	196838	30.46	0.082805	0.06261	1.32255
828341	423782	851598	196847	30.5	0.082673	0.06441	1.28355
828261	423743	851369	196841	30.54	0.082683	0.064891	1.27418
828546	423781	851436	196841	30.58	0.082162	0.064732	1.26927
828531	423711	851654	196830	30.62	0.081861	0.064103	1.27702
829082	424001	852051	196839	30.66	0.081901	0.063256	1.29475
828382	423593	851851	196844	30.7	0.081659	0.063781	1.28032
829011	423714	851307	196840	30.74	0.080691	0.065027	1.24087
829018	423712	851699	196857	30.78	0.080664	0.064273	1.25501
828495	423525	853416	196844	30.81	0.081052	0.060081	1.34904
828991	423601	854286	196853	30.86	0.080194	0.058119	1.37982
829807	423805	854780	196848	30.89	0.079166	0.056903	1.39125
829738	423668	855284	196843	30.93	0.078675	0.055664	1.4134
830143	423871	854831	196843	30.97	0.078657	0.056732	1.38647
829763	423699	854191	196845	31.01	0.078763	0.058262	1.35188
830010	423936	854870	196848	31.05	0.079298	0.056691	1.39878
829652	423723	854375	196862	31.09	0.079153	0.058002	1.36466
829592	423737	854519	196839	31.13	0.079368	0.057426	1.38209
830097	423923	854279	196840	31.17	0.079021	0.058003	1.36237
829991	423837	853355	196841	31.21	0.078867	0.060194	1.31021
829641	423755	853118	196842	31.25	0.079334	0.060764	1.3056
829641	423775	853753	196848	31.29	0.079431	0.059326	1.33888
830038	423934	854580	196841	31.33	0.07922	0.057303	1.38247
829816	423736	855059	196846	31.37	0.078811	0.056225	1.40171
830192	423845	855883	196854	31.41	0.07841	0.054365	1.44229
829901	423699	855818	196865	31.45	0.078423	0.054631	1.4355
830272	423820	855812	196838	31.49	0.078093	0.054369	1.43635
829959	423539	855332	196864	31.53	0.077507	0.055766	1.38987
830876	423942	855042	196850	31.57	0.077193	0.056306	1.37097
830761	423850	855528	196843	31.61	0.077033	0.055089	1.39834
830071	423509	855217	196863	31.65	0.077086	0.056026	1.37589
831137	424026	855414	196841	31.69	0.076956	0.055337	1.39068
830765	423813	856748	196853	31.73	0.076844	0.052319	1.46876
830866	423721	855849	196834	31.77	0.076151	0.05424	1.40396
830567	423529	854294	196851	31.81	0.07596	0.05808	1.30785
830783	423664	855023	196833	31.85	0.07608	0.056176	1.35431
831145	423880	856948	196850	31.88	0.076232	0.051818	1.47115
831139	423808	856716	196840	31.93	0.075899	0.052261	1.45231
831299	423764	854056	196836	31.96	0.075293	0.058488	1.28732
831571	423962	854736	196836	32	0.075579	0.056884	1.32866
831184	423903	855628	196825	32.04	0.076247	0.054669	1.3947
830681	423706	855045	196807	32.08	0.076534	0.055858	1.37015
831255	423935	856040	196825	32.12	0.076227	0.053699	1.41953
830823	423724	855066	196840	32.16	0.076272	0.056147	1.35843
830907	423711	856581	196831	32.2	0.076002	0.052487	1.44803
831116	423755	854676	196852	32.24	0.0757	0.057189	1.32367
831542	423972	855648	196855	32.28	0.075699	0.054929	1.37812
831523	423945	855203	196859	32.32	0.075615	0.056018	1.34983
821549	423609	833714	196854	32.36	0.098684	0.107261	0.920035
830386	423501	855612	196837	32.4	0.076271	0.054829	1.39106
830862	423825	857613	196839	32.44	0.076663	0.050142	1.52893
831427	423767	857472	196839	32.48	0.074992	0.050473	1.48579
831665	423669	858099	196846	32.52	0.073933	0.049071	1.50665
832211	423979	857750	196840	32.56	0.074087	0.04983	1.4868
831947	423821	857360	196820	32.6	0.073974	0.050542	1.46362
831889	423745	857334	196825	32.64	0.073749	0.050654	1.45594
831796	423699	857443	196839	32.68	0.073756	0.050541	1.45932
831646	423604	857245	196829	32.72	0.073666	0.050904	1.44715
831880	423753	856986	196847	32.76	0.07381	0.051698	1.42773
831937	423777	856439	196836	32.8	0.073786	0.052872	1.39556
832654	424087	856457	196837	32.84	0.073519	0.05284	1.39136
833181	424391	856469	196845	32.87	0.073691	0.052893	1.39319
832274	423947	856273	196843	32.92	0.073778	0.053334	1.38331
832005	423797	856180	196843	32.95	0.073715	0.053553	1.37648
831966	423768	855982	196840	33	0.073671	0.053989	1.36456
831925	423762	855992	196861	33.04	0.073743	0.05418	1.36107
832738	424200	856141	196866	33.07	0.073858	0.053881	1.37077
832347	424053	856375	196841	33.11	0.07411	0.053074	1.39636
832664	424224	856251	196824	33.15	0.074156	0.053192	1.39413
832422	424105	855796	196819	33.19	0.074176	0.054212	1.36827
832620	424112	855665	196811	33.24	0.073724	0.054438	1.35426
832777	424207	855754	196824	33.27	0.073796	0.054362	1.3575
832493	424133	855542	196823	33.31	0.074137	0.054851	1.35161
832535	424149	855568	196824	33.35	0.074111	0.0548	1.35239
833211	424495	855573	196838	33.39	0.074119	0.054932	1.34929
832339	424050	855242	196829	33.43	0.074115	0.055619	1.33254
831971	423879	855171	196850	33.47	0.074195	0.056002	1.32486
832762	424243	855144	196856	33.51	0.074006	0.056127	1.31856	10	0.475
832423	424116	855216	196871	33.55	0.074227	0.056111	1.32287
832208	424065	855238	196850	33.59	0.074509	0.055844	1.33425
832235	424037	855324	196856	33.63	0.074308	0.055703	1.33401
832040	423964	855460	196838	33.67	0.074435	0.055198	1.34852
832032	424031	855466	196861	33.71	0.074778	0.055419	1.34932
832096	424095	855241	196868	33.75	0.07493	0.056021	1.33753
832272	424233	855208	196884	33.79	0.075163	0.056263	1.33592
831472	423783	854689	196863	33.83	0.074959	0.057271	1.30884
831913	424058	854609	196870	33.87	0.075201	0.057532	1.30713
831595	423868	855100	196869	33.91	0.075066	0.056364	1.33183
831157	423860	855153	196861	33.95	0.076106	0.056157	1.35524
831359	424025	855122	196847	33.99	0.076405	0.056086	1.36227
831168	423956	854871	196852	34.03	0.076542	0.056729	1.34925
830831	423803	854562	196849	34.06	0.076633	0.057427	1.33444
830856	423881	854474	196850	34.11	0.076948	0.057645	1.33486
830409	423761	854461	196890	34.14	0.07747	0.058085	1.33373
830346	423845	854257	196878	34.19	0.078031	0.058444	1.33514
830041	423745	854054	196856	34.22	0.0783	0.058698	1.33395
830083	423856	854004	196851	34.26	0.078732	0.058764	1.33979
829871	423886	853879	196869	34.3	0.0794	0.059244	1.34022
829338	423765	853435	196871	34.34	0.08013	0.060313	1.32858
828914	423619	853179	196861	34.38	0.080471	0.060815	1.32322
828552	423499	853018	196857	34.42	0.080785	0.061154	1.32101
828751	423727	853118	196866	34.46	0.081395	0.06101	1.33413
828213	423616	853100	196858	34.5	0.082188	0.060971	1.34799
828290	423790	853054	196856	34.54	0.082838	0.061059	1.35669
828219	423889	852899	196853	34.58	0.083491	0.061395	1.35991
828109	424020	852603	196866	34.62	0.084395	0.062227	1.35624
827448	423759	852570	196871	34.66	0.084769	0.062357	1.35943
827343	423917	852409	196879	34.7	0.085792	0.062819	1.3657
826606	423717	852331	196878	34.74	0.08665	0.062993	1.37554
826255	423729	851971	196886	34.78	0.087577	0.063927	1.36995
826527	424039	851767	196887	34.82	0.0884	0.06442	1.37224
825876	423909	851642	196878	34.86	0.089384	0.064623	1.38316
825189	423765	851336	196875	34.9	0.090392	0.065317	1.3839
825369	424025	851249	196876	34.94	0.091201	0.065533	1.39167
824523	423817	851059	196867	34.98	0.092295	0.065891	1.40072
824180	423876	850775	196890	35.02	0.093431	0.066799	1.39869
823995	423940	850678	196863	35.06	0.094199	0.066753	1.41117
823466	423894	850569	196867	35.1	0.095291	0.067052	1.42116
822998	423882	850445	196871	35.13	0.096397	0.067387	1.4305
822028	423616	850329	196866	35.18	0.097525	0.06761	1.44246
821796	423723	850299	196857	35.21	0.09862	0.067589	1.4591
821381	423775	849861	196847	35.26	0.099904	0.068525	1.45791
820749	423649	849425	196853	35.29	0.100871	0.069621	1.44885
820605	423733	849229	196871	35.33	0.101635	0.070271	1.44634
819929	423701	849023	196838	35.37	0.103167	0.070422	1.46499
819797	423855	848503	196838	35.41	0.10424	0.071657	1.45472
819108	423719	848315	196820	35.45	0.105304	0.071919	1.4642
819088	423900	848262	196860	35.49	0.106228	0.072454	1.46613
817937	423607	848086	196847	35.53	0.10769	0.07274	1.48049
817475	423610	848017	196873	35.57	0.108861	0.07317	1.48778
817640	423911	847754	196866	35.61	0.109901	0.073723	1.49072
816658	423658	847468	196862	35.65	0.111138	0.074363	1.49455
816706	423802	847300	196849	35.69	0.111714	0.074629	1.49692
816355	423854	847119	196851	35.73	0.112844	0.07508	1.50298
815749	423772	846797	196866	35.77	0.113968	0.076	1.49958
815173	423681	846551	196851	35.81	0.114974	0.076432	1.50426
815435	423962	846127	196864	35.85	0.115673	0.077575	1.49111
814807	423826	845939	196832	35.89	0.116593	0.077695	1.50064
814139	423658	845907	196849	35.93	0.11746	0.077945	1.50694
813836	423713	845978	196830	35.97	0.118487	0.077582	1.52725
813526	423717	845913	196839	36.01	0.119286	0.077829	1.53267
813556	423861	845565	196814	36.05	0.119905	0.078402	1.52936
813943	424108	845420	196822	36.08	0.120124	0.07883	1.52384
813167	423808	845337	196822	36.13	0.120628	0.079028	1.5264
812718	423780	845343	196841	36.16	0.121623	0.079208	1.53549
811800	423428	845237	196849	36.21	0.122235	0.079543	1.53673
812253	423702	844863	196846	36.24	0.122417	0.080404	1.52253
811836	423490	844610	196836	36.29	0.122444	0.080905	1.51343
812433	423897	844520	196829	36.32	0.122906	0.081048	1.51645
811993	423762	844478	196824	36.37	0.123362	0.081097	1.52116
812030	423867	844391	196813	36.41	0.123776	0.081192	1.52448
811912	423783	844234	196842	36.44	0.123668	0.081864	1.51065
812289	423956	844304	196841	36.48	0.123553	0.081687	1.51252
811912	423832	844411	196845	36.52	0.123904	0.081472	1.52082
811775	423751	844531	196871	36.56	0.123858	0.081452	1.52063
811639	423675	844392	196835	36.6	0.123834	0.081415	1.52102
812202	423893	844403	196833	36.64	0.123468	0.081369	1.51739
811660	423581	844245	196846	36.68	0.123327	0.081879	1.50622
812034	423715	844157	196822	36.72	0.123032	0.081843	1.50327
811543	423352	844202	196833	36.76	0.122516	0.081848	1.49686
811651	423339	844242	196844	36.8	0.122181	0.081866	1.49246
812885	423940	844431	196848	36.84	0.121975	0.081455	1.49745
812426	423644	844409	196837	36.88	0.121702	0.081395	1.49519	11	0.48
812759	423663	844299	196836	36.92	0.120955	0.081648	1.48143
812819	423571	844465	196837	36.96	0.120359	0.081261	1.48114
813186	423666	844584	196850	37	0.119895	0.081111	1.47816
812826	423418	844695	196846	37.04	0.119603	0.080805	1.48014
813568	423645	844768	196847	37.08	0.118832	0.080641	1.4736
814021	423730	844954	196861	37.12	0.118104	0.08034	1.47004
814202	423671	845186	196853	37.16	0.117364	0.079705	1.47248
814287	423671	845267	196858	37.2	0.11715	0.079563	1.47242
814278	423548	845178	196843	37.24	0.116579	0.079622	1.46416
814483	423439	845174	196847	37.28	0.115537	0.079672	1.45015
815570	423807	845307	196844	37.31	0.114586	0.079324	1.44452
815267	423524	845396	196862	37.36	0.113979	0.079297	1.43738
815463	423548	845421	196860	37.39	0.113603	0.079216	1.43409
816082	423700	845552	196830	37.43	0.112785	0.078597	1.43498
816511	423790	845597	196850	37.48	0.112144	0.078695	1.42506
816555	423632	845541	196831	37.51	0.111271	0.078633	1.41506
817103	423718	845750	196838	37.55	0.110314	0.078207	1.41053
816799	423466	845960	196841	37.59	0.109858	0.077737	1.41319
817340	423636	846004	196850	37.63	0.109324	0.077725	1.40656
817289	423424	846005	196848	37.67	0.108428	0.077702	1.39543
818126	423648	846178	196837	37.71	0.107415	0.077177	1.39181
818617	423797	846376	196837	37.75	0.106907	0.076705	1.39374
818251	423464	846603	196844	37.79	0.106214	0.076237	1.39322
819315	423888	846736	196863	37.83	0.105603	0.076114	1.38742
819335	423752	846849	196852	37.87	0.104896	0.075733	1.38508
819685	423729	846993	196856	37.91	0.103911	0.075431	1.37757
819676	423639	847033	196862	37.95	0.103499	0.075397	1.37272
820285	423779	847159	196843	37.99	0.102656	0.074903	1.37051
820261	423616	847281	196858	38.03	0.101928	0.074766	1.36329
820224	423501	847521	196852	38.07	0.101465	0.074134	1.36867
820790	423712	847623	196830	38.11	0.101073	0.073666	1.37204
820744	423584	847635	196856	38.15	0.100569	0.073904	1.36081
821601	423860	847660	196835	38.19	0.099767	0.073629	1.35498
821797	423755	847718	196852	38.23	0.098772	0.073666	1.34081
821702	423672	847850	196843	38.27	0.098607	0.07326	1.346
821611	423507	847940	196848	38.31	0.098037	0.073097	1.34119
821798	423522	848034	196847	38.35	0.097644	0.072863	1.3401
822703	423843	848221	196837	38.38	0.096942	0.072316	1.34053
822253	423501	848380	196836	38.43	0.09641	0.071928	1.34036
822492	423581	848547	196855	38.46	0.096202	0.071726	1.34123
822776	423658	848407	196827	38.51	0.095867	0.071772	1.33572
823537	423920	848499	196817	38.54	0.095241	0.071451	1.33295
823675	423889	848578	196830	38.58	0.094748	0.071397	1.32707
823216	423603	848672	196824	38.63	0.094508	0.071112	1.329
823785	423858	848732	196861	38.66	0.094325	0.071348	1.32204
823657	423653	848672	196855	38.7	0.093653	0.071429	1.31113
823891	423626	848678	196828	38.74	0.092942	0.071139	1.30649
823982	423583	849030	196841	38.78	0.092508	0.070436	1.31336
824078	423651	849362	196858	38.82	0.092598	0.069822	1.3262
824711	423948	849444	196825	38.86	0.092461	0.069289	1.33442
824647	423859	849281	196848	38.9	0.09219	0.069912	1.31866
824343	423556	849025	196832	38.94	0.091481	0.070356	1.30027
824760	423703	849345	196830	38.98	0.091157	0.069576	1.31018
824857	423737	849635	196855	39.02	0.09108	0.069143	1.31726
824624	423700	849708	196844	39.06	0.091479	0.068858	1.32853
824547	423575	849557	196864	39.1	0.091067	0.069421	1.31181
825188	423721	849442	196836	39.14	0.090182	0.069407	1.29932
824772	423492	849363	196825	39.18	0.090108	0.069482	1.29686
824823	423515	849474	196815	39.22	0.090092	0.069116	1.3035
825313	423694	849662	196809	39.26	0.089742	0.068608	1.30803
825167	423639	849676	196817	39.3	0.089838	0.068657	1.3085
825881	423917	849669	196832	39.34	0.089411	0.068827	1.29906
825385	423615	849723	196821	39.38	0.089182	0.068587	1.30028
825802	423827	849736	196813	39.42	0.089172	0.068474	1.30228
825546	423716	849764	196786	39.46	0.08927	0.068131	1.31028
825637	423711	849792	196792	39.5	0.089021	0.068126	1.30671
825421	423552	849767	196787	39.53	0.088788	0.068134	1.30314
825534	423609	849709	196803	39.57	0.088783	0.068435	1.29733
825467	423533	849647	196809	39.61	0.088582	0.068644	1.29046
825460	423513	849650	196788	39.65	0.088503	0.068422	1.29349
825953	423741	849681	196809	39.69	0.088383	0.068563	1.28906
825395	423457	849764	196790	39.73	0.088394	0.068172	1.29663
826326	423917	849737	196784	39.77	0.088308	0.068174	1.29533
825980	423678	849792	196791	39.81	0.088011	0.068116	1.29209
825854	423604	849936	196794	39.85	0.087966	0.067805	1.29734
826553	423987	850003	196781	39.89	0.088084	0.067513	1.3047
826159	423795	850028	196805	39.93	0.088133	0.067699	1.30183
826288	423886	850019	196812	39.97	0.088253	0.067792	1.30181
825688	423530	850131	196773	40.01	0.08802	0.067127	1.31124
824990	423198	850071	196796	40.05	0.088146	0.067505	1.30576
825937	423723	850012	196808	40.09	0.088335	0.067768	1.3035
825516	423436	849988	196806	40.13	0.087992	0.067804	1.29773
825440	423391	849884	196813	40.17	0.087963	0.068123	1.29124
825425	423406	849859	196797	40.21	0.088073	0.068018	1.29484	12	0.475
825287	423348	849892	196782	40.25	0.088135	0.067786	1.30018
825834	423655	849898	196785	40.29	0.088262	0.067803	1.30175
825453	423473	849887	196810	40.33	0.088327	0.068085	1.29731
825533	423508	849835	196802	40.37	0.088298	0.068126	1.29609
825739	423657	849952	196810	40.41	0.088507	0.067931	1.3029
825039	423339	849838	196803	40.45	0.088706	0.068129	1.30202
826101	423867	849891	196788	40.48	0.088624	0.06785	1.30618
826042	423877	849824	196809	40.53	0.088819	0.068224	1.30187
826477	424108	849861	196793	40.56	0.088856	0.067972	1.30724
825710	423802	849870	196833	40.61	0.089279	0.068361	1.306
825897	423977	849741	196807	40.64	0.089661	0.0684	1.31082
825573	423815	849765	196831	40.69	0.089681	0.068589	1.30751
825876	424023	849715	196827	40.72	0.089935	0.068667	1.30972
825296	423787	849857	196842	40.77	0.090233	0.068484	1.31758
825753	424089	849800	196844	40.8	0.090558	0.068639	1.31933
825195	423843	849687	196794	40.84	0.090754	0.068395	1.3269
825238	423924	849769	196832	40.88	0.091038	0.06859	1.32728
824963	423903	849821	196821	40.92	0.091619	0.068354	1.34035
824390	423760	849748	196852	40.96	0.09235	0.068845	1.34142
824099	423734	849615	196833	41	0.092947	0.068966	1.34773
823885	423700	849493	196838	41.04	0.093314	0.069306	1.3464
823775	423770	849357	196839	41.08	0.093925	0.069639	1.34874
823522	423849	849187	196832	41.12	0.094935	0.069971	1.35678
823336	423897	848983	196835	41.16	0.095629	0.070486	1.35671
822908	423868	848973	196860	41.2	0.096553	0.070766	1.3644
823173	424288	848820	196851	41.24	0.097921	0.071037	1.37845
822064	423892	848680	196843	41.28	0.098768	0.071287	1.38549
822413	424244	848509	196839	41.32	0.099598	0.071653	1.39002
821693	424170	848308	196853	41.36	0.101033	0.072274	1.39793
820560	423842	848091	196829	41.4	0.102274	0.072543	1.40983
819850	423834	847877	196838	41.44	0.104006	0.073144	1.42194
819407	423933	847642	196848	41.48	0.10559	0.073805	1.43066
818593	423858	847409	196843	41.52	0.107262	0.074308	1.44347
817643	423797	846957	196839	41.56	0.109343	0.075343	1.45128
816643	423699	846543	196839	41.59	0.111374	0.076328	1.45915
815937	423819	846178	196843	41.64	0.113723	0.077238	1.47236
814695	423698	845822	196826	41.67	0.116256	0.077913	1.49213
813827	423764	845549	196861	41.72	0.118756	0.078922	1.50473
812751	423748	844969	196841	41.76	0.121385	0.0801	1.51543
811582	423831	844365	196841	41.8	0.124731	0.081541	1.52967
810882	424132	843829	196835	41.83	0.127949	0.08276	1.54604
808765	423734	843325	196858	41.88	0.131377	0.084199	1.56031
807390	423799	842645	196859	41.91	0.135173	0.085836	1.57479
805955	423805	841959	196879	41.96	0.138842	0.087682	1.58347
804063	423697	841178	196835	41.99	0.143129	0.089102	1.60635
803029	424082	840301	196846	42.03	0.14762	0.091317	1.61657
800453	423767	839538	196853	42.07	0.152674	0.09322	1.63779
798935	423906	838750	196866	42.11	0.157229	0.095246	1.65078
796398	423564	837884	196865	42.15	0.162085	0.097318	1.66553
794582	423674	836824	196879	42.19	0.167288	0.100012	1.67267
792390	423649	835828	196876	42.23	0.172819	0.102382	1.68798
790235	423702	834910	196848	42.27	0.178648	0.10431	1.71265
788577	424010	833926	196856	42.31	0.184432	0.106769	1.72739
786231	424011	832913	196878	42.35	0.190533	0.109444	1.74091
784361	424139	831680	196859	42.39	0.196023	0.112236	1.74653
782021	424250	830500	196874	42.43	0.202672	0.115251	1.75852
779133	424058	829285	196863	42.47	0.209316	0.11809	1.77252
776459	423962	828075	196858	42.51	0.215887	0.120982	1.78446
774113	424047	826785	196872	42.55	0.222488	0.124267	1.7904
771290	423800	825455	196871	42.59	0.228771	0.127502	1.79426
768859	423946	824266	196859	42.63	0.235936	0.130285	1.81092
766152	423857	822788	196854	42.67	0.242723	0.133851	1.81338
763608	423951	821623	196853	42.7	0.249982	0.136697	1.82873
761260	423828	820355	196865	42.75	0.255689	0.139932	1.82723
758657	423930	819066	196853	42.78	0.26319	0.142979	1.84076
756199	423935	817810	196868	42.83	0.269854	0.146226	1.84546
754124	424150	816527	196864	42.86	0.276514	0.14935	1.85145
751465	423937	815205	196851	42.91	0.282713	0.152483	1.85407
749021	423846	813977	196860	42.94	0.288939	0.155613	1.85678
746667	423830	812796	196846	42.98	0.295303	0.158396	1.86433
744804	424109	811630	196850	43.02	0.301761	0.161331	1.87044
742109	423922	810522	196848	43.06	0.308275	0.164064	1.87899
740557	424046	809394	196845	43.1	0.313157	0.16684	1.87699
737932	423657	808371	196854	43.14	0.318545	0.169482	1.87953
736385	423787	807379	196839	43.18	0.323467	0.171803	1.88278
734272	423672	806314	196816	43.22	0.328791	0.174228	1.88713
732938	423886	805474	196822	43.26	0.333545	0.17639	1.89095
730992	423572	804652	196852	43.3	0.337469	0.178756	1.88788
729777	423688	803834	196864	43.34	0.341433	0.180928	1.88711
728832	423834	803192	196850	43.38	0.344789	0.182396	1.89034
727257	423637	802516	196855	43.42	0.348264	0.184144	1.89126
726538	423859	801863	196836	43.46	0.35136	0.18559	1.8932
725808	423876	801173	196851	43.5	0.353499	0.187479	1.88554
724417	423413	800893	196868	43.54	0.355188	0.188357	1.88571
724000	423558	800527	196850	43.58	0.357066	0.189095	1.8883	13	0.481
723415	423543	800209	196868	43.62	0.358648	0.19008	1.88683
723302	423598	799939	196857	43.66	0.359233	0.190647	1.88428
723611	423840	799830	196848	43.7	0.359528	0.19083	1.88402
723353	423711	799762	196868	43.74	0.359635	0.191206	1.88088
723469	423761	799694	196861	43.78	0.359548	0.191306	1.87944
724203	424118	799666	196859	43.82	0.359196	0.191356	1.87711
723822	423636	799714	196858	43.85	0.357946	0.191224	1.87186
724602	423732	799797	196861	43.9	0.356206	0.191046	1.8645
724699	423569	799944	196877	43.93	0.355145	0.190839	1.86096
725807	423841	800022	196862	43.98	0.353333	0.190489	1.85487
726439	423755	800247	196858	44.01	0.351136	0.189882	1.84924
727218	423588	800629	196835	44.06	0.348137	0.188684	1.84508
728263	423639	801047	196843	44.09	0.345445	0.187714	1.84027
729829	423892	801596	196865	44.13	0.342272	0.186558	1.83466
731334	423966	802248	196839	44.17	0.338414	0.184653	1.8327
732144	423766	802862	196850	44.21	0.335183	0.183224	1.82936
733018	423442	803390	196881	44.25	0.331177	0.182216	1.8175
734922	423582	804121	196864	44.29	0.326546	0.180209	1.81204
737018	423913	804823	196842	44.33	0.322317	0.178225	1.80848
738403	423868	805468	196860	44.37	0.318258	0.176794	1.80016
739533	423548	805985	196857	44.41	0.313584	0.17547	1.78711
741641	423574	806754	196847	44.45	0.307886	0.173446	1.77511
743441	423492	807533	196858	44.49	0.30253	0.171613	1.76286
745400	423566	808518	196866	44.53	0.297503	0.169238	1.75789
747188	423650	809433	196862	44.57	0.293006	0.166917	1.7554
749328	423921	810172	196838	44.61	0.288463	0.164832	1.75004
751181	423796	811066	196863	44.65	0.282806	0.162865	1.73644
752928	423592	811947	196878	44.69	0.277068	0.160831	1.72273
754515	423324	813079	196868	44.73	0.271465	0.15792	1.719
756530	423523	814094	196860	44.77	0.266969	0.155323	1.71879
758549	423700	814757	196872	44.81	0.262371	0.153806	1.70586
760343	423515	815463	196870	44.85	0.256644	0.152039	1.68801
762941	423797	816148	196856	44.88	0.251026	0.150203	1.67124
764960	423761	816996	196860	44.93	0.245445	0.148151	1.65672
766444	423583	817841	196859	44.96	0.24062	0.146057	1.64743
768517	423861	818516	196871	45.01	0.236436	0.144517	1.63604
769929	423692	819212	196871	45.04	0.231864	0.142804	1.62365
771654	423586	819852	196879	45.09	0.226773	0.141312	1.60476
774430	424097	820614	196871	45.13	0.221892	0.139358	1.59225
775785	423847	821393	196856	45.16	0.217109	0.137292	1.58137
776930	423560	822174	196844	45.21	0.212705	0.135253	1.57264
778646	423751	822896	196863	45.24	0.209113	0.133678	1.5643
779838	423562	823446	196858	45.28	0.20507	0.132281	1.55027
781686	423661	824059	196856	45.32	0.200706	0.13076	1.53492
783259	423644	824618	196871	45.36	0.19651	0.129547	1.5169
785086	423845	825152	196849	45.4	0.192714	0.128017	1.50538
786468	423844	825649	196881	45.44	0.18911	0.127131	1.48752
787402	423717	826040	196851	45.48	0.186068	0.125869	1.47827
788818	423696	826585	196880	45.52	0.182291	0.124837	1.46023
790553	423932	827035	196843	45.56	0.178935	0.123361	1.4505
791316	423734	827494	196874	45.6	0.176005	0.12256	1.43607
792999	424007	827825	196847	45.64	0.172976	0.121477	1.42393
793505	423620	828482	196875	45.68	0.169802	0.120165	1.41307
794547	423682	828904	196863	45.72	0.167417	0.119016	1.40667
795123	423558	829488	196853	45.76	0.165335	0.117494	1.40718
796419	423773	829883	196881	45.8	0.163041	0.116821	1.39565
797343	423842	829987	196847	45.84	0.161001	0.11622	1.38531
798145	423713	830199	196875	45.88	0.158322	0.115992	1.36493
799290	423714	830617	196868	45.92	0.155393	0.114906	1.35235
800414	424003	831106	196870	45.96	0.153913	0.11374	1.3532
800480	423760	831262	196882	46	0.152571	0.113485	1.34442
801430	423886	831414	196880	46.04	0.150753	0.113096	1.33297
801934	423727	831579	196872	46.07	0.148699	0.112614	1.32043
802903	423766	831812	196864	46.12	0.146416	0.111967	1.30767
803834	423944	832140	196867	46.15	0.144904	0.111203	1.30306
804329	423965	832425	196863	46.19	0.143746	0.110472	1.3012
804429	423746	832514	196874	46.23	0.142435	0.110369	1.29053
805068	423669	832742	196867	46.27	0.140438	0.109746	1.27967
805627	423626	833068	196858	46.31	0.13881	0.108865	1.27507
806000	423590	833214	196858	46.35	0.137689	0.108511	1.26889
807006	423923	833366	196858	46.39	0.136745	0.108144	1.26447
807732	424027	833634	196845	46.43	0.135407	0.107363	1.26121
808126	423952	833868	196882	46.47	0.134047	0.107176	1.25072
809096	424254	833982	196868	46.51	0.13305	0.106757	1.24629
808987	424036	833995	196877	46.55	0.132274	0.106818	1.23831
809796	424128	834241	196861	46.59	0.130672	0.106059	1.23207
809889	423983	834540	196877	46.63	0.129738	0.105501	1.22973
809915	423901	834803	196873	46.67	0.129276	0.104825	1.23326
810190	423869	834864	196868	46.71	0.128427	0.104626	1.22748
810753	423957	835050	196884	46.75	0.127431	0.104341	1.22129
811306	423983	835262	196886	46.79	0.126161	0.10385	1.21484
811315	423898	835403	196876	46.83	0.125728	0.103407	1.21585
811232	423723	835587	196888	46.87	0.125092	0.103086	1.21347
812047	423986	835433	196875	46.91	0.124307	0.103325	1.20308	14	0.475
812131	423825	835728	196873	46.95	0.123319	0.102593	1.20202
812195	423703	835891	196880	46.99	0.122568	0.102271	1.19846
812426	423708	836069	196876	47.03	0.122011	0.101801	1.19852
812515	423624	836204	196863	47.07	0.121381	0.101343	1.19773
812848	423709	836240	196863	47.11	0.120953	0.101256	1.19453
812387	423290	836352	196870	47.14	0.120089	0.101057	1.18833
813028	423457	836481	196843	47.19	0.119283	0.10047	1.18724
812979	423351	836558	196822	47.22	0.118894	0.10007	1.18811
813377	423425	836649	196836	47.26	0.11825	0.099994	1.18257
813410	423317	836704	196848	47.31	0.117645	0.099984	1.17664
813855	423402	836851	196847	47.34	0.116937	0.09962	1.17383
814177	423447	837119	196869	47.38	0.116345	0.0992	1.17283
814308	423438	837324	196858	47.42	0.115972	0.098593	1.17626
814390	423400	837373	196838	47.46	0.115582	0.098271	1.17616
814994	423697	837128	196863	47.5	0.1155	0.099117	1.1653
814869	423383	837542	196881	47.54	0.114297	0.098304	1.16269
815227	423462	837817	196878	47.58	0.11378	0.097612	1.16564
815148	423359	838087	196879	47.62	0.113481	0.096973	1.17023
815030	423290	838096	196880	47.66	0.113443	0.096961	1.16999
815654	423566	838100	196894	47.7	0.113211	0.097095	1.16598
815466	423302	838108	196876	47.74	0.112407	0.096891	1.16013
816069	423485	838183	196885	47.78	0.111779	0.096803	1.1547
816440	423620	838368	196857	47.82	0.111501	0.096072	1.16061
815848	423261	838442	196895	47.86	0.111251	0.096283	1.15546
816420	423504	838508	196859	47.9	0.110991	0.095756	1.15911
817235	423851	838597	196867	47.94	0.110625	0.095624	1.15688
816701	423457	838713	196894	47.98	0.11006	0.095621	1.151
816905	423470	838823	196882	48.02	0.109612	0.095234	1.15097
816554	423277	838915	196876	48.06	0.109558	0.094952	1.15383
816899	423409	839036	196878	48.1	0.109332	0.094681	1.15474
816650	423217	839019	196880	48.14	0.109028	0.094743	1.15078
816978	423339	838974	196862	48.18	0.108796	0.094666	1.14925
817548	423525	839029	196842	48.22	0.108267	0.09433	1.14776
817837	423609	839125	196849	48.25	0.10795	0.094171	1.14632
817739	423533	839308	196854	48.3	0.107828	0.093782	1.14977
817959	423612	839286	196862	48.33	0.107659	0.093917	1.14632
817770	423426	839380	196849	48.38	0.107234	0.093558	1.14617
818060	423537	839535	196876	48.41	0.107044	0.093462	1.14532
818119	423527	839649	196883	48.46	0.106848	0.09326	1.1457
818065	423472	839684	196868	48.49	0.106718	0.093023	1.14722
818085	423393	839754	196855	48.54	0.106286	0.092722	1.14629
818594	423604	839931	196879	48.57	0.106033	0.092543	1.14577
818573	423554	840005	196863	48.61	0.105844	0.092201	1.14796
818763	423674	840000	196895	48.65	0.105949	0.092541	1.14488
819025	423724	840035	196897	48.69	0.105535	0.092477	1.1412
818588	423492	840161	196889	48.73	0.105507	0.092093	1.14565
818704	423496	840073	196875	48.77	0.105236	0.092161	1.14187
818908	423561	840252	196889	48.81	0.10504	0.091875	1.1433
818918	423523	840399	196869	48.85	0.104832	0.091317	1.14799
819062	423613	840366	196892	48.89	0.104907	0.091632	1.14487
818684	423404	840199	196886	48.93	0.104842	0.091971	1.13994
819022	423488	840366	196878	48.97	0.104403	0.091489	1.14115
818759	423316	840506	196866	49.01	0.104229	0.09103	1.14499
818404	423173	840467	196897	49.05	0.104425	0.091441	1.14199
819090	423535	840542	196874	49.09	0.10446	0.091026	1.14759
818916	423418	840617	196883	49.13	0.10433	0.090938	1.14726
819198	423508	840664	196887	49.17	0.10406	0.090866	1.1452
819315	423547	840707	196869	49.21	0.103956	0.090579	1.14769
818982	423382	840671	196870	49.25	0.103991	0.090675	1.14684
819086	423376	840617	196883	49.28	0.103702	0.090938	1.14036
819515	423590	840824	196861	49.32	0.103664	0.090217	1.14906
819192	423391	840912	196865	49.37	0.10351	0.090047	1.14951
819683	423676	840809	196867	49.4	0.10366	0.090314	1.14778
819544	423556	840904	196881	49.45	0.103428	0.09023	1.14627
819596	423564	841223	196882	49.48	0.103337	0.089475	1.15492
819744	423664	841377	196889	49.53	0.10345	0.089178	1.16004
819426	423525	841422	196860	49.56	0.103573	0.088773	1.16671
819290	423462	841458	196889	49.6	0.103608	0.088984	1.16434
819120	423314	841151	196916	49.64	0.103317	0.089996	1.14802
819496	423428	841126	196893	49.68	0.102929	0.08982	1.14594
819504	423399	841375	196883	49.72	0.102769	0.089121	1.15314
819838	423593	841382	196897	49.76	0.102873	0.089248	1.15266
819730	423550	841392	196885	49.8	0.102934	0.089101	1.15525
819771	423551	841609	196902	49.84	0.102837	0.088755	1.15866
819533	423427	841661	196901	49.88	0.102832	0.088621	1.16036
819719	423544	841629	196869	49.92	0.102933	0.08837	1.1648
819511	423388	841739	196889	49.96	0.102698	0.088311	1.16292
820452	423869	841950	196884	50	0.102674	0.087755	1.17001
819994	423605	842018	196884	50.04	0.102541	0.087592	1.17067
820020	423641	841959	196883	50.08	0.10265	0.087723	1.17017
819974	423588	841966	196865	50.12	0.102509	0.087522	1.17124
819630	423384	841897	196888	50.16	0.102382	0.087922	1.16446
820136	423623	841789	196883	50.2	0.102274	0.08813	1.16049
819650	423318	841899	196898	50.24	0.102013	0.08802	1.15898
819717	423333	842197	196914	50.27	0.101918	0.08747	1.16517	15	0.48
819544	423301	842270	196911	50.32	0.102196	0.087265	1.17109
819575	423294	842175	196898	50.35	0.102084	0.087359	1.16856
819691	423307	842283	196900	50.4	0.101858	0.087121	1.16915
820028	423476	842417	196946	50.44	0.101833	0.087272	1.16685
819652	423256	842762	196937	50.47	0.101708	0.086354	1.17781
819485	423209	843000	196936	50.52	0.101898	0.085775	1.18797
819583	423253	842547	196931	50.55	0.101866	0.086807	1.17348
819534	423168	842408	196916	50.59	0.101578	0.086986	1.16775
820343	423495	842730	196937	50.63	0.101139	0.086431	1.17018
820158	423430	842875	196948	50.67	0.101287	0.086196	1.17507
820194	423481	842781	196943	50.71	0.101443	0.08637	1.17452
820142	423425	842750	196936	50.75	0.101302	0.086373	1.17285
820273	423402	842750	196937	50.79	0.100864	0.086383	1.16765
820166	423350	842803	196939	50.83	0.10088	0.086277	1.16926
820504	423504	842909	196937	50.87	0.100781	0.086003	1.17184
820711	423622	843056	196941	50.91	0.100835	0.085692	1.17671
820368	423435	843165	196918	50.95	0.100787	0.085196	1.183
820303	423382	843073	196927	50.99	0.100693	0.085508	1.17758
820683	423522	842969	196948	51.03	0.100422	0.085972	1.16808
819939	423103	843154	196923	51.07	0.100252	0.085274	1.17566
820099	423207	843206	196913	51.11	0.100356	0.085047	1.18001
820480	423360	843214	196926	51.15	0.100145	0.085161	1.17595
820656	423507	843312	196934	51.19	0.100417	0.085008	1.18125
820607	423369	843153	196923	51.23	0.099872	0.085276	1.17116
820722	423394	843153	196918	51.27	0.099706	0.085225	1.16992
821294	423640	843259	196954	51.31	0.099469	0.08534	1.16556
821171	423589	843312	196930	51.35	0.099529	0.084968	1.17138
820972	423466	843344	196923	51.39	0.099431	0.084819	1.17227
821238	423576	843488	196933	51.43	0.099299	0.084578	1.17406
821120	423511	843656	196946	51.47	0.099279	0.084309	1.17756
821817	423894	843632	196913	51.5	0.099393	0.084029	1.18284
821202	423536	843543	196914	51.55	0.099196	0.084252	1.17738
820700	423223	843553	196911	51.58	0.098934	0.084197	1.17503
821377	423557	843675	196945	51.63	0.098861	0.084254	1.17338
821288	423511	843766	196931	51.66	0.098861	0.083893	1.17842
821554	423653	843740	196939	51.71	0.098884	0.084037	1.17668
821359	423548	843809	196952	51.74	0.098863	0.084005	1.17687
820980	423339	843758	196950	51.79	0.098797	0.084106	1.17467
820687	423177	843615	196927	51.82	0.098744	0.084213	1.17256
821557	423608	843752	196920	51.86	0.098659	0.083814	1.17713
821116	423382	843794	196920	51.9	0.098666	0.083713	1.17862
821277	423477	843752	196931	51.94	0.098724	0.083926	1.17632
821882	423804	843631	196940	51.98	0.098797	0.084308	1.17186
821461	423536	843801	196936	52.02	0.098551	0.08386	1.17517
821366	423494	843901	196921	52.06	0.098584	0.083468	1.1811
821047	423365	843913	196918	52.1	0.098756	0.083409	1.184
821122	423425	843845	196933	52.14	0.098859	0.083725	1.18076
821500	423619	843811	196934	52.18	0.098854	0.083816	1.17942
821412	423590	843974	196941	52.22	0.098934	0.083498	1.18485
821353	423605	843880	196940	52.26	0.099153	0.083713	1.18444
821131	423522	843801	196961	52.3	0.099305	0.084116	1.18057
821342	423652	843914	196936	52.34	0.099407	0.083591	1.18922
821304	423638	843922	196945	52.38	0.099434	0.083664	1.1885
820669	423400	843983	196955	52.42	0.099867	0.08362	1.1943
821315	423787	843785	196924	52.46	0.100127	0.083776	1.19517
820933	423610	843665	196937	52.5	0.100224	0.084196	1.19037
820907	423624	843759	196931	52.54	0.100356	0.08391	1.196
820328	423398	843644	196939	52.57	0.100708	0.084266	1.19512
820223	423388	843635	196927	52.62	0.100922	0.084165	1.19909
820118	423437	843554	196924	52.65	0.10142	0.084328	1.20269
820261	423584	843567	196920	52.7	0.101774	0.084256	1.20791
820427	423743	843552	196912	52.73	0.102128	0.08421	1.21278
819870	423562	843453	196907	52.78	0.102643	0.084395	1.21622
819404	423419	843286	196920	52.81	0.103115	0.084927	1.21416
819683	423674	843182	196916	52.86	0.103651	0.085135	1.21749
818896	423379	843298	196916	52.89	0.104191	0.084858	1.22783
818910	423524	843230	196929	52.93	0.104857	0.085153	1.23139
818781	423616	842974	196922	52.97	0.105623	0.085694	1.23257
818561	423600	842843	196932	53.01	0.106096	0.086109	1.23211
818454	423705	842656	196925	53.05	0.106871	0.086485	1.23571
818138	423684	842615	196933	53.09	0.107559	0.086665	1.2411
817619	423610	842665	196930	53.13	0.1085	0.086514	1.25413
817385	423651	842627	196931	53.17	0.109284	0.086616	1.26171
816770	423516	842502	196928	53.21	0.110172	0.086884	1.26804
816038	423307	842247	196937	53.25	0.110997	0.087586	1.26728
815824	423340	842171	196931	53.29	0.111693	0.087707	1.27348
815565	423446	842210	196949	53.33	0.112855	0.087798	1.2854
814798	423257	842142	196954	53.37	0.113866	0.088011	1.29377
815181	423643	841790	196964	53.41	0.11477	0.088956	1.29018
814602	423535	841504	196958	53.45	0.115702	0.08958	1.29161
814311	423631	841325	196975	53.49	0.116897	0.090183	1.29622
814467	423881	841222	196963	53.53	0.117712	0.090307	1.30347
813393	423563	841217	196958	53.57	0.118876	0.090268	1.31693
812949	423493	840988	196954	53.6	0.119655	0.090775	1.31815	16	0.475
812731	423631	840677	196958	53.65	0.120871	0.091562	1.3201
812611	423770	840664	196937	53.68	0.121844	0.091378	1.33341
812267	423769	840453	196927	53.73	0.122706	0.091782	1.33693
811361	423495	840496	196935	53.76	0.123666	0.09176	1.3477
811079	423589	840329	196943	53.81	0.124831	0.092243	1.35329
810774	423667	840068	196982	53.84	0.125977	0.093268	1.3507
810163	423520	839745	196955	53.88	0.12681	0.093767	1.3524
809787	423572	839520	196957	53.92	0.128011	0.094328	1.35709
809661	423676	839308	196961	53.96	0.128832	0.094878	1.35787
809086	423508	839100	196968	54	0.129474	0.095449	1.35647
808518	423400	839163	196977	54.04	0.130389	0.09539	1.36691
808323	423433	839115	196990	54.08	0.131042	0.095638	1.37019
808569	423762	838845	196973	54.12	0.132008	0.096113	1.37348
807583	423357	838792	196975	54.16	0.132549	0.09626	1.37698
807003	423238	838702	196972	54.2	0.133443	0.096446	1.38361
807020	423352	838565	196966	54.24	0.133951	0.096714	1.38503
806560	423235	838431	196978	54.28	0.134552	0.097159	1.38487
806502	423297	838543	196971	54.32	0.134999	0.096818	1.39436
806731	423519	838543	196992	54.36	0.135491	0.097033	1.39634
806666	423625	838268	196973	54.4	0.136168	0.097499	1.3966
806588	423627	838055	196965	54.44	0.136376	0.09793	1.39258
806282	423551	837880	196967	54.48	0.136785	0.098371	1.3905
806527	423777	837730	196981	54.52	0.137255	0.098875	1.38816
805628	423284	837825	196987	54.56	0.137155	0.098708	1.3895
806053	423625	837803	196975	54.6	0.137724	0.098638	1.39625
806292	423782	837672	196962	54.64	0.137875	0.09882	1.39521
805899	423593	837533	196983	54.68	0.13796	0.09937	1.38835
806181	423770	837578	196981	54.72	0.138099	0.099241	1.39155
806221	423750	837679	196990	54.76	0.137901	0.09909	1.39167
806241	423796	837631	196977	54.8	0.138072	0.099073	1.39365
806263	423789	837519	196982	54.83	0.137983	0.099393	1.38825
805876	423556	837485	196954	54.88	0.13784	0.099189	1.38967
806060	423639	837505	196956	54.91	0.137773	0.099161	1.38939
806146	423658	837457	196959	54.96	0.137647	0.099307	1.38607
805929	423512	837349	196959	54.99	0.137493	0.099567	1.3809
805842	423412	837410	196967	55.04	0.13723	0.099502	1.37917
806541	423716	837352	196940	55.07	0.136925	0.099365	1.37799
806609	423697	837343	196940	55.11	0.13666	0.099387	1.37503
806136	423388	837339	196961	55.15	0.136368	0.099612	1.36899
806904	423757	837538	196960	55.19	0.136202	0.099122	1.37408
806822	423660	837842	196957	55.23	0.135942	0.09836	1.38208
806584	423479	837874	196962	55.27	0.135671	0.098334	1.37969
806558	423309	837868	196981	55.31	0.134915	0.098543	1.36909
807278	423579	837852	196983	55.35	0.134394	0.098602	1.36299
807783	423692	837956	196988	55.39	0.13366	0.098403	1.35829
807442	423390	838104	196964	55.43	0.133065	0.097802	1.36056
807625	423385	838289	196959	55.47	0.132578	0.097306	1.36248
808692	423778	838441	196973	55.51	0.131774	0.097084	1.35733
808768	423718	838617	196965	55.55	0.131292	0.096579	1.35944
809262	423865	838823	196967	55.59	0.130753	0.096104	1.36053
809250	423695	838895	196953	55.63	0.129962	0.095788	1.35677
809348	423664	839024	196965	55.67	0.129565	0.095601	1.35527
809552	423614	839195	196966	55.71	0.128808	0.0952	1.35302
809608	423536	839429	196950	55.75	0.128289	0.094474	1.35793
809704	423503	839578	196952	55.79	0.127887	0.094137	1.35852
810302	423673	839616	196946	55.83	0.127198	0.093985	1.35339
809972	423347	839524	196962	55.87	0.126456	0.094369	1.34002
810496	423487	839521	196960	55.9	0.12581	0.094356	1.33335
810777	423545	839642	196954	55.95	0.125381	0.094004	1.33378
810840	423452	839937	196962	55.98	0.124772	0.093378	1.33621
810737	423260	840224	196945	56.03	0.124104	0.092515	1.34145
811375	423510	840265	196944	56.06	0.123703	0.092407	1.33868
811799	423559	840279	196976	56.11	0.122871	0.092701	1.32546
811994	423501	840427	196950	56.14	0.122099	0.092079	1.32602
812073	423464	840666	196952	56.18	0.121721	0.091527	1.3299
812090	423372	840867	196971	56.22	0.121234	0.091239	1.32874
813154	423820	840950	196984	56.26	0.120719	0.091173	1.32406
813480	423841	840958	196969	56.3	0.12	0.091001	1.31867
813481	423724	841134	196979	56.34	0.119433	0.090681	1.31706
813605	423672	841207	196981	56.38	0.11887	0.090527	1.31309
813893	423746	841378	196979	56.42	0.118503	0.090097	1.31528
814288	423842	841569	196994	56.46	0.117974	0.089793	1.31384
814004	423563	841538	196996	56.5	0.11734	0.089887	1.30541
814198	423516	841664	197009	56.54	0.116625	0.089719	1.2999
814443	423586	841849	197014	56.58	0.116348	0.089327	1.3025
814797	423677	842033	197016	56.62	0.115898	0.088907	1.30359
814899	423667	842150	197006	56.66	0.115594	0.088524	1.30578
815134	423682	842248	196979	56.7	0.115076	0.088014	1.30748
815192	423623	842347	197009	56.74	0.114646	0.088084	1.30156
814939	423373	842423	197015	56.78	0.114073	0.087963	1.29683
815615	423660	842506	197025	56.82	0.113763	0.087867	1.29472
815653	423556	842571	196997	56.86	0.113165	0.087425	1.29443
816110	423706	842709	197012	56.9	0.112744	0.087248	1.29222
815822	423484	842761	197003	56.94	0.112394	0.087032	1.29141
816500	423772	842834	196995	56.98	0.112085	0.086775	1.29167	17	0.48
816021	423437	842884	196976	57.02	0.111667	0.086461	1.29153
817030	423894	842934	196982	57.05	0.111346	0.086403	1.28868
816993	423805	842934	196988	57.1	0.111009	0.086465	1.28387
817067	423742	843081	196987	57.13	0.11052	0.086103	1.28357
817789	424068	843287	196980	57.17	0.110286	0.085539	1.28931
817260	423753	843429	196983	57.21	0.11009	0.08523	1.29167
817108	423564	843474	196961	57.25	0.109557	0.084898	1.29046
817769	423891	843424	196972	57.29	0.109482	0.08513	1.28606
817434	423631	843436	196947	57.33	0.109065	0.084845	1.28546
817232	423462	843514	196965	57.37	0.108754	0.084843	1.28183
817940	423803	843651	196984	57.41	0.108629	0.08471	1.28236
817895	423710	843846	196984	57.45	0.108293	0.084244	1.28546
817799	423620	843963	196943	57.49	0.108098	0.083545	1.29389
818397	423863	843991	196973	57.53	0.107776	0.083785	1.28633
818140	423683	843914	196961	57.57	0.107549	0.083846	1.2827
818488	423840	843993	196969	57.61	0.107437	0.08374	1.28299
818426	423761	844010	196968	57.65	0.107211	0.083689	1.28107
818094	423533	843973	196982	57.69	0.10694	0.08392	1.2743
818794	423838	844002	196979	57.73	0.106663	0.08382	1.27252
818909	423857	844108	196962	57.77	0.106467	0.083393	1.27669
818663	423675	844232	196975	57.81	0.106203	0.08323	1.27602
818493	423562	844169	196971	57.85	0.106082	0.08334	1.27289
818704	423614	844221	196966	57.89	0.105806	0.083164	1.27225
819088	423770	844426	196981	57.93	0.1056	0.082829	1.27492
819036	423701	844393	196968	57.97	0.105397	0.082774	1.2733
818743	423516	844340	196950	58.01	0.105235	0.082717	1.27224
818661	423442	844483	196979	58.05	0.105083	0.082672	1.27108
818891	423528	844667	196964	58.08	0.104923	0.082079	1.27832
819300	423702	844725	196947	58.13	0.104742	0.081767	1.28098
819552	423778	844785	196962	58.16	0.10448	0.081777	1.27761
819546	423736	844805	196969	58.21	0.104292	0.081801	1.27494
819833	423863	844796	196966	58.24	0.104189	0.081792	1.27382
819827	423863	844714	196973	58.28	0.104204	0.082059	1.26986
819718	423748	844619	196960	58.32	0.103921	0.082153	1.26496
819919	423831	844673	196962	58.36	0.10382	0.082045	1.2654
819289	423466	844793	196955	58.4	0.10363	0.081687	1.26862
819722	423688	844954	196967	58.44	0.103621	0.081425	1.27259
819528	423552	845082	196941	58.48	0.103448	0.080854	1.27945
819292	423416	845091	196955	58.52	0.103381	0.080976	1.27668
819523	423486	845196	196969	58.56	0.103142	0.080869	1.27543
819859	423648	845216	196973	58.6	0.103086	0.080862	1.27484
820221	423790	845202	196937	58.64	0.102868	0.080527	1.27744
820141	423754	845284	196953	58.68	0.102894	0.080495	1.27826
820001	423638	845089	196972	58.72	0.102683	0.081155	1.26528
820347	423798	844954	196942	58.76	0.102593	0.08117	1.26393
820277	423737	844926	196947	58.8	0.102473	0.081288	1.26062
820383	423813	845118	196948	58.84	0.102575	0.08084	1.26887
820660	423935	845271	196964	58.88	0.102473	0.080639	1.27077
820944	424037	845387	196969	58.92	0.102258	0.080413	1.27165
820477	423766	845433	196961	58.96	0.102114	0.080222	1.2729
820489	423756	845571	196946	59	0.102036	0.079739	1.27962
820710	423860	845722	196957	59.04	0.101987	0.079492	1.28298
820478	423753	845783	196971	59.08	0.102049	0.07949	1.2838
821244	424126	845738	196986	59.12	0.10194	0.079751	1.27823
820430	423667	845691	196951	59.15	0.101753	0.079504	1.27984
820556	423755	845750	196985	59.2	0.101864	0.079712	1.2779
820678	423800	845727	196992	59.23	0.101777	0.079838	1.27479
820617	423766	845670	196969	59.27	0.101765	0.079739	1.27623
820473	423663	845673	196967	59.32	0.101627	0.079711	1.27494
821049	423962	845742	196965	59.35	0.101634	0.079526	1.278
820510	423664	845765	196978	59.39	0.101539	0.079604	1.27555
820505	423647	845828	196974	59.43	0.101469	0.079413	1.27774
820387	423596	845826	196964	59.47	0.101517	0.079316	1.27992
820700	423771	845895	196961	59.51	0.101582	0.079121	1.28389
820885	423845	845998	196963	59.55	0.101478	0.078896	1.28623
820742	423732	846209	196974	59.59	0.101289	0.078506	1.29021
820744	423725	846206	196988	59.63	0.10125	0.078656	1.28726
820588	423654	846052	196976	59.67	0.101296	0.0789	1.28386
820810	423746	846032	196964	59.71	0.101187	0.078825	1.2837
821375	424029	845824	196940	59.75	0.101145	0.079075	1.27911
821124	423912	845870	196949	59.79	0.101206	0.079057	1.28016
821302	423984	845942	196948	59.83	0.10111	0.078876	1.28189
820781	423763	846003	196960	59.87	0.101341	0.078853	1.2852
820840	423722	845982	196978	59.91	0.100996	0.079087	1.27703
820886	423803	845755	196966	59.95	0.101273	0.079505	1.27379
820517	423536	845859	196977	59.99	0.100903	0.07937	1.2713
820708	423707	845865	196946	60.03	0.101253	0.079039	1.28106
820514	423601	845947	196981	60.07	0.101225	0.079201	1.27807
820911	423784	846054	196969	60.11	0.101119	0.078824	1.28285
820734	423685	846043	196950	60.15	0.101082	0.078655	1.28513
821314	423955	846110	196986	60.19	0.10094	0.078864	1.27992
820829	423716	846134	196964	60.23	0.100995	0.078582	1.28522
820842	423756	845976	196970	60.27	0.101156	0.07902	1.28013
821050	423878	846021	196988	60.31	0.101226	0.079097	1.27978	18	0.475
820795	423759	845890	196991	60.34	0.101287	0.079439	1.27503
820777	423718	845828	196981	60.38	0.101134	0.079485	1.27237
820765	423751	845930	196992	60.42	0.101323	0.079354	1.27685
820486	423609	846086	196986	60.46	0.101333	0.078921	1.28398
820339	423514	845998	196972	60.5	0.101241	0.078988	1.28173
820277	423491	845930	196979	60.54	0.101285	0.079221	1.2785
820614	423657	846057	196988	60.58	0.101246	0.079011	1.28142
820750	423736	846032	196991	60.62	0.101288	0.079101	1.28049
820588	423680	845932	196952	60.66	0.101422	0.07894	1.28479
820649	423738	845962	196970	60.7	0.10155	0.079053	1.28458
821127	424008	845954	196994	60.74	0.101662	0.079318	1.2817
820688	423760	845997	196994	60.78	0.101559	0.079215	1.28206
821038	423963	845885	196979	60.82	0.101666	0.079329	1.28159
820404	423651	845834	196991	60.86	0.101741	0.079573	1.27858
821000	423987	845935	197003	60.9	0.101877	0.079455	1.2822
820954	423964	846029	196985	60.94	0.101881	0.079047	1.28886
820296	423631	846144	197013	60.98	0.101913	0.079059	1.28907
820546	423755	846162	196986	61.02	0.101889	0.07874	1.29398
820643	423815	846236	197000	61.06	0.101937	0.078707	1.29514
820329	423680	846183	196989	61.1	0.102068	0.078721	1.29658
819918	423472	846070	196979	61.14	0.102088	0.078888	1.2941
820014	423553	846030	196993	61.18	0.10224	0.079126	1.29211
820476	423775	846095	197011	61.22	0.10216	0.079156	1.29062
820180	423642	846116	196991	61.25	0.102256	0.078901	1.296
819762	423430	846141	196985	61.3	0.102275	0.07878	1.29823
819923	423517	846197	196985	61.34	0.102293	0.078647	1.30067
820169	423658	846197	196986	61.37	0.102361	0.078657	1.30136
820394	423820	846293	196994	61.42	0.102582	0.07851	1.30661
819952	423583	846355	196990	61.45	0.10254	0.078322	1.30922
820253	423752	846359	196987	61.5	0.102605	0.078281	1.31072
819787	423533	846385	197008	61.53	0.10271	0.078434	1.3095
820201	423774	846327	197009	61.58	0.102841	0.078583	1.3087
819707	423477	846223	197028	61.61	0.102639	0.079025	1.29882
820011	423698	846238	197007	61.65	0.102948	0.078774	1.30688
820163	423789	846337	197039	61.69	0.103008	0.078866	1.30612
820119	423787	846421	197019	61.73	0.103108	0.078461	1.31413
820152	423830	846374	197006	61.77	0.103234	0.07844	1.31608
820058	423753	846413	196997	61.81	0.103096	0.078255	1.31744
820583	424106	846486	197001	61.87	0.103491	0.078122	1.32473
819967	423785	846595	197025	61.91	0.103478	0.078108	1.3248
820169	423923	846594	197023	61.95	0.10364	0.07809	1.32719
819934	423773	846589	197010	61.99	0.103502	0.077969	1.32748
819706	423679	846515	197013	62.03	0.103617	0.078176	1.32544
819859	423754	846470	197009	62.07	0.103598	0.078242	1.32407
819033	423391	846471	196991	62.11	0.103907	0.078056	1.33119
819607	423700	846429	197005	62.15	0.103966	0.078299	1.32781
819787	423815	846514	197017	62.19	0.104072	0.078219	1.33052
819090	423471	846597	197038	62.23	0.104151	0.078236	1.33123
819840	423821	846612	197015	62.27	0.103969	0.077965	1.33352
819277	423570	846619	197014	62.31	0.104162	0.077938	1.33647
819741	423837	846502	196987	62.34	0.104293	0.077941	1.33811
819536	423734	846629	197004	62.39	0.104307	0.077812	1.3405
819265	423595	846715	197003	62.42	0.104313	0.077597	1.34428
819853	423902	846609	196985	62.47	0.104327	0.077666	1.34329
819579	423777	846477	196980	62.5	0.104408	0.077929	1.33979
819204	423610	846501	196982	62.55	0.104538	0.077892	1.34208
819096	423580	846588	196976	62.58	0.104663	0.077623	1.34834
819352	423706	846418	196981	62.62	0.104632	0.078079	1.34007
819357	423724	846501	197006	62.66	0.104706	0.078138	1.34002
818811	423451	846609	196977	62.7	0.104751	0.077584	1.35017
819030	423583	846652	196990	62.74	0.104842	0.077614	1.35081
818988	423561	846598	196997	62.78	0.104841	0.077815	1.34731
819568	423872	846582	196990	62.82	0.104894	0.077781	1.34858
819295	423736	846634	196985	62.86	0.104919	0.077606	1.35194
819261	423743	846864	196988	62.9	0.105038	0.077089	1.36255
818811	423488	846925	196965	62.94	0.10493	0.076709	1.3679
818714	423437	846877	196980	62.98	0.104926	0.076976	1.36309
819013	423591	846788	196990	63.02	0.104923	0.077291	1.35751
819272	423700	846808	196991	63.06	0.104802	0.077253	1.35661
819105	423619	846896	196986	63.1	0.104828	0.076993	1.36154
818868	423541	846928	196987	63.14	0.105044	0.076927	1.3655
819663	423973	846994	197009	63.18	0.105144	0.076995	1.3656
819483	423842	846953	197011	63.22	0.104961	0.077113	1.36114
818996	423571	847064	197000	63.26	0.104869	0.076736	1.36662
819420	423806	847206	196986	63.3	0.104945	0.076255	1.37624
819335	423782	847208	196982	63.34	0.105041	0.076209	1.37833
819203	423705	847159	196996	63.38	0.104999	0.076469	1.37309
819150	423652	847156	196984	63.42	0.104875	0.076353	1.37355
819211	423656	847227	196971	63.46	0.104742	0.076051	1.37726
819093	423592	847242	196966	63.49	0.104728	0.075965	1.37864
819301	423719	847279	196989	63.54	0.104822	0.076112	1.37721
819182	423635	847210	196989	63.57	0.104713	0.076276	1.37282
819592	423859	847276	196974	63.62	0.104771	0.075966	1.37919
820056	424056	847258	196976	63.65	0.104564	0.076029	1.37532	19	0.477
819594	423820	847248	196978	63.69	0.104578	0.076073	1.3747
819550	423797	847331	196978	63.74	0.104577	0.075876	1.37826
820270	424163	847536	196983	63.77	0.104546	0.075439	1.38583
820006	424021	847700	196971	63.82	0.10452	0.074927	1.39496
819390	423690	847788	196973	63.85	0.10446	0.074738	1.39768
819337	423641	847726	196984	63.89	0.104355	0.074998	1.39145
819741	423788	847841	196972	63.93	0.104056	0.074602	1.39483
820126	424002	847801	196972	63.97	0.104129	0.074697	1.39402
820082	423952	847609	196947	64.01	0.103997	0.074897	1.38853
819833	423823	847609	196957	64.05	0.103996	0.075	1.38662
819457	423639	847748	196944	64.09	0.104046	0.074536	1.39591
820316	424044	847790	196949	64.13	0.103857	0.074487	1.39429
820020	423893	847889	196978	64.17	0.103867	0.074549	1.39328
819911	423812	848005	196972	64.21	0.103748	0.074212	1.398
819636	423678	848032	196967	64.25	0.103787	0.074096	1.40071
819905	423795	848227	196964	64.29	0.103681	0.073602	1.40867
819952	423786	848405	196974	64.33	0.10352	0.073282	1.41264
819918	423775	848394	196963	64.37	0.103552	0.073195	1.41474
820183	423869	848375	196953	64.41	0.103345	0.073138	1.41301
820005	423747	848246	196952	64.45	0.1032	0.073434	1.40533
819929	423698	848205	196930	64.49	0.103153	0.073307	1.40714
819640	423554	848244	196952	64.53	0.103178	0.073439	1.40495
819926	423711	848451	196967	64.57	0.103223	0.073101	1.41206
820361	423911	848457	196982	64.6	0.103103	0.07324	1.40775
819817	423611	848453	196980	64.65	0.103012	0.073229	1.40671
819970	423662	848532	196945	64.68	0.102876	0.072683	1.41541
820552	423974	848737	196941	64.72	0.102931	0.072155	1.42652
821021	424204	848925	196965	64.77	0.102872	0.071954	1.42968
819948	423610	848903	196971	64.8	0.10268	0.072068	1.42477
820082	423690	848928	196963	64.85	0.102732	0.071927	1.42829
820292	423776	849019	196955	64.88	0.102624	0.071629	1.43271
820047	423606	849129	196964	64.92	0.102414	0.07146	1.43317
820529	423857	849171	196969	64.96	0.102424	0.071411	1.43427
819813	423476	849015	196980	65	0.10237	0.071894	1.42389
820440	423832	848972	196964	65.04	0.102525	0.071833	1.42727
819893	423502	849004	196964	65.08	0.102296	0.071757	1.42559
820734	423957	849090	196949	65.12	0.102395	0.071399	1.43413
820318	423741	849170	196962	65.16	0.10239	0.071342	1.43519
819950	423519	849247	196976	65.2	0.102236	0.071303	1.43383
820066	423583	849369	196950	65.24	0.102255	0.070747	1.44537
820370	423735	849440	196941	65.28	0.102231	0.070486	1.45036
820102	423562	849340	196932	65.32	0.102064	0.070632	1.44502
820290	423684	849440	196934	65.36	0.102184	0.070415	1.45118
820511	423763	849464	196959	65.4	0.102015	0.070614	1.44469
820244	423628	849552	196978	65.44	0.102029	0.070599	1.44518
821066	424069	849467	196942	65.48	0.102108	0.070433	1.44973
820785	423912	849458	196957	65.52	0.102051	0.070608	1.44532
820377	423698	849595	196948	65.56	0.102035	0.07019	1.45369
820867	423939	849542	196951	65.6	0.101977	0.070347	1.44963
820702	423862	849543	196943	65.64	0.102016	0.070263	1.45193
820355	423636	849587	196966	65.68	0.10179	0.070394	1.44602
820501	423745	849769	196939	65.72	0.101953	0.069685	1.46304
820538	423801	849962	196950	65.76	0.102131	0.06934	1.47289
820081	423543	850047	196955	65.79	0.102025	0.06919	1.47456
820837	423924	849965	196930	65.83	0.101979	0.069129	1.47521
820669	423830	849872	196935	65.87	0.101944	0.0694	1.46893
820257	423580	849978	196955	65.91	0.101764	0.069354	1.46733
820414	423664	849970	196921	65.95	0.101778	0.069025	1.47453
820171	423577	850036	196937	65.99	0.101964	0.069032	1.47706
819924	423447	850000	196934	66.03	0.101953	0.069086	1.47572
820282	423641	849938	196923	66.07	0.101997	0.069121	1.47563
820315	423645	850060	196935	66.11	0.101934	0.068954	1.47828
820306	423649	850196	196934	66.15	0.101975	0.068622	1.48605
820614	423796	850353	196953	66.19	0.101917	0.068444	1.48906
820309	423644	850214	196943	66.23	0.101944	0.068671	1.48452
820460	423704	850206	196926	66.27	0.101857	0.068516	1.48661
820974	423992	850443	196943	66.31	0.101966	0.068128	1.49667
820897	423952	850476	196955	66.35	0.101965	0.068173	1.49568
820369	423697	850505	196957	66.39	0.10205	0.068125	1.49799
820271	423708	850495	196955	66.43	0.102348	0.068128	1.50229
820291	423686	850619	196983	66.47	0.102192	0.068121	1.50016
820209	423666	850656	196950	66.51	0.102299	0.067695	1.51118
820503	423778	850449	196969	66.55	0.102107	0.06838	1.49323
821259	424172	850540	196969	66.59	0.102124	0.068165	1.4982
820385	423750	850746	196989	66.62	0.102266	0.067881	1.50655
820225	423683	851010	196971	66.67	0.102342	0.067072	1.52586
820239	423690	851083	196987	66.7	0.102341	0.067062	1.52605
820161	423666	850949	196975	66.74	0.102419	0.067257	1.5228
820400	423785	851067	196979	66.78	0.102398	0.067018	1.52791
820555	423842	851082	196974	66.83	0.102286	0.066932	1.52822
820526	423883	851018	196988	66.86	0.102557	0.067227	1.52554
820066	423589	850979	196998	66.9	0.102284	0.067421	1.51709
820412	423828	850998	196990	66.95	0.102575	0.067294	1.52428
820282	423755	851226	196990	66.98	0.102547	0.066754	1.53619
820138	423705	851311	196989	67.02	0.102665	0.066543	1.54284	20	0.481
819925	423637	851309	197005	67.06	0.102868	0.066711	1.54199
819898	423617	851279	197009	67.1	0.102839	0.066823	1.53897
820143	423802	851419	197008	67.14	0.103121	0.066482	1.55112
820910	424163	851380	197005	67.18	0.10295	0.066543	1.54712
820390	423905	851609	197016	67.22	0.103002	0.066114	1.55795
820058	423726	851572	197025	67.26	0.102966	0.066293	1.55319
819874	423652	851420	197041	67.3	0.103068	0.066817	1.54254
819871	423615	851412	197028	67.34	0.102897	0.066703	1.54261
820054	423760	851409	197013	67.38	0.10314	0.066556	1.54966
819710	423597	851521	197024	67.42	0.103211	0.066404	1.5543
820197	423864	851608	196999	67.46	0.103285	0.065942	1.5663
819260	423385	851445	197023	67.5	0.103311	0.066574	1.55183
819924	423750	851381	197023	67.54	0.103416	0.066725	1.54989
820109	423849	851715	197036	67.58	0.103433	0.066067	1.56556
820104	423899	851894	197028	67.62	0.103686	0.065562	1.5815
820064	423892	851818	197011	67.66	0.103752	0.065568	1.58236
820058	423890	851626	197018	67.7	0.103758	0.066094	1.56985
819756	423713	851667	197045	67.74	0.103657	0.066273	1.56408
819840	423811	851669	197005	67.78	0.10392	0.065859	1.57792
819775	423758	851756	197020	67.82	0.103827	0.065807	1.57775
819924	423867	851487	197004	67.86	0.103981	0.06628	1.56882
820340	424104	851527	197005	67.9	0.104087	0.066195	1.57242
819885	423860	851611	197013	67.94	0.104045	0.066078	1.57456
819703	423803	851789	197030	67.97	0.104224	0.065831	1.5832
819662	423769	851924	197010	68.01	0.104162	0.065307	1.59496
819594	423748	851953	197014	68.05	0.10423	0.065279	1.59668
820262	424119	852044	197013	68.09	0.104354	0.065054	1.60412
819965	423972	852008	197038	68.13	0.104386	0.065395	1.59624
819351	423691	851975	197030	68.17	0.104562	0.065391	1.59903
819655	423838	852132	197049	68.21	0.104512	0.065214	1.60261
819920	423942	852103	197043	68.25	0.104353	0.065221	1.59999
819629	423815	852067	197049	68.29	0.104466	0.065368	1.59814
819785	423932	851929	197043	68.33	0.104642	0.065633	1.59435
819839	423961	852009	197045	68.37	0.104647	0.065464	1.59854
818779	423431	852138	197050	68.41	0.104735	0.06521	1.60612
819391	423745	852158	197046	68.45	0.104723	0.065122	1.60811
819463	423858	851904	197041	68.49	0.105088	0.065671	1.60021
819352	423742	852049	197069	68.53	0.104806	0.065615	1.59729
819643	423882	852346	197063	68.57	0.104755	0.064851	1.61532
819314	423734	852511	197059	68.61	0.104862	0.06442	1.62779
819122	423660	852520	197074	68.65	0.104984	0.064552	1.62635
819182	423697	852417	197053	68.69	0.105013	0.064581	1.62607
819342	423784	852410	197079	68.73	0.105033	0.064863	1.6193
819117	423663	852455	197071	68.77	0.105011	0.064675	1.62367
819231	423713	852449	197076	68.81	0.104968	0.06474	1.62136
819917	424112	852446	197080	68.85	0.105181	0.064788	1.62345
819416	423859	852353	197081	68.89	0.105211	0.065018	1.61816
819657	423977	852281	197052	68.93	0.105178	0.064892	1.62082
819365	423828	852472	197076	68.97	0.105188	0.064686	1.62614
818959	423663	852656	197087	69.01	0.105406	0.064363	1.63766
819301	423799	852673	197055	69.04	0.105208	0.063996	1.64398
818968	423661	852542	197074	69.09	0.105374	0.0645	1.6337
818975	423649	852613	197075	69.12	0.105298	0.064342	1.63653
819339	423828	852818	197069	69.17	0.105253	0.063796	1.64983
819545	424012	852746	197059	69.2	0.105627	0.063864	1.65393
818969	423690	852674	197068	69.24	0.105511	0.064127	1.64536
819062	423729	852546	197086	69.28	0.105467	0.064613	1.63228
819485	423963	852604	197072	69.32	0.10554	0.064333	1.64053
819073	423729	852765	197088	69.36	0.10544	0.064116	1.64451
819038	423753	852619	197079	69.4	0.105643	0.064369	1.64121
818609	423513	852691	197057	69.44	0.105556	0.063974	1.64998
819032	423762	852817	197068	69.48	0.105701	0.063789	1.65706
819774	424140	852974	197053	69.52	0.105673	0.063264	1.67034
768596	423495	837006	197058	69.56	0.234458	0.101406	2.31207
819238	423880	852609	197071	69.6	0.105756	0.064311	1.64446
819476	423911	852933	197058	69.64	0.105312	0.063412	1.66075
819276	423855	854496	197063	69.68	0.105541	0.059773	1.76569
818775	423634	853895	197056	69.72	0.105725	0.06112	1.72981
819173	423916	853884	197059	69.76	0.106093	0.061176	1.73421
818870	423768	854751	197071	69.8	0.106135	0.059253	1.7912
819374	424038	855232	197053	69.84	0.106179	0.057935	1.83272
818728	423689	855444	197063	69.88	0.106108	0.057538	1.84414
818878	423764	855599	197046	69.92	0.106096	0.056999	1.86136
819085	423875	855575	197052	69.96	0.106114	0.057117	1.85784
818886	423755	856036	197060	70	0.106032	0.056113	1.88962
818864	423788	856211	197049	70.04	0.106247	0.055589	1.91131
819058	423880	856299	197050	70.08	0.106206	0.055392	1.91737
818815	423762	856408	197043	70.12	0.106244	0.055063	1.92947
818654	423660	856476	197060	70.15	0.106153	0.055077	1.92735
819274	423996	856685	197056	70.2	0.106226	0.054545	1.94752
819632	424188	856855	197045	70.23	0.106259	0.054032	1.96659
819383	424096	857034	197063	70.27	0.106437	0.053795	1.97855
819073	423973	857217	197080	70.31	0.106617	0.053539	1.99141
818895	423849	857191	197068	70.36	0.106464	0.053477	1.99082	21	0.475
818615	423670	857270	197057	70.39	0.106299	0.053179	1.9989
818836	423836	857469	197050	70.43	0.106548	0.052639	2.02411
819115	424006	857666	197056	70.47	0.106672	0.052238	2.04204
819164	424058	857629	197058	70.51	0.1068	0.052345	2.04031
818959	423942	857500	197054	70.55	0.106753	0.052608	2.02923
819184	424045	857628	197050	70.59	0.106688	0.052266	2.04125
819052	423979	857792	197051	70.63	0.106699	0.051891	2.05623
818723	423822	857942	197041	70.67	0.106763	0.051436	2.07565
818645	423840	857806	197060	70.71	0.107045	0.05195	2.06055
818990	424008	857822	197062	70.75	0.106994	0.051933	2.06024
818543	423753	857862	197034	70.79	0.10688	0.051552	2.07323
818586	423782	858134	197069	70.83	0.106912	0.051271	2.08523
818305	423651	858220	197057	70.87	0.106982	0.050947	2.09989
818823	423935	858205	197058	70.91	0.107059	0.050992	2.09952
818789	423935	858224	197051	70.95	0.107144	0.050876	2.10599
818613	423856	858299	197060	70.99	0.107202	0.050792	2.11063
818805	423927	858313	197071	71.03	0.107065	0.050871	2.10462
818543	423824	858324	197053	71.07	0.107223	0.050661	2.11646
818705	423891	858388	197081	71.11	0.107141	0.050797	2.10918
818596	423869	858451	197072	71.14	0.107307	0.050557	2.12248
818595	423885	858522	197053	71.19	0.107387	0.050196	2.13934
818225	423702	858624	197091	71.22	0.107429	0.050346	2.13382
818781	423978	858677	197074	71.27	0.107371	0.050047	2.14539
818311	423721	858631	197083	71.3	0.107305	0.050247	2.13554
818425	423794	858576	197067	71.34	0.107373	0.050213	2.13835
818090	423666	858542	197082	71.39	0.107592	0.050446	2.13282
818153	423719	858690	197053	71.42	0.107691	0.049802	2.16238
818050	423670	858925	197085	71.46	0.107712	0.049578	2.17258
818136	423751	859025	197068	71.5	0.107888	0.049169	2.19421
817801	423611	858962	197075	71.54	0.10805	0.049389	2.18774
818664	424039	858796	197053	71.58	0.107958	0.049553	2.17862
818383	423865	858746	197057	71.62	0.107821	0.049712	2.16893
818438	423923	858806	197060	71.66	0.107963	0.049601	2.17661
818735	424094	858899	197050	71.7	0.108046	0.049281	2.19245
818177	423821	859027	197069	71.74	0.108123	0.049175	2.19875
818084	423813	858968	197046	71.78	0.108317	0.049078	2.20704
817927	423710	859028	197053	71.82	0.108213	0.049009	2.20802
818701	424114	859102	197059	71.86	0.108227	0.048897	2.21339
818096	423821	859119	197048	71.9	0.108326	0.048744	2.22233
818029	423788	858965	197056	71.94	0.108334	0.049187	2.20248
818604	424063	858887	197048	71.98	0.108224	0.049289	2.19572
818702	424175	858958	197053	72.04	0.108519	0.049173	2.20688
817833	423773	859137	197051	72.08	0.108752	0.048733	2.23161
818291	423967	859184	197061	72.12	0.108543	0.048725	2.22768
817905	423783	859180	197054	72.16	0.10862	0.048662	2.23211
818527	424149	859264	197045	72.2	0.108831	0.048373	2.24981
818989	424381	859244	197047	72.24	0.108795	0.048441	2.24595
818116	423928	859242	197047	72.27	0.108792	0.048445	2.24567
817869	423814	859336	197036	72.32	0.10886	0.048112	2.26262
817622	423708	859415	197037	72.35	0.108966	0.047937	2.2731
817788	423836	859491	197031	72.4	0.109169	0.047698	2.28876
817403	423630	859491	197030	72.43	0.109138	0.047687	2.2886
817883	423889	859451	197030	72.47	0.109187	0.047781	2.28514
818049	423924	859444	197029	72.52	0.108941	0.047787	2.27969
818282	424056	859266	197045	72.55	0.108995	0.048369	2.25342
817773	423827	859066	197031	72.59	0.109163	0.048695	2.24178
817979	423953	859055	197024	72.63	0.109256	0.048649	2.2458
817690	423832	859420	197026	72.67	0.109395	0.047813	2.28796
817585	423799	859609	197004	72.71	0.109498	0.047145	2.32259
817804	423945	859626	197038	72.75	0.109655	0.047453	2.31082
817509	423781	859546	197047	72.79	0.109601	0.047732	2.29616
817734	423931	859548	197033	72.83	0.109762	0.047585	2.30668
817748	423902	859640	197050	72.87	0.109587	0.047543	2.30503
817907	424028	859738	197035	72.91	0.109798	0.047159	2.32822
817842	424034	859770	197056	72.95	0.109989	0.047299	2.32539
817941	424099	859689	197049	72.99	0.110055	0.047418	2.32098
818140	424175	859373	197042	73.03	0.109924	0.048087	2.28594
817834	424037	859639	197078	73.07	0.110024	0.047831	2.30024
817971	424113	859680	197032	73.11	0.110048	0.047265	2.32832
817140	423695	859794	197050	73.15	0.11011	0.047182	2.33374
817354	423861	859926	197070	73.18	0.110376	0.047077	2.34459
817078	423728	860061	197055	73.23	0.110424	0.046607	2.36927
817471	423944	860199	197073	73.27	0.110483	0.046468	2.37764
817614	424000	860180	197051	73.3	0.110396	0.046287	2.38502
817166	423802	860170	197055	73.35	0.110561	0.046352	2.38528
817318	423911	859980	197043	73.38	0.110707	0.046674	2.37192
817491	423990	860017	197066	73.43	0.110655	0.046823	2.36329
817766	424128	860033	197078	73.46	0.110633	0.046908	2.35852
817581	424024	860107	197052	73.5	0.110594	0.046468	2.37998
817489	424019	860095	197076	73.55	0.1108	0.046742	2.37046
817640	424097	859999	197070	73.58	0.110799	0.046906	2.36216
817956	424311	860066	197067	73.62	0.11104	0.046718	2.37682
817473	424005	860267	197097	73.67	0.110773	0.046554	2.37946
816988	423754	860306	197072	73.7	0.110775	0.046207	2.39739	22	0.478
816898	423789	860375	197076	73.74	0.11117	0.046086	2.41223
816843	423795	860311	197078	73.78	0.111337	0.046256	2.40694
816976	423856	860370	197068	73.82	0.111298	0.046016	2.41868
817268	424015	860403	197082	73.86	0.111334	0.046082	2.41601
817108	423914	860437	197101	73.9	0.111247	0.046196	2.40814
817179	423925	860287	197086	73.94	0.111123	0.046394	2.39517
816923	424058	860065	197086	73.98	0.112406	0.046915	2.39596
817217	423994	860159	197085	74.02	0.111361	0.046684	2.3854
816887	423826	859981	197057	74.06	0.111376	0.046815	2.37907
817138	423981	860050	197061	74.1	0.111496	0.046694	2.38779
816687	423767	860143	197030	74.14	0.111592	0.046159	2.41756
816796	423828	860248	197046	74.18	0.111614	0.046077	2.42234
816870	423869	860238	197060	74.22	0.111626	0.046243	2.41389
816777	423813	860175	197071	74.26	0.111589	0.046503	2.39958
816815	423865	860374	197054	74.3	0.111745	0.045863	2.43647
816838	423882	860444	197048	74.34	0.111769	0.045638	2.44904
816725	423827	860477	197044	74.37	0.111787	0.04552	2.45578
816881	423934	860277	197037	74.42	0.111912	0.045917	2.43729
816479	423692	860197	197027	74.45	0.111751	0.046002	2.42928
816704	423815	860081	197043	74.5	0.111781	0.046437	2.40714
816882	423933	860078	197037	74.53	0.111905	0.046383	2.41263
817120	424109	860055	197049	74.58	0.112158	0.04656	2.40892
816621	423875	860032	197036	74.61	0.112279	0.046481	2.41561
816918	424006	860081	197036	74.66	0.112167	0.046366	2.41918
816817	423972	860375	197070	74.69	0.112256	0.046025	2.43904
816324	423696	860473	197065	74.73	0.112159	0.045744	2.45189
816486	423825	860408	197062	74.77	0.112376	0.045865	2.45012
816845	424063	860058	197060	74.81	0.112625	0.046665	2.41347
816679	423953	860413	197076	74.85	0.11251	0.045997	2.44603
816770	423976	860534	197095	74.89	0.112393	0.045908	2.44823
816227	423712	860487	197091	74.93	0.112479	0.045977	2.44643
816875	424070	860376	197073	74.97	0.112584	0.046053	2.44466
816484	423899	860383	197062	75.01	0.112738	0.045924	2.45488
816917	424141	860488	197075	75.05	0.112821	0.045811	2.46275
816794	424049	860502	197065	75.09	0.112685	0.045676	2.46706
816601	423973	860419	197072	75.13	0.112802	0.045942	2.45531
816304	423813	860487	197061	75.17	0.112774	0.04567	2.46931
816448	423881	860565	197068	75.21	0.112741	0.045559	2.47462
816444	424039	860711	197085	75.25	0.113514	0.045391	2.5008
816151	423881	860684	197079	75.29	0.113486	0.045393	2.50008
816371	423951	860606	197080	75.33	0.113272	0.045586	2.48481
815940	423697	860645	197087	75.37	0.113127	0.045566	2.48269
816215	423815	860525	197084	75.41	0.113007	0.045816	2.46651
816063	423789	860495	197083	75.45	0.113262	0.045876	2.46886
816478	424049	860390	197087	75.49	0.113477	0.046163	2.45816
816094	423847	860563	197107	75.53	0.113465	0.045963	2.46863
816254	423932	860643	197075	75.57	0.113474	0.045448	2.49678
816526	424081	860707	197092	75.61	0.113511	0.045472	2.49629
816698	424189	860640	197079	75.64	0.113601	0.045496	2.49695
816878	424300	860607	197077	75.69	0.113686	0.045553	2.49569
816650	424191	860676	197104	75.72	0.113731	0.045667	2.49043
816436	424082	860774	197079	75.76	0.113742	0.045182	2.5174
816375	424104	860629	197079	75.81	0.114001	0.045522	2.50431
816063	423932	860495	197075	75.84	0.113953	0.045795	2.48834
816104	423939	860446	197070	75.88	0.113884	0.045858	2.48338
816088	423952	860617	197092	75.92	0.113987	0.045683	2.49518
815889	423873	860680	197086	75.96	0.114104	0.045474	2.50923
815453	423678	860769	197086	76	0.114256	0.045265	2.52414
815776	423870	860787	197113	76.04	0.114373	0.045499	2.51373
815876	423924	860681	197069	76.08	0.114383	0.045298	2.52514
816084	424030	860764	197061	76.12	0.114373	0.045021	2.54041
815703	423865	860725	197064	76.16	0.114532	0.045143	2.53707
815748	423900	860741	197068	76.2	0.114588	0.045147	2.53812
815630	423852	860601	197105	76.24	0.114652	0.045853	2.50042
815995	424045	860644	197088	76.28	0.114668	0.045579	2.51584
815718	423919	860716	197094	76.32	0.114755	0.045471	2.52368
816306	424242	860697	197084	76.36	0.114839	0.045414	2.52874
816148	424183	860623	197100	76.4	0.114951	0.045751	2.51255
815787	423991	860462	197098	76.44	0.11493	0.046107	2.49266
815947	424118	860547	197083	76.48	0.115141	0.045755	2.51649
815848	424059	860677	197097	76.52	0.115105	0.045593	2.52459
816353	424318	860787	197095	76.55	0.115088	0.045315	2.53971
815988	424176	860788	197084	76.6	0.115318	0.045201	2.55126
816021	424179	860619	197099	76.63	0.11525	0.04575	2.51914
815513	423947	860553	197083	76.68	0.115405	0.045741	2.52302
816175	424292	860490	197081	76.71	0.115409	0.045868	2.51612
816136	424304	860371	197079	76.76	0.115564	0.046126	2.5054
816431	424458	860352	197089	76.79	0.115567	0.046273	2.49752
815975	424218	860267	197085	76.83	0.115553	0.046431	2.4887
815568	424024	860329	197068	76.88	0.115638	0.046112	2.50777
815271	423851	860325	197099	76.91	0.115548	0.046438	2.48821
815485	424080	860351	197066	76.95	0.116117	0.04604	2.52208
815896	424230	860472	197075	76.99	0.115809	0.045849	2.52591
815624	424080	860535	197094	77.03	0.115768	0.045895	2.52244
815630	424090	860586	197096	77.07	0.115801	0.045796	2.52861	23	0.48
815239	423879	860580	197097	77.11	0.115764	0.045821	2.52646
815959	424293	860591	197081	77.15	0.115955	0.045631	2.54114
815613	424102	860574	197102	77.19	0.115902	0.045886	2.52587
816264	424450	860589	197089	77.23	0.115947	0.045718	2.53616
815305	423993	860386	197068	77.27	0.116148	0.045978	2.52615
815896	424271	860204	197069	77.31	0.116007	0.046415	2.49934
815712	424184	860261	197093	77.35	0.116049	0.046527	2.49423
815886	424293	860183	197079	77.39	0.116138	0.046567	2.49403
816067	424440	860162	197104	77.43	0.116393	0.046871	2.48324
815731	424233	860060	197077	77.47	0.116238	0.046834	2.48189
815475	424131	860065	197065	77.51	0.116388	0.0467	2.49225
815720	424254	860104	197075	77.55	0.116366	0.046711	2.49121
815664	424216	860133	197054	77.59	0.116324	0.046428	2.50546
815727	424265	860080	197094	77.63	0.116402	0.046961	2.47868
815826	424350	859933	197079	77.67	0.116563	0.047152	2.47206
815561	424215	859962	197086	77.7	0.116577	0.047156	2.47216
815684	424314	860104	197101	77.75	0.116746	0.046977	2.48519
815353	424173	860092	197098	77.78	0.116896	0.046974	2.48853
814788	423911	859923	197083	77.83	0.117051	0.047217	2.479
815072	424047	859898	197076	77.86	0.116994	0.047204	2.47849
815074	424000	859951	197082	77.91	0.116762	0.047141	2.47687
815433	424170	859950	197082	77.94	0.116681	0.047143	2.47504
815657	424360	859985	197096	77.99	0.117036	0.047204	2.47934
815670	424375	860008	197096	78.02	0.117075	0.04715	2.48301
815981	424582	860112	197102	78.06	0.117293	0.046968	2.49729
815112	424107	860170	197083	78.1	0.117183	0.046638	2.51261
815252	424188	859976	197076	78.14	0.117222	0.047021	2.49298
815426	424311	859903	197097	78.18	0.117379	0.047407	2.47599
815188	424157	859760	197067	78.22	0.117233	0.047435	2.47144
815477	424356	859553	197086	78.26	0.117468	0.048115	2.4414
815309	424273	859362	197103	78.3	0.117489	0.048737	2.41069
814554	423910	859153	197094	78.34	0.117633	0.049135	2.39409
815276	424306	859583	197093	78.38	0.117731	0.048116	2.44681
814390	423796	857240	197106	78.42	0.117495	0.053751	2.18593
814611	424013	855914	197070	78.46	0.117987	0.056503	2.08818
814875	424177	856381	197081	78.5	0.118116	0.055516	2.12761
814826	424156	855279	197086	78.54	0.118137	0.058162	2.03117
814714	424078	854470	197092	78.58	0.118042	0.060131	1.96309
814142	423785	854193	197086	78.62	0.118065	0.060723	1.94432
814346	423934	853409	197100	78.65	0.118272	0.062717	1.8858
815452	424515	852875	197086	78.72	0.118297	0.063836	1.85315
814916	424193	852580	197101	78.75	0.11809	0.064686	1.82558
814767	424141	852461	197092	78.8	0.118213	0.064876	1.82215
814467	424045	852340	197078	78.83	0.118504	0.065019	1.82261
814396	424013	852310	197080	78.88	0.118528	0.06511	1.82042
814220	423913	852310	197075	78.91	0.118487	0.065059	1.82123
814000	423819	852389	197079	78.95	0.118586	0.064913	1.82685
813946	423781	852564	197099	78.99	0.118539	0.064704	1.83202
[truncated: 121 more rows]

## Sheet: WalkerBATP
SampleA	SourceA	SampleB	SourceB	Position	AbsA	AbsB	ratioA/B	Fraction Number	Fraction Volume (ml)
666914	423028	689483	196798	0	0.522552	0.489549	1.06742
667241	422692	690685	196775	0.04	0.519923	0.485802	1.07024
667113	422585	690955	196765	0.08	0.519798	0.484912	1.07194
666915	422442	691260	196786	0.12	0.519713	0.484238	1.07326
667654	422883	691462	196796	0.16	0.519581	0.483751	1.07407
667895	422984	691698	196795	0.2	0.519332	0.483053	1.0751
667777	422856	691915	196781	0.24	0.519074	0.482278	1.0763
668004	423026	692188	196793	0.28	0.519201	0.481605	1.07806
668029	422984	692335	196793	0.32	0.518921	0.481177	1.07844
667979	422911	692480	196787	0.36	0.518721	0.480694	1.07911
667692	422712	692537	196795	0.4	0.518637	0.48061	1.07912
667885	422808	692643	196786	0.44	0.518511	0.480209	1.07976
668299	422995	692786	196787	0.48	0.518148	0.479803	1.07992
667871	422733	692829	196782	0.52	0.518191	0.479627	1.0804
667807	422663	692928	196784	0.56	0.518048	0.479359	1.08071
668321	422934	693048	196791	0.6	0.517785	0.479082	1.08079
667785	422594	693208	196776	0.64	0.517781	0.478463	1.08218
667706	422512	693271	196791	0.68	0.517626	0.478434	1.08192
668128	422794	693401	196788	0.72	0.517699	0.478025	1.08299
668081	422768	693531	196795	0.76	0.517717	0.477719	1.08373
668541	423001	693633	196786	0.79	0.517436	0.47733	1.08402
668642	423127	693786	196821	0.84	0.517736	0.477244	1.08485
668153	422798	693865	196788	0.87	0.517641	0.476677	1.08594
668173	422843	693983	196795	0.92	0.517798	0.476406	1.08688
668203	422841	694089	196790	0.95	0.517696	0.476047	1.08749
668315	422916	694191	196793	1	0.517716	0.475781	1.08814
668202	422825	694269	196811	1.03	0.517622	0.475739	1.08804
668481	423047	694414	196815	1.08	0.517842	0.475359	1.08937
668276	422950	694497	196819	1.11	0.518	0.475159	1.09016
668557	423119	694603	196806	1.16	0.517957	0.474718	1.09108
667911	422743	694664	196788	1.19	0.518116	0.474357	1.09225
667956	422772	694736	196796	1.23	0.518119	0.47423	1.09255
667811	422669	694800	196783	1.27	0.518065	0.473911	1.09317
667749	422668	694884	196806	1.31	0.51825	0.473903	1.09358
667790	422702	694998	196794	1.35	0.518289	0.47345	1.09471
667549	422551	695098	196805	1.39	0.518296	0.473272	1.09513
667646	422657	695192	196821	1.43	0.518512	0.473164	1.09584
667352	422506	695205	196815	1.47	0.518682	0.473064	1.09643
667637	422657	695211	196793	1.51	0.51854	0.472822	1.09669
667811	422818	695203	196784	1.55	0.518786	0.472753	1.09737
667310	422476	695298	196807	1.59	0.518666	0.472713	1.09721
667544	422667	695344	196809	1.63	0.518873	0.4726	1.09791
667364	422562	695391	196794	1.67	0.518917	0.47231	1.09868
667456	422611	695468	196791	1.71	0.518872	0.472056	1.09917
667552	422692	695550	196787	1.75	0.51897	0.471778	1.10003
667278	422514	695555	196794	1.79	0.518948	0.471835	1.09985
667357	422563	695659	196803	1.83	0.518943	0.471626	1.10033
667695	422773	695722	196806	1.86	0.518923	0.471474	1.10064
667248	422519	695763	196797	1.91	0.519064	0.471263	1.10143
667353	422581	695833	196812	1.95	0.519042	0.471214	1.1015
667690	422836	695889	196808	1.99	0.519244	0.471011	1.1024
668076	423087	695929	196796	2.03	0.519275	0.470772	1.10303
667564	422764	695961	196781	2.06	0.519281	0.470526	1.10362
667176	422556	695976	196785	2.1	0.519464	0.470523	1.10401
667651	422869	696075	196770	2.14	0.519523	0.470083	1.10517
667310	422705	696116	196786	2.18	0.519774	0.470128	1.1056
667660	422917	696191	196787	2.23	0.519728	0.469921	1.10599
667706	422973	696275	196789	2.26	0.519857	0.469698	1.10679
667559	422871	696303	196797	2.3	0.519814	0.469699	1.1067
667273	422695	696345	196762	2.34	0.51984	0.469219	1.10788
667190	422638	696392	196802	2.38	0.519818	0.469493	1.10719
667253	422669	696467	196798	2.42	0.519775	0.469235	1.10771
667793	423020	696445	196796	2.46	0.519818	0.469278	1.1077
667313	422744	696530	196786	2.5	0.519954	0.46893	1.10881
667343	422730	696604	196769	2.54	0.519794	0.468541	1.10939
667658	422944	696667	196784	2.58	0.519864	0.468513	1.10961
667487	422857	696712	196795	2.62	0.519967	0.468495	1.10987
667155	422637	696731	196780	2.66	0.519921	0.468287	1.11026
667121	422643	696792	196794	2.7	0.520054	0.468253	1.11062
667520	422898	696836	196779	2.74	0.520065	0.467973	1.11132
667391	422821	696931	196787	2.78	0.520088	0.46778	1.11182
667469	422864	696995	196776	2.82	0.520057	0.467482	1.11246
667299	422727	697024	196784	2.86	0.519915	0.46748	1.11217
667086	422623	697109	196821	2.9	0.520064	0.467613	1.11217
667242	422740	697173	196783	2.94	0.520152	0.467039	1.11372
667495	422912	697159	196781	2.98	0.520209	0.467059	1.1138
667272	422738	697183	196772	3.02	0.520051	0.466897	1.11384
667637	422946	697241	196782	3.06	0.519938	0.466832	1.11376
667178	422651	697305	196774	3.09	0.519918	0.466565	1.11435
667008	422556	697400	196774	3.14	0.519979	0.466291	1.11514
667627	422984	697449	196791	3.17	0.520153	0.466323	1.11543
667550	422930	697509	196804	3.21	0.520128	0.466283	1.11548
666910	422529	697549	196800	3.26	0.520149	0.466126	1.1159
667423	422808	697621	196806	3.29	0.519927	0.46598	1.11577
667417	422789	697599	196793	3.33	0.519853	0.46591	1.11578
667081	422608	697676	196803	3.37	0.520007	0.46579	1.1164	1	0.481
667206	422665	697710	196809	3.41	0.5199	0.465753	1.11626
667966	423127	697794	196814	3.45	0.519806	0.465562	1.11651
667217	422651	697841	196812	3.49	0.519798	0.465406	1.11687
667473	422840	697856	196809	3.53	0.519928	0.465332	1.11733
667546	422862	697846	196785	3.57	0.519811	0.465115	1.1176
667208	422603	697878	196783	3.61	0.519593	0.465002	1.1174
667017	422479	697944	196793	3.65	0.519579	0.464914	1.11758
667119	422546	697953	196786	3.69	0.51959	0.464816	1.11784
667375	422688	698006	196787	3.73	0.519493	0.464673	1.11797
667154	422543	698051	196789	3.77	0.519469	0.464564	1.11819
667451	422752	698051	196796	3.81	0.51957	0.464635	1.11823
667303	422627	698065	196786	3.85	0.519418	0.464492	1.11825
667660	422842	698054	196780	3.89	0.519365	0.464463	1.1182
666946	422384	698135	196794	3.93	0.519336	0.464372	1.11836
667362	422648	698172	196784	3.97	0.519339	0.464163	1.11887
667358	422654	698167	196771	4.01	0.51938	0.464044	1.11925
667114	422458	698210	196781	4.05	0.51918	0.464023	1.11887
666913	422310	698277	196787	4.09	0.519079	0.463891	1.11897
667424	422636	698292	196776	4.13	0.519091	0.463735	1.11937
667374	422585	698277	196812	4.16	0.518997	0.464147	1.11817
667464	422625	698339	196772	4.21	0.518915	0.463558	1.11942
667339	422559	698316	196779	4.24	0.518979	0.463696	1.11922
667531	422678	698338	196770	4.29	0.518966	0.46354	1.11957
667794	422849	698377	196762	4.32	0.518988	0.463346	1.12009
667919	422870	698364	196753	4.36	0.518707	0.463291	1.11961
667603	422700	698376	196742	4.4	0.518852	0.463144	1.12028
667762	422772	698434	196763	4.44	0.518713	0.463192	1.11987
667563	422616	698458	196766	4.48	0.518568	0.463153	1.11965
667807	422779	698522	196780	4.52	0.518609	0.463112	1.11984
668197	423032	698545	196775	4.56	0.518639	0.462994	1.12018
667847	422781	698587	196772	4.6	0.518496	0.462842	1.12024
667389	422517	698602	196770	4.64	0.518622	0.462779	1.12067
667467	422573	698694	196802	4.68	0.518654	0.462841	1.12059
667739	422705	698717	196804	4.72	0.518459	0.462795	1.12028
667650	422643	698700	196772	4.76	0.518432	0.462516	1.12089
668038	422861	698796	196786	4.8	0.518298	0.462383	1.12093
667280	422397	698813	196779	4.84	0.518375	0.462262	1.12139
667370	422436	698857	196790	4.88	0.518288	0.462248	1.12123
667676	422642	698862	196801	4.92	0.518348	0.462346	1.12112
667969	422809	698923	196787	4.96	0.518258	0.462027	1.12171
667813	422700	698999	196803	5	0.518209	0.461972	1.12173
667538	422488	699003	196808	5.04	0.518025	0.462011	1.12124
668122	422840	699032	196786	5.08	0.51794	0.461702	1.1218
668092	422838	699080	196803	5.12	0.518022	0.461738	1.1219
667635	422520	699091	196808	5.16	0.517883	0.461757	1.12155
667918	422689	699184	196828	5.19	0.517834	0.461694	1.12159
667815	422617	699231	196817	5.24	0.517801	0.461446	1.12213
667923	422664	699285	196846	5.28	0.517697	0.461587	1.12156
668547	423084	699296	196823	5.31	0.517819	0.46132	1.12247
668001	422732	699299	196809	5.36	0.517788	0.461168	1.12277
668537	423069	699312	196806	5.39	0.517777	0.4611	1.12292
668414	422953	699355	196814	5.44	0.517592	0.461058	1.12262
668175	422822	699402	196807	5.47	0.51769	0.460851	1.12334
668171	422804	699415	196813	5.51	0.517615	0.460875	1.12312
668249	422839	699448	196812	5.55	0.517546	0.460769	1.12322
668148	422750	699489	196805	5.59	0.517424	0.46058	1.12342
668222	422800	699506	196816	5.63	0.51744	0.460643	1.1233
668173	422770	699575	196816	5.67	0.517445	0.460444	1.12379
668135	422694	699581	196811	5.71	0.517193	0.460376	1.12342
668488	422955	699607	196799	5.75	0.517375	0.460178	1.12429
668451	422924	699588	196802	5.79	0.517339	0.460264	1.124
668068	422664	699604	196798	5.83	0.517253	0.460177	1.12403
668289	422796	699604	196803	5.87	0.517215	0.460228	1.12383
668030	422602	699660	196793	5.91	0.517069	0.459964	1.12415
668366	422824	699650	196814	5.95	0.517115	0.460208	1.12366
668504	422891	699663	196800	5.99	0.517017	0.460027	1.12388
668088	422628	699684	196781	6.03	0.517018	0.459772	1.12451
668998	423217	699723	196804	6.07	0.517082	0.459895	1.12435
668297	422762	699691	196791	6.11	0.517026	0.459854	1.12433
668482	422880	699734	196792	6.15	0.517031	0.459741	1.12461
668456	422845	699739	196793	6.19	0.516941	0.459736	1.12443
668466	422819	699755	196796	6.23	0.516785	0.459721	1.12413
668286	422687	699769	196791	6.27	0.516697	0.45963	1.12416
668335	422746	699800	196790	6.3	0.516832	0.45953	1.1247
668169	422638	699739	196776	6.35	0.516818	0.459562	1.12459
667910	422445	699750	196787	6.38	0.516677	0.459643	1.12408
668400	422780	699792	196784	6.43	0.516798	0.459492	1.12472
668502	422836	699775	196780	6.46	0.516757	0.4595	1.12461
668728	422949	699762	196763	6.51	0.516612	0.459363	1.12463
668140	422615	699796	196772	6.54	0.516795	0.459357	1.12504
668594	422878	699830	196787	6.58	0.516678	0.459413	1.12465
668864	423053	699826	196769	6.62	0.516699	0.45924	1.12512
668192	422608	699772	196759	6.66	0.516602	0.459293	1.12478
668484	422785	699763	196753	6.7	0.516565	0.459258	1.12478	2	0.475
668916	423070	699784	196761	6.74	0.516622	0.459279	1.12485
668496	422779	699760	196784	6.78	0.516499	0.459584	1.12384
668715	422913	699838	196773	6.82	0.516478	0.459246	1.12462
668666	422860	699847	196778	6.86	0.516371	0.459272	1.12433
668498	422734	699794	196758	6.9	0.516275	0.459219	1.12424
668219	422550	699803	196762	6.94	0.516239	0.459235	1.12413
668439	422672	699832	196763	6.98	0.516156	0.459161	1.12413
668434	422691	699826	196779	7.02	0.516263	0.459342	1.12392
668480	422733	699832	196742	7.06	0.516326	0.458946	1.12502
668571	422776	699801	196739	7.1	0.516255	0.459005	1.12473
668504	422722	699851	196766	7.14	0.516199	0.459137	1.12428
668807	422908	699894	196760	7.18	0.516172	0.458952	1.12468
668678	422811	699896	196755	7.22	0.516097	0.458895	1.12465
668563	422731	699937	196763	7.26	0.516062	0.458859	1.12466
669032	423038	699948	196764	7.3	0.516113	0.458837	1.12483
669212	423118	699992	196774	7.34	0.515949	0.458813	1.12453
668592	422732	700097	196793	7.37	0.515978	0.458705	1.12486
668462	422663	700084	196767	7.42	0.516042	0.458477	1.12556
669133	423079	700112	196782	7.45	0.516002	0.45855	1.12529
668610	422690	700131	196780	7.5	0.51572	0.458474	1.12486
668636	422743	700143	196795	7.53	0.515897	0.458594	1.12495
668632	422754	700115	196769	7.58	0.515962	0.458408	1.12555
669035	423003	700143	196763	7.61	0.515934	0.458266	1.12584
669003	422976	700189	196805	7.65	0.515901	0.458564	1.12504
669135	423032	700149	196756	7.7	0.515769	0.458177	1.1257
669010	422970	700163	196769	7.73	0.515851	0.45827	1.12565
668723	422783	700164	196777	7.77	0.515824	0.458349	1.1254
668848	422830	700201	196779	7.81	0.515669	0.458263	1.12527
669070	422973	700248	196789	7.85	0.515682	0.45823	1.12538
669108	422993	700293	196791	7.89	0.515662	0.458121	1.1256
668683	422713	700226	196775	7.93	0.515608	0.45815	1.12541
668588	422674	700280	196778	7.97	0.51571	0.458025	1.12594
668860	422806	700302	196769	8.01	0.515516	0.45787	1.1259
669137	423048	700268	196750	8.05	0.51584	0.457773	1.12685
669038	422915	700253	196761	8.09	0.515499	0.457929	1.12572
668852	422784	700286	196766	8.13	0.515434	0.457885	1.12569
669257	423062	700266	196764	8.17	0.515541	0.457922	1.12583
669072	422909	700225	196747	8.21	0.515366	0.457866	1.12558
669253	423002	700221	196736	8.25	0.515263	0.457765	1.12561
669181	422976	700241	196757	8.29	0.515357	0.457922	1.12542
669116	422961	700280	196753	8.33	0.515483	0.457769	1.12608
669147	422958	700255	196744	8.37	0.515374	0.457749	1.12589
668841	422769	700220	196726	8.41	0.515395	0.457665	1.12614
668911	422779	700274	196731	8.45	0.51523	0.457561	1.12603
668821	422734	700267	196734	8.49	0.515287	0.457612	1.12604
669042	422862	700286	196741	8.53	0.515231	0.457629	1.12587
668886	422753	700337	196737	8.57	0.51518	0.457441	1.12622
669135	422921	700376	196749	8.6	0.515232	0.457452	1.12631
668800	422697	700403	196763	8.65	0.515172	0.457517	1.12602
669125	422917	700409	196740	8.68	0.515243	0.457264	1.12679
668843	422709	700397	196719	8.72	0.515099	0.457084	1.12692
668431	422466	700459	196755	8.76	0.515183	0.457274	1.12664
668978	422778	700519	196755	8.8	0.51502	0.457102	1.12671
668606	422539	700563	196770	8.84	0.515001	0.457129	1.1266
668925	422729	700587	196765	8.88	0.514945	0.457008	1.12677
668992	422751	700624	196753	8.92	0.514846	0.456779	1.12712
668784	422598	700627	196767	8.96	0.514742	0.456914	1.12656
668656	422518	700674	196768	9	0.514746	0.456789	1.12688
668876	422674	700682	196749	9.04	0.514828	0.456571	1.1276
668946	422713	700716	196748	9.08	0.514803	0.456463	1.12781
668586	422475	700739	196729	9.12	0.514752	0.456202	1.12834
668747	422567	700791	196770	9.16	0.514705	0.456473	1.12757
669184	422855	700817	196764	9.2	0.514762	0.456337	1.12803
668968	422702	700804	196754	9.24	0.514682	0.456272	1.12802
668886	422664	700853	196764	9.28	0.514749	0.456233	1.12826
669322	422920	700837	196757	9.32	0.514655	0.456207	1.12812
668859	422615	700880	196737	9.36	0.514595	0.455879	1.1288
668817	422587	700873	196741	9.4	0.514588	0.45594	1.12863
668775	422552	700921	196746	9.44	0.514547	0.455853	1.12876
668779	422532	700950	196767	9.48	0.514438	0.455985	1.12819
668721	422486	701000	196749	9.52	0.514392	0.455657	1.1289
669049	422679	701014	196750	9.55	0.514323	0.455627	1.12883
668507	422327	701081	196762	9.6	0.514277	0.455557	1.1289
668849	422561	701026	196760	9.63	0.514364	0.455695	1.12875
669028	422653	701067	196763	9.68	0.514262	0.455607	1.12874
668700	422482	701052	196745	9.71	0.514437	0.455466	1.12947
669398	422888	701064	196732	9.76	0.514268	0.455298	1.12952
668995	422660	701050	196728	9.79	0.514397	0.455298	1.1298
669625	423049	701061	196739	9.84	0.514353	0.455379	1.12951
669537	422973	701064	196722	9.87	0.514254	0.455196	1.12974
669777	423123	701025	196721	9.91	0.514246	0.455298	1.12947
669922	423223	701081	196729	9.95	0.514287	0.455219	1.12976
669909	423235	701114	196751	9.99	0.514385	0.455349	1.12965
669703	423072	701149	196731	10.03	0.514226	0.455044	1.13006
669755	423099	701159	196750	10.07	0.514198	0.45521	1.12958	3	0.48
669504	422933	701116	196739	10.11	0.514162	0.455221	1.12948
669633	423021	701148	196744	10.15	0.514193	0.45518	1.12965
669535	422927	701123	196727	10.19	0.514038	0.455078	1.12956
669275	422748	701173	196735	10.23	0.513966	0.455016	1.12956
670170	423320	701128	196720	10.27	0.513999	0.454992	1.12969
669701	423008	701164	196718	10.31	0.513922	0.454868	1.12983
669369	422801	701251	196743	10.35	0.513936	0.454874	1.12984
669801	423026	701274	196752	10.39	0.513704	0.4549	1.12927
669598	422886	701267	196749	10.43	0.513647	0.454889	1.12917
669489	422838	701224	196731	10.47	0.513748	0.454828	1.12954
669756	423020	701186	196728	10.51	0.513812	0.454907	1.12949
669714	422923	701247	196728	10.55	0.513472	0.454731	1.12918
669817	423029	701257	196735	10.58	0.51367	0.454774	1.1295
669678	422948	701235	196730	10.63	0.513702	0.454786	1.12955
669721	422963	701270	196732	10.67	0.513644	0.454706	1.12962
669816	423021	701305	196744	10.7	0.513634	0.454729	1.12954
669516	422832	701326	196739	10.75	0.513636	0.454617	1.12982
669684	422929	701323	196746	10.78	0.513592	0.454697	1.12952
669840	423017	701310	196738	10.83	0.513541	0.454653	1.12952
669699	422943	701292	196727	10.86	0.513614	0.454592	1.12984
669962	423104	701319	196727	10.91	0.513589	0.454514	1.12997
670270	422798	703282	196718	10.94	0.511169	0.448788	1.139
675038	422893	708490	196726	10.99	0.497125	0.433999	1.14545
669778	423035	697653	196739	11.02	0.513818	0.465201	1.10451
632532	422825	548446	196738	11.06	0.629871	0.950212	0.662874
144990	422744	213971	196706	11.1	3.64353	2.84707	1.27975
438379	422704	744109	196715	11.14	1.37949	0.335018	4.11765
478241	422834	752549	196733	11.18	1.20204	0.312469	3.84691
478365	422667	752524	196732	11.22	1.2007	0.312526	3.84193
478851	422792	752219	196740	11.26	1.19923	0.313425	3.82621
478777	422791	752045	196732	11.3	1.19954	0.313809	3.82251
479879	422775	752064	196729	11.34	1.19476	0.313727	3.80827
479998	422937	752014	196741	11.38	1.19503	0.313984	3.80603
480679	423123	751898	196735	11.42	1.19303	0.314234	3.79664
480419	422596	752147	196712	11.46	1.19159	0.313331	3.80298
480457	422688	752650	196761	11.5	1.19187	0.312485	3.81418
480100	422778	753056	196743	11.54	1.19383	0.311214	3.83604
480325	422909	753155	196727	11.58	1.19351	0.310785	3.84029
480306	422698	753099	196737	11.62	1.19257	0.311037	3.83415
480786	422769	753223	196745	11.66	1.19087	0.310787	3.83177
480575	422446	753588	196739	11.7	1.1902	0.30975	3.84246
481112	422898	753903	196728	11.73	1.1901	0.308794	3.85403
481967	423058	754273	196727	11.78	1.18724	0.307795	3.85725
482059	423119	754334	196726	11.81	1.18715	0.307622	3.85911
481329	422871	754107	196708	11.86	1.18905	0.308044	3.86
482065	423039	753852	196731	11.9	1.18674	0.308962	3.84105
482041	422988	753773	196725	11.93	1.18659	0.309111	3.83872
481788	422990	753790	196724	11.97	1.18768	0.309056	3.84292
482104	423321	753659	196732	12.01	1.18793	0.309488	3.83838
481997	423129	753500	196713	12.05	1.18746	0.309719	3.834
480575	422813	752796	196704	12.09	1.19198	0.31151	3.82644
482268	422812	753025	196725	12.14	1.18478	0.311112	3.80819
482534	423029	751840	196714	12.17	1.1847	0.314174	3.77083
482469	422862	751141	196729	12.21	1.18416	0.316203	3.74496
482235	422862	750703	196708	12.25	1.18516	0.317163	3.73674
481896	422978	750492	196709	12.29	1.18716	0.31774	3.73626
482316	423090	750439	196705	12.33	1.18592	0.317841	3.73116
482570	422904	750613	196732	12.37	1.18394	0.317651	3.72718
483481	423068	750510	196718	12.41	1.18087	0.317784	3.71597
483862	423093	750534	196692	12.45	1.17938	0.317453	3.71514
484211	423011	750545	196701	12.49	1.17751	0.317516	3.70851
484958	423186	750647	196705	12.53	1.1752	0.317283	3.70396
485459	423125	750460	196699	12.57	1.1728	0.317723	3.69125
485731	423040	750674	196680	12.61	1.17124	0.316954	3.6953
486164	422927	750662	196710	12.65	1.16887	0.317294	3.68387
486620	422897	750453	196699	12.69	1.16681	0.317742	3.67218
487336	422954	750786	196681	12.73	1.16407	0.316664	3.67606
487348	422619	750905	196657	12.77	1.1624	0.316098	3.67734
488390	423036	750759	196681	12.81	1.16005	0.316736	3.66251
488661	422849	750978	196701	12.85	1.15801	0.316353	3.6605
489423	422962	751341	196699	12.89	1.15537	0.315359	3.66366
490317	422939	751411	196681	12.92	1.15152	0.314986	3.65579
490972	422910	751244	196698	12.97	1.14865	0.315609	3.63948
491664	422929	751384	196705	13	1.14586	0.315305	3.63414
492271	422856	751689	196708	13.05	1.14298	0.314518	3.63408
493288	422905	751903	196703	13.08	1.139	0.313893	3.62862
494143	422748	751981	196697	13.13	1.1347	0.313622	3.61803
495276	423029	752258	196696	13.16	1.13137	0.312869	3.6161
496075	422979	752488	196715	13.2	1.12783	0.312448	3.60965
496127	423223	752402	196707	13.24	1.12879	0.312596	3.61103
497847	423042	752378	196702	13.28	1.12084	0.312609	3.58542
498620	423046	752479	196698	13.32	1.11768	0.312298	3.5789
499476	422909	752495	196705	13.36	1.11351	0.312327	3.56521
500177	422811	753017	196696	13.4	1.11017	0.310837	3.57154	4	0.475
501151	422717	753497	196687	13.44	1.10573	0.30946	3.57309
502537	422748	753792	196694	13.48	1.10023	0.308743	3.56358
503818	422941	753734	196681	13.52	1.09595	0.308765	3.54948
504963	422895	753165	196696	13.56	1.09109	0.310441	3.51464
505896	422947	754127	196705	13.6	1.08756	0.30796	3.5315
506978	422907	754385	196700	13.64	1.083	0.307219	3.52516
508381	422893	754930	196700	13.68	1.07727	0.305764	3.52322
509279	422681	755297	196698	13.72	1.07264	0.304764	3.51957
510648	422670	755578	196700	13.76	1.06709	0.304034	3.50977
511720	422631	755950	196694	13.8	1.06261	0.302981	3.50719
513083	422691	756338	196696	13.84	1.05746	0.301967	3.5019
514097	422532	756166	196683	13.88	1.05265	0.302292	3.48223
515446	422651	756603	196682	13.91	1.04786	0.301117	3.47992
516721	422476	756927	196700	13.96	1.04196	0.300439	3.46813
517926	422602	756605	196714	13.99	1.03781	0.30144	3.44283
519334	422706	756967	196704	14.03	1.03275	0.300373	3.43824
520613	422734	757389	196686	14.07	1.02786	0.299066	3.43689
522314	422926	758205	196712	14.12	1.02211	0.297162	3.43958
523767	422750	758611	196697	14.15	1.01558	0.295929	3.43182
525307	423041	758847	196703	14.19	1.01098	0.295363	3.42282
526766	423071	759508	196698	14.23	1.00545	0.293557	3.42504
527553	422732	759477	196701	14.27	1.00075	0.29367	3.40774
529120	422851	760174	196693	14.31	0.995259	0.291739	3.41147
530849	423214	760474	196714	14.35	0.99034	0.291159	3.40137
531899	422941	760864	196727	14.39	0.984976	0.290259	3.39344
533423	422982	760932	196713	14.43	0.97932	0.289935	3.37772
534519	422782	761193	196708	14.47	0.974153	0.289193	3.36852
536039	422843	761888	196707	14.51	0.968638	0.287343	3.37101
537269	422737	762264	196696	14.55	0.963435	0.286236	3.36588
538783	422888	762593	196710	14.59	0.958408	0.28551	3.35683
540102	423005	763061	196720	14.63	0.953971	0.284376	3.35462
541540	422895	763876	196709	14.67	0.947999	0.282111	3.36037
543174	422783	764530	196711	14.71	0.941292	0.280407	3.35688
544720	422851	764891	196715	14.75	0.935806	0.279496	3.34819
546283	422910	765139	196671	14.79	0.930229	0.278392	3.34144
547620	422972	765765	196702	14.83	0.925527	0.277061	3.34051
548792	422899	765847	196679	14.87	0.9208	0.27661	3.32888
550966	423080	765916	196690	14.91	0.913586	0.276541	3.30362
552248	422980	766680	196702	14.95	0.908347	0.274654	3.30724
553436	422909	767522	196686	14.99	0.903606	0.272278	3.31869
554898	423080	768307	196678	15.03	0.899035	0.270135	3.32809
556159	422978	768709	196671	15.07	0.893898	0.269009	3.32292
557629	422915	768881	196652	15.11	0.888192	0.268364	3.30966
558878	422838	769636	196672	15.14	0.883241	0.26659	3.3131
560973	422866	770727	196661	15.19	0.875721	0.263622	3.32188
562898	423016	770743	196679	15.23	0.869438	0.263765	3.29626
564464	423113	770580	196649	15.26	0.864222	0.263884	3.27501
565472	422774	771308	196664	15.3	0.858932	0.262134	3.27669
566652	422641	771709	196686	15.34	0.854023	0.261312	3.26821
568841	422891	771581	196692	15.38	0.847344	0.261708	3.23774
569539	422608	772669	196676	15.42	0.843465	0.258704	3.26035
572006	422931	773224	196678	15.46	0.836184	0.257277	3.25013
573601	422877	773708	196685	15.5	0.830225	0.256088	3.24196
575083	422749	774114	196673	15.54	0.824326	0.254907	3.23383
576924	422746	774629	196674	15.58	0.817772	0.253577	3.22495
579084	422987	775146	196665	15.62	0.811292	0.25214	3.21763
580652	422931	775465	196688	15.66	0.805488	0.251546	3.20215
581797	422616	775755	196668	15.7	0.799933	0.250588	3.19223
583861	422733	776108	196676	15.74	0.793253	0.249753	3.17616
585430	422974	776453	196669	15.78	0.788928	0.248785	3.17112
587381	422690	776777	196673	15.82	0.780747	0.247985	3.14836
589086	422646	776775	196677	15.86	0.774603	0.248031	3.123
590649	422743	776603	196670	15.9	0.769651	0.248406	3.09836
593060	422902	779341	196650	15.94	0.762085	0.241107	3.16077
594623	422600	779853	196641	15.98	0.755238	0.239691	3.15088
596849	422868	780407	196631	16.02	0.74889	0.238157	3.14452
598726	423041	780822	196649	16.06	0.743302	0.23727	3.13272
599929	422779	781459	196643	16.1	0.737927	0.235565	3.13258
601564	422730	782042	196655	16.14	0.732122	0.234185	3.12625
604007	422690	782436	196660	16.18	0.723635	0.233221	3.10279
606190	422876	782774	196649	16.21	0.717154	0.232238	3.08801
607578	422662	783266	196644	16.25	0.711438	0.23092	3.08089
608995	422573	784133	196664	16.3	0.706241	0.228895	3.08543
611060	422748	784617	196663	16.34	0.700162	0.227641	3.07573
612972	422712	784587	196648	16.37	0.693596	0.227565	3.04791
614956	422748	785255	196659	16.41	0.687158	0.225962	3.04103
616636	422649	786019	196640	16.45	0.681096	0.223807	3.04323
617946	422705	786895	196624	16.49	0.677025	0.221398	3.05796
619505	422664	787279	196637	16.53	0.671671	0.220548	3.04547
622211	422873	787660	196656	16.57	0.663765	0.219767	3.02031
623201	422729	787536	196636	16.61	0.659815	0.21988	3.0008
625165	422704	788244	196631	16.65	0.653256	0.218017	2.99635
627762	423092	788992	196604	16.69	0.646651	0.215829	2.99613
628686	422760	789502	196629	16.73	0.642035	0.214783	2.98923
630042	422738	790235	196624	16.77	0.63752	0.212861	2.99501	5	0.481
632094	422862	790655	196627	16.81	0.631467	0.211821	2.98114
633463	422805	791468	196618	16.85	0.626765	0.209657	2.98948
634544	422667	792173	196626	16.89	0.622608	0.207944	2.99411
636600	422671	793122	196623	16.93	0.616009	0.2055	2.99761
639044	422833	793654	196629	16.97	0.608952	0.20421	2.98199
640305	422554	794066	196639	17.01	0.603568	0.203267	2.96934
642223	422825	794621	196629	17.05	0.59876	0.201756	2.96775
643514	422740	795350	196645	17.09	0.59424	0.200072	2.97014
644497	422713	795709	196639	17.13	0.590986	0.199101	2.96828
648638	422499	796959	196634	17.17	0.576846	0.195885	2.94481
649303	422603	796829	196616	17.21	0.575252	0.19603	2.93452
652420	422692	798489	196634	17.25	0.565884	0.19202	2.94701
654191	422506	798495	196636	17.29	0.559437	0.192025	2.91336
655254	422640	799464	196634	17.32	0.556764	0.18956	2.93714
658134	422736	800990	196654	17.36	0.548255	0.185921	2.94886
661848	423096	800509	196642	17.4	0.538483	0.187009	2.87945
662984	422718	801399	196620	17.44	0.533145	0.184544	2.88899
666159	422740	801923	196625	17.48	0.523476	0.183278	2.85619
666356	422685	802371	196628	17.52	0.522605	0.182183	2.86858
669338	422715	802757	196638	17.56	0.513614	0.181316	2.83271
671247	423172	802963	196655	17.6	0.509998	0.180973	2.81809
672141	422640	803930	196646	17.64	0.5047	0.178455	2.82817
675511	422668	804074	196639	17.68	0.494603	0.178022	2.77833
676091	422732	803975	196634	17.72	0.493156	0.178219	2.76714
678216	422564	805234	196648	17.76	0.485922	0.175208	2.7734
679903	422536	804923	196649	17.8	0.480703	0.175997	2.73131
681227	422742	806112	196650	17.84	0.47772	0.173032	2.76087
684433	423000	807134	196655	17.88	0.469362	0.17053	2.75237
684857	422876	807576	196650	17.92	0.467495	0.169375	2.76012
685456	422556	808502	196646	17.96	0.464157	0.167024	2.77898
687628	422658	809096	196642	18	0.458177	0.165503	2.7684
689072	422742	809390	196640	18.04	0.454292	0.16475	2.75746
690273	422552	809791	196655	18.08	0.449809	0.163905	2.74432
693410	423009	810074	196678	18.12	0.442743	0.163437	2.70895
694704	422632	810245	196637	18.16	0.437104	0.162591	2.68836
696894	423178	810947	196650	18.2	0.433305	0.160979	2.69169
698410	422750	811328	196666	18.24	0.426789	0.160196	2.66416
700265	422847	812052	196656	18.28	0.421831	0.158296	2.66483
702293	422931	812256	196660	18.32	0.41632	0.157831	2.63777
703206	422673	812966	196641	18.36	0.412413	0.155875	2.6458
705418	422787	813513	196632	18.39	0.406539	0.154427	2.63257
706652	422633	813757	196647	18.43	0.402217	0.153976	2.61221
708519	422633	814301	196616	18.48	0.396819	0.152311	2.60531
710433	422813	814686	196637	18.51	0.39217	0.151574	2.58732
711457	422645	814835	196648	18.55	0.38841	0.151318	2.56685
713504	422806	815670	196635	18.59	0.38331	0.14912	2.57048
715035	422753	815930	196648	18.63	0.378668	0.148611	2.54805
716887	423076	816608	196659	18.67	0.374938	0.14705	2.54974
718228	422909	816998	196657	18.71	0.370306	0.146067	2.53519
719669	422930	817768	196680	18.75	0.366307	0.144404	2.53669
720795	422736	818064	196668	18.79	0.362169	0.143551	2.52293
722348	422736	818605	196642	18.83	0.357766	0.141952	2.52032
724468	423038	818080	196652	18.87	0.353231	0.143348	2.46415
725430	422829	819409	196651	18.91	0.349504	0.140066	2.49528
726405	422721	819928	196663	18.95	0.346233	0.138913	2.49246
728051	422827	820386	196643	18.99	0.342115	0.137582	2.48663
729665	422895	820822	196643	19.03	0.337913	0.136511	2.47535
731477	422883	821223	196647	19.07	0.33278	0.135568	2.45472
732865	422851	821444	196629	19.11	0.328747	0.134841	2.43804
733990	422970	822181	196644	19.15	0.326184	0.133187	2.44907
735418	422997	822551	196635	19.19	0.322338	0.132188	2.43848
737136	423092	822864	196631	19.23	0.318023	0.13138	2.42063
738799	423190	823272	196640	19.27	0.313886	0.130473	2.40575
739905	422977	823719	196657	19.31	0.309795	0.129553	2.39126
740824	423010	824368	196638	19.35	0.307415	0.127771	2.40598
741818	422815	824663	196631	19.38	0.303728	0.126978	2.39197
743975	423155	824949	196642	19.43	0.299432	0.126392	2.36907
744362	422659	825060	196649	19.46	0.295968	0.126193	2.34537
745751	422762	825606	196659	19.51	0.292652	0.124962	2.34193
746988	422782	826093	196668	19.54	0.289358	0.123865	2.33607
748729	423162	826431	196669	19.58	0.286432	0.123051	2.32775
749193	422705	826940	196637	19.63	0.282954	0.121482	2.32918
750451	422763	827301	196666	19.66	0.279802	0.1209	2.31433
752063	423007	827737	196681	19.7	0.276592	0.119991	2.3051
752682	422833	828101	196659	19.74	0.274067	0.11888	2.30541
753917	422732	828080	196653	19.78	0.270223	0.118869	2.27328
754610	422760	828547	196655	19.82	0.268479	0.117753	2.28001
755624	422716	828963	196652	19.86	0.265518	0.116711	2.27501
757283	422845	829229	196652	19.9	0.261655	0.116064	2.2544
757879	422779	829541	196648	19.94	0.259726	0.115265	2.2533
758674	422602	830063	196656	19.98	0.256724	0.114079	2.25041
759925	422745	830178	196649	20.02	0.254045	0.113728	2.2338
760461	422416	830451	196666	20.06	0.25101	0.11324	2.21663
762153	422615	830751	196649	20.1	0.247426	0.112337	2.20253	6	0.475
763113	422665	830843	196648	20.14	0.245092	0.112104	2.1863
764591	422956	831279	196664	20.18	0.242542	0.11121	2.18092
764948	422745	831774	196643	20.22	0.240565	0.109795	2.19104
766712	422949	831998	196632	20.26	0.23684	0.10914	2.17006
767248	422831	832345	196634	20.3	0.234839	0.10832	2.16801
768023	422732	832616	196652	20.34	0.232294	0.107848	2.1539
769053	422781	832970	196624	20.38	0.229789	0.106704	2.15351
769705	422860	833104	196638	20.42	0.228437	0.106524	2.14447
770477	422563	833408	196619	20.46	0.224948	0.105594	2.13032
771721	422606	833474	196616	20.5	0.221856	0.105403	2.10483
773250	422932	833733	196604	20.54	0.219384	0.104654	2.09628
773596	422702	834154	196631	20.58	0.217355	0.103913	2.0917
774697	422935	834447	196619	20.61	0.215573	0.103082	2.09127
775902	422920	834551	196608	20.66	0.21232	0.102718	2.06701
776626	422734	834805	196621	20.69	0.209512	0.102238	2.04925
777387	422842	835157	196616	20.74	0.20803	0.101337	2.05285
778442	423027	835460	196620	20.77	0.20615	0.100647	2.04825
779761	423277	835700	196614	20.81	0.203895	0.100007	2.03882
779757	422719	835697	196626	20.85	0.201207	0.100137	2.00931
780967	422976	836029	196606	20.89	0.199278	0.099131	2.01024
781616	422915	836286	196625	20.93	0.197283	0.098707	1.99868
782507	422831	836481	196640	20.97	0.194545	0.09839	1.97728
783273	422757	836553	196623	21.01	0.192185	0.098043	1.96022
784343	422986	836917	196629	21.05	0.1905	0.097227	1.95932
784906	422960	837191	196641	21.09	0.188906	0.096691	1.95372
785535	422778	837438	196667	21.13	0.186386	0.096362	1.93422
786267	422690	837794	196654	21.17	0.184055	0.095373	1.92985
787654	422917	837945	196651	21.21	0.181547	0.094979	1.91145
788233	422922	838167	196650	21.25	0.180068	0.094434	1.9068
789046	423099	838436	196662	21.29	0.178814	0.093911	1.90409
789896	423123	838544	196647	21.33	0.176728	0.093497	1.89019
790129	422915	838817	196646	21.37	0.175118	0.092831	1.88642
790454	422722	838995	196636	21.41	0.173343	0.092301	1.87802
791525	422835	839227	196654	21.45	0.171119	0.091928	1.86145
792167	422893	839429	196641	21.49	0.169741	0.09131	1.85896
792982	422818	839536	196631	21.53	0.167274	0.09095	1.83918
794166	423182	839685	196665	21.57	0.165982	0.090941	1.82516
794667	423082	839974	196666	21.6	0.164208	0.090258	1.81932
794933	422880	840196	196672	21.65	0.162546	0.089786	1.81036
795419	422842	839831	196672	21.68	0.161112	0.090662	1.77705
796393	422995	840662	196657	21.73	0.159348	0.088515	1.80023
797097	422983	840822	196671	21.76	0.157482	0.088275	1.78399
797306	422929	841135	196695	21.8	0.156684	0.087771	1.78515
797779	423050	841317	196696	21.84	0.156056	0.087345	1.78666
798432	423042	841291	196687	21.88	0.154343	0.087315	1.76766
799068	422931	841466	196690	21.92	0.152177	0.086927	1.75064
799488	422787	841635	196673	21.96	0.150405	0.086348	1.74186
800149	422928	841927	196667	22	0.149396	0.085587	1.74555
799898	422612	842024	196684	22.04	0.148509	0.085529	1.73636
800517	422531	842101	196690	22.08	0.146534	0.085406	1.71573
801693	422956	842357	196687	22.12	0.145587	0.084763	1.71759
802168	422881	842458	196667	22.16	0.144013	0.084316	1.70801
801939	422710	842837	196685	22.2	0.143769	0.083594	1.71985
803212	423028	842734	196671	22.24	0.142062	0.083697	1.69735
803748	422909	842805	196670	22.28	0.140122	0.083517	1.67777
803681	422958	843024	196672	22.32	0.140529	0.083014	1.69285
805720	423221	843138	196685	22.36	0.136617	0.082874	1.64848
805303	422919	843338	196684	22.4	0.136215	0.082386	1.65338
805056	422780	843705	196671	22.44	0.136171	0.081376	1.67335
805836	423039	843834	196676	22.48	0.135442	0.081119	1.66968
806159	422871	843542	196681	22.52	0.133809	0.081868	1.63446
806918	423046	844088	196667	22.56	0.132731	0.08042	1.65047
807596	422812	843838	196675	22.6	0.12988	0.081099	1.6015
807372	422854	844080	196685	22.64	0.130651	0.080624	1.6205
808058	422781	844229	196690	22.67	0.12856	0.080319	1.60061
808537	422800	844248	196688	22.72	0.127439	0.080253	1.58796
810172	423263	844447	196685	22.75	0.125545	0.079747	1.57429
810081	422851	844625	196668	22.8	0.123782	0.079148	1.56393
810231	422876	844815	196672	22.83	0.123525	0.078736	1.56885
810583	422799	844951	196663	22.88	0.122263	0.078319	1.56109
811012	422820	844932	196667	22.91	0.121282	0.078406	1.54686
811833	422967	845153	196675	22.96	0.119923	0.07796	1.53826
812009	422872	845217	196680	22.99	0.11902	0.077859	1.52866
812641	423032	845378	196705	23.03	0.118202	0.077731	1.52065
812141	422746	845616	196694	23.07	0.118078	0.077051	1.53246
812622	422730	845244	196697	23.11	0.116789	0.077969	1.49789
812737	422656	845533	196695	23.15	0.116141	0.077259	1.50326
812704	422547	845741	196697	23.19	0.115696	0.076784	1.50678
813961	422938	845793	196687	23.23	0.114427	0.076558	1.49465
812917	422381	845893	196683	23.27	0.114356	0.076278	1.4992
814148	422702	845879	196682	23.31	0.112815	0.076302	1.47854
814005	422368	846229	196690	23.35	0.111557	0.07555	1.4766
814266	422374	846389	196670	23.39	0.11093	0.074964	1.47978
814914	422599	846559	196689	23.43	0.110392	0.074754	1.47674
814612	422366	846607	196697	23.47	0.110022	0.074721	1.47243	7	0.481
815273	422557	846757	196701	23.51	0.109287	0.074405	1.46881
815367	422259	846929	196696	23.55	0.107608	0.073945	1.45525
815957	422576	847020	196704	23.59	0.107663	0.07381	1.45866
815679	422394	847286	196698	23.63	0.107479	0.073116	1.46999
816564	422513	847103	196682	23.67	0.105837	0.073387	1.44217
816730	422562	847179	196704	23.7	0.105658	0.073432	1.43886
816532	422324	847514	196675	23.75	0.105001	0.072338	1.45155
817034	422380	847332	196679	23.78	0.104015	0.072811	1.42855
816825	422255	847548	196682	23.83	0.103933	0.072328	1.43696
817620	422422	847575	196690	23.86	0.102751	0.072346	1.42027
818201	422642	847659	196678	23.91	0.102363	0.072023	1.42125
817962	422483	847902	196684	23.95	0.102191	0.071507	1.4291
818091	422296	847802	196685	23.98	0.100963	0.071755	1.40704
818485	422455	847934	196681	24.03	0.100748	0.0714	1.41102
818552	422330	848020	196688	24.06	0.099975	0.071268	1.40281
818774	422461	848200	196692	24.11	0.100055	0.070881	1.41159
819351	422580	848119	196675	24.14	0.099189	0.070899	1.39902
819649	422581	848209	196686	24.18	0.09845	0.070798	1.39058
819438	422385	848274	196686	24.22	0.098028	0.070644	1.38764
819881	422621	848504	196694	24.26	0.098065	0.070179	1.39735
819622	422264	848446	196690	24.3	0.096982	0.070276	1.38002
820206	422517	848354	196679	24.34	0.09675	0.070382	1.37465
820385	422469	848573	196663	24.38	0.096071	0.069698	1.3784
820376	422409	848634	196677	24.42	0.095803	0.069696	1.37458
820349	422362	848639	196645	24.46	0.095643	0.069356	1.37901
820966	422646	848767	196663	24.5	0.09548	0.069237	1.37903
820589	422357	848638	196679	24.54	0.09502	0.069707	1.36313
821167	422629	848855	196657	24.58	0.094897	0.068966	1.37599
821265	422578	848835	196673	24.62	0.094406	0.069178	1.36468
820351	422317	848931	196671	24.66	0.09542	0.068929	1.38431
821120	422397	849184	196693	24.7	0.09389	0.068554	1.36958
821715	422635	849045	196682	24.74	0.093561	0.068771	1.36046
821205	422268	849235	196698	24.78	0.093054	0.068484	1.35875
822168	422571	849358	196684	24.82	0.092123	0.068049	1.35378
821779	422407	849324	196691	24.86	0.092297	0.068201	1.3533
821520	422315	849356	196680	24.9	0.092497	0.068013	1.35999
821546	422275	849214	196678	24.94	0.092238	0.068329	1.3499
821281	422179	849277	196687	24.97	0.092433	0.068272	1.35389
822057	422311	849411	196680	25.02	0.09114	0.067882	1.34262
821891	422304	849633	196685	25.05	0.091519	0.067407	1.35772
821814	422272	849514	196677	25.09	0.091556	0.067607	1.35424
822210	422449	849436	196657	25.14	0.091428	0.067587	1.35274
821972	422320	849494	196675	25.17	0.091395	0.067634	1.35132
822378	422346	849527	196671	25.21	0.090511	0.067515	1.34061
822455	422486	849574	196662	25.25	0.090997	0.067311	1.35189
822426	422363	849645	196676	25.29	0.090474	0.067286	1.34461
822553	422401	849497	196662	25.33	0.090342	0.067494	1.33852
822220	422278	849523	196675	25.37	0.090575	0.067565	1.34055
822588	422333	849463	196647	25.41	0.089925	0.067421	1.3338
822926	422601	849569	196668	25.45	0.090383	0.067384	1.3413
822344	422350	849437	196666	25.49	0.090615	0.067677	1.33893
823002	422596	849620	196654	25.53	0.09017	0.06712	1.34341
822568	422406	849669	196661	25.57	0.090329	0.067075	1.34668
823055	422603	849595	196673	25.61	0.090072	0.067374	1.33689
822755	422589	849569	196646	25.65	0.09075	0.067159	1.35127
823095	422638	849692	196653	25.69	0.090142	0.066939	1.34663
822263	422265	849829	196668	25.73	0.090405	0.066768	1.35402
822502	422526	849804	196691	25.77	0.091074	0.067063	1.35805
822144	422192	849762	196671	25.81	0.090347	0.066957	1.34932
822382	422471	849858	196677	25.85	0.091106	0.066791	1.36405
821909	422149	849565	196673	25.89	0.090723	0.067445	1.34514
822056	422302	849618	196668	25.93	0.091099	0.067268	1.35427
821886	422203	849827	196672	25.97	0.091042	0.066813	1.36264
821834	422255	849533	196678	26	0.091424	0.067572	1.35298
822849	422547	849559	196675	26.05	0.090313	0.06748	1.33837
822226	422371	849874	196670	26.08	0.09101	0.066681	1.36485
822667	422561	849879	196657	26.13	0.090833	0.066536	1.36517
821912	422205	849331	196659	26.16	0.090987	0.067857	1.34087
821674	422207	849743	196648	26.2	0.09159	0.066767	1.37179
822036	422334	849482	196656	26.24	0.091304	0.067468	1.35329
822408	422645	849310	196669	26.28	0.091884	0.068009	1.35105
822451	422697	849538	196633	26.32	0.092029	0.067099	1.37154
821844	422471	849448	196661	26.36	0.092445	0.0676	1.36754
821817	422346	849537	196653	26.4	0.091907	0.067307	1.3655
821758	422396	849596	196673	26.44	0.092296	0.067372	1.36996
821519	422305	849889	196673	26.48	0.092451	0.066677	1.38655
821453	422364	849690	196665	26.52	0.092901	0.067067	1.3852
821758	422567	849402	196657	26.56	0.093124	0.067668	1.3762
821312	422437	849746	196647	26.6	0.093606	0.066749	1.40235
821166	422429	849633	196647	26.64	0.093931	0.067017	1.40159
821064	422376	849730	196675	26.68	0.093928	0.067074	1.40036
820934	422246	849777	196660	26.72	0.093622	0.066809	1.40134
821541	422431	849632	196662	26.76	0.093006	0.067173	1.38457
821561	422631	849744	196669	26.8	0.093925	0.06698	1.40229	8	0.475
821505	422438	849439	196647	26.84	0.09313	0.067478	1.38016
821526	422421	849502	196656	26.88	0.092995	0.06742	1.37933
821613	422517	849829	196662	26.92	0.093243	0.066706	1.39782
821297	422300	849568	196662	26.96	0.092979	0.067325	1.38105
820862	422305	849386	196677	27	0.094088	0.067911	1.38546
821160	422419	849337	196682	27.04	0.093897	0.068078	1.37925
821187	422416	849487	196693	27.08	0.093815	0.067835	1.38299
821446	422590	849676	196691	27.11	0.094013	0.067366	1.39555
820955	422363	849530	196675	27.16	0.094137	0.067549	1.39361
821018	422440	849346	196645	27.19	0.094353	0.067678	1.39415
821260	422591	849494	196660	27.24	0.094481	0.06748	1.40013
820976	422364	849257	196654	27.27	0.094089	0.067981	1.38405
820880	422255	849504	196648	27.32	0.0938	0.067334	1.39307
821033	422503	849559	196667	27.35	0.09462	0.067398	1.40391
820950	422384	849261	196658	27.39	0.094251	0.068013	1.38578
821305	422499	849285	196665	27.43	0.093923	0.068028	1.38067
821210	422477	849466	196654	27.47	0.094054	0.067485	1.39369
821169	422396	849572	196657	27.51	0.093763	0.067265	1.39395
821305	422504	849416	196651	27.55	0.093948	0.067573	1.39031
820684	422175	849326	196646	27.59	0.093901	0.067736	1.38629
820587	422094	849435	196673	27.63	0.093751	0.067754	1.3837
821162	422301	849474	196669	27.67	0.093321	0.06762	1.38007
821591	422539	849375	196663	27.71	0.093405	0.067793	1.37778
821351	422472	849544	196666	27.75	0.093678	0.067423	1.3894
821289	422344	849268	196659	27.79	0.093212	0.068006	1.37064
821612	422448	849305	196676	27.83	0.092912	0.068093	1.36448
821739	422424	849446	196667	27.87	0.092479	0.067666	1.3667
821822	422462	849557	196648	27.91	0.092457	0.067208	1.37568
821754	422469	849515	196657	27.95	0.09266	0.0674	1.37478
822637	422954	849357	196659	27.99	0.09281	0.067795	1.36898
822341	422744	849403	196677	28.03	0.09253	0.067871	1.36333
821994	422448	849481	196668	28.07	0.091961	0.067593	1.3605
821694	422321	849587	196655	28.11	0.092092	0.067208	1.37025
821584	422223	849760	196665	28.14	0.091891	0.066901	1.37355
821407	422113	849577	196648	28.19	0.091799	0.06716	1.36686
821425	422084	849626	196644	28.22	0.091614	0.067003	1.3673
821647	422150	849585	196647	28.27	0.091381	0.067131	1.36122
822129	422302	849859	196646	28.3	0.090917	0.066471	1.36777
822778	422605	850060	196646	28.35	0.09077	0.065994	1.37542
822407	422476	850033	196666	28.39	0.091068	0.066263	1.37434
822695	422593	850222	196648	28.42	0.090919	0.065631	1.3853
822679	422398	850307	196657	28.46	0.090014	0.065522	1.37381
822498	422305	850370	196652	28.5	0.090014	0.065321	1.37802
822760	422391	850497	196651	28.54	0.089779	0.06501	1.381
822980	422450	850522	196655	28.58	0.089517	0.064991	1.37737
823238	422483	850608	196640	28.62	0.089036	0.064634	1.37754
823691	422639	850689	196651	28.66	0.088666	0.064555	1.3735
823775	422642	850756	196653	28.7	0.088472	0.064416	1.37343
823540	422514	850738	196656	28.74	0.088436	0.06449	1.37131
823291	422292	850778	196666	28.78	0.087979	0.064498	1.36407
823330	422204	850762	196663	28.82	0.087456	0.064505	1.3558
823737	422346	850576	196660	28.86	0.087132	0.064915	1.34226
825237	423053	850913	196659	28.9	0.086832	0.064106	1.35451
824867	422855	850995	196669	28.94	0.086792	0.064014	1.35582
824493	422665	851032	196653	28.98	0.0868	0.063763	1.3613
825418	423009	850822	196654	29.02	0.086171	0.06427	1.34075
824908	422706	850990	196636	29.06	0.085969	0.063688	1.34985
825121	422739	851260	196666	29.1	0.085601	0.063356	1.3511
825327	422764	851069	196652	29.14	0.085211	0.063665	1.33843
825033	422664	851297	196664	29.18	0.085456	0.063248	1.35112
824908	422487	851432	196642	29.22	0.084909	0.062703	1.35415
825515	422739	851292	196649	29.26	0.084624	0.063106	1.34098
825243	422561	851551	196650	29.3	0.084436	0.062503	1.35091
825427	422608	851601	196645	29.34	0.084208	0.062334	1.35092
825699	422799	851666	196653	29.37	0.084458	0.062262	1.3565
825822	422690	851714	196648	29.42	0.083626	0.062097	1.3467
825576	422565	851773	196659	29.45	0.08363	0.06207	1.34736
825759	422584	851771	196665	29.49	0.083269	0.062136	1.3401
826050	422675	851771	196649	29.54	0.082988	0.061972	1.33912
826344	422814	851924	196660	29.57	0.082933	0.061723	1.34363
825741	422413	851877	196672	29.61	0.082485	0.061957	1.33133
826992	423022	851875	196666	29.65	0.082335	0.0619	1.33013
826516	422702	852072	196670	29.69	0.081965	0.061475	1.3333
826700	422804	852176	196679	29.73	0.082003	0.061322	1.33727
826821	422864	851819	196679	29.77	0.081994	0.062166	1.31896
827175	422829	852254	196653	29.81	0.080949	0.060871	1.32986
826206	422472	852287	196651	29.85	0.081619	0.060772	1.34304
826791	422683	852152	196652	29.89	0.081192	0.061102	1.32881
826508	422528	852281	196687	29.93	0.081143	0.061155	1.32683
826929	422663	852678	196702	29.97	0.080754	0.06037	1.33765
826928	422583	852365	196674	30.01	0.080369	0.060823	1.32136
826971	422545	852065	196678	30.05	0.080079	0.061574	1.30054
827283	422588	852348	196680	30.09	0.079515	0.060925	1.30514
827282	422686	852656	196686	30.13	0.079992	0.060258	1.32749
827489	422681	852537	196689	30.17	0.079456	0.06057	1.3118	9	0.481
827099	422516	852447	196674	30.21	0.079622	0.060629	1.31326
827192	422588	852577	196671	30.25	0.07974	0.060291	1.32259
827717	422726	852458	196673	30.29	0.07911	0.060593	1.3056
827428	422587	852741	196686	30.33	0.079152	0.060057	1.31794
827936	422781	852912	196670	30.37	0.078835	0.059489	1.3252
827190	422442	852715	196678	30.4	0.079038	0.060037	1.3165
827323	422453	852530	196663	30.45	0.078763	0.06032	1.30574
827867	422638	852479	196675	30.48	0.078314	0.060564	1.29307
827794	422559	852721	196711	30.53	0.078111	0.060361	1.29408
827587	422417	852572	196684	30.56	0.077935	0.060436	1.28955
827752	422523	852809	196705	30.61	0.078041	0.060091	1.29871
827809	422570	852477	196692	30.64	0.078128	0.060743	1.2862
827635	422453	852401	196675	30.69	0.077991	0.060748	1.28384
828065	422517	852731	196687	30.72	0.077238	0.060091	1.28535
828038	422557	852886	196690	30.76	0.077499	0.059756	1.29693
827723	422424	852947	196693	30.8	0.077633	0.059642	1.30165
827735	422422	852864	196705	30.84	0.077594	0.059961	1.29407
827577	422384	852876	196688	30.88	0.0778	0.059759	1.30191
827925	422443	852956	196685	30.92	0.077226	0.059539	1.29707
828121	422596	853174	196675	30.96	0.077483	0.058921	1.31502
827719	422380	853329	196690	31	0.07743	0.058709	1.31888
828257	422659	852882	196686	31.04	0.077452	0.059724	1.29682
828226	422573	852829	196683	31.08	0.077112	0.059819	1.28909
828873	422879	852921	196694	31.12	0.076995	0.059714	1.2894
828149	422468	852952	196695	31.16	0.076793	0.059651	1.28738
828224	422530	852948	196683	31.2	0.076908	0.059537	1.29177
828021	422404	853071	196689	31.24	0.0768	0.059308	1.29493
827817	422270	852854	196680	31.28	0.076655	0.059729	1.28338
828376	422523	852774	196680	31.32	0.076499	0.059918	1.27673
828478	422559	853165	196695	31.36	0.076421	0.059148	1.29205
827970	422382	853314	196683	31.4	0.076819	0.058673	1.30929
828287	422566	852685	196677	31.44	0.076927	0.060097	1.28004
828593	422659	852901	196685	31.48	0.076622	0.059669	1.28411
828505	422593	852947	196683	31.51	0.076519	0.05954	1.28518
828983	422816	853068	196678	31.56	0.076419	0.059203	1.2908
828422	422575	852844	196697	31.59	0.076637	0.059927	1.27885
828555	422614	852823	196666	31.64	0.076498	0.059659	1.28226
828682	422637	852509	196673	31.67	0.076295	0.060473	1.26165
828950	422736	852395	196672	31.72	0.076113	0.060732	1.25326
828161	422290	852696	196658	31.75	0.075902	0.059877	1.26763
828287	422409	852603	196661	31.79	0.076167	0.060127	1.26676
828748	422624	852491	196655	31.83	0.076069	0.060331	1.26088
828544	422513	852101	196683	31.87	0.076036	0.06154	1.23555
828927	422631	852203	196663	31.91	0.075661	0.061094	1.23845
828603	422449	852461	196658	31.95	0.07558	0.060432	1.25066
828746	422621	852095	196655	31.99	0.07606	0.061267	1.24145
829476	422986	851921	196663	32.03	0.076025	0.061761	1.23096
828905	422599	851885	196655	32.07	0.075561	0.061764	1.22338
828671	422506	851771	196676	32.11	0.075688	0.062249	1.2159
829227	422721	852164	196686	32.15	0.075357	0.061422	1.22688
829419	422856	852174	196666	32.19	0.075536	0.061193	1.2344
828576	422450	852523	196666	32.23	0.075652	0.060368	1.25318
829420	422899	852299	196663	32.27	0.075742	0.060867	1.24439
828901	422641	852366	196664	32.31	0.075774	0.060718	1.24796
828488	422485	852628	196680	32.35	0.076038	0.060263	1.26178
828327	422366	852560	196669	32.39	0.07586	0.060311	1.25781
828772	422603	852511	196674	32.43	0.075909	0.060478	1.25514
828532	422486	852623	196676	32.47	0.075935	0.060234	1.26066
828568	422506	852667	196668	32.51	0.075943	0.060048	1.2647
828368	422457	852306	196668	32.54	0.076199	0.060901	1.25119
828929	422665	852376	196663	32.59	0.075821	0.060685	1.24943
829555	423031	852516	196650	32.62	0.076048	0.06022	1.26282
828609	422496	852352	196651	32.67	0.075793	0.060618	1.25033
828388	422428	852351	196654	32.7	0.076009	0.060651	1.25322
828859	422685	852414	196657	32.74	0.076091	0.060533	1.25701
828745	422621	852288	196670	32.78	0.076062	0.060964	1.24765
828348	422408	852421	196651	32.82	0.076011	0.060455	1.25732
828198	422394	852104	196650	32.86	0.076314	0.061195	1.24707
828470	422429	852306	196645	32.9	0.075812	0.060666	1.24967
828069	422271	852223	196653	32.94	0.076037	0.060944	1.24765
828210	422397	852454	196669	32.98	0.076299	0.060562	1.25986
828814	422709	852252	196682	33.02	0.076318	0.061173	1.24759
828909	422790	852377	196642	33.06	0.076476	0.060467	1.26475
828617	422653	852298	196663	33.1	0.076533	0.060869	1.25734
829040	422791	852034	196662	33.14	0.076157	0.061483	1.23866
828542	422608	852388	196704	33.18	0.076501	0.061076	1.25254
828471	422552	852834	196702	33.22	0.076405	0.060001	1.27338
828646	422732	852100	196703	33.26	0.076844	0.061747	1.2445
828609	422704	852316	196704	33.3	0.0768	0.061247	1.25395
828361	422613	852117	196701	33.34	0.076972	0.061687	1.24779
827924	422325	852031	196687	33.38	0.076657	0.061746	1.24148
828872	422834	851904	196691	33.42	0.07678	0.062088	1.23663
828573	422749	852198	196697	33.46	0.077107	0.061454	1.25471
828092	422545	851829	196708	33.5	0.077307	0.06244	1.23811	10	0.475
828618	422803	851549	196707	33.54	0.077257	0.063092	1.22451
828642	422833	851823	196708	33.58	0.077343	0.062454	1.2384
828331	422737	851878	196717	33.62	0.077646	0.062416	1.24402
828392	422920	851709	196713	33.66	0.078381	0.062775	1.24861
827899	422642	851509	196691	33.7	0.078254	0.063023	1.24168
828493	422923	851477	196701	33.73	0.078146	0.063201	1.23647
827338	422430	851324	196701	33.77	0.078614	0.063563	1.23679
827807	422696	851225	196712	33.81	0.078743	0.06391	1.23208
827397	422509	851377	196704	33.85	0.078851	0.063468	1.24236
827920	422856	851097	196718	33.89	0.079238	0.064275	1.23279
827195	422579	851051	196742	33.93	0.079689	0.06463	1.23302
827790	422920	850795	196741	33.97	0.079869	0.065226	1.22449
827180	422619	850732	196712	34.01	0.07992	0.065078	1.22807
826917	422594	851172	196740	34.05	0.08045	0.064323	1.25072
827072	422777	850727	196720	34.09	0.080952	0.065172	1.24213
826414	422545	850539	196719	34.13	0.081458	0.065607	1.2416
826316	422551	850425	196742	34.17	0.081729	0.066113	1.23621
826669	422806	850239	196739	34.21	0.08209	0.066523	1.23401
826659	422937	850475	196745	34.25	0.082748	0.066025	1.25329
825471	422457	850137	196759	34.29	0.083367	0.06697	1.24485
825268	422452	849928	196726	34.33	0.083847	0.067127	1.24907
825138	422419	849654	196734	34.37	0.084009	0.067859	1.23799
825165	422581	849638	196739	34.41	0.084727	0.067948	1.24693
824514	422383	849490	196741	34.45	0.085383	0.06832	1.24975
824704	422580	849237	196744	34.49	0.085865	0.068951	1.24531
824616	422715	849034	196735	34.53	0.086737	0.069341	1.25088
824623	422810	848561	196732	34.57	0.08718	0.070433	1.23776
824009	422601	848442	196721	34.61	0.087692	0.070603	1.24204
823438	422454	848585	196749	34.65	0.088398	0.07055	1.25298
822743	422254	848212	196722	34.69	0.089157	0.07116	1.25291
822679	422380	847859	196731	34.73	0.089927	0.072091	1.24741
822310	422349	847579	196719	34.77	0.090695	0.072634	1.24865
822943	422813	847701	196725	34.8	0.091367	0.072405	1.26188
822051	422568	847090	196719	34.85	0.0924	0.073797	1.25208
821520	422460	847044	196724	34.88	0.093199	0.073958	1.26016
821698	422704	847023	196715	34.92	0.093937	0.073916	1.27087
820950	422478	846565	196727	34.97	0.094706	0.075129	1.26059
820975	422617	846922	196740	35	0.095317	0.074412	1.28094
821015	422824	846733	196734	35.05	0.096219	0.0748	1.28635
819973	422515	846490	196737	35.08	0.097322	0.07541	1.29058
820294	422805	846456	196734	35.12	0.097925	0.07546	1.29771
819591	422610	845884	196707	35.16	0.098735	0.076546	1.28989
819337	422627	846031	196727	35.2	0.099452	0.0764	1.30172
818779	422506	845361	196735	35.24	0.10026	0.078079	1.28408
818500	422592	845253	196732	35.28	0.101374	0.078306	1.29458
818596	422740	845209	196741	35.32	0.10185	0.078503	1.2974
818516	422908	844728	196727	35.36	0.102863	0.079507	1.29376
817727	422711	844214	196720	35.4	0.103883	0.080662	1.28788
817688	422766	844116	196708	35.44	0.104247	0.080773	1.29061
817464	422789	843893	196714	35.48	0.104919	0.081367	1.28945
817330	422873	843971	196758	35.52	0.105661	0.081632	1.29436
816602	422631	843729	196746	35.56	0.106313	0.082087	1.29512
816417	422657	844016	196740	35.6	0.106902	0.08134	1.31426
815941	422522	843468	196750	35.64	0.107442	0.082752	1.29837
815384	422347	843585	196754	35.68	0.107991	0.082513	1.30878
815519	422522	843435	196769	35.72	0.1085	0.083025	1.30684
815464	422542	843272	196768	35.75	0.108735	0.083404	1.30371
815058	422648	842908	196767	35.8	0.110267	0.084264	1.30859
815469	422712	842985	196758	35.83	0.109546	0.083988	1.3043
815758	422990	842632	196742	35.88	0.110166	0.084668	1.30115
814964	422639	842378	196743	35.92	0.11046	0.085286	1.29517
815222	422787	842465	196729	35.95	0.110529	0.084935	1.30134
814640	422515	842123	196740	36	0.110673	0.085866	1.28891
814643	422608	842047	196741	36.03	0.111116	0.086058	1.29117
814552	422538	842311	196748	36.07	0.111005	0.085498	1.29834
814327	422472	842062	196738	36.11	0.111251	0.085991	1.29375
814029	422282	842054	196735	36.15	0.11108	0.08598	1.29193
814647	422550	841665	196718	36.19	0.110825	0.086737	1.27771
814858	422670	841712	196737	36.23	0.110876	0.086819	1.2771
814473	422394	841729	196750	36.27	0.110506	0.086911	1.27148
814835	422609	841552	196725	36.31	0.110638	0.087079	1.27055
814746	422532	841636	196734	36.35	0.110489	0.08697	1.27042
815022	422578	841130	196747	36.39	0.110019	0.088316	1.24575
814951	422531	841211	196736	36.43	0.10997	0.088009	1.24953
815471	422705	841052	196730	36.47	0.109507	0.088328	1.23977
815367	422565	841424	196713	36.51	0.10909	0.087263	1.25013
815517	422561	841618	196735	36.55	0.108694	0.087024	1.24902
815415	422440	841571	196735	36.59	0.108364	0.087136	1.24362
816031	422626	841717	196744	36.63	0.10772	0.086879	1.23989
815997	422457	841794	196743	36.67	0.106987	0.086684	1.23421
816108	422391	842007	196730	36.71	0.106389	0.086041	1.23649
816552	422532	841896	196731	36.75	0.105959	0.086317	1.22755
816646	422484	841895	196746	36.79	0.105491	0.086473	1.21993
816561	422299	841994	196757	36.83	0.104808	0.086349	1.21377
817077	422464	841845	196768	36.87	0.104314	0.086818	1.20153	11	0.48
817708	422612	842161	196739	36.9	0.103451	0.085765	1.20623
817665	422467	842282	196742	36.95	0.102857	0.085506	1.20292
818134	422646	842393	196758	36.98	0.10255	0.085404	1.20077
818129	422495	842350	196737	37.02	0.101832	0.085292	1.19392
818240	422415	842425	196732	37.07	0.101167	0.085061	1.18934
818916	422591	842699	196731	37.1	0.100329	0.084395	1.1888
819253	422663	842721	196714	37.15	0.099836	0.084169	1.18614
819244	422518	842769	196747	37.18	0.099156	0.084392	1.17495
819989	422723	842875	196729	37.23	0.098289	0.083954	1.17075
819667	422436	842659	196740	37.26	0.097703	0.084583	1.15511
819746	422411	842957	196737	37.3	0.097385	0.08384	1.16156
820307	422571	842984	196730	37.34	0.09676	0.083704	1.15598
820640	422632	842914	196721	37.38	0.096225	0.083779	1.14856
820965	422652	842959	196711	37.42	0.095511	0.083569	1.14291
821082	422591	843137	196738	37.46	0.094925	0.08342	1.13792
821068	422441	843549	196737	37.5	0.094233	0.082425	1.14326
821887	422753	843480	196735	37.54	0.093704	0.082569	1.13485
821744	422636	843576	196739	37.58	0.093493	0.082381	1.13489
822091	422642	843634	196733	37.62	0.092659	0.082181	1.1275
822685	422845	843805	196711	37.66	0.092163	0.081547	1.13019
822493	422660	844060	196716	37.7	0.091745	0.080989	1.13281
822822	422815	843988	196720	37.74	0.091677	0.081202	1.12901
823037	422808	843956	196703	37.78	0.091109	0.081104	1.12336
822874	422616	844153	196737	37.82	0.090585	0.080982	1.11858
823640	422859	844417	196706	37.86	0.089857	0.080034	1.12274
823783	422899	844377	196707	37.9	0.089695	0.08014	1.11924
823905	422892	844396	196720	37.93	0.089359	0.080228	1.11381
824363	423065	844443	196709	37.98	0.089058	0.080003	1.11319
823998	422787	844413	196722	38.01	0.08862	0.080208	1.10488
823952	422723	844524	196729	38.06	0.088424	0.080014	1.1051
823413	422425	844523	196715	38.09	0.08832	0.079873	1.10575
823782	422538	844616	196718	38.14	0.087951	0.079682	1.10377
824422	422773	844897	196713	38.17	0.087499	0.07896	1.10814
824854	422982	844680	196709	38.22	0.087439	0.079437	1.10072
824750	422832	845048	196734	38.25	0.086971	0.078815	1.10347
825140	423006	844752	196733	38.29	0.086845	0.079511	1.09224
824809	422805	844811	196717	38.33	0.086694	0.079207	1.09453
825753	423184	844578	196689	38.37	0.086187	0.079476	1.08444
825188	422833	844850	196685	38.43	0.085889	0.078786	1.09016
824890	422647	844685	196703	38.47	0.085728	0.079364	1.08019
825157	422727	844785	196701	38.51	0.085453	0.079105	1.08025
825004	422619	844889	196707	38.55	0.08531	0.078918	1.08099
824898	422576	844758	196691	38.59	0.085365	0.079067	1.07965
825093	422649	844675	196698	38.63	0.085234	0.079336	1.07434
824592	422388	844823	196705	38.67	0.085213	0.079055	1.0779
825251	422669	844967	196722	38.71	0.084939	0.078886	1.07674
825155	422623	845067	196722	38.75	0.084955	0.078647	1.0802
825147	422606	845097	196712	38.79	0.084892	0.078473	1.0818
825228	422649	845252	196714	38.83	0.0849	0.078124	1.08673
824683	422371	844821	196718	38.87	0.084905	0.079193	1.07213
825424	422691	845147	196705	38.91	0.084617	0.078282	1.08092
825561	422773	845435	196705	38.95	0.084674	0.077595	1.09123
825139	422526	845223	196719	38.99	0.084525	0.078244	1.08027
825446	422697	845128	196725	39.03	0.084592	0.078532	1.07715
825265	422569	845048	196719	39.07	0.084421	0.078662	1.07321
825433	422609	845095	196721	39.11	0.084198	0.07857	1.07163
825818	422794	845179	196740	39.15	0.084139	0.078564	1.07096
825513	422646	845215	196741	39.18	0.084179	0.078489	1.07249
825170	422501	845126	196729	39.23	0.084327	0.078578	1.07316
825031	422404	844742	196719	39.27	0.084202	0.079392	1.06059
825408	422567	844981	196722	39.3	0.084056	0.078852	1.066
826140	422978	844894	196713	39.34	0.084232	0.078968	1.06666
825784	422717	845137	196719	39.38	0.083851	0.07845	1.06885
825089	422434	844667	196714	39.42	0.084203	0.07952	1.0589
825387	422542	844773	196696	39.46	0.083987	0.079082	1.06203
825637	422717	844826	196704	39.5	0.084215	0.079038	1.0655
825096	422411	844727	196702	39.54	0.084074	0.079253	1.06083
825513	422627	844738	196720	39.58	0.084087	0.079412	1.05887
825152	422457	844768	196706	39.62	0.084158	0.079197	1.06265
825206	422482	844650	196721	39.66	0.084146	0.079632	1.05668
825588	422721	844840	196727	39.7	0.084356	0.07924	1.06456
825407	422620	844683	196738	39.74	0.084315	0.079727	1.05755
825707	422814	844937	196700	39.78	0.084511	0.078732	1.0734
825047	422485	844689	196701	39.82	0.084554	0.079334	1.0658
825239	422545	844683	196727	39.86	0.084369	0.079615	1.05972
825270	422553	844826	196697	39.9	0.084331	0.078966	1.06794
825068	422430	844686	196692	39.94	0.084236	0.079249	1.06293
825321	422573	844555	196695	39.98	0.084301	0.079592	1.05916
825711	422816	844417	196703	40.02	0.084511	0.080003	1.05634
825848	422921	844424	196692	40.06	0.084679	0.079874	1.06016
825539	422728	844290	196694	40.1	0.084511	0.080214	1.05357
825051	422461	844439	196711	40.14	0.084428	0.080033	1.05492
825378	422706	844371	196707	40.18	0.084804	0.080154	1.05801
825158	422597	844249	196702	40.22	0.084821	0.080394	1.05507	12	0.477
824839	422488	844111	196721	40.25	0.085085	0.080918	1.05149
824938	422568	844206	196727	40.3	0.085227	0.080753	1.0554
825420	422790	844383	196740	40.33	0.085106	0.080464	1.0577
824703	422467	844420	196720	40.37	0.08532	0.08017	1.06424
824937	422654	844193	196712	40.41	0.085645	0.08063	1.0622
824971	422672	844152	196710	40.46	0.085648	0.080708	1.06121
824706	422565	844046	196708	40.49	0.085788	0.08094	1.05988
824401	422451	844273	196699	40.53	0.085992	0.080306	1.07081
824328	422476	843985	196697	40.57	0.086295	0.080973	1.06572
824306	422511	844028	196713	40.61	0.086519	0.081035	1.06768
824146	422507	843951	196720	40.65	0.086897	0.08129	1.06897
824353	422667	843863	196716	40.69	0.087157	0.081459	1.06995
824015	422560	844062	196712	40.73	0.087478	0.080943	1.08074
823849	422554	843930	196707	40.77	0.087862	0.081207	1.08194
823906	422656	843759	196709	40.81	0.088214	0.081636	1.08057
823708	422648	843800	196727	40.85	0.088667	0.081723	1.08497
823810	422803	843599	196718	40.89	0.089164	0.082111	1.0859
823643	422817	843580	196726	40.93	0.089646	0.082238	1.09009
822816	422528	843284	196691	40.97	0.090303	0.082587	1.09343
822963	422682	843187	196714	41.01	0.090683	0.083054	1.09185
822166	422412	843155	196706	41.05	0.091358	0.083049	1.10005
822488	422738	843053	196712	41.09	0.092135	0.083354	1.10535
821441	422358	842785	196729	41.13	0.092902	0.084169	1.10375
821285	422489	842617	196724	41.17	0.093925	0.08452	1.11128
820702	422422	842473	196713	41.21	0.095053	0.084752	1.12155
820496	422501	842253	196726	41.25	0.09595	0.085411	1.12338
820214	422584	842276	196739	41.29	0.097055	0.085489	1.13529
820035	422832	841905	196718	41.33	0.098702	0.086162	1.14553
819323	422739	841582	196713	41.36	0.100029	0.086884	1.15129
818759	422745	841573	196701	41.41	0.101467	0.086783	1.1692
817975	422729	841086	196716	41.44	0.10335	0.088103	1.17305
816759	422474	840727	196701	41.49	0.105159	0.08881	1.18409
816146	422603	840424	196711	41.52	0.10732	0.089639	1.19724
815433	422679	840024	196706	41.57	0.109476	0.090548	1.20905
814282	422539	839720	196686	41.6	0.111689	0.091072	1.22637
813385	422587	839310	196693	41.64	0.114176	0.092128	1.23932
812674	422864	838556	196677	41.68	0.117306	0.093776	1.25092
811277	422777	838097	196682	41.72	0.120406	0.094931	1.26835
809611	422550	837667	196716	41.76	0.123513	0.096314	1.28241
808803	422757	837197	196699	41.8	0.126558	0.097271	1.30109
807534	422790	836509	196673	41.84	0.129931	0.098661	1.31694
805667	422649	835824	196715	41.88	0.133984	0.100743	1.32996
803617	422568	834929	196717	41.92	0.138805	0.102923	1.34863
801882	422482	834176	196700	41.96	0.142811	0.104567	1.36573
799911	422403	833488	196698	42	0.147464	0.10621	1.38842
798409	422539	832627	196700	42.04	0.151968	0.108314	1.40304
796168	422438	831692	196706	42.08	0.15723	0.11064	1.4211
794370	422641	830664	196705	42.12	0.162839	0.113122	1.43949
792206	422720	829719	196713	42.16	0.168803	0.115499	1.46151
789836	422619	828683	196702	42.2	0.174444	0.117904	1.47954
787161	422383	827750	196702	42.24	0.180243	0.120175	1.49984
784960	422441	826701	196703	42.28	0.186253	0.122741	1.51745
782142	422300	825387	196697	42.32	0.192929	0.125886	1.53257
779473	422352	824337	196718	42.36	0.200175	0.128667	1.55576
777930	422782	823102	196704	42.4	0.206311	0.131545	1.56837
774804	422547	821900	196691	42.43	0.213412	0.134358	1.58839
771980	422453	820785	196696	42.47	0.220428	0.137145	1.60726
769445	422525	819563	196721	42.52	0.227507	0.140404	1.62037
766855	422563	818290	196722	42.55	0.23459	0.143548	1.63423
763945	422439	816915	196728	42.6	0.241768	0.146999	1.64469
761308	422613	815676	196740	42.63	0.249686	0.150181	1.66256
758387	422418	814289	196725	42.68	0.256607	0.153458	1.67217
756129	422624	813090	196721	42.71	0.263706	0.156387	1.68624
752999	422398	811882	196722	42.75	0.271099	0.159394	1.70081
751228	422748	810504	196714	42.79	0.277612	0.162736	1.7059
748569	422652	809139	196740	42.83	0.284402	0.1664	1.70915
745772	422507	808078	196733	42.87	0.29136	0.168973	1.7243
743270	422447	806680	196730	42.91	0.297945	0.172432	1.7279
740791	422389	805455	196731	42.95	0.3045	0.175506	1.73498
738840	422599	804250	196739	42.99	0.310913	0.178605	1.74078
737146	422781	803157	196733	43.03	0.316491	0.181285	1.74582
735190	422708	801979	196745	43.07	0.321574	0.184367	1.74421
733023	422471	800913	196727	43.11	0.326466	0.186863	1.74709
731591	422660	799748	196721	43.15	0.331382	0.189736	1.74655
730095	422831	798500	196736	43.19	0.336398	0.193037	1.74266
727690	422381	797617	196736	43.23	0.340971	0.195267	1.74618
727272	422847	796784	196741	43.27	0.344403	0.197425	1.74448
726721	423104	795940	196739	43.31	0.347197	0.19954	1.73998
725201	422796	794955	196733	43.35	0.349991	0.201975	1.73284
724383	422904	794145	196743	43.39	0.352822	0.204132	1.7284
723559	422768	793393	196743	43.42	0.354493	0.206041	1.72049
722824	422605	792666	196735	43.47	0.355784	0.207807	1.71209
722663	422628	792174	196739	43.5	0.356351	0.2091	1.70422
722590	422683	791431	196731	43.55	0.356824	0.210909	1.69184
722302	422614	791109	196755	43.58	0.357305	0.211975	1.6856	13	0.481
722629	422680	790646	196719	43.63	0.356699	0.212786	1.67632
722872	422546	790412	196730	43.66	0.355362	0.213496	1.66449
723743	422729	790505	196732	43.7	0.353784	0.213279	1.65878
724345	422649	790164	196726	43.74	0.351696	0.214087	1.64277
725350	422683	790313	196720	43.78	0.349023	0.213646	1.63365
726544	422773	790060	196727	43.82	0.346094	0.214363	1.61452
727486	422651	790369	196729	43.86	0.342852	0.213595	1.60515
728563	422667	790809	196744	43.9	0.339902	0.212627	1.59858
729576	422503	790954	196753	43.94	0.336265	0.21235	1.58355
731590	422620	791720	196748	43.98	0.331191	0.210347	1.5745
732483	422323	791788	196748	44.02	0.327257	0.210174	1.55707
734823	422503	792557	196767	44.06	0.321603	0.208412	1.54311
736082	422353	793239	196756	44.1	0.317374	0.206566	1.53643
738439	422452	793460	196759	44.14	0.311312	0.206035	1.51096
740423	422366	794851	196742	44.18	0.305405	0.202331	1.50944
742397	422714	795302	196775	44.22	0.301643	0.201525	1.4968
744381	422558	796303	196763	44.26	0.295427	0.198867	1.48555
746683	422532	797122	196750	44.3	0.288983	0.196662	1.46944
749033	422680	797550	196752	44.34	0.28327	0.1956	1.44821
751638	422662	798903	196749	44.38	0.276079	0.192153	1.43677
753277	422649	799698	196771	44.42	0.271559	0.190374	1.42645
755014	422391	800813	196772	44.46	0.265597	0.187576	1.41595
757035	422387	801889	196780	44.49	0.260108	0.184951	1.40636
759909	422748	803035	196774	44.54	0.254103	0.182011	1.39608
761711	422432	803937	196770	44.57	0.247727	0.179708	1.3785
764291	422627	804990	196770	44.62	0.241752	0.177069	1.3653
765684	422370	806203	196783	44.66	0.236782	0.174167	1.35951
767983	422664	807141	196761	44.69	0.232071	0.171598	1.35241
770040	422586	808147	196772	44.73	0.226221	0.1692	1.337
772916	422927	809202	196786	44.77	0.220243	0.166714	1.32108
774491	422658	810284	196792	44.81	0.214776	0.164082	1.30895
776293	422680	811306	196798	44.85	0.210128	0.161603	1.30027
777608	422500	812362	196793	44.89	0.205793	0.15893	1.29486
779496	422530	813395	196779	44.93	0.200977	0.156225	1.28645
780991	422462	814115	196772	44.97	0.196727	0.15437	1.27438
783027	422397	815303	196764	45.01	0.191085	0.151349	1.26254
784689	422543	816169	196766	45.05	0.187453	0.14923	1.25614
786579	422687	817150	196792	45.09	0.183228	0.147075	1.24582
787944	422701	818104	196775	45.13	0.179748	0.144549	1.24351
788928	422514	818824	196783	45.17	0.176289	0.142858	1.23402
790701	422559	819652	196774	45.21	0.171914	0.140729	1.2216
792098	422576	820436	196790	45.25	0.168385	0.138965	1.2117
793239	422483	821327	196776	45.29	0.164989	0.136634	1.20752
794521	422506	821922	196776	45.33	0.161796	0.135175	1.19694
795599	422513	822477	196772	45.37	0.159056	0.133773	1.189
797645	422853	823358	196774	45.41	0.155447	0.131636	1.18088
798278	422743	823669	196770	45.45	0.153291	0.130834	1.17165
799566	422640	824790	196772	45.49	0.149494	0.128113	1.16689
800419	422913	825247	196729	45.53	0.148633	0.126556	1.17445
801334	422840	825641	196766	45.56	0.145943	0.125973	1.15853
801961	422747	826367	196753	45.61	0.143892	0.124068	1.15979
802472	422508	827269	196764	45.65	0.141432	0.121982	1.15945
802961	422661	826981	196782	45.68	0.140926	0.122868	1.14697
803950	422484	828467	196768	45.73	0.13755	0.119106	1.15486
804032	422603	828060	196784	45.76	0.137918	0.12026	1.14683
805494	422841	828308	196772	45.81	0.135353	0.119534	1.13234
806474	422630	829378	196777	45.84	0.131844	0.116983	1.12703
806469	422597	829470	196758	45.89	0.131697	0.116565	1.12982
806686	422494	829483	196773	45.92	0.130647	0.116687	1.11964
807760	422583	830414	196747	45.96	0.128356	0.114159	1.12436
807860	422500	830158	196759	46	0.127701	0.114904	1.11137
809026	422713	830807	196760	46.04	0.125781	0.113339	1.10978
809105	422496	831563	196750	46.08	0.124531	0.111403	1.11784
809082	422525	831526	196774	46.12	0.124729	0.111739	1.11626
809831	422675	831394	196748	46.16	0.123562	0.111792	1.10528
810422	422700	832155	196757	46.2	0.122191	0.11004	1.11041
810636	422635	832484	196770	46.24	0.121336	0.109377	1.10933
810818	422628	832641	196760	46.28	0.120842	0.108894	1.10972
811407	422729	833149	196754	46.32	0.119846	0.107604	1.11377
811764	422839	833006	196765	46.36	0.119478	0.108062	1.10564
812106	422859	833103	196765	46.4	0.118713	0.107827	1.10095
811832	422437	833687	196766	46.44	0.11736	0.106425	1.10275
812415	422622	833910	196769	46.48	0.116787	0.105917	1.10263
812654	422659	833927	196780	46.52	0.116365	0.105989	1.0979
813608	422997	834176	196785	46.56	0.1156	0.105438	1.09638
813305	422828	834360	196791	46.6	0.115544	0.105055	1.09984
813544	422846	834458	196774	46.64	0.11503	0.104644	1.09925
814201	422907	834694	196757	46.68	0.113673	0.1039	1.09407
814379	422741	834771	196778	46.72	0.112423	0.103929	1.08173
814231	422641	834871	196774	46.75	0.112311	0.103647	1.08359
815206	422999	835102	196779	46.8	0.111594	0.10314	1.08197
815405	423025	835024	196782	46.83	0.111221	0.103359	1.07606
814371	422428	835065	196775	46.88	0.110927	0.103189	1.075
815079	422589	835287	196759	46.91	0.109929	0.102489	1.07259	14	0.475
815546	422665	835712	196771	46.96	0.109125	0.101587	1.07421
815449	422573	835407	196777	46.99	0.108923	0.102384	1.06387
816034	422804	835643	196781	47.03	0.108574	0.101855	1.06596
815837	422594	835719	196763	47.07	0.108051	0.101488	1.06467
816002	422626	835804	196765	47.11	0.107792	0.101303	1.06406
815913	422462	836255	196765	47.15	0.107222	0.100216	1.06991
816031	422533	835974	196754	47.19	0.107269	0.100781	1.06438
816654	422768	836196	196790	47.23	0.106846	0.100614	1.06193
817284	422941	836522	196787	47.27	0.106105	0.099798	1.0632
817221	422840	836616	196793	47.31	0.105774	0.099633	1.06164
817344	422850	836888	196773	47.35	0.105514	0.098773	1.06825
817228	422741	836857	196783	47.39	0.105277	0.09895	1.06395
817229	422726	836774	196791	47.43	0.105202	0.099232	1.06017
817988	423028	836971	196772	47.47	0.104764	0.098563	1.06292
817796	422749	837345	196785	47.51	0.103894	0.097795	1.06237
817830	422739	837023	196766	47.55	0.103761	0.098376	1.05474
817679	422603	837097	196773	47.59	0.10348	0.098269	1.05303
817979	422805	837025	196759	47.63	0.103708	0.098299	1.05502
817919	422658	837104	196762	47.67	0.103146	0.09814	1.05101
818905	423034	837295	196740	47.71	0.102501	0.097455	1.05178
818610	422823	837565	196759	47.75	0.102217	0.096999	1.05379
818438	422674	837467	196763	47.79	0.101926	0.097276	1.0478
818543	422803	837433	196754	47.82	0.102288	0.097266	1.05163
818641	422760	837479	196755	47.87	0.101835	0.097165	1.04805
819000	422852	837895	196765	47.91	0.101383	0.096267	1.05314
818780	422665	837977	196738	47.94	0.101027	0.095793	1.05464
819523	423058	837843	196747	47.99	0.101073	0.096208	1.05057
819264	422880	837758	196725	48.02	0.100859	0.096187	1.04857
818945	422654	837742	196733	48.07	0.100562	0.096307	1.04418
819391	422845	838057	196734	48.1	0.100372	0.09556	1.05036
819679	422922	838093	196775	48.14	0.100026	0.095893	1.0431
819571	422834	838144	196768	48.18	0.09987	0.095699	1.04358
819835	422950	838133	196754	48.22	0.099772	0.095582	1.04384
819849	422917	838238	196776	48.26	0.099577	0.095555	1.0421
819898	422907	838306	196764	48.3	0.099407	0.095268	1.04344
820303	423066	838356	196749	48.34	0.099165	0.094994	1.04391
820192	422971	838427	196766	48.38	0.098983	0.094998	1.04195
819710	422702	838445	196754	48.42	0.098884	0.094832	1.04273
819963	422823	838521	196756	48.46	0.098838	0.094669	1.04403
820666	423170	838525	196749	48.5	0.098763	0.094588	1.04414
819775	422708	838232	196722	48.54	0.098751	0.095016	1.0393
819888	422656	838519	196720	48.6	0.098217	0.094305	1.04147
820238	422763	838464	196727	48.64	0.097861	0.094509	1.03547
820389	422832	838513	196763	48.68	0.097819	0.09476	1.03227
820441	422848	838577	196733	48.72	0.097766	0.094299	1.03677
820203	422712	838667	196738	48.76	0.097702	0.094134	1.0379
820321	422754	838626	196739	48.79	0.097611	0.094243	1.03574
820317	422762	838731	196722	48.84	0.09766	0.093816	1.04096
820403	422798	838809	196719	48.88	0.097619	0.093598	1.04296
820336	422702	838879	196726	48.91	0.097322	0.093502	1.04086
820810	422950	838648	196721	48.96	0.09734	0.094006	1.03547
820712	422894	838822	196729	48.99	0.097313	0.093669	1.0389
820383	422742	838792	196738	49.04	0.097398	0.093834	1.03799
820494	422769	838814	196738	49.08	0.097252	0.093781	1.03701
820557	422773	839143	196737	49.11	0.097114	0.09298	1.04446
820751	422850	838960	196749	49.15	0.097003	0.093543	1.03699
821156	423040	839096	196721	49.19	0.096913	0.092929	1.04287
820994	422976	839190	196721	49.23	0.097007	0.092703	1.04642
821441	423205	839054	196739	49.27	0.097001	0.093214	1.04062
821020	423017	839204	196753	49.31	0.097141	0.092998	1.04455
821018	422968	839468	196750	49.35	0.096909	0.092333	1.04956
821059	422989	839113	196728	49.39	0.096908	0.09296	1.04247
821627	423297	839337	196755	49.43	0.096982	0.092699	1.04621
820998	422951	839339	196730	49.47	0.096876	0.092438	1.04801
821142	423056	839141	196740	49.51	0.097025	0.093016	1.0431
820509	422748	839195	196734	49.55	0.097113	0.092825	1.0462
820528	422676	839398	196752	49.59	0.096717	0.092521	1.04535
821406	423141	839319	196748	49.63	0.096779	0.09267	1.04433
821219	423028	839189	196733	49.67	0.096698	0.092829	1.04168
820933	422886	839155	196748	49.71	0.096724	0.093064	1.03932
820765	422791	839245	196750	49.75	0.096683	0.092868	1.04107
820823	422813	839308	196740	49.79	0.096645	0.092615	1.04351
820969	422878	839494	196761	49.83	0.096595	0.092383	1.04559
821666	423232	839549	196748	49.87	0.096571	0.092118	1.04834
820574	422647	839383	196760	49.9	0.096462	0.092639	1.04126
821084	422931	839489	196759	49.95	0.096565	0.092375	1.04536
820632	422686	839469	196725	49.99	0.096506	0.092074	1.04813
821089	422939	839237	196743	50.03	0.096591	0.092816	1.04068
820952	422848	839406	196740	50.07	0.096492	0.092379	1.04452
821008	422888	839450	196754	50.1	0.096546	0.092417	1.04468
821233	422960	839493	196747	50.15	0.096334	0.092242	1.04436
821270	422997	839539	196756	50.18	0.096421	0.092224	1.04551
821539	423078	839761	196753	50.22	0.096143	0.09166	1.0489
821420	423094	839353	196743	50.27	0.096516	0.092537	1.043	15	0.478
820832	422795	839333	196755	50.3	0.096535	0.092708	1.04128
821233	422944	839556	196751	50.34	0.096257	0.092132	1.04477
821203	422901	839749	196751	50.38	0.096123	0.091669	1.0486
821592	423086	839293	196757	50.42	0.096049	0.092825	1.03474
821504	423047	840046	196757	50.46	0.09608	0.091017	1.05562
821225	422955	839374	196751	50.5	0.09633	0.092569	1.04063
821214	422947	839366	196754	50.54	0.096319	0.092619	1.03995
821434	423012	840203	196750	50.58	0.096085	0.090569	1.0609
821389	422959	839639	196774	50.62	0.095941	0.092168	1.04093
821877	423256	838933	196766	50.66	0.096162	0.093782	1.02538
821706	423072	839799	196737	50.7	0.095698	0.091405	1.04696
821446	422964	839582	196764	50.74	0.095823	0.092203	1.03926
821229	422840	839642	196750	50.78	0.095763	0.091915	1.04187
821150	422788	840066	196759	50.82	0.095709	0.09099	1.05186
821471	423017	839559	196772	50.86	0.096017	0.09234	1.03982
821065	422790	839832	196793	50.9	0.09593	0.0919	1.04386
821275	422889	840198	196765	50.94	0.095886	0.090735	1.05677
821410	422943	839756	196773	50.98	0.095811	0.091877	1.04282
821115	422795	839611	196764	51.02	0.09583	0.092133	1.04012
821413	422926	839985	196759	51.05	0.095721	0.091184	1.04976
821801	423132	839751	196739	51.1	0.095751	0.091541	1.046
821524	422979	840011	196762	51.13	0.095701	0.091152	1.0499
821523	422968	839981	196765	51.17	0.09565	0.091255	1.04816
821706	423073	840037	196779	51.22	0.095703	0.091264	1.04863
821561	423017	840044	196750	51.25	0.095793	0.09095	1.05324
821750	423094	839979	196764	51.29	0.095695	0.09125	1.04871
821838	423156	839966	196754	51.34	0.095775	0.091179	1.05042
821219	422826	840127	196771	51.37	0.095721	0.090966	1.05226
821379	422892	839963	196770	51.41	0.095641	0.09135	1.04698
821413	422923	840230	196785	51.45	0.095707	0.090863	1.05331
821926	423203	840008	196770	51.49	0.095783	0.091242	1.04978
820890	422685	839977	196773	51.53	0.095858	0.091347	1.04939
821379	422925	840122	196775	51.57	0.095801	0.091019	1.05253
820994	422708	840061	196766	51.61	0.09571	0.091073	1.05091
821211	422846	839840	196786	51.65	0.095837	0.091809	1.04388
821118	422802	839926	196779	51.69	0.095856	0.091531	1.04726
821608	423061	840015	196762	51.73	0.095889	0.091143	1.05207
821982	423267	840068	196767	51.77	0.095953	0.091067	1.05366
821437	422955	840036	196768	51.81	0.095802	0.091154	1.05099
821129	422817	840048	196767	51.85	0.095901	0.091115	1.05253
820861	422718	839995	196748	51.89	0.09609	0.091047	1.05539
820988	422847	840051	196795	51.93	0.096398	0.091395	1.05475
821171	422917	840126	196754	51.97	0.096281	0.090795	1.06042
821269	422988	840099	196777	52.01	0.09638	0.091095	1.05801
821114	422908	840162	196770	52.05	0.096379	0.090872	1.0606
821068	422947	840210	196781	52.09	0.096682	0.09087	1.06397
820946	422907	840079	196775	52.13	0.096793	0.091122	1.06223
820821	422905	840252	196780	52.17	0.097095	0.090759	1.06981
820795	422918	840245	196766	52.2	0.097222	0.090632	1.07272
820841	422957	840007	196775	52.25	0.097296	0.091295	1.06573
820320	422761	840073	196757	52.28	0.097647	0.090953	1.07361
821179	423250	839898	196767	52.33	0.097871	0.091475	1.06992
820327	422874	839892	196762	52.36	0.098177	0.091438	1.0737
820238	422893	839971	196755	52.4	0.098491	0.091177	1.08021
820352	423005	839850	196776	52.44	0.098748	0.091682	1.07707
819877	422853	839918	196766	52.48	0.099198	0.091417	1.08512
819668	422801	839868	196782	52.52	0.099468	0.091701	1.0847
819825	422991	839735	196776	52.56	0.099995	0.091958	1.0874
819813	423065	839731	196774	52.6	0.100383	0.091947	1.09174
818988	422747	839630	196775	52.64	0.100905	0.0922	1.09441
819395	423078	839581	196771	52.68	0.101489	0.092277	1.09984
819427	423191	839571	196789	52.72	0.101956	0.092485	1.1024
818790	422979	839412	196796	52.76	0.102522	0.092939	1.10311
818615	423018	839458	196797	52.8	0.103148	0.092838	1.11105
818421	423037	839362	196787	52.84	0.103725	0.092966	1.11572
817788	422892	838980	196763	52.88	0.104606	0.093638	1.11713
817906	423128	839021	196772	52.92	0.105453	0.093632	1.12625
817993	423313	838929	196785	52.96	0.10613	0.093986	1.12921
817759	423385	838804	196779	53	0.107063	0.094225	1.13625
816945	423115	838805	196811	53.04	0.107795	0.09455	1.14009
816478	423057	838661	196775	53.08	0.108685	0.094528	1.14977
815988	422991	838521	196793	53.12	0.109594	0.095048	1.15303
815590	423013	838409	196791	53.16	0.110699	0.095297	1.16161
814918	422846	838234	196807	53.2	0.111577	0.095882	1.16369
814624	422876	838120	196779	53.24	0.112461	0.095869	1.17306
813938	422773	837848	196764	53.28	0.113686	0.09637	1.17969
813805	422942	837639	196782	53.31	0.114838	0.097057	1.1832
813468	422995	837401	196792	53.36	0.115942	0.097732	1.18632
812617	422800	837257	196784	53.39	0.11714	0.097997	1.19535
812682	423058	837172	196776	53.44	0.118225	0.09812	1.2049
811760	422815	836918	196777	53.47	0.119372	0.098741	1.20893
811673	423006	836678	196792	53.51	0.120515	0.099473	1.21153
811885	423406	836511	196786	53.55	0.121915	0.099814	1.22142
811011	423198	836295	196776	53.59	0.123113	0.100232	1.22828
809942	422909	836178	196779	53.63	0.124414	0.100545	1.2374	16	0.481
809535	422939	835968	196789	53.67	0.125588	0.101154	1.24155
808874	422906	835520	196795	53.71	0.127099	0.102296	1.24247
808393	422871	835542	196770	53.75	0.128147	0.101986	1.25651
807541	422702	835021	196782	53.79	0.129487	0.103367	1.2527
807738	423060	834805	196770	53.83	0.13072	0.103765	1.25977
807406	423149	834704	196774	53.87	0.131992	0.10405	1.26854
806416	422892	834321	196773	53.91	0.133259	0.104965	1.26956
806130	423002	834179	196772	53.95	0.134517	0.105298	1.27749
805515	422946	834134	196789	53.99	0.135808	0.10558	1.28629
805058	423000	833628	196779	54.03	0.13723	0.106701	1.28611
804470	422897	833464	196781	54.07	0.138227	0.107118	1.29041
803897	422916	833344	196771	54.11	0.139776	0.107306	1.3026
803835	423079	832936	196765	54.15	0.140723	0.108232	1.3002
802797	422843	832635	196763	54.19	0.142225	0.10894	1.30554
802658	422993	832542	196801	54.23	0.143305	0.109554	1.30808
802295	423085	832306	196807	54.27	0.144675	0.110187	1.313
801878	423118	832117	196801	54.31	0.145899	0.110583	1.31936
801646	423203	831704	196783	54.35	0.146902	0.111399	1.31869
800837	423055	831447	196769	54.39	0.148252	0.111879	1.32511
800828	423319	831109	196787	54.43	0.149552	0.112883	1.32484
799913	423095	830992	196782	54.47	0.150808	0.113115	1.33322
799538	423157	830736	196787	54.51	0.152067	0.113788	1.33641
799296	423256	830321	196783	54.54	0.153165	0.114754	1.33473
798470	423077	830194	196778	54.59	0.154415	0.115011	1.34261
797840	423035	830006	196792	54.62	0.155827	0.115611	1.34786
797305	422991	829690	196801	54.66	0.156987	0.116471	1.34787
796550	422867	829586	196808	54.7	0.158325	0.116795	1.35558
796592	423084	829352	196823	54.74	0.159267	0.117517	1.35527
795515	422811	828944	196812	54.78	0.160715	0.118396	1.35743
795239	422897	828710	196822	54.82	0.161841	0.119068	1.35923
794568	422828	828444	196814	54.86	0.163234	0.119633	1.36446
794572	423069	828255	196809	54.9	0.16439	0.120042	1.36944
794248	423090	827942	196800	54.94	0.165326	0.120711	1.36959
793998	423265	827484	196803	54.98	0.166816	0.121857	1.36895
793185	423072	827423	196814	55.02	0.167979	0.122119	1.37554
792551	422985	827304	196812	55.06	0.169194	0.122388	1.38244
791911	422835	826912	196800	55.1	0.170121	0.12322	1.38063
791826	422994	826679	196806	55.14	0.17111	0.12385	1.38159
791420	422987	826447	196797	55.18	0.172126	0.124323	1.3845
791221	423246	825966	196780	55.22	0.173893	0.125323	1.38756
790509	423022	825779	196778	55.28	0.174652	0.125759	1.38878
790104	422932	825580	196799	55.32	0.175265	0.12646	1.38594
789877	422960	825404	196797	55.36	0.175988	0.126869	1.38717
789376	422837	825020	196787	55.39	0.176691	0.127704	1.3836
789512	423044	824874	196776	55.44	0.17734	0.127948	1.38603
789371	423084	824695	196795	55.47	0.177899	0.12858	1.38356
789327	423124	824549	196788	55.52	0.178207	0.128866	1.38289
788475	422761	824378	196790	55.55	0.17866	0.129304	1.38171
788612	422866	824317	196784	55.6	0.178813	0.129392	1.38195
788992	423131	824162	196811	55.63	0.179109	0.130047	1.37726
788526	422854	824022	196799	55.68	0.178978	0.130267	1.37393
789227	423204	823957	196797	55.71	0.178853	0.130405	1.37151
788823	422934	823682	196799	55.75	0.178595	0.131099	1.36229
789259	423107	823755	196781	55.79	0.178301	0.130736	1.36383
789050	422901	823497	196798	55.83	0.177846	0.131541	1.35202
789214	422906	823645	196802	55.87	0.177445	0.13122	1.35227
789621	422991	823761	196804	55.91	0.176802	0.130957	1.35008
789709	422901	823595	196823	55.95	0.176138	0.131557	1.33887
789879	422834	823541	196825	55.99	0.175374	0.13171	1.33151
790612	423061	823735	196800	56.03	0.174574	0.130979	1.33284
790765	422931	823763	196810	56.07	0.173549	0.131013	1.32467
791775	423270	823771	196802	56.11	0.172577	0.130912	1.31827
792046	423144	823844	196792	56.15	0.171267	0.130631	1.31108
792342	423012	824067	196807	56.19	0.169864	0.130239	1.30425
792776	422968	824102	196799	56.23	0.168531	0.130071	1.29568
793839	423204	824241	196796	56.27	0.166931	0.129701	1.28705
793882	422983	824591	196798	56.31	0.165751	0.128865	1.28624
794874	423196	824680	196807	56.35	0.164226	0.12874	1.27564
795115	423000	824879	196807	56.39	0.162658	0.128254	1.26825
795885	423030	824940	196775	56.43	0.160823	0.127777	1.25862
796827	423228	825142	196787	56.47	0.15936	0.127406	1.2508
797047	423011	825438	196806	56.51	0.157746	0.126878	1.24329
797503	422918	825759	196784	56.55	0.156125	0.125869	1.24038
798300	422979	825992	196791	56.59	0.154377	0.125372	1.23135
798609	422805	826182	196785	56.63	0.152743	0.124847	1.22344
799190	422751	826598	196785	56.67	0.150994	0.123832	1.21934
799753	422720	826790	196801	56.7	0.149403	0.123528	1.20946
800284	422626	827184	196810	56.74	0.14759	0.12266	1.20324
801363	422907	827466	196804	56.78	0.146193	0.121911	1.19917
802003	422940	827662	196815	56.82	0.144719	0.121547	1.19064
802570	422881	828080	196815	56.86	0.142987	0.120529	1.18633
803528	423092	828126	196801	56.9	0.141567	0.120274	1.17704
804462	423232	828588	196804	56.94	0.139867	0.11918	1.17358
804292	422877	829008	196804	56.98	0.138583	0.118159	1.17285	17	0.477
805080	423074	829069	196813	57.02	0.137532	0.118103	1.16451
805262	422868	829364	196817	57.06	0.136073	0.117427	1.15879
805527	422736	829641	196809	57.1	0.134761	0.116672	1.15505
806038	422788	829827	196805	57.14	0.133715	0.116179	1.15094
806489	422804	830158	196793	57.18	0.132648	0.115252	1.15094
806952	422773	830416	196801	57.22	0.131324	0.114708	1.14485
807685	422939	830587	196810	57.26	0.130269	0.114385	1.13887
808008	422854	830832	196824	57.3	0.12904	0.113934	1.13258
807991	422661	831282	196811	57.34	0.128149	0.112709	1.13698
808470	422722	831380	196826	57.38	0.127231	0.112625	1.12969
809441	423069	831525	196845	57.42	0.126454	0.112468	1.12435
809326	422820	831661	196824	57.46	0.12554	0.111924	1.12166
809998	422931	831962	196802	57.5	0.124379	0.110969	1.12085
810622	423122	832220	196811	57.54	0.123727	0.110436	1.12035
810342	422813	832292	196823	57.58	0.122939	0.110385	1.11374
810916	422949	832505	196845	57.62	0.122149	0.110094	1.10949
811436	423063	832757	196839	57.66	0.121388	0.109423	1.10935
811092	422721	832996	196837	57.69	0.120601	0.108824	1.10823
811741	422948	833228	196833	57.74	0.120063	0.108222	1.10942
812107	423015	833441	196842	57.77	0.119465	0.107799	1.10822
812250	422957	833647	196840	57.82	0.118824	0.10728	1.10761
812358	422906	833690	196819	57.85	0.118305	0.106961	1.10606
812683	422942	833974	196817	57.89	0.117661	0.106254	1.10736
812787	422887	834230	196833	57.93	0.117133	0.105799	1.10713
812697	422736	834120	196839	57.97	0.116629	0.106126	1.09896
813012	422800	834369	196839	58.01	0.116146	0.105525	1.10065
813249	422868	834428	196825	58.05	0.115879	0.105239	1.1011
813243	422777	834470	196838	58.09	0.115453	0.105271	1.09673
813650	422867	834775	196838	58.13	0.114865	0.104534	1.09883
813585	422780	834709	196861	58.17	0.114607	0.104929	1.09224
813960	422863	834878	196865	58.21	0.114066	0.104562	1.0909
814266	422945	835022	196846	58.25	0.113694	0.10402	1.09301
813945	422707	834958	196847	58.29	0.113349	0.104184	1.08797
814279	422810	835153	196833	58.33	0.113008	0.10357	1.09112
814537	422893	835255	196842	58.37	0.112761	0.103416	1.09037
814764	422947	835444	196845	58.41	0.112453	0.102991	1.09187
814949	422981	835506	196844	58.45	0.112153	0.102831	1.09065
815441	423173	835497	196832	58.49	0.111846	0.10273	1.08874
815180	422955	835617	196843	58.53	0.111447	0.102553	1.08672
815537	423105	835739	196834	58.57	0.111277	0.102167	1.08917
815691	423126	835498	196828	58.61	0.110992	0.102687	1.08088
815376	422903	835628	196848	58.65	0.110703	0.102578	1.07921
815438	422869	835842	196856	58.69	0.110383	0.102144	1.08067
815821	423016	835872	196838	58.72	0.110134	0.101887	1.08094
815836	422963	836057	196836	58.77	0.10984	0.10142	1.08301
816066	423031	836169	196842	58.8	0.109592	0.101212	1.0828
815561	422746	836105	196844	58.85	0.109479	0.101387	1.07982
816254	423065	836120	196851	58.88	0.109285	0.101422	1.07753
816019	422904	836298	196848	58.92	0.109095	0.100962	1.08055
816438	423078	836492	196841	58.96	0.108887	0.100423	1.08428
816007	422807	836430	196844	59	0.108656	0.100603	1.08004
816526	423035	836416	196837	59.04	0.108458	0.100565	1.07848
816115	422792	836302	196853	59.08	0.108313	0.101004	1.07236
816236	422814	836364	196851	59.12	0.108116	0.100834	1.07221
816884	423114	836563	196860	59.16	0.107943	0.100447	1.07463
816584	422924	836503	196863	59.2	0.107776	0.100622	1.0711
816896	423083	836535	196872	59.24	0.107763	0.100637	1.07081
817179	423165	836425	196867	59.28	0.107451	0.100851	1.06545
816951	423044	836661	196864	59.32	0.107437	0.100251	1.07167
817207	423166	836889	196871	59.36	0.107386	0.099774	1.07629
817281	423173	837002	196858	59.4	0.107234	0.099369	1.07916
816835	422920	837110	196866	59.44	0.107128	0.099191	1.08002
817933	423500	836971	196868	59.48	0.107183	0.099546	1.07672
817040	422989	836949	196879	59.52	0.106948	0.099711	1.07258
817114	423020	836993	196877	59.56	0.106913	0.099585	1.07358
817297	423092	837210	196868	59.6	0.106803	0.09897	1.07914
816831	422808	837038	196863	59.64	0.106596	0.099333	1.07311
817324	423099	837022	196875	59.68	0.106769	0.099495	1.07311
817439	423117	837257	196862	59.72	0.106568	0.098796	1.07867
816911	422840	837181	196864	59.76	0.10655	0.098999	1.07627
817519	423163	837244	196874	59.79	0.10659	0.09895	1.07722
817487	423136	837380	196843	59.84	0.10654	0.098305	1.08377
817606	423180	837285	196862	59.87	0.106455	0.098728	1.07826
817569	423171	837388	196863	59.92	0.106504	0.098491	1.08136
817175	422986	837475	196854	59.95	0.106595	0.098189	1.08561
817039	422930	837470	196880	59.99	0.106665	0.098467	1.08326
817508	423169	837495	196861	60.04	0.106647	0.098213	1.08588
817475	423136	837309	196861	60.07	0.10657	0.09866	1.08017
817132	422942	837430	196856	60.12	0.10649	0.098318	1.08312
817002	422890	837258	196852	60.15	0.106564	0.098691	1.07978
817154	422960	837392	196842	60.19	0.106522	0.098266	1.08402
817639	423248	837314	196867	60.23	0.106701	0.09871	1.08096
817421	423134	837260	196868	60.27	0.106695	0.09885	1.07937
817006	422973	837401	196862	60.31	0.106956	0.098449	1.08641	18	0.475
817260	423147	837449	196865	60.35	0.107161	0.098364	1.08943
817329	423174	837458	196846	60.39	0.107119	0.098148	1.0914
817321	423177	837531	196863	60.43	0.107154	0.098146	1.09177
816964	423016	837367	196856	60.47	0.107269	0.098469	1.08936
816817	422946	837561	196875	60.51	0.107299	0.098197	1.09269
817301	423224	837586	196873	60.55	0.107431	0.098116	1.09493
817306	423240	837385	196867	60.59	0.107496	0.098539	1.0909
817299	423259	837584	196858	60.63	0.107605	0.097968	1.09837
816711	423015	837634	196865	60.67	0.107898	0.097919	1.10191
817055	423233	837378	196869	60.71	0.10809	0.098576	1.09652
816706	423044	837511	196856	60.75	0.108051	0.098123	1.10118
816766	423107	837712	196870	60.79	0.108205	0.097783	1.10659
817053	423298	837498	196883	60.83	0.10841	0.098431	1.10138
816868	423244	837630	196880	60.87	0.108612	0.098082	1.10736
816708	423158	837535	196895	60.91	0.108597	0.098464	1.10291
816444	423061	837517	196864	60.95	0.108789	0.09819	1.10794
816169	422970	837749	196899	60.99	0.109039	0.09799	1.11275
816041	422936	837508	196873	61.02	0.109195	0.098304	1.11079
816176	423054	837649	196869	61.07	0.109427	0.097924	1.11747
816029	423012	837409	196854	61.1	0.109593	0.098348	1.11434
816073	423073	837359	196865	61.15	0.109777	0.098581	1.11358
816570	423368	837399	196879	61.18	0.109958	0.098628	1.11488
815634	422865	837156	196853	61.22	0.109872	0.098947	1.11042
816133	423134	837324	196850	61.26	0.109922	0.098512	1.11583
816080	423168	837766	196827	61.3	0.110219	0.097212	1.1338
816040	423174	837268	196823	61.34	0.110349	0.09837	1.12177
815934	423168	837476	196851	61.38	0.110585	0.098156	1.12663
816493	423487	837779	196845	61.42	0.110726	0.097365	1.13722
816339	423410	836972	196838	61.46	0.11074	0.099236	1.11592
816392	423489	837178	196851	61.5	0.110989	0.098873	1.12254
816191	423383	837263	196853	61.54	0.11098	0.098689	1.12454
816043	423295	836893	196880	61.58	0.110926	0.099856	1.11085
816195	423494	837257	196859	61.62	0.111507	0.098765	1.12901
815825	423265	837629	196865	61.66	0.111328	0.097931	1.1368
815666	423237	837335	196849	61.7	0.111591	0.098475	1.13319
815064	422961	837043	196841	61.74	0.111767	0.099096	1.12787
815511	423203	837228	196835	61.78	0.111816	0.098589	1.13416
814910	422902	836969	196829	61.82	0.111868	0.099151	1.12826
815214	423030	836663	196839	61.86	0.111724	0.099991	1.11735
814646	422775	836511	196843	61.9	0.111917	0.100398	1.11473
815162	423058	836359	196830	61.96	0.11199	0.100631	1.11288
814839	422909	836454	196843	62	0.11208	0.100535	1.11484
814893	422971	836634	196833	62.04	0.112245	0.099999	1.12246
815773	423389	836658	196831	62.08	0.112057	0.099921	1.12146
815137	423066	836681	196826	62.11	0.112092	0.099814	1.123
815175	423138	836647	196826	62.16	0.112345	0.099896	1.12461
815071	423035	836985	196842	62.19	0.112107	0.099246	1.12959
815324	423154	836956	196810	62.24	0.112048	0.098988	1.13193
815079	422989	837497	196817	62.27	0.111865	0.097757	1.14431
815351	423136	837582	196822	62.31	0.111893	0.097604	1.1464
815290	423125	837552	196828	62.35	0.111993	0.097737	1.14586
814910	422946	837770	196837	62.39	0.112081	0.097305	1.15185
815229	423103	837855	196841	62.43	0.11204	0.097142	1.15336
815270	423099	837969	196840	62.47	0.111917	0.096857	1.15549
815286	423101	838038	196841	62.51	0.111887	0.096701	1.15704
814770	422884	837933	196835	62.55	0.112133	0.096892	1.15729
815253	423118	838109	196862	62.59	0.112052	0.096746	1.15821
815532	423266	838167	196849	62.63	0.112067	0.096473	1.16165
815513	423283	838322	196866	62.67	0.112197	0.096274	1.16539
814985	423003	838294	196838	62.71	0.112169	0.096055	1.16775
815191	423087	838334	196844	62.75	0.112058	0.09602	1.16702
815005	423026	838397	196864	62.79	0.11223	0.096074	1.16816
815272	423142	838212	196865	62.83	0.11212	0.096529	1.16152
814963	422986	838324	196859	62.87	0.112142	0.096198	1.16574
814952	422969	838278	196866	62.91	0.112087	0.09638	1.16297
814843	422889	838324	196863	62.95	0.111974	0.096239	1.1635
814976	422920	838246	196847	62.99	0.11179	0.096263	1.1613
815769	423372	838253	196870	63.03	0.111985	0.096481	1.1607
815642	423270	838453	196846	63.07	0.111811	0.095755	1.16768
815298	423102	838355	196874	63.11	0.111862	0.096277	1.16187
815736	423308	838326	196859	63.14	0.111759	0.096193	1.16182
814597	422709	838401	196862	63.19	0.11172	0.096044	1.16323
814832	422830	838525	196853	63.23	0.111716	0.095653	1.16792
815243	422996	838644	196877	63.26	0.111487	0.095613	1.16603
815439	423108	838442	196855	63.31	0.111537	0.095873	1.16338
815091	422867	838566	196871	63.34	0.111245	0.095739	1.16196
815625	423138	838443	196865	63.38	0.111215	0.095973	1.15882
814835	422680	838395	196854	63.43	0.110982	0.095976	1.15635
815400	422940	838716	196870	63.46	0.110822	0.095368	1.16204
815493	422962	838700	196882	63.5	0.110695	0.09553	1.15875
815305	422842	838628	196854	63.54	0.110586	0.095416	1.15899
815001	422694	838584	196863	63.58	0.110633	0.095614	1.15708
815356	422890	838657	196852	63.62	0.110691	0.095326	1.16118
815748	423027	838901	196874	63.66	0.11037	0.094965	1.16222	19	0.478
815437	422858	838926	196872	63.7	0.110333	0.094884	1.16281
815490	422866	838833	196862	63.74	0.110238	0.095005	1.16034
815269	422718	838777	196869	63.78	0.110077	0.095211	1.15613
815485	422804	838801	196871	63.82	0.109951	0.095174	1.15526
815951	423039	838890	196871	63.86	0.109919	0.09496	1.15752
815627	422853	838920	196858	63.9	0.109832	0.094755	1.15911
815811	422929	838979	196864	63.94	0.109738	0.094675	1.1591
816210	423089	838761	196865	63.98	0.109511	0.095209	1.15022
816157	423053	838970	196869	64.02	0.10947	0.094748	1.15539
815819	422854	838885	196878	64.06	0.109355	0.095044	1.15057
815870	422879	838913	196865	64.1	0.109348	0.094844	1.15293
816527	423208	839051	196874	64.14	0.109292	0.094604	1.15526
815577	422664	838969	196861	64.18	0.109042	0.094668	1.15184
815746	422749	839040	196856	64.22	0.10903	0.094446	1.15441
815805	422793	838902	196865	64.26	0.109095	0.09487	1.14994
815778	422704	838924	196862	64.3	0.108732	0.094787	1.14712
815606	422587	838753	196836	64.33	0.108597	0.094931	1.14395
815811	422652	838790	196843	64.38	0.108397	0.094914	1.14206
815983	422744	838864	196838	64.41	0.108411	0.094685	1.14497
816110	422799	838732	196847	64.45	0.108359	0.095094	1.13949
816165	422746	838914	196857	64.49	0.107965	0.094759	1.13936
816016	422715	838831	196854	64.53	0.108188	0.094928	1.13969
816749	423055	838748	196847	64.57	0.107996	0.095056	1.13613
816586	423015	838925	196860	64.61	0.108211	0.094764	1.1419
816288	422824	839022	196861	64.65	0.108034	0.094541	1.14272
816663	422967	839060	196834	64.69	0.107786	0.094173	1.14455
816785	423058	838897	196875	64.73	0.10792	0.094985	1.13619
816290	422749	838941	196850	64.77	0.107666	0.094623	1.13784
817130	423196	838776	196841	64.81	0.107724	0.094927	1.1348
816983	423059	838766	196836	64.85	0.107429	0.0949	1.13203
817016	423120	838938	196827	64.89	0.107642	0.094395	1.14034
816920	423048	838744	196823	64.93	0.107534	0.09482	1.13409
817395	423231	838766	196827	64.97	0.107229	0.094808	1.13102
816998	423060	838622	196818	65.01	0.107397	0.095062	1.12976
817326	423188	838666	196844	65.05	0.107194	0.095222	1.12573
817550	423320	838814	196832	65.09	0.107272	0.094744	1.13223
817340	423198	838932	196834	65.13	0.107208	0.094481	1.13471
817185	423113	839051	196838	65.17	0.107185	0.094236	1.13741
817185	423106	838745	196835	65.21	0.107151	0.09494	1.12861
817372	423206	838969	196858	65.25	0.107166	0.094637	1.13239
817280	423145	838893	196849	65.28	0.107102	0.094728	1.13062
817594	423303	838973	196826	65.33	0.107079	0.0943	1.13552
817724	423371	839034	196847	65.36	0.107083	0.094369	1.13473
817408	423198	838792	196841	65.41	0.107037	0.094889	1.12803
817338	423176	839020	196858	65.44	0.107106	0.094515	1.13322
817436	423216	838870	196854	65.49	0.107054	0.094834	1.12886
817599	423293	839017	196844	65.52	0.107019	0.094379	1.13393
818188	423653	839222	196867	65.56	0.107285	0.094122	1.13985
817778	423398	839108	196841	65.6	0.107078	0.09413	1.13756
817305	423153	839331	196846	65.64	0.107078	0.093645	1.14344
817856	423451	839077	196836	65.68	0.107139	0.094153	1.13793
817833	423432	839172	196838	65.72	0.107105	0.093945	1.14008
817118	423072	839147	196842	65.76	0.107154	0.094046	1.13938
817440	423276	839100	196825	65.8	0.107334	0.093985	1.14204
817390	423219	839261	196837	65.84	0.107184	0.093721	1.14365
817482	423282	839075	196848	65.88	0.107258	0.09428	1.13765
818095	423593	839245	196845	65.92	0.107227	0.093841	1.14264
817587	423338	839122	196820	65.96	0.107266	0.093881	1.14258
817727	423444	839060	196825	66	0.107428	0.094081	1.14187
817552	423342	839183	196854	66.04	0.107373	0.094082	1.14127
817618	423422	839098	196847	66.08	0.107595	0.094215	1.14201
818006	423621	839375	196843	66.12	0.107585	0.093509	1.15054
817493	423342	839404	196863	66.16	0.107521	0.093644	1.14819
817558	423401	839542	196870	66.2	0.107643	0.093384	1.15269
817377	423293	839436	196847	66.24	0.107574	0.093403	1.15172
817185	423206	839352	196858	66.28	0.107634	0.093718	1.1485
817234	423248	839481	196855	66.32	0.107715	0.093377	1.15355
816773	423075	839375	196857	66.35	0.108033	0.093652	1.15355
817094	423205	839588	196856	66.4	0.107857	0.09313	1.15813
816665	422968	839362	196861	66.43	0.107786	0.093724	1.15003
816656	423001	839472	196875	66.48	0.107968	0.093603	1.15346
816631	423014	839784	196867	66.51	0.108093	0.092773	1.16515
817035	423248	839554	196859	66.56	0.108213	0.093243	1.16055
816859	423121	839561	196864	66.59	0.10804	0.093277	1.15827
816443	422935	839543	196856	66.63	0.108182	0.093238	1.16028
816961	423221	839496	196877	66.67	0.108268	0.093566	1.15712
816788	423165	839570	196865	66.71	0.10843	0.093266	1.1626
817094	423350	839376	196890	66.75	0.108558	0.093988	1.15503
816925	423238	839630	196897	66.79	0.10844	0.093449	1.16042
817703	423694	839476	196851	66.83	0.108696	0.093348	1.16441
816706	423154	839578	196872	66.87	0.108583	0.093318	1.16357
817047	423333	839375	196891	66.91	0.108594	0.094	1.15525
817501	423596	839303	196887	66.95	0.108728	0.094132	1.15506
816876	423316	839475	196885	66.99	0.10894	0.093699	1.16266
816813	423308	839533	196879	67.03	0.109059	0.093498	1.16643	20	0.48
817262	423522	839526	196871	67.07	0.108969	0.093433	1.16628
816595	423189	839391	196874	67.11	0.10903	0.093788	1.16252
816517	423209	839452	196891	67.15	0.109322	0.093815	1.16529
816537	423192	839373	196888	67.19	0.10919	0.093974	1.16191
816175	423034	839225	196869	67.23	0.109333	0.094135	1.16145
816196	423044	839186	196872	67.27	0.109329	0.09426	1.15987
816330	423133	839088	196876	67.31	0.109423	0.094536	1.15748
816220	423069	839278	196858	67.35	0.10939	0.093895	1.16502
816232	423087	839082	196868	67.39	0.109447	0.094468	1.15855
816282	423125	839277	196870	67.43	0.109505	0.094021	1.16469
816920	423507	839110	196864	67.47	0.109753	0.09436	1.16312
816162	423091	839004	196866	67.51	0.109641	0.094635	1.15857
816425	423249	839259	196849	67.54	0.109746	0.093849	1.16939
816219	423175	839006	196871	67.59	0.109905	0.094682	1.16078
816702	423419	839127	196865	67.62	0.109874	0.09433	1.16478
815987	423042	839208	196866	67.67	0.109843	0.094145	1.16674
815947	423054	838833	196882	67.7	0.110001	0.09521	1.15536
816085	423151	838840	196877	67.75	0.110125	0.095142	1.15748
816010	423154	838867	196874	67.78	0.110327	0.095046	1.16077
816070	423210	839109	196884	67.82	0.110447	0.094567	1.16792
815373	422826	839042	196862	67.86	0.110338	0.094503	1.16756
815739	423046	838920	196867	67.9	0.110484	0.094847	1.16487
815107	422740	839149	196873	67.94	0.11059	0.094359	1.17202
815623	423035	839272	196869	67.99	0.110722	0.094022	1.17762
815600	422980	839440	196871	68.02	0.110514	0.093639	1.18021
815160	422786	839272	196871	68.06	0.110679	0.094043	1.1769
815410	422970	839090	196869	68.1	0.110942	0.094459	1.1745
815123	422802	839194	196890	68.14	0.11085	0.094425	1.17395
816004	423287	839202	196871	68.18	0.110985	0.094211	1.17805
815897	423205	839214	196871	68.22	0.110857	0.094182	1.17705
815667	423109	839195	196863	68.26	0.11097	0.094146	1.1787
815595	423071	839250	196875	68.3	0.110967	0.094137	1.17878
815515	423017	839152	196862	68.34	0.110906	0.094239	1.17686
815607	423144	839342	196858	68.38	0.111289	0.093742	1.1872
815469	423049	839556	196895	68.42	0.111176	0.093607	1.1877
815757	423186	839673	196874	68.46	0.111116	0.093111	1.19338
815419	423068	840011	196880	68.49	0.111394	0.092361	1.20607
815133	422921	839527	196890	68.54	0.1114	0.093625	1.18986
815341	423017	839701	196875	68.58	0.111343	0.093054	1.19654
814991	422922	839906	196892	68.62	0.111762	0.092736	1.20516
814965	422793	839761	196873	68.66	0.111203	0.092889	1.19715
815570	423122	839873	196891	68.69	0.111276	0.092805	1.19903
815681	423169	839490	196874	68.73	0.111225	0.09355	1.18893
815406	423065	839562	196883	68.77	0.111412	0.093469	1.19196
815135	422893	839544	196877	68.81	0.11126	0.093451	1.19057
815062	422889	839558	196874	68.85	0.111424	0.093387	1.19314
815512	423121	839747	196887	68.89	0.111417	0.093066	1.19718
816176	423464	839755	196882	68.93	0.111409	0.092996	1.198
815198	422995	839865	196871	68.97	0.111595	0.092619	1.20488
815810	423298	840333	196916	69.01	0.111525	0.091957	1.21279
815567	423174	840385	196884	69.05	0.111535	0.091505	1.2189
815541	423185	839950	196890	69.09	0.111653	0.09261	1.20563
815635	423271	839530	196897	69.13	0.111833	0.093689	1.19366
815803	423352	839598	196876	69.17	0.111803	0.093311	1.19818
815464	423195	839920	196900	69.21	0.111895	0.092784	1.20597
815273	423115	839996	196888	69.25	0.111987	0.092479	1.21095
815684	423364	839744	196902	69.29	0.11216	0.093227	1.20308
815459	423236	839792	196876	69.33	0.112106	0.092846	1.20744
815580	423321	839882	196889	69.37	0.112213	0.092763	1.20968
816028	423605	839973	196881	69.41	0.112462	0.092462	1.2163
815542	423279	840007	196890	69.45	0.112105	0.092473	1.2123
815589	423369	839681	196878	69.49	0.112422	0.093132	1.20712
815471	423292	839899	196871	69.53	0.112346	0.092538	1.21406
815396	423228	840219	196885	69.57	0.112225	0.091913	1.22099
815419	423275	839909	196890	69.61	0.112395	0.092708	1.21235
814547	422840	839102	196891	69.65	0.11248	0.094656	1.1883
815151	423129	839582	196884	69.68	0.112361	0.093432	1.2026
815155	423158	839397	196894	69.73	0.112491	0.093978	1.197
815093	423097	839634	196877	69.76	0.112352	0.093235	1.20504
815092	423141	839187	196866	69.81	0.112567	0.094196	1.19504
814869	423074	839234	196877	69.84	0.112803	0.094195	1.19754
815417	423365	839370	196882	69.89	0.112835	0.09392	1.20139
815531	423424	839731	196880	69.92	0.112834	0.093033	1.21284
814888	423060	839856	196886	69.96	0.112688	0.092794	1.21438
814898	423058	839528	196880	70	0.112653	0.09352	1.20459
814513	422866	839632	196857	70.04	0.112691	0.093035	1.21128
814620	422935	839562	196881	70.08	0.112756	0.093449	1.20661
814529	422910	839558	196878	70.12	0.112864	0.093428	1.20803
814450	422863	839262	196872	70.16	0.112835	0.094077	1.19939
814434	422887	839329	196894	70.2	0.112991	0.094141	1.20023
814389	422826	839738	196883	70.24	0.112809	0.093047	1.21239
815108	423193	839700	196884	70.28	0.112779	0.093148	1.21074
814867	423052	839502	196883	70.32	0.112702	0.093613	1.20391
814625	422978	839223	196870	70.36	0.112952	0.09415	1.1997	21	0.475
814557	422916	839375	196871	70.4	0.112823	0.093795	1.20286
814850	423061	839605	196891	70.44	0.112788	0.093448	1.20696
814862	423054	839726	196892	70.48	0.112724	0.093168	1.20991
814490	422866	839764	196879	70.52	0.112749	0.092943	1.21309
814979	423088	839359	196897	70.56	0.112595	0.0941	1.19654
814771	423039	839291	196883	70.6	0.11288	0.09412	1.19932
815079	423148	839354	196880	70.64	0.112634	0.093938	1.19902
814910	423040	839761	196881	70.68	0.112536	0.092971	1.21044
814695	422941	839814	196896	70.71	0.112597	0.092997	1.21075
815235	423203	839288	196893	70.76	0.112508	0.09423	1.19398
816027	423595	839266	196871	70.8	0.112416	0.094057	1.19518
816220	423773	839366	196885	70.83	0.112791	0.09396	1.20042
815693	423459	839895	196876	70.88	0.112596	0.092598	1.21597
815744	423485	839929	196900	70.91	0.112594	0.092762	1.21379
816597	423921	839761	196907	70.95	0.112561	0.093237	1.20725
815382	423242	839825	196914	70.99	0.112328	0.093155	1.20581
815662	423438	839753	196922	71.03	0.112573	0.09341	1.20514
815870	423521	840127	196921	71.07	0.112452	0.092502	1.21567
815663	423377	840117	196913	71.11	0.112275	0.092444	1.21452
815461	423293	840043	196922	71.15	0.112376	0.092714	1.21207
815613	423358	840325	196942	71.19	0.112309	0.092242	1.21754
815426	423265	840142	196921	71.23	0.112329	0.092466	1.21481
815802	423465	840536	196926	71.27	0.112352	0.091572	1.22692
816146	423643	840575	196921	71.31	0.112349	0.091428	1.22883
816248	423675	840681	196923	71.35	0.112248	0.091194	1.23087
816184	423660	840937	196931	71.39	0.112336	0.090662	1.23906
815971	423539	840642	196927	71.43	0.112286	0.091329	1.22947
816321	423703	840829	196929	71.47	0.1122	0.090901	1.23432
816191	423656	840741	196932	71.51	0.112299	0.091142	1.23213
816313	423698	841240	196934	71.55	0.112196	0.089967	1.24708
816337	423702	841221	196934	71.59	0.112155	0.090012	1.246
816168	423685	840970	196941	71.63	0.112497	0.090686	1.24052
816219	423650	841252	196950	71.67	0.1122	0.090102	1.24526
816550	423851	841156	196950	71.71	0.112341	0.090332	1.24365
815979	423541	841361	196929	71.75	0.112275	0.089626	1.25271
816473	423817	841272	196944	71.79	0.11237	0.089993	1.24866
815861	423513	841172	196945	71.82	0.112436	0.090242	1.24593
816243	423709	841533	196951	71.87	0.112425	0.089439	1.257
816298	423743	841682	196912	71.91	0.112451	0.088683	1.26801
816007	423577	842041	196929	71.95	0.112379	0.087997	1.27707
816245	423732	841624	196926	71.98	0.112531	0.088965	1.26489
816355	423812	841407	196904	72.02	0.112641	0.08926	1.26195
816549	423953	841772	196921	72.06	0.112836	0.08856	1.27412
816213	423767	841929	196922	72.1	0.11278	0.088194	1.27877
816277	423793	842484	196921	72.14	0.112745	0.086855	1.29808
815831	423568	842215	196931	72.18	0.112777	0.087601	1.28739
816234	423808	841997	196917	72.22	0.112925	0.08798	1.28354
815643	423480	842367	196913	72.26	0.112823	0.087053	1.29602
815747	423575	842704	196925	72.3	0.113021	0.08637	1.30857
815592	423515	842704	196913	72.34	0.11312	0.086247	1.31158
815450	423376	842504	196924	72.38	0.112805	0.086838	1.29902
815887	423662	842434	196929	72.42	0.11309	0.087057	1.29904
815586	423529	842598	196922	72.46	0.113203	0.086593	1.3073
815879	423659	842626	196917	72.5	0.113096	0.086475	1.30785
816266	423862	842799	196918	72.54	0.113106	0.086071	1.3141
815843	423676	842471	196899	72.58	0.113268	0.086661	1.30702
815732	423624	842305	196910	72.62	0.113296	0.087171	1.29969
815587	423585	842220	196911	72.66	0.113471	0.087385	1.29852
815515	423527	842196	196913	72.7	0.113371	0.087463	1.29623
814950	423259	842718	196887	72.74	0.113494	0.085948	1.32051
815248	423422	842861	196893	72.78	0.113534	0.085667	1.3253
815421	423522	843045	196883	72.82	0.113583	0.085125	1.33432
815106	423397	842800	196884	72.86	0.11377	0.085721	1.32721
815288	423457	842891	196883	72.9	0.113603	0.085493	1.3288
815439	423552	843100	196905	72.94	0.113683	0.085218	1.33402
815861	423783	842659	196874	72.98	0.11374	0.085956	1.32324
815607	423654	842073	196858	73.01	0.113754	0.087194	1.30461
815291	423531	842390	196890	73.06	0.113953	0.086763	1.31338
815558	423696	842965	196868	73.09	0.11408	0.085162	1.33956
814801	423352	843191	196871	73.13	0.114318	0.084653	1.35044
814906	423387	843419	196883	73.18	0.114224	0.084231	1.35608
815305	423601	843161	196895	73.21	0.114256	0.08497	1.34466
815974	423983	843071	196899	73.26	0.114422	0.085226	1.34257
814996	423457	843920	196905	73.29	0.114336	0.083259	1.37326
815334	423590	844168	196919	73.33	0.11413	0.08281	1.37821
815377	423664	843869	196920	73.37	0.114379	0.083534	1.36925
815453	423700	843706	196933	73.41	0.114363	0.084057	1.36054
814690	423286	843401	196923	73.45	0.114278	0.084683	1.34947
815363	423676	843609	196927	73.49	0.114473	0.084227	1.35909
815409	423724	843707	196931	73.53	0.114589	0.084034	1.3636
814954	423507	844074	196942	73.57	0.114683	0.08327	1.37724
815135	423570	843893	196936	73.61	0.114533	0.083641	1.36934
814703	423376	843676	196954	73.65	0.11468	0.084343	1.35968
814704	423417	843935	196941	73.69	0.114876	0.083592	1.37425
814753	423441	844535	196919	73.73	0.114869	0.081934	1.40197	22	0.48
815158	423636	844972	196925	73.77	0.114794	0.080953	1.41804
815629	423936	844607	196919	73.81	0.11506	0.081762	1.40726
815166	423659	844311	196927	73.85	0.114885	0.08255	1.39169
814213	423193	844340	196934	73.89	0.115027	0.082553	1.39337
814945	423555	844368	196934	73.93	0.114937	0.082486	1.39342
814569	423348	844673	196911	73.97	0.114881	0.081523	1.40919
814481	423284	844797	196915	74	0.114793	0.081268	1.41253
814799	423482	844716	196928	74.05	0.114951	0.081594	1.40882
814790	423508	844627	196932	74.08	0.115099	0.081847	1.40627
814640	423430	844618	196938	74.13	0.115099	0.08193	1.40484
815132	423692	845151	196955	74.16	0.11513	0.080833	1.42429
815172	423727	845635	196957	74.21	0.115198	0.079699	1.44541
815342	423825	845915	196937	74.24	0.115245	0.078827	1.46199
815413	423877	845832	196938	74.29	0.115318	0.079035	1.45906
814978	423619	845833	196913	74.32	0.115164	0.078777	1.46189
814713	423518	845924	196936	74.37	0.115341	0.078796	1.4638
815670	423977	845905	196930	74.4	0.115155	0.078779	1.46174
815198	423745	846106	196947	74.44	0.11522	0.078475	1.46825
814930	423608	846119	196922	74.48	0.115231	0.078188	1.47377
814916	423607	845893	196975	74.52	0.115261	0.079269	1.45406
814615	423465	846066	196954	74.56	0.115331	0.078642	1.46654
815424	423865	846337	196953	74.6	0.115232	0.077986	1.4776
814741	423532	846318	196943	74.64	0.115338	0.077929	1.48005
814976	423634	846114	196943	74.68	0.115241	0.078415	1.46964
815059	423719	846487	196945	74.72	0.115443	0.077547	1.48869
814694	423514	847098	196937	74.76	0.11537	0.07601	1.51781
814644	423516	847320	196938	74.8	0.115505	0.075493	1.53002
814820	423557	847510	196935	74.84	0.115261	0.07501	1.53661
814370	423364	847210	196924	74.88	0.115459	0.075611	1.52701
814573	423480	847169	196946	74.92	0.115509	0.075934	1.52119
814184	423280	847238	196939	74.96	0.11552	0.075698	1.52607
814578	423470	847458	196933	75	0.115448	0.075113	1.53699
814544	423478	847736	196929	75.04	0.115572	0.074411	1.55316
814732	423563	847386	196915	75.08	0.115511	0.0751	1.53809
814448	423433	847124	196923	75.12	0.115596	0.075805	1.52491
814604	423541	847881	196957	75.16	0.115726	0.074353	1.55644
814885	423705	848377	196937	75.19	0.115812	0.072969	1.58714
814621	423512	848145	196938	75.24	0.115543	0.073531	1.57136
815180	423857	847778	196932	75.28	0.115806	0.074342	1.55774
815191	423879	847992	196948	75.32	0.115884	0.073997	1.56607
815110	423814	848243	196925	75.35	0.115774	0.073165	1.58237
814697	423604	848347	196931	75.4	0.115797	0.072979	1.58671
814792	423679	848298	196939	75.43	0.11592	0.073178	1.5841
814891	423692	848147	196929	75.47	0.115735	0.073434	1.57603
814502	423530	848388	196945	75.51	0.115929	0.073025	1.58752
814917	423767	848050	196939	75.55	0.116032	0.073767	1.57295
814283	423468	848098	196937	75.59	0.11618	0.073632	1.57783
814591	423620	848595	196917	75.63	0.11614	0.072247	1.60755
814474	423568	848688	196921	75.67	0.116183	0.072067	1.61215
815369	424041	848839	196933	75.71	0.116219	0.071831	1.61795
814856	423786	848791	196942	75.75	0.116276	0.072037	1.61411
814437	423571	848775	196936	75.79	0.11629	0.072014	1.61483
814811	423731	849046	196930	75.83	0.116124	0.071309	1.62846
815044	423857	848845	196939	75.87	0.116147	0.071878	1.61589
814928	423849	848563	196937	75.91	0.1164	0.072528	1.6049
814437	423620	848685	196921	75.95	0.116527	0.072074	1.61677
814601	423696	849162	196944	75.99	0.116482	0.071177	1.63652
815104	423941	849540	196954	76.03	0.116402	0.070382	1.65386
814903	423885	849599	196947	76.07	0.116636	0.070171	1.66218
814295	423577	849244	196941	76.11	0.116676	0.070952	1.64445
815041	424002	849295	196974	76.15	0.116855	0.071168	1.64195
814709	423835	849883	196958	76.19	0.116882	0.06961	1.67911
814468	423724	849818	196943	76.23	0.116952	0.06961	1.68009
814370	423665	849490	196940	76.27	0.116913	0.070358	1.66169
814583	423799	849201	196943	76.3	0.117025	0.071074	1.64652
815072	424094	849245	196929	76.35	0.117221	0.070826	1.65504
814669	423886	849414	196936	76.39	0.117229	0.070497	1.66289
815262	424232	849825	196905	76.42	0.117409	0.069205	1.69655
814338	423751	850374	196920	76.47	0.117409	0.068056	1.72516
814119	423627	850073	196929	76.5	0.11736	0.068862	1.70427
814222	423706	849532	196946	76.54	0.117483	0.070319	1.6707
814347	423799	849664	196946	76.58	0.117618	0.070006	1.6801
814366	423822	850205	196925	76.62	0.117681	0.068508	1.71776
814125	423724	850670	196940	76.66	0.117813	0.06756	1.74384
814696	424007	850467	196957	76.7	0.117745	0.068215	1.72609
814302	423835	849961	196942	76.74	0.117905	0.069261	1.70233
814291	423815	849789	196939	76.78	0.117836	0.069638	1.69212
813804	423608	850099	196934	76.82	0.11806	0.068852	1.7147
813868	423637	850312	196942	76.86	0.118039	0.068429	1.725
813934	423696	850365	196922	76.9	0.118158	0.068098	1.73511
813956	423742	850450	196941	76.94	0.118325	0.068091	1.73774
813618	423568	850697	196964	76.98	0.118335	0.067741	1.74686
813964	423769	850858	196951	77.02	0.118435	0.067227	1.76173
814259	423931	850898	196962	77.06	0.118476	0.067245	1.76186	23	0.475
814081	423863	850756	196949	77.1	0.118595	0.067448	1.75832
813521	423574	850974	196949	77.14	0.118608	0.066932	1.77207
813430	423539	850895	196956	77.18	0.118667	0.06719	1.76614
813176	423421	850753	196949	77.22	0.118736	0.067455	1.76022
813781	423757	850704	196954	77.26	0.118838	0.067622	1.75737
813652	423701	850887	196957	77.29	0.118891	0.06722	1.7687
813901	423834	850978	196954	77.34	0.118908	0.066973	1.77545
813771	423770	850742	196945	77.38	0.118925	0.06744	1.76342
814052	423939	850802	196967	77.41	0.119035	0.067523	1.76287
814144	423978	851077	196947	77.46	0.118992	0.066667	1.78486
814987	424484	851248	196985	77.49	0.119315	0.066651	1.79014
814527	424216	851358	196959	77.53	0.119178	0.066125	1.80232
813824	423860	851372	196963	77.57	0.119227	0.066132	1.80285
813571	423765	851597	196959	77.61	0.119404	0.065559	1.82133
814125	424072	851727	196966	77.65	0.119493	0.065323	1.82927
813491	423732	851974	196975	77.69	0.119446	0.064831	1.84244
813781	423874	851914	196963	77.73	0.119402	0.06485	1.84122
812948	423480	851541	196961	77.77	0.119595	0.065712	1.81999
813229	423676	851655	196974	77.81	0.119835	0.065575	1.82744
812892	423495	851778	196947	77.85	0.119809	0.065008	1.84299
812861	423485	852163	196973	77.89	0.119838	0.064363	1.86191
813310	423748	852191	196977	77.93	0.119979	0.064338	1.86483
813348	423797	851922	196953	77.97	0.12012	0.064728	1.85575
813498	423884	852103	196957	78.01	0.120162	0.064341	1.86758
813425	423878	852451	196961	78.05	0.120317	0.063559	1.89299
813457	423905	852431	196971	78.09	0.120367	0.063709	1.88933
812988	423704	852122	196969	78.13	0.120576	0.064419	1.87175
813508	423960	852072	196979	78.17	0.120504	0.06464	1.86424
812835	423634	852306	196969	78.21	0.120623	0.063984	1.88522
812910	423699	852417	196999	78.25	0.120749	0.064028	1.88586
813189	423853	852328	196974	78.29	0.12079	0.063983	1.88785
813105	423867	852102	196977	78.33	0.121069	0.064548	1.87564
812948	423783	852272	196970	78.37	0.121059	0.064074	1.88934
813036	423837	852278	196991	78.41	0.121098	0.064275	1.88405
812985	423890	852145	196974	78.44	0.121482	0.064416	1.8859
813192	424006	852444	196973	78.49	0.121521	0.063698	1.90775
812880	423832	852723	196987	78.52	0.121466	0.063182	1.92248
812840	423853	852934	196964	78.57	0.121668	0.062448	1.94831
812522	423726	852811	196974	78.6	0.121856	0.062841	1.93911
812669	423832	852528	196965	78.64	0.121997	0.063418	1.9237
812705	423911	852522	196962	78.68	0.122288	0.063401	1.92879
812366	423778	852520	196976	78.72	0.1225	0.063549	1.92763
812214	423693	852414	196966	78.76	0.122472	0.063698	1.92271
812400	423832	852313	196973	78.8	0.122675	0.064008	1.91655
811971	423633	852339	196973	78.84	0.122795	0.063947	1.92027
811729	423540	852447	196990	78.88	0.122955	0.063865	1.92523
811249	423332	852453	196947	78.92	0.123161	0.063411	1.94226
811346	423430	852430	196975	78.96	0.12339	0.063752	1.93546
811540	423522	852367	196972	79	0.123345	0.06387	1.93118
811719	423656	852567	196976	79.04	0.123541	0.063438	1.94742
811587	423628	852626	196941	79.08	0.123738	0.062941	1.96595
811228	423462	852662	196938	79.12	0.123842	0.062825	1.97122
811921	423863	852506	196960	79.16	0.124031	0.063419	1.95575
811681	423780	852095	196972	79.2	0.124235	0.064514	1.92572
811348	423601	851930	196961	79.24	0.124211	0.064791	1.91709
811271	423603	852013	196977	79.28	0.124414	0.064759	1.9212
[truncated: 114 more rows]

## Sheet: WalkerAATP
SampleA	SourceA	SampleB	SourceB	Position	AbsA	AbsB	ratioA/B	Fraction Number	Fraction Volume (ml)
666597	422976	686178	196878	0	0.523273	0.500053	1.04644
668086	423123	687599	196833	0.05	0.519419	0.495422	1.04844
668542	423329	687799	196871	0.09	0.519019	0.495225	1.04805
668612	423282	687979	196851	0.12	0.518577	0.494493	1.0487
668515	423150	688055	196862	0.17	0.518236	0.494383	1.04825
668492	423062	688177	196867	0.2	0.517881	0.494077	1.04818
668648	423090	688311	196852	0.25	0.517539	0.493531	1.04865
668972	423230	688445	196853	0.29	0.517224	0.493149	1.04882
669021	423159	688588	196852	0.32	0.516731	0.49272	1.04873
669187	423190	688886	196881	0.36	0.516374	0.492145	1.04923
669267	423184	689043	196859	0.4	0.5161	0.49146	1.05014
669506	423252	689181	196864	0.44	0.515698	0.491108	1.05007
669247	423032	689381	196868	0.48	0.515426	0.490564	1.05068
669629	423208	689577	196879	0.52	0.51511	0.490103	1.05102
669716	423236	689688	196878	0.56	0.514979	0.489769	1.05147
669560	423060	689837	196877	0.6	0.514605	0.489323	1.05167
670021	423331	690045	196853	0.64	0.514507	0.48847	1.0533
669464	422897	690244	196876	0.68	0.51411	0.488124	1.05324
669424	422881	690372	196876	0.72	0.514155	0.48775	1.05414
669239	422696	690519	196870	0.76	0.513825	0.48726	1.05452
669817	423015	690722	196869	0.8	0.513602	0.486657	1.05537
670079	423186	690854	196873	0.84	0.513629	0.486313	1.05617
669649	422905	690998	196864	0.88	0.513583	0.485801	1.05719
669658	422847	691161	196885	0.92	0.513275	0.48554	1.05712
669894	423005	691317	196876	0.96	0.513318	0.484993	1.0584
669533	422750	691475	196879	1	0.513187	0.484563	1.05907
670060	423094	691599	196860	1.04	0.513242	0.484007	1.0604
669728	422867	691700	196875	1.08	0.513158	0.483867	1.06054
670045	423069	691885	196855	1.12	0.513167	0.483123	1.06219
669618	422774	691997	196870	1.16	0.513044	0.48295	1.06231
669704	422829	692150	196858	1.2	0.513047	0.482382	1.06357
669901	422947	692284	196865	1.23	0.513016	0.482063	1.06421
669728	422785	692398	196875	1.28	0.512761	0.481834	1.06419
669509	422704	692521	196861	1.31	0.513038	0.481332	1.06587
669854	422891	692646	196861	1.35	0.512889	0.480968	1.06637
670136	423063	692766	196859	1.4	0.51286	0.480599	1.06713
669879	422947	692902	196860	1.43	0.513084	0.480213	1.06845
670133	423107	693048	196860	1.47	0.513082	0.479789	1.06939
670009	423004	693034	196872	1.51	0.512962	0.479952	1.06878
671032	422975	697158	196838	1.56	0.5097	0.467646	1.08993
685403	423091	721478	196858	1.59	0.466904	0.398736	1.17096
695189	422855	726486	196858	1.63	0.436755	0.384793	1.13504
640226	423052	618615	196856	1.67	0.606231	0.708753	0.855348
637733	423003	651649	196877	1.71	0.613977	0.60411	1.01633
642870	422782	657289	196864	1.75	0.596492	0.586607	1.01685
645165	422821	659747	196863	1.79	0.589389	0.579074	1.01781
646713	423006	661141	196860	1.83	0.585381	0.574789	1.01843
647796	423072	662148	196866	1.87	0.582276	0.571782	1.01835
648520	423061	662950	196862	1.91	0.579938	0.569301	1.01868
648787	422851	663822	196863	1.95	0.57808	0.566662	1.02015
649437	422895	664685	196856	1.99	0.576244	0.563972	1.02176
649837	422923	665478	196847	2.03	0.575119	0.561476	1.0243
650033	422739	666216	196858	2.07	0.573612	0.559355	1.02549
650781	422879	666889	196853	2.11	0.571936	0.557269	1.02632
651403	422965	667589	196841	2.15	0.570397	0.555031	1.02768
651882	422956	668406	196841	2.19	0.56885	0.552566	1.02947
652222	422845	669319	196862	2.23	0.567246	0.55003	1.0313
652798	422948	670051	196847	2.27	0.565938	0.547673	1.03335
653383	423026	670858	196867	2.3	0.564483	0.545452	1.03489
654058	423192	671610	196864	2.35	0.563173	0.543163	1.03684
654270	423050	672416	196865	2.38	0.561823	0.540756	1.03896
654183	422784	673184	196864	2.43	0.560808	0.538445	1.04153
654646	422863	673899	196863	2.47	0.559743	0.536295	1.04372
654857	422794	674583	196866	2.5	0.558749	0.534281	1.0458
655498	423036	675205	196873	2.54	0.557918	0.532495	1.04774
655895	423095	675887	196866	2.58	0.556965	0.530388	1.05011
655703	422832	676487	196899	2.62	0.556292	0.528938	1.05171
656490	423142	677082	196868	2.66	0.555337	0.526848	1.05407
656259	422801	677548	196868	2.7	0.554407	0.525461	1.05509
657068	423155	678006	196855	2.74	0.553599	0.523966	1.05655
657322	423155	678536	196869	2.78	0.552808	0.522535	1.05794
657818	423388	678933	196855	2.82	0.552391	0.521212	1.05982
657650	423144	679347	196863	2.86	0.551734	0.520066	1.06089
657670	423056	679772	196868	2.9	0.551247	0.518856	1.06243
657494	422818	680184	196849	2.94	0.550643	0.51744	1.06417
657950	423002	680567	196878	2.98	0.550114	0.516603	1.06487
658355	423197	680922	196856	3.02	0.549798	0.515326	1.06689
658386	423109	681283	196853	3.06	0.549277	0.514227	1.06816
658472	423028	681663	196847	3.1	0.548618	0.513042	1.06934
658409	422890	681985	196838	3.14	0.548146	0.511998	1.0706
658707	422982	682325	196842	3.18	0.547665	0.511034	1.07168
659379	423345	682688	196840	3.22	0.547334	0.509942	1.07333
659356	423247	683065	196836	3.26	0.546931	0.508788	1.07497
659462	423217	683383	196821	3.3	0.546458	0.507696	1.07635
659543	423220	683739	196828	3.34	0.546221	0.506718	1.07796
659612	423124	684043	196838	3.37	0.545542	0.505925	1.07831	1	0.481
659399	422956	684307	196812	3.42	0.545391	0.504881	1.08024
659572	422987	684572	196827	3.46	0.545004	0.504254	1.08081
659554	422900	684884	196807	3.5	0.544639	0.503131	1.0825
659629	422890	685162	196826	3.53	0.544358	0.502507	1.08328
660196	423196	685416	196825	3.57	0.54408	0.50175	1.08437
660176	423096	685672	196827	3.61	0.543658	0.501018	1.08511
660204	423041	685914	196807	3.65	0.543306	0.500102	1.08639
660228	422967	686216	196838	3.69	0.542873	0.499532	1.08676
660279	422940	686455	196829	3.73	0.542585	0.498738	1.08792
660578	423041	686667	196842	3.77	0.542147	0.498248	1.08811
660903	423180	686941	196849	3.81	0.541813	0.497516	1.08903
660806	423096	687139	196857	3.85	0.541707	0.497017	1.08992
661043	423148	687314	196837	3.89	0.541224	0.496299	1.09052
661585	423460	687468	196825	3.93	0.541056	0.495724	1.09144
661541	423351	687699	196839	3.97	0.540665	0.495191	1.09183
661262	423114	687907	196826	4.01	0.540382	0.494448	1.0929
661122	422960	688127	196833	4.05	0.540071	0.493875	1.09354
661395	423081	688299	196838	4.09	0.539811	0.493423	1.09401
661192	422888	688491	196830	4.13	0.539506	0.492779	1.09482
661559	423072	688672	196841	4.17	0.53926	0.492361	1.09525
663087	423125	693275	196829	4.21	0.534796	0.478811	1.11692
677255	423133	718694	196837	4.25	0.491577	0.406313	1.20985
685219	423128	696817	196827	4.29	0.467632	0.468519	0.998107
220687	422997	265740	196806	4.33	2.78523	2.41136	1.15505
621741	423153	683789	196843	4.37	0.666665	0.506724	1.31564
592254	423176	598734	196828	4.41	0.766193	0.774308	0.98952
627621	422908	640152	196824	4.45	0.646221	0.639446	1.01059
636485	423104	652771	196811	4.49	0.618473	0.599967	1.03085
639233	423239	657789	196835	4.52	0.610311	0.584778	1.04366
640762	422946	660947	196843	4.57	0.604006	0.575206	1.05007
642307	422887	663369	196822	4.6	0.598793	0.567618	1.05492
644208	422995	665915	196813	4.65	0.593268	0.559805	1.05978
646031	423069	667888	196800	4.68	0.587844	0.553709	1.06165
646823	422830	669706	196815	4.72	0.584181	0.548384	1.06528
648005	422952	671686	196802	4.76	0.581036	0.5423	1.07143
649313	423158	673728	196813	4.8	0.577906	0.536294	1.07759
650287	422960	675597	196824	4.84	0.573882	0.530823	1.08112
651378	422943	677244	196848	4.88	0.57037	0.526161	1.08402
652633	423127	678623	196851	4.92	0.567321	0.522092	1.08663
653234	422957	679910	196843	4.96	0.564616	0.518191	1.08959
653996	422997	681126	196796	5	0.562424	0.514108	1.09398
654493	422918	682391	196804	5.04	0.560487	0.51045	1.09803
654927	422894	683605	196824	5.08	0.559015	0.507072	1.10244
655440	422889	684720	196822	5.12	0.557388	0.503767	1.10644
655759	422809	685771	196819	5.16	0.556006	0.500645	1.11058
656064	422817	686618	196805	5.2	0.555093	0.498013	1.11461
656709	423045	687362	196832	5.24	0.554185	0.496107	1.11707
657240	423261	687909	196807	5.28	0.553576	0.494248	1.12004
656722	422823	688504	196812	5.32	0.553071	0.492556	1.12286
656945	422923	688973	196820	5.36	0.55286	0.491266	1.12538
656884	422897	689072	196798	5.4	0.552924	0.490751	1.12669
657074	423008	689418	196827	5.44	0.552869	0.490036	1.12822
657102	423055	689922	196818	5.47	0.55301	0.488471	1.13213
657194	423051	690351	196805	5.52	0.552704	0.487085	1.13472
657237	422896	690790	196801	5.55	0.55182	0.485762	1.13599
658188	423388	691553	196809	5.6	0.551241	0.483619	1.13982
657934	423125	692480	196834	5.64	0.550759	0.481175	1.14461
657392	422671	693238	196804	5.67	0.550249	0.478663	1.14955
657879	422924	693199	196797	5.72	0.549958	0.478705	1.14885
658156	422934	692987	196815	5.75	0.549145	0.479505	1.14523
658557	423040	692915	196809	5.79	0.548411	0.479653	1.14335
658681	422959	692971	196832	5.83	0.547634	0.479726	1.14156
658954	422999	692964	196806	5.88	0.54698	0.47948	1.14078
659208	423017	692847	196809	5.91	0.546279	0.479851	1.13843
659644	423159	692906	196805	5.95	0.545612	0.479639	1.13755
659570	422971	692998	196801	5.99	0.544933	0.47933	1.13686
659744	422959	693125	196816	6.03	0.544335	0.479114	1.13613
659802	422915	693242	196800	6.07	0.543942	0.47861	1.1365
659821	422871	693592	196821	6.11	0.54367	0.477808	1.13784
659961	422886	693932	196823	6.15	0.543309	0.476841	1.13939
660549	423145	694184	196827	6.19	0.54274	0.47615	1.13985
660573	422998	694417	196818	6.23	0.541954	0.475381	1.14004
660555	422869	694559	196831	6.27	0.541386	0.475102	1.13952
660954	423018	694675	196808	6.31	0.540871	0.47453	1.1398
661539	423277	694795	196804	6.35	0.540313	0.474141	1.13956
661733	423286	694793	196829	6.39	0.539757	0.474403	1.13776
661587	423119	694853	196827	6.43	0.539401	0.474208	1.13748
661321	422858	695044	196818	6.47	0.538961	0.473562	1.1381
661812	423071	695059	196839	6.51	0.538473	0.473734	1.13666
662069	423155	695180	196848	6.55	0.538085	0.473475	1.13646
662960	423026	698275	196835	6.59	0.534709	0.464388	1.15143
675717	422920	720531	196837	6.63	0.495198	0.401168	1.23439
685611	422985	731057	196827	6.66	0.46577	0.371833	1.25263
382593	423084	260947	196811	6.71	1.65982	2.44809	0.678007	2	0.475
578044	422997	580700	196814	6.75	0.815018	0.835808	0.975127
654129	423222	652341	196812	6.78	0.563096	0.601306	0.936455
661820	422913	666342	196838	6.83	0.537684	0.558769	0.962265
662722	423105	671115	196842	6.86	0.535826	0.544424	0.984208
662289	422979	673929	196826	6.91	0.536554	0.535826	1.00136
661843	422975	675847	196839	6.94	0.537913	0.530231	1.01449
660976	422878	677906	196825	6.98	0.540126	0.523956	1.03086
660627	423042	679403	196829	7.02	0.542	0.519551	1.04321
659493	422824	680510	196823	7.06	0.54446	0.516208	1.05473
659064	422889	681574	196806	7.1	0.546106	0.512885	1.06477
658849	422899	682745	196833	7.14	0.546822	0.509702	1.07283
659339	423152	683850	196815	7.18	0.546525	0.506258	1.07954
658776	422736	684811	196805	7.22	0.54626	0.503325	1.0853
658802	422658	685699	196811	7.26	0.545802	0.500774	1.08992
659200	422794	686584	196802	7.3	0.545224	0.498082	1.09465
659245	422724	687377	196797	7.34	0.544746	0.495705	1.09893
660014	423063	688137	196794	7.38	0.544001	0.493446	1.10245
660137	422981	688851	196779	7.42	0.543223	0.491203	1.1059
660301	422957	689430	196798	7.46	0.542599	0.489704	1.10801
660310	422932	689876	196796	7.5	0.54245	0.48838	1.11071
660333	422958	690409	196819	7.54	0.542504	0.487059	1.11384
660329	422932	690887	196797	7.58	0.542391	0.485438	1.11732
660002	422685	691343	196804	7.62	0.542209	0.48418	1.11985
660679	423066	691595	196775	7.66	0.541955	0.483149	1.12172
660350	422884	691806	196793	7.7	0.542094	0.482718	1.123
660196	422829	692208	196811	7.73	0.542305	0.481731	1.12574
659518	422390	692644	196807	7.78	0.542282	0.480421	1.12876
660094	422762	692953	196814	7.81	0.542297	0.479594	1.13074
659847	422596	693276	196802	7.85	0.542259	0.478532	1.13317
660201	422683	694041	196799	7.9	0.541583	0.476278	1.13711
660526	422765	694723	196805	7.93	0.540972	0.47436	1.14043
660330	422535	694965	196805	7.98	0.540466	0.473658	1.14105
660941	422820	694970	196805	8.01	0.539954	0.473643	1.14
661163	422759	694824	196817	8.05	0.538971	0.47419	1.13661
661499	422820	694522	196812	8.09	0.538227	0.475015	1.13307
661848	422880	694223	196827	8.13	0.537438	0.476036	1.12898
662171	422944	694112	196829	8.17	0.536749	0.476379	1.12673
661989	422667	694059	196846	8.21	0.535971	0.476707	1.12432
662396	422836	694048	196820	8.26	0.535532	0.476473	1.12395
662364	422728	693972	196813	8.29	0.535108	0.476622	1.12271
662425	422731	693993	196815	8.33	0.534934	0.476581	1.12244
662768	422864	694025	196812	8.37	0.534518	0.476458	1.12186
662513	422614	694090	196814	8.41	0.534096	0.47629	1.12137
662752	422726	694166	196828	8.45	0.5339	0.476212	1.12114
662624	422605	694214	196813	8.49	0.533709	0.475919	1.12143
663039	422857	694280	196781	8.53	0.533648	0.4754	1.12252
662843	422752	694491	196809	8.57	0.533745	0.475074	1.1235
663093	422921	694577	196808	8.61	0.533791	0.474814	1.12421
662985	422722	694678	196810	8.65	0.533161	0.474542	1.12353
663286	422823	694825	196822	8.69	0.532721	0.474238	1.12332
663262	422729	694888	196812	8.73	0.53234	0.473953	1.12319
663069	422494	694951	196806	8.77	0.531798	0.473709	1.12263
663241	422529	694988	196810	8.81	0.531437	0.473642	1.12202
663574	422700	695041	196795	8.84	0.531238	0.473335	1.12233
663377	422491	695111	196800	8.89	0.530833	0.473183	1.12183
663799	422719	695200	196820	8.92	0.530636	0.47313	1.12154
667329	422897	703102	196813	8.97	0.520645	0.450277	1.15628
682327	422979	726874	196818	9	0.475566	0.383307	1.24069
685473	423036	647600	196816	9.05	0.466429	0.616049	0.75713
246160	422893	255143	196819	9.08	2.56121	2.49351	1.02715
674372	422881	722330	196805	9.12	0.499086	0.395814	1.26091
697384	423015	728076	196826	9.16	0.431079	0.380059	1.13424
688338	422569	717831	196833	9.2	0.455635	0.408694	1.11485
686314	422423	717244	196823	9.24	0.460953	0.410241	1.12362
686806	422681	717814	196819	9.28	0.460736	0.408599	1.1276
686889	422769	718412	196837	9.32	0.460915	0.407104	1.13218
686256	422497	718762	196823	9.36	0.461484	0.405979	1.13672
686404	422677	719125	196798	9.4	0.461915	0.404706	1.14136
685928	422562	719520	196801	9.44	0.462777	0.403629	1.14654
686351	422876	719821	196805	9.48	0.463036	0.402827	1.14946
685943	422697	720320	196808	9.52	0.463386	0.401461	1.15425
686143	422820	720875	196799	9.56	0.463385	0.399817	1.15899
685791	422647	721256	196801	9.6	0.463598	0.398772	1.16256
686159	422862	721732	196831	9.64	0.463541	0.39775	1.16541
686162	422894	722113	196828	9.68	0.463686	0.396655	1.16899
685817	422749	722517	196819	9.72	0.464014	0.395436	1.17342
686132	422994	722433	196815	9.76	0.46426	0.395629	1.17347
685572	422626	722532	196821	9.8	0.46415	0.395414	1.17383
685957	422834	722810	196811	9.84	0.464008	0.394537	1.17608
685758	422728	722770	196826	9.87	0.464088	0.394802	1.1755
685610	422734	721998	196824	9.92	0.464559	0.396935	1.17036
685588	422746	721475	196811	9.95	0.464683	0.398263	1.16677
685879	422958	721593	196807	10	0.46484	0.397892	1.16826
685695	422936	721964	196803	10.03	0.465283	0.396815	1.17254
685035	422572	722189	196786	10.08	0.465491	0.396013	1.17545	3	0.481
685386	422810	722821	196827	10.11	0.465595	0.39467	1.17971
685436	422847	723465	196822	10.15	0.465625	0.392824	1.18533
685123	422618	723582	196828	10.19	0.465451	0.392559	1.18569
685739	422914	723248	196805	10.23	0.465045	0.393254	1.18256
685594	422699	722870	196810	10.27	0.464437	0.394359	1.1777
686382	423090	722239	196792	10.31	0.463979	0.395935	1.17186
686144	422894	721419	196797	10.35	0.46374	0.398276	1.16437
685930	422780	720688	196780	10.39	0.463827	0.400145	1.15915
685757	422723	720211	196801	10.43	0.464067	0.401695	1.15527
686380	423041	719813	196788	10.47	0.463748	0.402676	1.15166
685997	422709	719448	196801	10.51	0.463283	0.403831	1.14722
686130	422722	719224	196817	10.55	0.46295	0.404623	1.14415
686093	422732	719155	196777	10.59	0.463108	0.404406	1.14516
686152	422823	719083	196777	10.63	0.463373	0.404608	1.14524
686203	422920	718972	196766	10.67	0.46369	0.404807	1.14546
686093	422902	718991	196788	10.71	0.463931	0.404979	1.14557
685505	422607	719035	196790	10.75	0.464257	0.404876	1.14667
686241	422697	720542	196769	10.79	0.462498	0.400441	1.15497
689329	422695	723829	196771	10.83	0.453301	0.391287	1.15849
685867	422773	715210	196776	10.87	0.463981	0.415483	1.11672
645873	422537	552020	196790	10.91	0.58577	0.937652	0.62472
116518	422685	62736	196766	10.95	4.09056	5.32064	0.768811
329098	422860	476726	196775	10.99	1.96692	1.23307	1.59514
469463	422659	748761	196787	11.03	1.2391	0.323193	3.83392
470593	422727	752257	196783	11.07	1.23451	0.313763	3.93452
471775	422943	751849	196784	11.11	1.23042	0.314867	3.90774
472205	422694	751365	196791	11.14	1.22735	0.316237	3.88111
472942	422791	750900	196785	11.19	1.22463	0.317423	3.85803
473197	422809	751043	196781	11.22	1.22361	0.316998	3.86
473728	422859	751809	196771	11.27	1.22156	0.314841	3.87993
473323	422643	751326	196768	11.3	1.22226	0.316106	3.86663
473861	422999	750525	196779	11.34	1.22166	0.318369	3.83726
473618	422614	751436	196758	11.38	1.22085	0.315708	3.86702
473629	422675	751088	196768	11.42	1.2211	0.316744	3.85515
473250	422596	751205	196770	11.46	1.22235	0.316451	3.86269
473031	422727	750786	196776	11.5	1.22393	0.317637	3.85325
472966	422822	750539	196770	11.54	1.22467	0.318239	3.84829
472952	422662	750904	196759	11.58	1.22396	0.317146	3.8593
473289	422657	751063	196757	11.62	1.22248	0.316699	3.86007
473566	422777	751802	196769	11.66	1.22186	0.314839	3.88091
473634	422542	751429	196744	11.7	1.22043	0.315584	3.86722
474386	422607	752370	196753	11.74	1.2175	0.313153	3.88787
474923	422637	753860	196776	11.78	1.21533	0.309401	3.92801
475211	422740	753968	196769	11.82	1.21459	0.309041	3.93019
475144	422491	754898	196766	11.86	1.21367	0.306525	3.95945
475278	422372	754126	196759	11.9	1.21252	0.308516	3.93017
475971	422585	753754	196753	11.94	1.21057	0.309449	3.91201
476054	422434	753755	196787	11.98	1.20948	0.309795	3.90414
476360	422342	753453	196770	12.02	1.20772	0.310428	3.8905
477606	422703	753286	196760	12.06	1.20412	0.310773	3.87461
477377	422382	753435	196776	12.1	1.20355	0.310538	3.8757
476441	422816	755334	196765	12.13	1.20967	0.305351	3.96156
475605	422521	754417	196765	12.18	1.21183	0.3078	3.93708
476393	423073	752789	196753	12.21	1.21112	0.312031	3.8814
476910	423189	752343	196758	12.26	1.20946	0.313277	3.86067
476895	423074	751507	196761	12.29	1.20897	0.315549	3.83132
477490	422972	752694	196761	12.34	1.20592	0.312367	3.86059
477580	423186	752612	196751	12.37	1.20657	0.312485	3.86122
478026	422776	752569	196770	12.41	1.20268	0.312794	3.84495
478238	422922	752584	196763	12.46	1.20248	0.312683	3.84568
478399	422711	752428	196752	12.49	1.20077	0.312988	3.83647
478536	422696	752449	196742	12.53	1.20011	0.312829	3.83631
478941	422448	752864	196752	12.57	1.19718	0.31182	3.83932
479698	422820	753046	196737	12.61	1.19575	0.311179	3.84263
480065	422658	752895	196742	12.65	1.1934	0.311635	3.82948
480445	422670	753497	196728	12.69	1.19184	0.30988	3.84612
481165	422622	753525	196754	12.73	1.18854	0.310072	3.83312
481653	422380	753489	196759	12.77	1.18529	0.310219	3.82083
482443	422712	753896	196781	12.81	1.18355	0.309356	3.82585
482876	422823	753927	196752	12.85	1.18225	0.308976	3.82635
483439	422618	754158	196766	12.89	1.17887	0.308502	3.82129
484527	423039	754465	196771	12.93	1.17631	0.307733	3.82251
485518	423011	754908	196759	12.97	1.172	0.306427	3.82472
486410	422904	754905	196763	13.01	1.16772	0.306476	3.81016
487174	422951	755233	196777	13.05	1.16474	0.305744	3.80953
487740	422734	755396	196758	13.09	1.16131	0.305114	3.80616
488664	422981	755685	196739	13.13	1.15864	0.304148	3.80944
488999	422731	756049	196763	13.17	1.15602	0.303424	3.80993
489477	422687	756091	196742	13.2	1.15381	0.303097	3.80675
490765	422737	756464	196759	13.25	1.14868	0.302277	3.80008
492019	422850	756632	196752	13.28	1.144	0.301757	3.79113
492773	422723	756699	196740	13.33	1.14025	0.301456	3.78249
493863	422891	757006	196770	13.36	1.13655	0.300946	3.77658
494674	422825	756600	196755	13.41	1.13287	0.301873	3.7528	4	0.475
495890	422841	757607	196769	13.44	1.12792	0.299336	3.76809
496838	422555	757732	196741	13.48	1.12263	0.298716	3.75818
498084	422665	758234	196765	13.53	1.11804	0.297627	3.75651
499258	422619	758694	196751	13.56	1.113	0.296262	3.75681
500541	422887	758952	196750	13.6	1.10905	0.295566	3.75228
501462	422687	759495	196759	13.64	1.10432	0.294217	3.75341
505117	423140	758884	196753	13.68	1.09165	0.295777	3.69078
508803	422767	755462	196769	13.72	1.07497	0.305051	3.52389
511264	422742	755600	196736	13.76	1.06497	0.304344	3.49924
512657	422907	756076	196747	13.8	1.0602	0.303188	3.49686
513167	422663	756085	196748	13.84	1.05699	0.303174	3.48641
514534	422992	756436	196737	13.88	1.05314	0.302126	3.48576
515528	422932	757103	196744	13.92	1.0489	0.300421	3.49143
516181	422806	757010	196743	13.96	1.0457	0.300658	3.47803
517398	422782	757943	196746	14	1.04076	0.298207	3.49008
518913	422917	758535	196789	14.04	1.03544	0.297073	3.48545
520169	422896	758901	196769	14.08	1.03039	0.295896	3.48226
520992	422801	759029	196771	14.12	1.02669	0.295577	3.47352
522196	422779	759015	196764	14.16	1.02186	0.295542	3.45759
523786	422967	759715	196755	14.2	1.01655	0.293592	3.46246
524786	422700	760093	196772	14.24	1.01136	0.292763	3.45452
526610	423092	760307	196763	14.28	1.00615	0.292104	3.44451
527249	422760	760654	196773	14.31	1.00207	0.291287	3.44014
528726	422682	760461	196769	14.36	0.995965	0.291757	3.41368
530329	422927	761277	196754	14.39	0.990957	0.289442	3.42368
531521	422757	761626	196737	14.44	0.98554	0.288344	3.41793
532807	422875	761826	196739	14.47	0.981167	0.287835	3.40878
534716	422972	761969	196742	14.52	0.974318	0.287488	3.38908
536609	422865	762658	196745	14.55	0.96657	0.285696	3.3832
537445	422549	763131	196735	14.6	0.961855	0.284344	3.38271
538897	422805	763495	196765	14.63	0.957574	0.28369	3.37542
540319	422676	764352	196736	14.67	0.951557	0.281132	3.38473
541393	422847	763823	196768	14.71	0.948322	0.282855	3.35267
543201	422834	764321	196770	14.75	0.941437	0.281562	3.34362
544324	422884	764978	196744	14.79	0.937454	0.279564	3.35327
545776	422805	765212	196783	14.83	0.931621	0.279347	3.33499
547436	422678	765382	196767	14.87	0.924792	0.278735	3.31781
548877	422577	765467	196767	14.91	0.918924	0.278512	3.29941
551083	422997	765917	196748	14.95	0.91275	0.277132	3.29355
552132	422826	766274	196752	14.99	0.908031	0.276234	3.28718
553822	422993	766747	196743	15.03	0.902586	0.274898	3.28335
555202	422932	766756	196774	15.07	0.897199	0.275192	3.26026
556645	422565	767456	196749	15.11	0.890112	0.273097	3.25933
558182	422661	767533	196749	15.15	0.884934	0.272894	3.24277
560579	423021	768765	196736	15.19	0.877909	0.269529	3.2572
562198	422884	769003	196750	15.23	0.871345	0.269048	3.23862
563481	422552	769662	196728	15.26	0.865074	0.267096	3.23881
565526	422561	770200	196748	15.31	0.857705	0.265893	3.22576
567301	422686	770493	196749	15.35	0.851898	0.265136	3.21306
568694	422443	771296	196744	15.39	0.845704	0.262985	3.21578
570960	422815	771578	196717	15.42	0.839368	0.261972	3.20404
572646	422629	772245	196725	15.47	0.832435	0.260312	3.19783
574517	422998	772338	196742	15.5	0.827546	0.260244	3.17989
575875	422664	772716	196744	15.54	0.821099	0.259278	3.16687
576670	422603	773081	196719	15.59	0.817981	0.25807	3.16961
578924	422586	773561	196736	15.62	0.809917	0.256993	3.15151
580380	422457	774115	196768	15.66	0.804152	0.255878	3.14272
581785	422585	774118	196740	15.71	0.799825	0.255583	3.12941
583304	422431	774840	196744	15.74	0.793744	0.253745	3.12811
584720	422569	775209	196781	15.78	0.789451	0.253165	3.11833
587355	422514	775747	196753	15.82	0.779985	0.251479	3.10159
589131	422829	775926	196735	15.86	0.775332	0.25083	3.09107
591776	423328	776657	196753	15.9	0.76858	0.249116	3.08522
593118	423079	776919	196729	15.94	0.762741	0.248191	3.07321
594062	422941	776942	196730	15.98	0.75882	0.248141	3.05802
596030	423081	777727	196736	16.02	0.75273	0.246167	3.0578
598104	423334	777979	196742	16.06	0.746845	0.245576	3.0412
599916	423299	778332	196738	16.1	0.740487	0.24462	3.02709
601350	423155	778899	196766	16.14	0.734906	0.243439	3.01884
602998	422898	779280	196754	16.18	0.728063	0.242331	3.00442
605780	423206	779976	196757	16.22	0.720134	0.240562	2.99355
606723	423038	780419	196767	16.26	0.716139	0.23952	2.98989
608868	423044	781116	196754	16.3	0.708947	0.237588	2.98394
610657	423031	781118	196745	16.34	0.702881	0.23749	2.95962
612363	422781	781673	196744	16.37	0.695963	0.236048	2.94839
614498	422982	782501	196745	16.42	0.689815	0.233925	2.94888
616802	423051	783401	196745	16.46	0.682491	0.231608	2.94675
618245	422994	783725	196760	16.5	0.677434	0.230928	2.93353
619721	423023	783766	196759	16.54	0.672695	0.230812	2.91447
621248	423030	784184	196758	16.57	0.667694	0.229727	2.90646
622752	422929	784523	196752	16.61	0.662258	0.228795	2.89455
624966	423208	785136	196747	16.66	0.656346	0.227169	2.88924
626351	423167	785514	196742	16.69	0.651618	0.226148	2.88138
627440	422836	785816	196750	16.73	0.646462	0.225455	2.86737
629874	423195	786068	196721	16.77	0.640277	0.224512	2.85187	5	0.481
631464	423127	786683	196745	16.81	0.63479	0.223181	2.84428
633356	423119	787265	196749	16.85	0.628629	0.221731	2.83509
634885	423050	787631	196743	16.89	0.623362	0.220733	2.82405
636806	423285	788093	196735	16.93	0.618317	0.219469	2.81733
637934	423086	788218	196755	16.97	0.613733	0.219354	2.79791
639685	423225	788578	196730	17.01	0.608797	0.218178	2.79037
641226	423163	789201	196743	17.05	0.603574	0.216719	2.78505
642801	422996	789605	196724	17.09	0.597747	0.215493	2.77386
644502	422931	789959	196725	17.13	0.592025	0.2146	2.75874
646305	423024	790476	196728	17.17	0.586759	0.213312	2.75071
646888	422934	790537	196733	17.21	0.584479	0.213208	2.74136
649385	423041	791551	196721	17.25	0.577114	0.210501	2.74162
651343	422906	792027	196750	17.29	0.570301	0.209586	2.72107
652703	422860	792472	196759	17.33	0.56581	0.208547	2.71311
654515	422980	792999	196749	17.37	0.560718	0.207104	2.70742
656719	422952	793800	196727	17.41	0.553704	0.204844	2.70306
659941	423359	794447	196744	17.45	0.545658	0.203376	2.68301
660835	423035	794635	196741	17.49	0.541322	0.202868	2.66834
661222	422756	795137	196746	17.52	0.538774	0.201646	2.67188
664412	423107	795357	196729	17.57	0.530625	0.200915	2.64105
665845	422966	795852	196734	17.6	0.525534	0.199712	2.63146
667274	423321	796232	196725	17.64	0.522864	0.198657	2.63199
668844	422902	796869	196726	17.69	0.51603	0.197056	2.6187
670454	422877	797374	196721	17.72	0.510989	0.195728	2.61072
671237	422946	797467	196718	17.76	0.508935	0.195462	2.60376
673879	423019	797896	196693	17.81	0.50125	0.194122	2.58215
675187	423125	798195	196712	17.85	0.497795	0.193561	2.57177
677168	423270	798799	196701	17.88	0.492502	0.191924	2.56613
676991	422917	799035	196695	17.92	0.49133	0.191267	2.56882
679162	422996	799003	196703	17.96	0.485161	0.19143	2.53441
679915	422839	799506	196721	18	0.482134	0.190346	2.53294
681820	422909	799596	196705	18.04	0.476748	0.189955	2.5098
683659	422888	800328	196692	18.08	0.471135	0.187977	2.50634
686297	423207	800998	196688	18.12	0.464798	0.18625	2.49557
688038	423080	801381	196712	18.16	0.459	0.185532	2.47397
690063	422975	802294	196718	18.2	0.452479	0.183298	2.46854
692294	423070	802834	196722	18.24	0.446334	0.181983	2.45261
694117	422909	803659	196720	18.28	0.440174	0.179892	2.44687
696255	423072	804454	196736	18.32	0.43467	0.178063	2.44109
697501	423156	804588	196711	18.36	0.431418	0.177472	2.43091
698950	423045	805210	196694	18.4	0.426635	0.17574	2.42765
700261	422906	805354	196702	18.44	0.422128	0.175461	2.40582
702138	423142	805742	196715	18.48	0.417792	0.174624	2.39253
703441	423065	806213	196689	18.52	0.413626	0.173179	2.38843
705586	423141	806251	196727	18.56	0.407764	0.173474	2.35058
706453	422885	806681	196709	18.6	0.404013	0.172215	2.34599
707865	422851	806918	196697	18.63	0.399763	0.1715	2.33099
709949	423005	807427	196719	18.68	0.394493	0.170454	2.31437
710966	422832	807495	196694	18.72	0.390727	0.170028	2.29802
711857	422771	807916	196700	18.75	0.38787	0.169039	2.29456
713250	422763	807889	196678	18.8	0.383831	0.168881	2.27279
714727	422712	808270	196683	18.83	0.379351	0.167982	2.25829
716815	423009	808972	196713	18.87	0.37482	0.166539	2.25064
718021	422884	809172	196717	18.92	0.370775	0.166082	2.23248
719664	422949	809536	196706	18.95	0.366413	0.165063	2.21984
720713	423081	809537	196707	19	0.364071	0.165071	2.20555
722584	422995	810167	196718	19.03	0.358351	0.163615	2.1902
723804	423003	810609	196718	19.07	0.354937	0.162516	2.18402
726156	423102	811254	196728	19.11	0.348778	0.161015	2.16612
727681	423313	811726	196728	19.15	0.345506	0.159843	2.16153
727645	422739	811644	196708	19.19	0.342831	0.159842	2.14481
729644	423256	811862	196726	19.23	0.339718	0.159485	2.1301
730737	423082	811970	196729	19.27	0.335814	0.159247	2.10876
732318	423224	812778	196711	19.31	0.332079	0.157058	2.11437
733005	423150	812809	196695	19.35	0.329802	0.156817	2.1031
733917	422999	812783	196715	19.39	0.326528	0.157087	2.07864
735240	422973	813097	196696	19.43	0.322717	0.156114	2.06719
737419	423162	813596	196694	19.47	0.317576	0.154857	2.05078
738858	423034	814310	196703	19.51	0.312968	0.153181	2.04313
739571	422839	814766	196699	19.55	0.310051	0.152011	2.03966
740875	423030	815035	196697	19.59	0.307371	0.151325	2.03119
741148	422993	814098	196717	19.63	0.306438	0.153849	1.99181
741964	422601	815309	196712	19.67	0.302289	0.150802	2.00455
743370	422609	815922	196712	19.71	0.298454	0.149287	1.9992
744389	422792	816075	196704	19.74	0.296537	0.148827	1.9925
745524	422742	816344	196681	19.79	0.293178	0.147927	1.98191
746145	422531	816551	196712	19.83	0.290453	0.147733	1.96606
747564	422710	816766	196733	19.87	0.287432	0.147418	1.94977
748779	422617	817440	196716	19.91	0.283659	0.145581	1.94846
749741	422582	817855	196712	19.94	0.280862	0.144517	1.94345
750479	422348	818198	196721	19.98	0.277716	0.143764	1.93175
751491	422431	818703	196727	20.02	0.275361	0.142582	1.93124
752337	422484	818675	196723	20.06	0.273315	0.14261	1.91652
753518	422553	819342	196721	20.1	0.27044	0.140948	1.91872	6	0.475
754299	422359	819462	196701	20.14	0.267381	0.140448	1.90377
755565	422478	819797	196698	20.18	0.264526	0.139593	1.89498
756423	422414	820403	196725	20.22	0.261894	0.138381	1.89256
757285	422387	820625	196716	20.26	0.259433	0.137743	1.88345
758533	422570	821172	196701	20.3	0.25695	0.136246	1.88592
758901	422310	821362	196724	20.34	0.254698	0.136016	1.87256
760042	422428	821524	196722	20.38	0.252196	0.135598	1.85988
760938	422411	821683	196737	20.42	0.249703	0.135361	1.84471
762134	422660	822071	196717	20.46	0.247695	0.134205	1.84565
763160	422519	822273	196729	20.5	0.24426	0.133833	1.82511
764129	422449	822611	196721	20.54	0.241324	0.132922	1.81553
764185	422452	823188	196719	20.58	0.241189	0.131488	1.8343
765040	422410	823315	196726	20.62	0.238697	0.131249	1.81866
766890	422465	823393	196731	20.66	0.234022	0.131109	1.78493
767940	422801	823404	196743	20.7	0.232849	0.131205	1.77469
767690	422361	823643	196728	20.74	0.231385	0.130467	1.77351
769166	422626	823615	196728	20.78	0.228738	0.130535	1.75231
769908	422497	823344	196716	20.82	0.22614	0.131076	1.72527
770085	422381	823714	196735	20.86	0.225108	0.130365	1.72676
771531	422432	824104	196730	20.9	0.221517	0.12936	1.71241
773141	422822	824235	196730	20.93	0.21914	0.129039	1.69824
773355	422746	824468	196713	20.98	0.218206	0.128295	1.70081
773444	422257	824735	196718	21.01	0.215602	0.127694	1.68843
774821	422493	824908	196710	21.05	0.213106	0.127189	1.6755
776036	422524	825146	196690	21.09	0.21005	0.126403	1.66175
777542	422698	825291	196737	21.13	0.206925	0.12653	1.63538
779020	422964	826042	196721	21.18	0.204327	0.124533	1.64075
779634	422771	826289	196734	21.21	0.201781	0.124063	1.62643
779921	422660	826654	196736	21.25	0.200491	0.123194	1.62744
780260	422525	826652	196723	21.29	0.198948	0.123065	1.6166
781579	422642	827091	196735	21.33	0.196058	0.122118	1.60548
781782	422364	827275	196750	21.37	0.194181	0.121824	1.59395
782830	422464	827588	196729	21.41	0.191924	0.120846	1.58817
783584	422582	827867	196755	21.45	0.190526	0.120433	1.58201
784346	422554	828314	196730	21.49	0.188401	0.119089	1.58202
785471	422740	828677	196740	21.53	0.186369	0.118308	1.57529
786116	422733	829177	196756	21.57	0.184656	0.117256	1.57481
786434	422507	829554	196752	21.61	0.182734	0.116299	1.57124
787037	422538	829407	196749	21.65	0.181316	0.116626	1.55468
787689	422396	829631	196726	21.69	0.178934	0.115846	1.54459
788250	422396	829861	196720	21.73	0.177477	0.115225	1.54026
789085	422583	829774	196749	21.77	0.176216	0.115734	1.5226
789417	422442	829871	196753	21.81	0.174673	0.115539	1.51181
790603	422666	829689	196783	21.85	0.172686	0.116289	1.48498
791314	422673	830187	196760	21.89	0.17088	0.114844	1.48794
791750	422507	830804	196754	21.93	0.16895	0.113285	1.49137
792199	422350	831305	196750	21.97	0.167029	0.112029	1.49095
793048	422597	831571	196747	22	0.166034	0.111353	1.49106
793391	422639	831307	196748	22.05	0.165352	0.112003	1.47632
794545	422754	831588	196738	22.08	0.162935	0.11122	1.46498
794775	422550	831968	196726	22.13	0.161355	0.110176	1.46453
795893	422666	832255	196727	22.16	0.159041	0.109491	1.45255
795732	422459	832493	196733	22.2	0.158452	0.108976	1.45401
796588	422633	832224	196736	22.24	0.157095	0.109658	1.43259
797054	422573	832371	196732	22.28	0.155608	0.109261	1.42418
798011	422691	832779	196736	22.32	0.153724	0.108314	1.41924
798453	422596	833145	196727	22.36	0.152131	0.107337	1.41733
798739	422678	833340	196716	22.4	0.151795	0.106752	1.42194
799065	422601	833112	196718	22.44	0.150588	0.107324	1.40311
799167	422400	833140	196743	22.48	0.149353	0.107513	1.38917
799926	422548	833396	196743	22.52	0.148127	0.106893	1.38575
800619	422523	833869	196736	22.56	0.146235	0.105678	1.38377
800845	422486	834274	196743	22.6	0.145478	0.104771	1.38853
801626	422705	834445	196707	22.64	0.144544	0.103989	1.38999
801621	422501	834406	196741	22.68	0.143569	0.104432	1.37476
801954	422460	834307	196732	22.72	0.14252	0.104579	1.36281
802810	422610	834796	196725	22.76	0.141064	0.103326	1.36523
803301	422661	834537	196714	22.8	0.14006	0.103839	1.34882
803268	422362	834701	196730	22.84	0.138696	0.103606	1.33868
803765	422470	835013	196730	22.88	0.137954	0.102853	1.34127
803954	422377	834883	196726	22.92	0.137022	0.103126	1.32868
804972	422712	835508	196708	22.95	0.136055	0.101433	1.34133
805211	422651	835611	196721	23	0.135152	0.101318	1.33394
805382	422495	835775	196721	23.03	0.133962	0.100922	1.32738
806075	422642	836047	196736	23.08	0.132914	0.10042	1.32358
806668	422667	836202	196734	23.11	0.131531	0.100026	1.31496
806400	422392	836757	196745	23.16	0.130879	0.098801	1.32466
806651	422355	836734	196741	23.19	0.130063	0.098816	1.31621
807153	422427	836788	196732	23.24	0.129139	0.098594	1.30981
807821	422630	836838	196752	23.27	0.128429	0.098678	1.3015
808575	422724	837005	196748	23.32	0.126975	0.098235	1.29257
808598	422527	837403	196741	23.35	0.125963	0.097205	1.29585
809502	422750	837412	196747	23.39	0.124757	0.097245	1.28291
809476	422583	837457	196729	23.43	0.124014	0.096952	1.27913
809480	422513	837419	196728	23.47	0.123665	0.097033	1.27446	7	0.48
809853	422466	837482	196730	23.51	0.122495	0.096902	1.26411
810504	422638	837788	196731	23.55	0.121683	0.096176	1.26521
810699	422626	837965	196705	23.59	0.121133	0.095484	1.26862
811018	422596	837881	196693	23.63	0.120183	0.095563	1.25763
811035	422421	838252	196701	23.67	0.119292	0.094753	1.25899
812192	422857	838470	196702	23.71	0.118486	0.094239	1.2573
811734	422432	838464	196701	23.75	0.117583	0.094243	1.24766
812390	422678	838726	196695	23.79	0.117121	0.093552	1.25194
812312	422490	838852	196693	23.83	0.116408	0.093228	1.24863
812187	422284	838666	196699	23.87	0.115725	0.093737	1.23457
812930	422519	839207	196696	23.91	0.114992	0.092406	1.24442
813439	422678	839206	196704	23.95	0.114481	0.092491	1.23776
813837	422649	839334	196710	23.99	0.11334	0.092245	1.22868
814146	422683	839850	196707	24.03	0.112728	0.090975	1.2391
814299	422622	839723	196700	24.07	0.112048	0.091208	1.22848
814492	422675	840047	196711	24.11	0.111819	0.090544	1.23498
814757	422682	839376	196710	24.15	0.111188	0.092144	1.20667
815093	422655	839466	196710	24.19	0.110213	0.091928	1.19891
815494	422786	840002	196698	24.22	0.109841	0.090518	1.21347
815224	422512	840147	196686	24.27	0.109192	0.090047	1.21261
816088	422780	840733	196693	24.3	0.108322	0.088714	1.22103
815808	422577	840851	196698	24.34	0.108042	0.088482	1.22106
816132	422658	841269	196690	24.38	0.107621	0.087398	1.23139
815643	422371	841280	196693	24.42	0.107458	0.087403	1.22945
815807	422301	840903	196695	24.46	0.106707	0.088327	1.2081
816377	422548	841027	196712	24.5	0.106475	0.088204	1.20714
816164	422295	840630	196717	24.54	0.105783	0.089207	1.18582
816567	422443	841003	196718	24.58	0.10549	0.088323	1.19437
816781	422545	840808	196704	24.62	0.105448	0.088647	1.18953
817166	422604	841030	196702	24.66	0.104769	0.088094	1.18929
816969	422495	841061	196703	24.7	0.104735	0.08803	1.18976
817241	422568	841131	196679	24.74	0.104407	0.087616	1.19164
817933	422716	841315	196689	24.78	0.103392	0.087278	1.18463
817108	422327	841546	196691	24.82	0.103573	0.086745	1.19399
817847	422452	841777	196686	24.86	0.102329	0.086141	1.18793
817435	422377	841529	196688	24.9	0.102997	0.086755	1.18721
818100	422592	841548	196680	24.94	0.102374	0.086628	1.18177
818131	422503	841603	196672	24.98	0.101865	0.086414	1.17881
818180	422431	841810	196684	25.02	0.101394	0.086041	1.17844
818425	422517	841206	196687	25.06	0.101198	0.087519	1.1563
818290	422422	841274	196676	25.12	0.101075	0.087243	1.15855
818561	422590	841514	196683	25.16	0.101212	0.08674	1.16684
[truncated: 1,477 more rows]
