# Supplementary material for: B. subtilis MutS2 splits stalled ribosomes into subunits without mRNA cleavage
Source: EMBO J. 2023 Dec 14;43(4):2. doi: 10.1038/s44318-023-00010-3 (PMC10897456; doi:10.1038/s44318-023-00010-3)
Supplement: Supplementary file 6 — Source Data Fig. 5 [file 44318_2023_10_MOESM6_ESM.zip › Figure 5/5A/Fig_5A_Raw_data_ESM.xlsx]

## Sheet: Legend
	This file contains raw gradient data underlying the visualisation in Fig 5A
	Every sheet contains the following entries:
	SampleA		Intensity of sample signal (280nm)
	SourceA		Intensity of source signal (280nm)
	SampleB		Intensity of sample signal (260nm)
	SourceB		Intensity of source signal (260nm)
	Position		Position along the gradient, from top (in mm)
	AbsA		Calculated absorption value (280nm)
	AbsB		Calculated absorption value (260nm)
	ratioA/B		ratio of AbsA/AbsB
	Fraction Number		Fraction Number
	Fraction Volume (ml)		Fraction Volume
	Sheet names describe the composition of the sample:
		"WT"	"WT_ATP"	"WT_AMP"
	MutS2 WT	X	X	X
	MutS2 Smr mutant
	ATP		X
	AMP-PNP			X

## Sheet: WT
SampleA	SourceA	SampleB	SourceB	Position	AbsA	AbsB	ratioA/B	Fraction Number	Fraction Volume (ml)
560625	382095	693146	208174	0	0.637353	0.588413	1.08317
576514	382323	720375	208160	0.06	0.58139	0.510613	1.13861
527634	382016	482839	208141	0.09	0.761025	1.31685	0.577913
130572	382044	161335	208128	0.14	3.61852	3.52623	1.02617
277484	381978	445162	208134	0.17	2.07573	1.48054	1.40201
511706	382105	585508	208156	0.22	0.824221	0.928394	0.887792
491925	382263	555288	208152	0.25	0.905732	1.03517	0.874962
498050	382228	575528	208146	0.29	0.880226	0.962949	0.914094
520601	382271	620125	208126	0.33	0.789847	0.812324	0.97233
551885	382126	675654	208143	0.37	0.669669	0.639631	1.04696
566867	382182	698600	208146	0.41	0.615164	0.572344	1.07481
567765	382252	686131	208111	0.45	0.6123	0.608306	1.00657
401102	382045	270116	208115	0.49	1.3222	2.48733	0.531574
101790	381951	144681	208104	0.53	4.12753	3.7456	1.10197
327651	382046	491012	208141	0.57	1.73606	1.28302	1.35311
506983	382169	572257	208132	0.61	0.843536	0.974302	0.865786
496936	382062	602131	208131	0.65	0.883919	0.871724	1.01399
481554	381940	558222	208130	0.69	0.947601	1.02433	0.925091
491626	382041	582199	208123	0.73	0.905788	0.939498	0.964119
526442	382063	631647	208112	0.77	0.765905	0.775082	0.988159
543188	382159	664765	208148	0.81	0.702346	0.672428	1.04449
568299	382116	708009	208131	0.85	0.609648	0.545233	1.11814
571385	382107	702446	208150	0.89	0.598519	0.561317	1.06628
366466	382009	284149	208150	0.93	1.50679	2.38558	0.631624
241721	382037	297958	208117	0.97	2.35837	2.28961	1.03003
473573	382229	543728	208141	1	0.983344	1.07746	0.912645
531747	382180	629850	208140	1.05	0.746016	0.781096	0.955089
551704	382233	664220	208135	1.08	0.670913	0.673955	0.995486
568309	382345	700739	208133	1.13	0.610838	0.566056	1.07911
587665	382130	736417	208156	1.16	0.541159	0.466182	1.16083
589366	382211	722444	208134	1.21	0.535679	0.504581	1.06163
305854	382007	204870	208088	1.24	1.87671	3.04433	0.616461
69729	381973	162691	208130	1.29	4.90168	3.50938	1.39674
523569	382197	595782	208143	1.32	0.777819	0.893206	0.870817
438662	382014	519303	208163	1.36	1.13888	1.17032	0.973134
516149	382086	615487	208146	1.4	0.80643	0.82765	0.974361
542771	382041	654316	208180	1.44	0.703286	0.704671	0.998034
564981	382301	701660	208176	1.48	0.622619	0.563825	1.10428
591597	382140	737559	208177	1.52	0.527568	0.463262	1.13881
590510	382194	715896	208159	1.56	0.53162	0.523175	1.01614
405271	381980	332053	208128	1.6	1.30069	2.07134	0.627946
495315	382090	587760	208173	1.64	0.890754	0.920821	0.967348
541956	382227	650276	208145	1.68	0.707356	0.716816	0.986804
560624	382058	683959	208173	1.72	0.637159	0.615297	1.03553
586448	382099	734945	208163	1.76	0.545235	0.470282	1.15938
594326	382434	727535	208144	1.8	0.519725	0.490524	1.05953
434959	382494	444959	208117	1.84	1.15879	1.4813	0.782283
500561	382282	598391	208151	1.88	0.870225	0.884477	0.983887
541112	382166	652333	208145	1.92	0.710219	0.71045	0.999675
557186	382102	675656	208139	1.96	0.649981	0.639586	1.01625
575595	382307	715826	208167	2	0.584569	0.52345	1.11676
591616	382094	727467	208160	2.04	0.527256	0.490867	1.07413
577344	382129	627741	208173	2.08	0.577408	0.788176	0.732588
92860	381966	249480	208147	2.12	4.31548	2.64782	1.62982
468498	382216	493296	208144	2.16	1.00532	1.27369	0.789295
490281	382371	580848	208182	2.2	0.91316	0.944752	0.966561
534068	382315	638232	208190	2.24	0.737827	0.754933	0.97734
558005	382279	683841	208153	2.28	0.647923	0.615451	1.05276
590787	382267	731071	208159	2.32	0.531051	0.480896	1.10429
488168	382142	601510	208153	2.35	0.920771	0.874017	1.05349
512648	382083	606262	208165	2.4	0.82034	0.858272	0.955803
547464	382174	654139	208135	2.43	0.686383	0.704781	0.973896
562942	382048	684539	208157	2.48	0.628663	0.613433	1.02483
592004	382197	735982	208168	2.51	0.526466	0.467489	1.12616
536624	381945	621903	208129	2.55	0.726076	0.806583	0.900189
528220	382320	628386	208158	2.59	0.760382	0.785961	0.967455
552628	382036	664070	208164	2.63	0.666434	0.674691	0.987762
566849	382246	692761	208156	2.67	0.615571	0.589358	1.04448
594274	382092	738957	208160	2.71	0.518073	0.45928	1.12801
591892	382074	675553	208141	2.75	0.526194	0.639913	0.822291
484529	381930	577786	208117	2.79	0.934946	0.954776	0.97923
537840	381858	645289	208134	2.83	0.720979	0.732227	0.984639
555866	381988	672052	208119	2.87	0.654223	0.650172	1.00623
581629	382008	719174	208132	2.91	0.56163	0.513705	1.09329
599992	381929	738669	208118	2.95	0.497607	0.459659	1.08256
574798	382010	603670	208163	2.99	0.585814	0.866889	0.675766
459164	382053	563166	208120	3.03	1.04562	1.00646	1.03891
527934	382089	637834	208151	3.07	0.760253	0.755813	1.00588
548766	382042	666064	208156	3.11	0.680815	0.66857	1.01832
570064	382066	702902	208152	3.15	0.603035	0.560028	1.07679
591834	382287	729626	208159	3.19	0.527535	0.484884	1.08796
578823	382021	631886	208140	3.23	0.571595	0.774591	0.737932
505408	382098	615242	208154	3.27	0.849523	0.82853	1.02534
542665	382274	658217	208159	3.3	0.704933	0.692486	1.01797
558903	382161	686201	208124	3.35	0.644001	0.608226	1.05882
586862	381935	729106	208169	3.38	0.542912	0.486418	1.11614	1	0.48
593598	382212	716678	208149	3.43	0.521044	0.520878	1.00032
415182	382009	361597	208123	3.46	1.25141	1.89949	0.658813
271336	382115	428014	208153	3.5	2.12231	1.5599	1.36054
508317	382385	609171	208150	3.55	0.839316	0.848479	0.9892
543191	382306	653389	208166	3.58	0.703122	0.707393	0.993962
560798	382290	687751	208147	3.63	0.637766	0.603901	1.05608
590874	382290	734842	208161	3.66	0.530873	0.470546	1.12821
582197	382198	637897	208151	3.7	0.560651	0.755614	0.74198
469884	382133	569466	208116	3.74	0.998831	0.984001	1.01507
529009	382073	636392	208152	3.78	0.756006	0.760385	0.994241
548069	381861	663214	208139	3.82	0.682446	0.677049	1.00797
568786	382208	698666	208149	3.86	0.608388	0.572183	1.06328
592681	382380	728699	208142	3.9	0.525107	0.487282	1.07762
548192	382421	607530	208117	3.94	0.684986	0.853596	0.80247
503356	382336	620534	208110	3.98	0.859121	0.81084	1.05954
537061	382342	655141	208166	4.02	0.726537	0.701996	1.03496
551085	382433	674028	208138	4.06	0.67428	0.644439	1.04631
574079	382320	715366	208125	4.1	0.590035	0.524339	1.12529
585181	382178	724606	208118	4.14	0.550083	0.498403	1.10369
562306	382215	605623	208125	4.18	0.63187	0.860011	0.734723
330843	381954	465726	208120	4.22	1.71573	1.38938	1.23489
503376	382133	609538	208112	4.26	0.857953	0.846897	1.01306
531771	381946	646889	208105	4.3	0.74467	0.726954	1.02437
545210	382118	673231	208102	4.34	0.694524	0.646475	1.07433
573366	382274	714431	208098	4.37	0.592331	0.526713	1.12458
497029	381966	633410	208109	4.42	0.883022	0.769435	1.14762
513167	382155	624164	208098	4.46	0.818655	0.798968	1.02464
536866	382383	647945	208079	4.5	0.727499	0.723415	1.00565
549403	382243	669258	208093	4.54	0.679518	0.658318	1.0322
575897	382190	707438	208122	4.57	0.582869	0.546772	1.06602
576373	382270	700004	208101	4.62	0.581607	0.567861	1.02421
482370	382268	613532	208126	4.65	0.945893	0.833868	1.13434
531144	382206	645290	208111	4.7	0.748476	0.732001	1.02251
542784	382207	660331	208104	4.73	0.704126	0.685491	1.02719
561472	382153	693915	208090	4.77	0.634575	0.585364	1.08407
578755	382288	684605	208109	4.81	0.573265	0.612774	0.935524
529099	382101	650489	208129	4.85	0.755807	0.716001	1.0556
544600	381997	665320	208142	4.89	0.696167	0.670687	1.03799
565560	381972	697672	208121	4.93	0.618762	0.574781	1.07652
583430	382145	699236	208149	4.97	0.556038	0.570539	0.974584
531821	382307	655011	208107	5.01	0.746411	0.701824	1.06353
548771	382317	668029	208140	5.05	0.682269	0.662478	1.02988
562911	382429	691181	208121	5.09	0.630815	0.593622	1.06265
582797	382231	710652	208117	5.13	0.55872	0.537587	1.03931
556831	382359	651786	208115	5.17	0.65266	0.71185	0.916851
478266	382186	633678	208093	5.21	0.962937	0.768428	1.25313
533838	382126	658633	208115	5.25	0.737696	0.690787	1.06791
546775	382431	669724	208111	5.29	0.690335	0.657089	1.0506
560892	382273	689729	208097	5.33	0.637332	0.597628	1.06644
579954	382378	712263	208127	5.37	0.569512	0.53312	1.06826
572160	382566	674992	208084	5.41	0.598202	0.641035	0.933181
457070	382446	572387	208101	5.45	1.05708	0.973544	1.08581
514610	382277	620501	208147	5.49	0.813562	0.811306	1.00278
536428	382160	647602	208105	5.53	0.727975	0.724734	1.00447
547779	382344	663180	208119	5.57	0.686116	0.676958	1.01353
569136	382335	699631	208113	5.61	0.607809	0.569052	1.06811
548004	381991	661861	208115	5.64	0.683385	0.680932	1.0036
537795	382108	655927	208120	5.68	0.722489	0.699133	1.03341
549610	382072	668912	208099	5.72	0.677832	0.659418	1.02792
568207	382038	699120	208113	5.76	0.609561	0.570525	1.06842
580691	381971	711252	208137	5.8	0.564735	0.53608	1.05345
532096	382092	642583	208135	5.84	0.744202	0.740707	1.00472
506737	382060	627716	208108	5.89	0.843946	0.787627	1.0715
534021	382070	654040	208122	5.92	0.736695	0.70496	1.04502
545695	381876	665864	208143	5.96	0.691409	0.66905	1.03342
557789	381895	687567	208120	6	0.646659	0.604179	1.07031
577699	382002	710358	208125	6.04	0.57547	0.538499	1.06866
563963	382202	667818	208143	6.08	0.62578	0.663143	0.943656
490464	382136	613904	208130	6.12	0.911138	0.832685	1.09422
530752	382521	649436	208097	6.16	0.751673	0.718956	1.0455
544664	382329	663817	208108	6.2	0.697704	0.674917	1.03376
555066	382286	681403	208129	6.24	0.658766	0.622417	1.0584
577435	382217	709304	208158	6.28	0.577557	0.541811	1.06597
559932	382139	679138	208166	6.32	0.64012	0.629487	1.01689
534293	382185	662697	208147	6.36	0.736269	0.678698	1.08483
547877	382132	672694	208149	6.4	0.684615	0.648538	1.05563
557948	382051	687481	208155	6.44	0.646911	0.60477	1.06968
577621	382262	711901	208137	6.48	0.577139	0.534241	1.0803
571838	382246	684791	208140	6.52	0.597642	0.612527	0.975699
521411	382259	658689	208160	6.56	0.786602	0.691051	1.13827
541171	382164	670400	208131	6.59	0.709985	0.655249	1.08353
550954	382203	678663	208159	6.64	0.673536	0.630829	1.0677
565442	382257	698991	208147	6.68	0.620715	0.571226	1.08664
579587	382211	709937	208189	6.71	0.569914	0.540313	1.05478	2	0.475
543101	382056	667875	208167	6.76	0.702123	0.663204	1.05868
535911	382001	670555	208144	6.79	0.729097	0.654909	1.11328
548235	382126	678153	208166	6.83	0.683246	0.632412	1.08038
560237	382157	693950	208192	6.88	0.639102	0.58625	1.09015
579934	382042	714729	208142	6.91	0.567784	0.526299	1.07882
567515	382127	684420	208161	6.95	0.612532	0.613822	0.997897
507899	382204	650006	208156	6.99	0.84003	0.717759	1.17035
537727	382113	671060	208152	7.03	0.722775	0.653469	1.10606
549321	382224	680272	208108	7.07	0.679722	0.625562	1.08658
563455	382279	699575	208140	7.11	0.628036	0.569475	1.10283
581610	382240	715754	208129	7.15	0.562939	0.523284	1.07578
559695	382166	678337	208149	7.19	0.64113	0.631701	1.01493
528764	382052	669126	208164	7.23	0.756841	0.659403	1.14777
545157	382183	678898	208180	7.27	0.695071	0.630335	1.1027
554409	382417	686994	208163	7.31	0.66189	0.606276	1.09173
573371	382220	709241	208156	7.35	0.592024	0.541971	1.09235
581329	382236	710960	208175	7.39	0.563907	0.537275	1.04957
542668	382409	671378	208166	7.43	0.705644	0.65265	1.0812
539615	382325	678491	208165	7.47	0.716738	0.631398	1.13516
550625	382187	684697	208132	7.51	0.674672	0.612726	1.1011
560766	382223	695472	208132	7.55	0.637524	0.581254	1.09681
579627	382178	714596	208178	7.59	0.569596	0.527023	1.08078
574098	382194	695678	208185	7.63	0.589293	0.58117	1.01398
512612	381937	645709	208197	7.67	0.819701	0.731525	1.12054
533251	382092	667619	208195	7.7	0.739765	0.664248	1.11369
546994	382249	678894	208196	7.75	0.688542	0.630501	1.09205
557868	382445	692087	208189	7.78	0.649314	0.59164	1.09748
579303	382253	715238	208189	7.83	0.571141	0.525319	1.08723
555827	382150	683595	208185	7.86	0.655234	0.616486	1.06285
544981	381988	683355	208169	7.91	0.694688	0.617039	1.12584
554695	382141	688943	208146	7.94	0.659358	0.600401	1.0982
565935	382080	702784	208167	7.98	0.617984	0.560512	1.10254
583001	382115	717175	208156	8.02	0.557382	0.519548	1.07282
571476	382256	692683	208162	8.06	0.598991	0.589643	1.01585
517672	382058	665556	208167	8.1	0.800251	0.670215	1.19402
542203	382176	680839	208205	8.14	0.706151	0.624822	1.13016
552224	382209	687862	208186	8.18	0.668857	0.603953	1.10746
565801	382217	702860	208200	8.22	0.619202	0.560613	1.10451
582652	381886	717199	208157	8.26	0.557381	0.51949	1.07294
573801	382072	696098	208181	8.3	0.589698	0.579915	1.01687
533413	382251	680455	208195	8.34	0.739995	0.625862	1.18236
547998	382127	687783	208157	8.38	0.684136	0.603904	1.13286
556020	382253	692667	208167	8.42	0.655075	0.589738	1.11079
571004	382096	708323	208159	8.46	0.599825	0.54461	1.10138
583557	382148	716273	208175	8.5	0.555609	0.522269	1.06384
547930	382092	688562	208166	8.54	0.684203	0.601709	1.1371
540410	382111	685848	208164	8.58	0.71258	0.60965	1.16884
551513	382114	691385	208209	8.62	0.670984	0.593879	1.12983
558907	382046	697291	208166	8.66	0.643371	0.576318	1.11635
577541	382106	714512	208178	8.7	0.576587	0.527259	1.09356
580162	382043	709292	208157	8.73	0.566985	0.541836	1.04642
538064	382029	679132	208159	8.78	0.721043	0.629437	1.14554
543573	382055	687715	208169	8.81	0.70034	0.604219	1.15908
553389	382148	692954	208179	8.86	0.664218	0.58902	1.12767
563365	382153	702942	208168	8.9	0.627688	0.560068	1.12074
582473	382008	718072	208193	8.93	0.558663	0.517387	1.07978
574853	381960	701888	208193	8.98	0.58535	0.563335	1.03908
530360	382050	683339	208164	9.01	0.750664	0.617037	1.21656
547445	382047	691285	208165	9.05	0.685774	0.593745	1.155
555780	382180	695700	208192	9.09	0.655568	0.581174	1.12801
568561	382261	708089	208188	9.13	0.609481	0.545557	1.11717
583837	382121	718848	208168	9.17	0.554483	0.514968	1.07673
567008	382136	693778	208180	9.21	0.614408	0.586634	1.04735
530619	382072	680587	208116	9.25	0.749782	0.624706	1.20022
546624	382059	690068	208150	9.29	0.688909	0.597151	1.15366
555003	382065	695677	208172	9.33	0.657815	0.581047	1.13212
568679	382150	708786	208156	9.37	0.608462	0.543264	1.12001
584165	382147	718284	208173	9.41	0.553473	0.516598	1.07138
561754	382127	693951	208156	9.45	0.633408	0.585899	1.08109
539093	382042	688724	208141	9.49	0.717204	0.600993	1.19336
550738	382001	694437	208132	9.53	0.673256	0.584255	1.15233
559171	382078	700855	208145	9.57	0.642576	0.565839	1.13562
579535	382219	717299	208151	9.61	0.57014	0.519151	1.09821
560007	382010	700074	208144	9.65	0.639155	0.568076	1.12512
548256	382103	694763	208147	9.69	0.683045	0.583455	1.17069
556731	382076	698665	208145	9.73	0.651513	0.572147	1.13872
566120	381975	707474	208145	9.77	0.616753	0.546892	1.12774
584162	382145	721047	208168	9.81	0.553473	0.508812	1.08777
580436	382128	707384	208186	9.85	0.566474	0.547546	1.03457
541417	382136	692984	208169	9.88	0.708905	0.588836	1.20391
552964	382152	698214	208168	9.93	0.665812	0.573671	1.16062
559572	382063	702432	208161	9.97	0.641029	0.561463	1.14171
576334	382116	716291	208165	10	0.580921	0.522121	1.11262
583599	381954	718626	208144	10.05	0.554423	0.515358	1.0758	3	0.475
551880	382259	691539	208196	10.08	0.670399	0.593304	1.12994
536617	382121	687356	208171	10.12	0.727046	0.605291	1.20115
549727	382208	695278	208173	10.16	0.678124	0.582213	1.16474
557164	382130	700405	208192	10.2	0.650211	0.567588	1.14557
572429	382125	713843	208197	10.24	0.59488	0.529332	1.12383
584309	381983	720027	208181	10.28	0.55209	0.511791	1.07874
565851	381841	699163	208199	10.32	0.617008	0.571233	1.08013
539802	381776	692506	208211	10.36	0.713089	0.590633	1.20733
551979	382123	698307	208183	10.4	0.669304	0.573548	1.16695
559671	382081	703750	208211	10.44	0.640763	0.558169	1.14797
575826	382015	714611	208193	10.48	0.582185	0.527125	1.10445
576815	382057	712058	208182	10.52	0.578898	0.534233	1.08361
539675	382146	669565	208207	10.56	0.715553	0.658497	1.08665
299625	381881	627980	208187	10.6	1.91814	0.787544	2.43559
459518	381991	822107	208169	10.64	1.04371	0.244442	4.26979
482653	382059	820143	208175	10.68	0.943574	0.249321	3.78458
485831	382097	820408	208173	10.72	0.930349	0.24865	3.74159
485835	382105	821262	208165	10.76	0.930375	0.246476	3.77471
485369	381980	821669	208183	10.8	0.931669	0.245652	3.79265
484787	381987	821735	208158	10.84	0.934162	0.245248	3.80906
484588	382118	821541	208181	10.87	0.935703	0.245946	3.8045
484273	382204	821763	208212	10.92	0.937494	0.245702	3.81558
484278	382179	821874	208183	10.96	0.937339	0.245149	3.82355
483082	381846	821998	208196	10.99	0.940615	0.24497	3.83971
482730	382037	821973	208176	11.04	0.94313	0.244838	3.85205
482839	382188	822022	208190	11.08	0.943476	0.244854	3.85323
482270	381955	822001	208223	11.12	0.944641	0.245225	3.85215
482094	382126	821771	208221	11.15	0.946304	0.245769	3.85038
481905	382100	821688	208199	11.2	0.946967	0.24576	3.85322
481788	382146	821410	208191	11.24	0.94771	0.246364	3.84678
481680	382190	821164	208168	11.27	0.948404	0.246745	3.84366
481588	382151	821320	208156	11.31	0.948586	0.246246	3.85218
481426	382048	820992	208150	11.35	0.948723	0.246993	3.84109
481054	381823	820824	208147	11.39	0.9491	0.247377	3.83665
481332	381826	820702	208154	11.43	0.947934	0.247744	3.82626
481170	381677	820760	208144	11.47	0.947824	0.247505	3.82951
481051	381722	820669	208170	11.51	0.948571	0.24798	3.82519
481465	381814	820509	208160	11.55	0.947304	0.248276	3.81552
481670	381899	820149	208155	11.59	0.946888	0.249113	3.80105
481757	381838	820339	208121	11.63	0.946192	0.248316	3.81043
481752	381854	820513	208146	11.67	0.946299	0.248131	3.81371
482043	381856	820478	208146	11.71	0.945074	0.248217	3.80745
482159	381832	820422	208170	11.75	0.944453	0.248587	3.79929
482223	381817	820609	208140	11.79	0.944101	0.247837	3.80936
482361	381629	820628	208161	11.83	0.942508	0.247994	3.80053
482600	381860	820729	208173	11.87	0.942733	0.247862	3.80346
483096	381776	820952	208152	11.91	0.940181	0.247111	3.80469
483185	381887	820971	208178	11.95	0.940399	0.247316	3.80242
483735	381937	820996	208154	11.98	0.938339	0.247022	3.7986
484372	382031	820948	208151	12.03	0.93615	0.247111	3.78837
484352	381906	821336	208135	12.06	0.935565	0.246004	3.80305
484777	381918	821463	208120	12.11	0.933834	0.245547	3.80308
485022	381911	821869	208151	12.15	0.932763	0.244851	3.80951
485348	381985	822164	208188	12.18	0.931785	0.244486	3.8112
485848	381950	822203	208151	12.23	0.92949	0.244032	3.80888
486422	382054	822222	208166	12.26	0.927631	0.244131	3.79973
487082	382103	822426	208168	12.3	0.925119	0.24365	3.79692
487543	382141	822558	208192	12.34	0.923387	0.243559	3.79122
487778	381903	822672	208212	12.38	0.921127	0.243473	3.78327
488620	381940	822700	208165	12.42	0.917796	0.24295	3.77772
488732	381894	823020	208170	12.46	0.91708	0.242214	3.78624
489172	381785	823152	208186	12.5	0.914655	0.242046	3.77885
490101	381965	823615	208167	12.54	0.911737	0.240729	3.78741
490606	382062	823917	208230	12.58	0.91015	0.2406	3.78284
491381	381926	824121	208188	12.62	0.906192	0.239694	3.78062
491753	381852	824354	208192	12.66	0.904247	0.239163	3.78088
492460	381798	824763	208185	12.7	0.901018	0.238095	3.78427
493621	381993	825116	208192	12.74	0.897244	0.237301	3.78105
494410	382039	825271	208199	12.78	0.894223	0.23699	3.77325
494529	381728	825394	208197	12.82	0.892064	0.23667	3.76923
495497	381940	825644	208173	12.86	0.889199	0.235827	3.77055
496335	382005	825885	208208	12.9	0.88609	0.235578	3.76134
496776	381801	826146	208178	12.94	0.883179	0.234651	3.76381
497855	381989	826354	208175	12.98	0.879747	0.234114	3.75777
498317	381877	826773	208167	13.02	0.87725	0.233015	3.76478
499138	381836	827000	208184	13.06	0.873662	0.232626	3.75565
500286	382095	827335	208150	13.09	0.870348	0.231481	3.75992
500918	381844	827763	208194	13.14	0.866421	0.230864	3.75294
501569	381747	828012	208175	13.18	0.863243	0.230074	3.75202
502400	381810	827981	208191	13.22	0.860194	0.230304	3.73503
503050	381645	828263	208202	13.26	0.856664	0.229725	3.72909
504149	381911	828632	208188	13.29	0.853624	0.228691	3.73265
505270	382025	829012	208142	13.34	0.84969	0.227322	3.73783
505965	381833	829293	208236	13.37	0.845849	0.227549	3.71722
506530	381904	829656	208223	13.41	0.843946	0.226541	3.72536	4	0.481
507443	381772	829707	208184	13.45	0.839554	0.226039	3.7142
508716	382033	830149	208153	13.49	0.835826	0.224666	3.72031
509230	381792	830387	208170	13.53	0.832468	0.224253	3.71219
510776	381958	830709	208151	13.57	0.827155	0.223287	3.70445
511532	382019	831051	208149	13.61	0.824456	0.222438	3.70645
512634	381901	831126	208133	13.65	0.819421	0.222101	3.6894
513551	381784	831682	208130	13.69	0.815137	0.220724	3.69301
514349	381693	831878	208133	13.73	0.811472	0.220278	3.68385
514853	381659	832412	208148	13.77	0.809286	0.21913	3.69317
516429	381808	832794	208165	13.81	0.803831	0.21837	3.68105
517860	381791	833222	208136	13.85	0.798078	0.217054	3.67687
518881	381848	833469	208122	13.89	0.794353	0.216321	3.67211
520259	382000	833843	208135	13.93	0.789741	0.215542	3.66397
521318	381852	834089	208161	13.97	0.784787	0.215199	3.64679
522292	381947	834626	208154	14.01	0.781477	0.213834	3.65459
523551	381760	835222	208098	14.05	0.775549	0.211853	3.66078
524418	381849	835451	208118	14.09	0.77264	0.211494	3.65324
525391	381876	835730	208107	14.13	0.768992	0.210715	3.64944
526524	381890	836230	208133	14.17	0.764659	0.209761	3.64538
527397	381912	836721	208105	14.2	0.761388	0.208307	3.65512
529005	382005	836904	208143	14.25	0.755657	0.208234	3.62888
529551	381875	837402	208121	14.28	0.75285	0.206822	3.64009
531172	381985	838025	208139	14.33	0.747185	0.205497	3.63598
531964	381860	838443	208139	14.36	0.743467	0.204492	3.63567
533081	381863	838587	208135	14.41	0.739191	0.204107	3.62158
534255	381890	839093	208122	14.44	0.734835	0.202766	3.62406
535543	381983	839560	208138	14.49	0.730406	0.201799	3.61947
537062	381872	839998	208120	14.52	0.724016	0.200573	3.60973
537881	381849	840370	208143	14.57	0.720775	0.199904	3.60561
539021	381927	840683	208108	14.6	0.716861	0.198814	3.60568
539523	381790	840930	208129	14.64	0.714222	0.198425	3.59945
541629	382032	841367	208151	14.68	0.707547	0.197591	3.58086
542893	382120	841681	208127	14.72	0.703249	0.196607	3.57693
544249	381916	842362	208127	14.76	0.697052	0.194977	3.57505
545796	381922	842701	208145	14.8	0.691277	0.19434	3.55705
547013	381870	843399	208161	14.84	0.686441	0.192826	3.55989
548304	381718	843839	208155	14.88	0.680803	0.191717	3.55109
550445	381901	843541	208122	14.92	0.673809	0.192109	3.50743
550915	381663	844799	208137	14.98	0.670788	0.189251	3.54444
552903	381901	845244	208117	15.02	0.664693	0.187996	3.53568
553906	381751	845633	208131	15.06	0.660181	0.187204	3.52654
555278	381779	846050	208132	15.1	0.655269	0.18622	3.51879
556652	381888	846236	208117	15.14	0.650796	0.185631	3.50585
558370	382097	846940	208114	15.18	0.645611	0.183926	3.51016
560184	381937	847584	208121	15.22	0.638117	0.182462	3.49726
561634	381936	848052	208128	15.26	0.632822	0.181417	3.48822
563207	381924	848591	208118	15.3	0.627035	0.18004	3.48276
563923	381744	848988	208125	15.34	0.623471	0.179165	3.47988
565500	381600	849720	208148	15.38	0.616985	0.17765	3.47303
566634	381749	850207	208169	15.42	0.613685	0.176699	3.47306
568124	381706	850649	208157	15.46	0.608082	0.175535	3.46416
569476	381669	851361	208098	15.49	0.60302	0.173277	3.48009
571493	381744	851716	208144	15.54	0.596188	0.172882	3.44851
572665	381781	852008	208146	15.57	0.592194	0.172211	3.43877
574353	381881	852244	208131	15.61	0.586708	0.171507	3.42089
575723	382066	852785	208139	15.65	0.582824	0.170306	3.42222
577192	381997	853539	208142	15.69	0.57724	0.168553	3.42467
578558	382059	853370	208179	15.73	0.572736	0.169311	3.38274
579829	381969	854544	208188	15.77	0.567763	0.166627	3.40739
581098	381919	854969	208161	15.81	0.563022	0.165363	3.40476
582592	381849	855596	208148	15.85	0.557394	0.16376	3.40372
583845	381879	855843	208137	15.89	0.553158	0.163072	3.39212
585654	381930	856399	208132	15.93	0.547102	0.161714	3.38314
587126	381806	856892	208134	15.97	0.541301	0.160574	3.37105
588479	381740	857290	208167	16.01	0.536238	0.159957	3.35238
589952	381863	857741	208115	16.05	0.531782	0.158393	3.35735
591405	381986	858130	208159	16.09	0.527407	0.157906	3.34002
592825	381858	858537	208161	16.13	0.521815	0.156969	3.32431
594276	381842	859277	208151	16.17	0.516727	0.155136	3.3308
595927	381891	859750	208135	16.21	0.511313	0.153872	3.32298
597096	381852	860231	208131	16.25	0.507094	0.152706	3.32073
598198	381775	860712	208128	16.29	0.502909	0.15155	3.31844
599552	381917	861242	208129	16.33	0.499044	0.150319	3.3199
601271	381935	861790	208109	16.37	0.493282	0.148843	3.31411
602436	381761	862220	208134	16.41	0.488389	0.14808	3.29815
603730	381618	862967	208123	16.45	0.483232	0.146228	3.30466
605491	381929	863281	208131	16.48	0.478939	0.145572	3.29006
606837	381827	863816	208134	16.53	0.473849	0.144352	3.28259
607821	381622	863769	208093	16.57	0.469435	0.144065	3.2585
609643	381875	864526	208135	16.6	0.464667	0.142706	3.25612
610981	381793	865018	208143	16.65	0.459742	0.141637	3.24593
612291	381889	865561	208145	16.69	0.455874	0.140391	3.24717
613573	381900	866203	208181	16.72	0.451654	0.139245	3.24358
614811	381934	866563	208150	16.76	0.447711	0.138107	3.24176	5	0.477
616751	382112	867242	208177	16.8	0.442219	0.13679	3.23282
617369	381746	867959	208178	16.84	0.438209	0.135134	3.24277
619326	381887	868361	208182	16.88	0.432489	0.13424	3.22177
620412	381862	868873	208175	16.92	0.42877	0.132984	3.22423
621619	381711	869443	208215	16.96	0.423984	0.132049	3.2108
623038	381776	869753	208218	17	0.419667	0.13136	3.19479
624935	381946	870270	208167	17.04	0.414357	0.129668	3.19552
625974	381849	870428	208200	17.08	0.410438	0.129622	3.16643
627152	381776	870992	208203	17.12	0.4062	0.128345	3.16491
628420	381804	871268	208193	17.16	0.402218	0.12761	3.15194
629847	381750	872052	208208	17.2	0.397287	0.125942	3.15453
631376	381907	872381	208191	17.24	0.393168	0.125017	3.14491
632878	382026	872955	208208	17.28	0.388943	0.123856	3.14029
633933	381966	873379	208204	17.32	0.385214	0.122838	3.13594
635264	381888	874105	208182	17.36	0.380505	0.120951	3.14595
636373	381702	874542	208176	17.4	0.375939	0.119885	3.13582
637777	381704	875044	208184	17.44	0.37144	0.118806	3.12644
639201	381836	875605	208184	17.47	0.367584	0.117514	3.128
641054	382032	875876	208166	17.52	0.362712	0.116716	3.10764
642129	381862	876428	208175	17.56	0.358373	0.115533	3.10189
643615	381910	876674	208180	17.6	0.3539	0.115016	3.07696
644985	381970	877197	208176	17.63	0.349871	0.113775	3.0751
645944	381843	877588	208160	17.67	0.34615	0.112722	3.07083
646903	381798	877827	208148	17.72	0.342874	0.112057	3.05981
648422	381966	878726	208151	17.75	0.338975	0.110023	3.08095
649386	381824	879152	208180	17.79	0.335175	0.109327	3.0658
650867	381983	879493	208148	17.83	0.331365	0.108235	3.06152
651984	381797	879921	208206	17.87	0.32686	0.107816	3.03164
653031	381759	880515	208165	17.91	0.323374	0.106059	3.04899
654414	381864	880381	208163	17.95	0.319608	0.106347	3.00534
655336	381789	881034	208165	17.99	0.316325	0.104871	3.01631
657025	382028	881339	208185	18.03	0.312339	0.104367	2.99268
657717	381653	881763	208159	18.07	0.308175	0.103146	2.98775
659104	381797	882274	208181	18.11	0.304637	0.102192	2.98104
660354	381800	882353	208187	18.15	0.300776	0.102069	2.94679
661678	381847	883132	208185	18.19	0.29693	0.100271	2.96127
662660	381720	883314	208179	18.23	0.293215	0.099798	2.93809
664184	381824	884089	208181	18.27	0.289072	0.098049	2.94823
665470	381965	884296	208135	18.31	0.285869	0.097132	2.9431
666797	381904	884895	208142	18.35	0.281467	0.095835	2.93699
667708	381743	885108	208147	18.39	0.27781	0.095398	2.91211
669349	382039	885563	208138	18.43	0.274374	0.094275	2.91035
670003	381747	886150	208147	18.47	0.270811	0.093027	2.91111
671204	381854	886308	208161	18.51	0.26772	0.092803	2.88482
672375	381875	886656	208149	18.55	0.264266	0.091896	2.87572
673708	381947	887083	208165	18.59	0.260599	0.09108	2.86121
674402	381821	887675	208130	18.63	0.257817	0.089396	2.88398
675665	381930	887736	208142	18.67	0.254573	0.089374	2.8484
676466	381817	888286	208144	18.71	0.251543	0.088145	2.85374
677476	381790	888809	208135	18.74	0.248346	0.086872	2.85877
678625	381752	889078	208155	18.79	0.244675	0.086455	2.83008
680121	381902	889417	208163	18.82	0.240973	0.085764	2.80972
681491	381850	889816	208144	18.86	0.236577	0.084676	2.7939
682791	381979	890309	208138	18.9	0.233369	0.083502	2.79478
683677	382027	890374	208104	18.94	0.230973	0.083025	2.78195
684679	382033	890631	208136	18.98	0.228008	0.082754	2.75527
685789	382004	891509	208146	19.02	0.224539	0.080864	2.77673
686859	381851	891842	208164	19.06	0.220529	0.080286	2.74679
687956	381976	892375	208107	19.1	0.217933	0.07853	2.77517
688716	381868	892665	208147	19.14	0.215096	0.078262	2.7484
689818	382003	892956	208107	19.18	0.212548	0.077218	2.75257
690831	381977	893473	208133	19.22	0.209406	0.076303	2.7444
691939	382022	893764	208124	19.26	0.206368	0.075559	2.7312
693045	381955	894323	208132	19.3	0.202741	0.074377	2.72587
694005	382013	894562	208125	19.34	0.200219	0.07377	2.71409
694542	381834	894815	208118	19.38	0.197678	0.073133	2.70301
695690	381876	895168	208106	19.42	0.194524	0.072221	2.69344
696838	381923	895345	208094	19.46	0.191402	0.071707	2.66924
698000	382198	895801	208105	19.5	0.189465	0.070787	2.67656
698273	381939	896299	208101	19.54	0.187278	0.069628	2.6897
699326	382141	896744	208071	19.58	0.185277	0.068337	2.71123
700048	382033	896777	208099	19.62	0.182587	0.068534	2.66419
700890	381990	897333	208095	19.65	0.179897	0.067246	2.67522
701433	381841	897702	208071	19.7	0.177515	0.066185	2.68211
702325	381985	898072	208092	19.73	0.175686	0.065558	2.67987
703100	381906	898476	208097	19.78	0.173006	0.064699	2.67399
703839	381808	898227	208087	19.82	0.170331	0.065161	2.614
704786	381955	898823	208093	19.85	0.168368	0.063882	2.63559
705028	381804	899066	208084	19.9	0.166856	0.06325	2.63803
705402	381634	899325	208057	19.93	0.16486	0.062408	2.64164
706762	381847	899729	208081	19.98	0.162061	0.061736	2.62508
707573	381970	900014	208084	20.01	0.160373	0.061126	2.62364
708517	381929	900565	208080	20.05	0.157425	0.059854	2.63016
709364	381926	900920	208083	20.09	0.154965	0.059089	2.62259
709876	381931	901085	208081	20.13	0.153515	0.0587	2.61525	6	0.48
710689	381943	901604	208100	20.17	0.151238	0.057723	2.62004
711369	381840	901757	208110	20.21	0.148729	0.057478	2.58757
712169	381965	902185	208098	20.25	0.147099	0.056406	2.60787
712634	381820	902262	208102	20.29	0.144986	0.056272	2.57651
713182	381824	902667	208083	20.33	0.143435	0.055184	2.59922
714257	382011	902848	208094	20.37	0.141355	0.054886	2.57542
714694	381870	903004	208082	20.41	0.139348	0.054422	2.56052
715514	382029	903424	208104	20.45	0.137854	0.053698	2.56723
715904	381872	903818	208111	20.49	0.135898	0.052887	2.56961
716480	381821	903920	208083	20.53	0.133979	0.052388	2.55744
716933	381893	904191	208107	20.57	0.133071	0.052016	2.55827
717448	381900	904785	208106	20.61	0.13164	0.050683	2.59733
718332	381915	904853	208104	20.65	0.1292	0.050512	2.55782
718597	381733	905072	208124	20.69	0.12747	0.050218	2.53835
719349	381808	905250	208149	20.73	0.125732	0.050064	2.51145
720021	381874	905466	208128	20.77	0.124175	0.049379	2.51473
720419	381802	905828	208117	20.8	0.122659	0.048467	2.53077
720935	381764	905824	208116	20.85	0.12099	0.048466	2.49638
721251	381810	905925	208171	20.89	0.12034	0.048774	2.46729
722054	381874	906325	208136	20.92	0.118406	0.047546	2.49038
722627	381873	906621	208092	20.96	0.116778	0.046461	2.51345
723036	381914	906642	208107	21	0.11584	0.04656	2.48798
723254	381858	906957	208108	21.05	0.114923	0.045869	2.50544
724068	381906	907256	208120	21.08	0.112879	0.045321	2.49064
724238	381814	907559	208138	21.12	0.111905	0.044822	2.49664
725145	381929	907869	208151	21.16	0.109961	0.04426	2.48443
725666	381872	908086	208122	21.2	0.108186	0.043497	2.48718
725907	381749	908355	208118	21.24	0.106847	0.042862	2.49284
726836	381840	908609	208145	21.28	0.104718	0.04256	2.4605
727687	382073	908487	208122	21.32	0.103572	0.042608	2.43084
727380	381720	908584	208106	21.36	0.102544	0.042237	2.4278
727835	381708	908640	208112	21.4	0.1012	0.042171	2.39974
728673	382011	909057	208137	21.44	0.100469	0.041489	2.42161
729208	381994	909500	208151	21.48	0.098876	0.040642	2.43286
729593	381903	909797	208110	21.52	0.097309	0.039587	2.45811
729409	381842	910155	208146	21.56	0.097498	0.039143	2.49084
730177	381903	910173	208139	21.6	0.095672	0.039035	2.45092
730606	381899	910107	208154	21.64	0.094449	0.039326	2.40166
730948	381990	910547	208165	21.68	0.093979	0.038459	2.44362
731403	382034	910543	208128	21.72	0.092941	0.038109	2.4388
731344	381599	910917	208134	21.76	0.090775	0.03734	2.43106
731582	381675	910855	208124	21.8	0.090517	0.03738	2.42153
732292	381825	911013	208124	21.84	0.089336	0.03703	2.4125
732368	381693	911352	208165	21.87	0.088416	0.036678	2.41063
732752	381825	911398	208146	21.92	0.088051	0.036392	2.41953
733144	381744	911696	208134	21.96	0.086522	0.035617	2.42927
733626	381827	911949	208138	22	0.085623	0.035096	2.43966
733720	381917	912041	208164	22.04	0.085843	0.035145	2.44256
734505	382068	912223	208119	22.07	0.084463	0.034307	2.46202
734923	381969	912436	208123	22.12	0.082769	0.033875	2.44339
734937	381909	912929	208142	22.15	0.082409	0.03297	2.49951
734847	381667	912783	208116	22.2	0.081362	0.033041	2.4625
735806	381973	912776	208106	22.23	0.080334	0.032959	2.43737
735792	381828	912664	208142	22.27	0.079596	0.033555	2.37209
735024	381757	913198	208105	22.31	0.081352	0.032018	2.54083
736172	381650	913544	208161	22.35	0.077585	0.031797	2.44005
736671	381813	913596	208104	22.39	0.077072	0.03113	2.47583
737156	381945	913699	208117	22.43	0.076433	0.031029	2.46331
737583	381940	914056	208157	22.47	0.075221	0.030629	2.45592
737896	381880	913907	208159	22.51	0.074032	0.030977	2.38993
738126	381941	914391	208144	22.55	0.073721	0.029764	2.47684
738618	381928	914694	208142	22.59	0.072288	0.029077	2.48609
738605	381747	914695	208126	22.63	0.071354	0.02892	2.46731
738634	381854	914660	208115	22.67	0.071847	0.02889	2.48689
739241	381817	914828	208129	22.71	0.069968	0.028656	2.44168
739795	381986	914888	208148	22.75	0.069341	0.028708	2.41542
739903	381881	915332	208125	22.79	0.06848	0.027507	2.48954
739785	381789	915440	208123	22.83	0.068313	0.02725	2.50692
740534	381903	915955	208141	22.87	0.066853	0.02629	2.54287
740559	381712	915922	208131	22.91	0.065761	0.026266	2.50362
740966	381999	916085	208141	22.95	0.066174	0.026004	2.54473
741226	381949	916176	208127	22.98	0.065189	0.025669	2.53962
741223	381898	916354	208144	23.03	0.064924	0.025442	2.55186
740991	381796	916510	208187	23.06	0.065018	0.025515	2.54822
741657	381932	916802	208131	23.11	0.063908	0.024331	2.62665
741276	381656	917133	208141	23.14	0.06348	0.0237	2.67851
741872	381806	917103	208141	23.19	0.06264	0.023766	2.63572
741816	381760	917177	208124	23.23	0.062548	0.023439	2.66859
741871	381593	917210	208145	23.26	0.061501	0.023569	2.60935
742746	381962	917226	208144	23.3	0.061067	0.023525	2.59587
742418	381778	917471	208124	23.34	0.060984	0.022793	2.67564
742831	381916	917575	208148	23.38	0.060586	0.022796	2.65769
742933	381856	917628	208132	23.42	0.059984	0.022525	2.66297
742846	381749	917798	208127	23.46	0.05965	0.022103	2.69868	7	0.475
743270	381991	917928	208146	23.5	0.059779	0.022002	2.717
743351	381776	918295	208133	23.54	0.058404	0.02107	2.77187
743479	381770	918046	208139	23.58	0.05802	0.021675	2.6768
743118	381734	918206	208122	23.62	0.05882	0.021159	2.77991
743328	381602	918498	208144	23.66	0.057535	0.020731	2.77526
743690	381727	918456	208118	23.7	0.057208	0.020572	2.78094
743799	381663	918537	208146	23.74	0.056566	0.020665	2.73726
743916	381813	918397	208090	23.78	0.057048	0.02043	2.79236
744008	381685	918833	208087	23.82	0.056109	0.019444	2.88563
744149	381707	918455	208112	23.86	0.055839	0.020516	2.72176
744314	381864	918783	208119	23.9	0.056227	0.019864	2.8306
744496	381855	919037	208107	23.94	0.055678	0.01919	2.90135
744356	381770	919248	208135	23.98	0.055607	0.018999	2.92687
744527	381753	919235	208138	24.01	0.055046	0.019056	2.88859
744448	381759	919216	208105	24.06	0.055296	0.018779	2.94462
744721	381874	919360	208134	24.09	0.055162	0.018744	2.94295
744829	381741	919388	208148	24.14	0.054152	0.018818	2.8777
744884	381755	919162	208133	24.17	0.054076	0.019168	2.82115
744866	381687	919692	208148	24.22	0.053761	0.018151	2.9618
745179	381820	919753	208176	24.25	0.053614	0.018289	2.93152
745411	381850	919573	208136	24.3	0.053138	0.018296	2.90434
745073	381792	919928	208121	24.33	0.053755	0.017373	3.09421
745813	382023	920046	208088	24.37	0.052962	0.016795	3.15348
745711	382009	920046	208140	24.41	0.053167	0.017298	3.07351
745826	382048	919739	208103	24.45	0.05306	0.017613	3.0126
745350	381747	920010	208128	24.49	0.052754	0.017261	3.05623
745581	381758	919862	208082	24.53	0.052179	0.01714	3.0443
745789	381805	919831	208096	24.57	0.05186	0.017343	2.99019
745035	381563	920136	208106	24.61	0.052632	0.016772	3.13811
745736	381903	919952	208085	24.65	0.05253	0.016972	3.09518
745491	381766	919442	208084	24.69	0.052468	0.01808	2.90207
745644	381802	919941	208069	24.73	0.052241	0.016841	3.10209
744996	381598	919990	208043	24.77	0.052927	0.016481	3.21129
745346	381740	920030	208067	24.81	0.052727	0.016626	3.1713
745513	381783	920204	208078	24.85	0.052499	0.016352	3.21062
745190	381675	920187	208078	24.89	0.052807	0.016389	3.2221
745663	381955	920247	208090	24.93	0.053009	0.016374	3.23744
745208	381853	919743	208093	24.97	0.053712	0.017507	3.06799
745338	381791	920260	208083	25.01	0.053022	0.016278	3.2574
744974	381696	920052	208085	25.05	0.053513	0.016753	3.19431
745216	381752	920183	208111	25.11	0.053148	0.016717	3.17923
745480	381855	920206	208119	25.15	0.052976	0.016744	3.16376
745073	381785	920363	208087	25.19	0.053718	0.016091	3.33845
745138	381872	920368	208103	25.22	0.054006	0.016235	3.32655
745061	381857	920389	208073	25.27	0.054137	0.015898	3.40522
744778	381735	920340	208105	25.3	0.05426	0.016315	3.3257
744733	381831	920266	208087	25.35	0.054898	0.016303	3.36735
744796	381843	920349	208091	25.38	0.05479	0.01616	3.39042
744700	381841	920384	208113	25.43	0.055043	0.016297	3.37756
744018	381555	920429	208101	25.46	0.055384	0.016082	3.44391
744755	381890	920408	208112	25.5	0.055154	0.016234	3.39738
744245	381718	920212	208088	25.54	0.055634	0.016431	3.38589
744012	381668	920158	208104	25.58	0.056007	0.016704	3.35281
744088	381689	920168	208097	25.62	0.05591	0.016615	3.36511
744463	381930	920065	208092	25.66	0.056171	0.016792	3.34512
743683	381554	919788	208093	25.7	0.0563	0.017408	3.23408
743537	381649	920089	208100	25.74	0.057211	0.016817	3.40205
743759	381806	920250	208077	25.78	0.057442	0.016241	3.53679
744109	381953	920282	208095	25.82	0.057267	0.016346	3.50352
744078	381961	920340	208082	25.86	0.057395	0.016093	3.56655
743920	381923	920446	208109	25.9	0.057626	0.016122	3.57438
743821	381913	919972	208074	25.94	0.057845	0.016821	3.4388
743598	381798	920034	208069	25.98	0.057842	0.016637	3.47673
743778	381884	920360	208090	26.02	0.057808	0.016126	3.58469
743610	381791	919985	208085	26.06	0.057772	0.016899	3.41858
743435	381751	919717	208072	26.1	0.058039	0.017361	3.34313
743684	381945	919976	208096	26.14	0.058393	0.017026	3.42973
743605	381920	919965	208105	26.18	0.058477	0.017137	3.41233
743323	381819	920298	208095	26.22	0.058712	0.016311	3.59961
743021	381743	920217	208074	26.26	0.059136	0.016285	3.6314
742992	381801	920127	208072	26.29	0.059526	0.016462	3.61592
743003	381858	920053	208116	26.33	0.059802	0.017051	3.5073
743075	381870	920169	208103	26.38	0.059668	0.016671	3.57922
742821	381714	920121	208092	26.41	0.059531	0.016669	3.57133
742948	381843	920193	208125	26.45	0.059873	0.016831	3.55727
742846	381797	920203	208076	26.5	0.059907	0.016335	3.6675
742769	381795	919721	208109	26.53	0.060108	0.01771	3.39399
742802	381814	919964	208053	26.58	0.060119	0.016635	3.61396
742769	381692	920135	208109	26.61	0.059556	0.016803	3.54436
742803	381736	920157	208074	26.65	0.059699	0.016416	3.63662
742768	381707	920312	208083	26.69	0.05964	0.016164	3.68974
742759	381718	920333	208102	26.73	0.059723	0.016302	3.66363
742932	381809	920545	208092	26.77	0.059735	0.015741	3.79494
743293	381981	920459	208095	26.81	0.059662	0.015958	3.73871	8	0.478
743265	381954	920544	208108	26.85	0.059595	0.015898	3.74862
743186	381957	920573	208115	26.89	0.059828	0.015902	3.76229
742938	381854	920384	208092	26.93	0.059959	0.016093	3.72576
742676	381635	920457	208102	26.97	0.059507	0.01603	3.7122
743053	381844	920433	208090	27.01	0.059589	0.015966	3.73213
743217	381864	920683	208103	27.05	0.059244	0.015545	3.81117
742918	381755	920472	208108	27.09	0.059484	0.016055	3.7049
742888	381709	920328	208091	27.13	0.05932	0.016206	3.66034
743154	381872	920166	208104	27.17	0.059461	0.016687	3.56334
742939	381749	920614	208097	27.21	0.059394	0.015638	3.79805
742782	381658	920840	208109	27.25	0.059338	0.015259	3.88864
743042	381740	920730	208099	27.29	0.059062	0.015403	3.83435
743371	381906	920790	208103	27.33	0.059046	0.015311	3.85648
743108	381805	920788	208119	27.37	0.059228	0.01547	3.82858
743232	381797	920960	208104	27.4	0.058844	0.014948	3.9365
743377	381842	920846	208110	27.45	0.058686	0.015256	3.84677
743616	381966	920979	208118	27.48	0.058693	0.015042	3.90184
743725	381886	920650	208113	27.52	0.057964	0.015714	3.68869
743710	381948	920786	208125	27.57	0.058338	0.015533	3.75583
743962	381998	921055	208135	27.6	0.057912	0.015041	3.85039
743544	381799	920933	208112	27.64	0.057996	0.015085	3.84465
743639	381821	921357	208095	27.68	0.057853	0.013992	4.13455
743890	381972	921206	208083	27.72	0.057971	0.014207	4.08058
743893	381814	921104	208117	27.76	0.057116	0.014759	3.86991
744074	381844	921374	208117	27.8	0.056779	0.014168	4.00747
744068	381875	921514	208087	27.84	0.056962	0.013572	4.19716
744565	382098	921668	208116	27.88	0.05679	0.013516	4.20182
744237	381938	921605	208111	27.92	0.056835	0.013605	4.1775
744326	381911	921635	208085	27.96	0.056445	0.013288	4.248
744403	381916	921616	208105	28	0.056261	0.013523	4.16042
744380	381889	921847	208085	28.04	0.056179	0.012824	4.3808
744614	381988	921827	208099	28.08	0.056066	0.013003	4.31171
744589	381978	922257	208121	28.12	0.056082	0.012276	4.56825
744831	382048	921928	208120	28.16	0.055792	0.012986	4.29634
744862	382038	922053	208108	28.2	0.055653	0.012596	4.41817
744765	381970	922129	208093	28.24	0.055555	0.012285	4.52221
744665	381965	922204	208110	28.28	0.055803	0.012286	4.54213
744751	381941	922160	208103	28.32	0.055438	0.012314	4.50203
745021	381973	921965	208120	28.36	0.054868	0.012905	4.2517
744545	381753	922288	208114	28.4	0.054997	0.012141	4.52991
744660	381797	922267	208098	28.44	0.054917	0.012032	4.56431
744416	381711	922291	208117	28.48	0.055126	0.012163	4.53217
744570	381701	922478	208124	28.51	0.054649	0.011822	4.6225
744642	381690	922422	208135	28.56	0.054393	0.012051	4.51339
744385	381590	922562	208119	28.59	0.054563	0.011591	4.70753
744488	381565	922741	208127	28.63	0.054146	0.011277	4.80143
745000	381813	922925	208127	28.68	0.054068	0.010875	4.97177
745041	381840	922874	208133	28.71	0.0541	0.011045	4.89838
745146	381842	922781	208132	28.76	0.053823	0.011238	4.78935
744923	381708	922809	208141	28.79	0.053717	0.011264	4.76891
745013	381793	922909	208146	28.83	0.053926	0.011094	4.86077
745019	381774	923106	208110	28.87	0.053807	0.010315	5.21631
744922	381624	923226	208104	28.91	0.05327	0.009995	5.32958
745064	381644	923252	208072	28.95	0.052987	0.009628	5.50321
745697	381965	922879	208119	28.99	0.052969	0.010898	4.86044
745330	381715	923129	208101	29.03	0.052637	0.010178	5.17175
745707	381858	923234	208119	29.07	0.052369	0.010123	5.1733
745281	381606	923135	208153	29.11	0.052187	0.010668	4.8918
745628	381767	923369	208102	29.15	0.052098	0.009664	5.39118
745486	381653	923272	208122	29.19	0.051876	0.010069	5.1521
745692	381694	923311	208101	29.23	0.051531	0.00978	5.26877
745891	381705	923477	208115	29.27	0.051044	0.009554	5.34284
745978	381704	923300	208082	29.31	0.0508	0.00962	5.28042
746262	381879	923484	208119	29.35	0.050959	0.009577	5.32088
746576	382026	923625	208119	29.39	0.050886	0.009269	5.48962
746361	381877	923569	208111	29.43	0.050677	0.009314	5.44083
746339	381788	923638	208070	29.47	0.05026	0.008766	5.73325
746051	381650	923756	208103	29.51	0.05031	0.008829	5.69854
746197	381687	923675	208113	29.55	0.050108	0.009102	5.50505
746283	381726	923827	208103	29.58	0.050081	0.008674	5.77394
746608	381787	924067	208115	29.63	0.049518	0.008266	5.99024
746731	381875	923633	208088	29.66	0.049652	0.008952	5.54664
746753	381820	924014	208116	29.7	0.049297	0.008392	5.87453
746738	381812	923985	208131	29.75	0.049295	0.0086	5.73188
746995	381882	923853	208081	29.78	0.048966	0.008404	5.82663
747076	381870	923985	208134	29.82	0.04868	0.008629	5.6413
747157	381933	924049	208142	29.86	0.048796	0.008567	5.69572
747056	381813	924212	208098	29.9	0.048429	0.007785	6.22051
747045	381840	924220	208136	29.94	0.048604	0.008136	5.97395
747186	381884	924397	208105	29.98	0.048454	0.00745	6.50403
747303	381934	924410	208126	30.02	0.048401	0.007625	6.34783
747277	381978	924467	208121	30.06	0.048708	0.007452	6.53613
747372	381963	924782	208139	30.1	0.048368	0.00694	6.96962
747766	382159	924594	208110	30.14	0.048339	0.007069	6.83842
747416	381902	924695	208134	30.18	0.047921	0.007081	6.76747	9	0.48
747620	382120	924711	208142	30.22	0.04853	0.007124	6.81253
747685	381978	924408	208144	30.26	0.047591	0.007804	6.0987
747813	381972	924868	208168	30.3	0.047209	0.007033	6.71232
747848	381983	925098	208155	30.34	0.047172	0.006406	7.36361
747477	381680	924856	208114	30.38	0.046564	0.006536	7.12376
747750	381853	924910	208151	30.42	0.046744	0.006777	6.89738
747944	381919	924952	208119	30.46	0.046567	0.006376	7.30386
748013	381931	925087	208145	30.5	0.046442	0.006333	7.33308
747978	381962	925275	208125	30.54	0.046704	0.00573	8.1508
748114	381999	925157	208116	30.58	0.04653	0.0059	7.88662
748261	382001	924986	208127	30.62	0.046139	0.006379	7.23293
748512	382040	924639	208110	30.65	0.045662	0.006971	6.55055
748632	382078	925092	208116	30.7	0.045537	0.006042	7.53736
748228	381863	925235	208133	30.73	0.04549	0.005895	7.7172
748429	381974	925194	208104	30.78	0.045535	0.005703	7.9843
748299	381913	925065	208135	30.81	0.045564	0.006284	7.25033
748510	382001	924905	208112	30.86	0.045458	0.00641	7.09148
748675	382041	925252	208149	30.89	0.045221	0.006013	7.52122
748074	381763	925188	208134	30.93	0.045375	0.006007	7.55411
748279	381939	925376	208134	30.97	0.045758	0.005597	8.17516
748505	381968	925068	208136	31.01	0.045295	0.006288	7.20399
748961	382119	925020	208124	31.05	0.044858	0.006276	7.14763
748707	382031	925272	208120	31.09	0.04508	0.005688	7.92538
748823	382100	925233	208152	31.13	0.045133	0.006083	7.41958
748751	382020	925228	208115	31.17	0.044901	0.005736	7.82861
748842	382096	925253	208142	31.21	0.04506	0.005943	7.58254
748708	381930	925298	208134	31.25	0.044537	0.005767	7.7226
748799	381971	925174	208137	31.29	0.044508	0.006066	7.33694
748771	382005	925414	208137	31.33	0.044766	0.005543	8.07555
748558	381882	925433	208141	31.37	0.04469	0.005541	8.06555
748803	382012	925299	208132	31.41	0.044716	0.005746	7.78283
748698	381966	925321	208121	31.45	0.044757	0.005591	8.00508
748743	381990	925416	208125	31.49	0.044762	0.005423	8.25439
749020	382139	925654	208146	31.53	0.044804	0.005108	8.77139
749206	382178	925573	208127	31.57	0.044504	0.0051	8.72581
748828	381974	925311	208111	31.6	0.044444	0.005516	8.05739
749011	382031	925553	208118	31.65	0.04425	0.005057	8.75072
748881	381910	925518	208117	31.69	0.043957	0.005123	8.57988
749147	382038	925603	208128	31.73	0.043916	0.005045	8.70539
748881	382000	925610	208134	31.77	0.044439	0.005088	8.73487
749150	382017	925386	208107	31.8	0.043795	0.005314	8.24165
749061	382042	925231	208123	31.84	0.044172	0.005806	7.60739
749032	381984	925447	208125	31.89	0.043941	0.005355	8.20501
748896	381989	925318	208152	31.92	0.044339	0.005898	7.5179
749399	382165	925554	208142	31.96	0.043908	0.005287	8.30493
749088	382006	925389	208139	32.01	0.043906	0.005617	7.8162
749262	382109	925365	208153	32.04	0.043982	0.005805	7.57643
749076	382008	925425	208136	32.09	0.043949	0.00551	7.97654
749012	381990	925652	208168	32.12	0.044027	0.005325	8.26759
749372	382116	925619	208147	32.16	0.043719	0.005194	8.41752
749408	382117	925741	208171	32.2	0.043626	0.005161	8.45375
749380	382079	925324	208171	32.24	0.043499	0.006069	7.16778
749263	382023	925421	208158	32.28	0.043519	0.005732	7.59284
749286	382143	925420	208140	32.32	0.044099	0.005559	7.93221
749334	382138	925473	208152	32.36	0.043941	0.00556	7.90272
749020	382013	925696	208145	32.4	0.044129	0.005007	8.8138
749102	381941	925538	208143	32.44	0.043519	0.005331	8.16268
748958	381995	925572	208154	32.48	0.044202	0.005364	8.24052
749277	382108	925558	208161	32.52	0.043936	0.005462	8.04355
749169	382065	925481	208133	32.56	0.044	0.005359	8.21089
748926	381981	925547	208169	32.6	0.044214	0.005564	7.94699
749036	382055	925628	208168	32.64	0.04431	0.005378	8.23979
749217	382137	925516	208183	32.68	0.044255	0.005767	7.67419
748899	381991	925664	208141	32.72	0.044342	0.005038	8.80189
748859	381976	925138	208179	32.76	0.044371	0.006551	6.77272
748864	382060	925460	208162	32.8	0.044807	0.005685	7.88111
748554	381987	925686	208200	32.84	0.045263	0.005561	8.13921
748682	382086	925424	208162	32.88	0.045443	0.005764	7.88434
748275	381908	925490	208162	32.92	0.045603	0.00562	8.11433
748028	381875	925514	208198	32.95	0.046101	0.005916	7.79226
748080	381945	925704	208198	33	0.046334	0.005503	8.42048
748004	381917	925306	208192	33.03	0.046392	0.006311	7.35069
748070	382028	925169	208185	33.07	0.046806	0.006542	7.15478
747556	381866	925149	208195	33.11	0.047344	0.006682	7.08505
747636	381980	925142	208178	33.15	0.047736	0.006533	7.30699
747488	382019	925078	208148	33.19	0.04835	0.006382	7.57613
747444	382049	924439	208164	33.23	0.048631	0.00793	6.13288
746891	381925	924713	208139	33.27	0.049482	0.00709	6.97886
746802	381980	924362	208179	33.31	0.05002	0.008243	6.06837
746476	381921	924204	208160	33.35	0.050597	0.008403	6.0211
746417	382040	924074	208156	33.39	0.051396	0.008648	5.94307
746025	381956	924031	208165	33.43	0.052021	0.008829	5.89205
745694	381856	923610	208147	33.47	0.052394	0.009573	5.47288
745538	381971	923601	208132	33.51	0.053438	0.009448	5.65617	10	0.475
744878	381808	923330	208119	33.55	0.054377	0.009913	5.48522
744728	381839	923331	208122	33.59	0.054955	0.00994	5.52856
744285	381822	922888	208149	33.63	0.056081	0.011169	5.02118
743839	381857	922866	208114	33.67	0.057495	0.010878	5.28545
743634	381947	922457	208123	33.71	0.058541	0.011859	4.93659
743523	382041	921955	208100	33.75	0.05935	0.012733	4.66111
742997	382029	922057	208127	33.79	0.060734	0.012772	4.7554
742250	381904	921567	208087	33.83	0.062123	0.013456	4.61686
742105	382037	921521	208124	33.87	0.063235	0.013915	4.5445
741804	382075	920725	208087	33.91	0.064269	0.015298	4.20109
741182	382059	920722	208123	33.95	0.065899	0.015653	4.20992
740807	382110	920241	208057	33.99	0.067208	0.016067	4.1829
740222	382099	919888	208073	34.03	0.068765	0.016996	4.04607
739669	382006	919617	208065	34.06	0.069796	0.017512	3.98564
739148	382027	919305	208124	34.1	0.071351	0.018767	3.80184
738531	381979	919174	208119	34.14	0.072802	0.019006	3.83044
738189	382142	918940	208138	34.18	0.074623	0.019703	3.7873
737011	381784	918219	208100	34.22	0.075973	0.020917	3.63203
736602	381919	917960	208081	34.26	0.077832	0.021302	3.65374
736422	382135	917627	208107	34.3	0.079489	0.022285	3.5669
735730	382021	917244	208139	34.34	0.080802	0.023437	3.4477
735025	381947	917073	208113	34.38	0.082367	0.023561	3.49598
734757	382094	916670	208106	34.42	0.083901	0.024379	3.44156
734068	382034	916245	208111	34.46	0.085499	0.025362	3.37117
733985	382248	915561	208091	34.5	0.086876	0.026673	3.25704
733402	382226	915334	208105	34.54	0.088384	0.027309	3.23648
732661	382096	915007	208082	34.58	0.089757	0.027806	3.22794
732535	382242	914396	208105	34.62	0.09089	0.029375	3.0941
731457	382051	914340	208095	34.66	0.092881	0.029402	3.159
730797	381911	913988	208113	34.7	0.093978	0.030352	3.09623
730213	381798	913774	208125	34.74	0.095008	0.030941	3.07067
729664	381798	913212	208126	34.78	0.096547	0.03219	2.99926
729249	381837	913067	208119	34.82	0.09792	0.032443	3.01826
728854	381867	912853	208120	34.86	0.09919	0.032925	3.01261
728809	382052	912477	208136	34.9	0.100307	0.03391	2.95803
728296	381937	912025	208151	34.93	0.101132	0.035054	2.88502
728040	381987	912027	208151	34.98	0.102119	0.03505	2.91355
727879	382079	911538	208148	35.02	0.103064	0.036102	2.85484
727609	382071	911268	208144	35.06	0.10378	0.03666	2.83089
727444	382110	911786	208143	35.1	0.104453	0.035505	2.94195
727125	382009	910056	208116	35.13	0.10481	0.039071	2.68253
727099	382081	910675	208140	35.18	0.105269	0.037933	2.7751
726860	382055	910241	208139	35.21	0.105802	0.038884	2.72094
726372	382013	910441	208167	35.25	0.106951	0.038713	2.76269
726078	381932	910282	208145	35.29	0.107346	0.038852	2.76296
726355	381995	910035	208133	35.33	0.106903	0.039283	2.72139
726376	382037	910051	208171	35.37	0.107069	0.039615	2.70273
726435	382042	910329	208141	35.41	0.106929	0.038709	2.76239
726124	381859	910025	208149	35.45	0.106825	0.03946	2.7072
726273	381982	909894	208135	35.49	0.107064	0.039614	2.70267
726648	382144	909893	208171	35.53	0.106876	0.039965	2.67423
726113	381809	909858	208173	35.57	0.106588	0.040062	2.66059
726531	381958	910111	208173	35.61	0.106209	0.039502	2.68873
726953	382074	910435	208179	35.65	0.105642	0.038842	2.71978
726905	381913	909979	208158	35.69	0.104915	0.039649	2.64611
727420	382104	910695	208162	35.73	0.104489	0.038102	2.74234
727809	382232	910604	208168	35.77	0.10408	0.038362	2.71314
727625	382005	911072	208160	35.81	0.103382	0.037248	2.77547
728134	382062	910797	208169	35.85	0.102256	0.037944	2.69492
728264	381979	911263	208169	35.89	0.101447	0.036913	2.74826
728749	381990	911073	208168	35.93	0.100143	0.037324	2.6831
728825	381885	911356	208197	35.97	0.099367	0.036978	2.68717
729093	381888	911487	208192	36.01	0.098631	0.03664	2.69187
729502	381957	911892	208197	36.05	0.097853	0.035793	2.73384
730145	382067	912156	208217	36.09	0.09664	0.035404	2.72967
730308	381896	912566	208206	36.13	0.095267	0.034391	2.7701
731001	382006	912716	208211	36.17	0.093916	0.034108	2.75345
731225	381985	913216	208221	36.2	0.093176	0.033101	2.81488
731488	381878	913486	208205	36.24	0.091867	0.032351	2.83974
731805	381876	913854	208209	36.29	0.09097	0.031578	2.88086
732250	381862	913879	208213	36.32	0.089651	0.031561	2.84057
732552	381800	914053	208225	36.37	0.088475	0.031294	2.82728
733263	382010	914665	208206	36.4	0.087616	0.029761	2.94402
733629	381955	915215	208197	36.44	0.0863	0.028462	3.03214
734110	381903	914528	208206	36.48	0.08468	0.030062	2.81682
734485	382004	915552	208198	36.52	0.084176	0.027729	3.03564
734858	382055	915814	208237	36.56	0.083411	0.02753	3.02979
734963	381791	915986	208234	36.6	0.081704	0.027123	3.0124
735541	381983	915871	208215	36.64	0.081124	0.027192	2.98341
735823	381884	916807	208208	36.68	0.07981	0.025065	3.18409
736386	382020	916382	208206	36.72	0.078973	0.02598	3.03972
736929	382072	916993	208238	36.76	0.077743	0.024947	3.11639
737407	382213	917104	208213	36.8	0.077172	0.024461	3.15492
737660	382108	917665	208227	36.84	0.075908	0.023364	3.24896
737587	381882	917572	208201	36.88	0.0749	0.023316	3.21234	11	0.48
738218	382061	918111	208220	36.92	0.074109	0.022317	3.3208
738310	381976	918304	208201	36.96	0.073398	0.021709	3.38103
738850	382053	918730	208230	37	0.072315	0.021055	3.4346
739009	381956	918308	208260	37.04	0.071355	0.022271	3.20391
739454	381982	919069	208222	37.08	0.070263	0.020234	3.47254
739416	381902	918939	208218	37.12	0.069939	0.02048	3.41497
739733	381912	919444	208187	37.16	0.069116	0.019073	3.62381
739977	381841	918897	208217	37.2	0.068061	0.020563	3.30992
740299	381880	919738	208219	37.24	0.067379	0.018738	3.59585
740849	382056	920247	208243	37.28	0.066803	0.017855	3.74134
740657	381883	920579	208243	37.31	0.066406	0.017128	3.87701
740959	381895	920072	208197	37.36	0.065636	0.017793	3.68883
740932	381802	920563	208224	37.39	0.065213	0.016979	3.84071
741081	381856	920552	208238	37.44	0.065091	0.017139	3.79782
740909	381628	920910	208193	37.47	0.064343	0.01592	4.04178
741599	381854	920679	208210	37.51	0.06365	0.01659	3.8367
741853	381890	921244	208238	37.55	0.063142	0.015624	4.04129
742002	381819	921202	208197	37.59	0.062351	0.015319	4.07009
742146	381825	920730	208220	37.63	0.061986	0.016575	3.73974
742566	381906	921360	208214	37.67	0.061263	0.015138	4.04688
742650	381926	921656	208248	37.71	0.061138	0.01482	4.12542
742761	381879	921643	208247	37.75	0.060581	0.014839	4.08263
742611	381789	921278	208213	37.79	0.060512	0.015308	3.95296
742649	381732	922015	208233	37.83	0.060101	0.01389	4.32704
742643	381728	922594	208261	37.87	0.060096	0.012895	4.6603
742983	381787	921637	208283	37.91	0.059476	0.0152	3.91286
742982	381770	922282	208286	37.95	0.059388	0.013819	4.29752
742984	381737	922421	208273	37.99	0.059205	0.01339	4.42177
743263	381806	922295	208250	38.03	0.058807	0.013442	4.37478
743171	381689	922003	208262	38.07	0.058433	0.014197	4.11598
743626	381845	922344	208243	38.11	0.058017	0.013267	4.37289
744050	381970	922598	208274	38.15	0.05752	0.013012	4.4204
743990	381811	922620	208236	38.19	0.056833	0.012597	4.5118
744003	381788	922587	208259	38.23	0.056674	0.012891	4.39632
744075	381806	922302	208284	38.26	0.056573	0.013756	4.11259
744466	382046	922612	208264	38.31	0.056784	0.012885	4.40693
744567	382028	922773	208263	38.35	0.05641	0.012524	4.50423
744682	382034	922595	208258	38.38	0.056126	0.012864	4.36296
744923	382135	922582	208267	38.45	0.056005	0.01298	4.3148
744950	382127	922854	208260	38.48	0.055888	0.012318	4.53716
744801	382001	923432	208275	38.52	0.055622	0.011201	4.96586
744984	382098	922694	208282	38.57	0.055639	0.01288	4.31974
745164	382083	923026	208262	38.6	0.055064	0.011962	4.60347
745176	382082	922861	208230	38.64	0.055026	0.012012	4.58088
744851	381891	923034	208255	38.68	0.054896	0.011876	4.62229
745294	382125	923089	208219	38.72	0.054932	0.011408	4.81537
745404	382134	923100	208268	38.76	0.054679	0.011858	4.61112
745531	382180	922416	208249	38.8	0.054576	0.013168	4.14456
745565	382212	922825	208266	38.84	0.054654	0.012439	4.39372
744841	381745	923078	208249	38.88	0.054141	0.011722	4.61867
745239	382002	922834	208243	38.92	0.054425	0.012197	4.46217
745670	382117	922873	208234	38.96	0.053858	0.012025	4.47894
745710	382169	922723	208239	39	0.054026	0.012401	4.35672
745351	382000	923044	208242	39.04	0.054106	0.011729	4.6132
745424	382004	922779	208240	39.08	0.053928	0.012288	4.38863
745511	382044	923089	208253	39.12	0.053903	0.011737	4.59263
745493	382053	923159	208263	39.16	0.054001	0.011681	4.62303
745389	381917	923255	208246	39.2	0.053558	0.011307	4.73682
745499	381943	922438	208264	39.24	0.053395	0.013265	4.02516
745554	381983	923300	208233	39.28	0.053458	0.011083	4.82363
745184	381873	922746	208254	39.32	0.053885	0.012496	4.31229
745661	382035	923130	208234	39.36	0.053443	0.011463	4.66207
745735	382067	922425	208216	39.39	0.053411	0.012829	4.16331
745669	382005	923062	208236	39.44	0.05326	0.011631	4.57909
745451	381873	922893	208226	39.48	0.053152	0.011904	4.46521
745657	382060	923049	208275	39.51	0.053588	0.012037	4.45191
745652	381980	923181	208273	39.56	0.053173	0.01173	4.53328
745719	382018	923174	208247	39.59	0.053193	0.011493	4.62822
745686	381961	922987	208239	39.64	0.052978	0.011824	4.48054
745463	381918	922791	208297	39.67	0.05336	0.012813	4.16436
745049	381727	923164	208235	39.71	0.053473	0.011399	4.69108
745534	382045	923325	208269	39.75	0.053845	0.011376	4.73305
745375	381926	922897	208260	39.79	0.053644	0.012224	4.38848
745186	381860	922822	208290	39.83	0.053809	0.012678	4.24432
745315	381911	923068	208296	39.87	0.053729	0.012199	4.4044
745131	381915	923429	208312	39.91	0.054255	0.011566	4.69111
745468	382054	922425	208261	39.95	0.054075	0.013265	4.07659
745102	381962	922749	208241	39.99	0.054587	0.012363	4.41524
744705	381789	922519	208246	40.03	0.05475	0.012914	4.23957
745052	382063	922706	208275	40.07	0.055265	0.012786	4.32222
744600	381888	922546	208260	40.11	0.055569	0.012991	4.27765
744715	381960	922717	208281	40.15	0.055639	0.01282	4.33992
744917	382067	922014	208298	40.19	0.055657	0.014521	3.83287
744553	381932	922211	208284	40.23	0.055934	0.013955	4.0082	12	0.477
744317	382102	922450	208275	40.27	0.057493	0.013346	4.30806
744049	381946	922552	208277	40.31	0.057395	0.013142	4.36726
743640	381868	921530	208274	40.35	0.058102	0.015347	3.78584
743583	381854	922097	208270	40.39	0.058184	0.014069	4.1357
743604	382157	921734	208264	40.43	0.059749	0.014804	4.03594
743635	382290	921560	208245	40.47	0.060375	0.015001	4.02481
743170	382097	920910	208260	40.51	0.060622	0.016568	3.65895
742746	382004	921280	208277	40.55	0.061292	0.015923	3.84925
742359	382010	920604	208272	40.58	0.06239	0.017354	3.59511
741777	381900	920791	208261	40.62	0.063406	0.016838	3.76556
741505	381998	920299	208288	40.66	0.064681	0.018177	3.55842
741026	381927	920596	208258	40.7	0.065623	0.017236	3.80728
740485	381934	919774	208298	40.74	0.067155	0.019424	3.45734
740228	382016	919464	208281	40.78	0.068304	0.019939	3.4257
740103	382233	918888	208295	40.82	0.069812	0.021337	3.27182
739568	382115	919365	208285	40.86	0.07066	0.020194	3.49895
738891	382106	918174	208257	40.9	0.072485	0.022536	3.21637
737949	381936	918116	208294	40.94	0.074185	0.023022	3.22239
737792	382180	917520	208287	40.98	0.075927	0.024263	3.12935
737038	382109	917257	208278	41.02	0.077639	0.024754	3.13647
735941	381895	916845	208283	41.06	0.07954	0.025708	3.09405
735328	382015	916637	208274	41.1	0.081888	0.026078	3.14016
734252	381830	915789	208284	41.14	0.083893	0.02804	2.99191
733742	381935	915580	208296	41.18	0.085878	0.028616	3.00101
733015	382024	914872	208282	41.22	0.088383	0.03004	2.94217
732142	381995	914820	208273	41.26	0.090666	0.030067	3.01541
731132	381886	913883	208268	41.3	0.092906	0.032085	2.89567
730541	381957	913345	208263	41.34	0.094941	0.033223	2.85769
729597	381994	912573	208298	41.38	0.097785	0.035266	2.77277
728388	381892	912207	208274	41.42	0.100632	0.035843	2.80762
727141	381764	911345	208281	41.46	0.103452	0.037816	2.73568
726668	381992	910984	208286	41.5	0.106005	0.038663	2.74179
726164	382236	910090	208289	41.54	0.108731	0.040671	2.67345
725041	382131	909876	208289	41.57	0.111336	0.041145	2.70595
724078	382123	909197	208271	41.62	0.114013	0.042475	2.6842
722883	381947	908503	208277	41.66	0.11645	0.044073	2.64222
721907	381917	907860	208289	41.69	0.119053	0.045616	2.60991
720895	381884	907665	208298	41.74	0.121747	0.046136	2.63888
719969	381929	906596	208283	41.78	0.124618	0.048366	2.57656
719479	381968	906419	208289	41.81	0.12622	0.048818	2.58554
718779	382087	905519	208294	41.85	0.128849	0.050868	2.53299
717502	381837	905279	208297	41.9	0.131148	0.051432	2.54995
716921	381974	904032	208301	41.93	0.13354	0.054249	2.46162
716310	382042	904026	208282	41.97	0.135648	0.054078	2.50837
715745	382167	903061	208274	42.01	0.137932	0.056153	2.45634
714902	382038	902649	208273	42.05	0.139653	0.057064	2.44732
714054	381934	902168	208298	42.09	0.141524	0.05838	2.4242
713586	382028	902528	208297	42.13	0.143369	0.057566	2.49052
713388	382102	900968	208312	42.17	0.144333	0.061198	2.35846
712453	381928	901339	208301	42.21	0.146085	0.060262	2.42417
712033	382020	900524	208313	42.25	0.147784	0.062201	2.3759
711342	381920	900260	208343	42.29	0.149235	0.063083	2.36571
710964	381930	899864	208356	42.33	0.150376	0.064095	2.34614
710444	381697	900155	208313	42.37	0.150625	0.063027	2.38983
710758	381873	898861	208307	42.41	0.150664	0.065869	2.28733
710826	382101	899143	208287	42.45	0.151689	0.065043	2.33213
710277	381892	898939	208292	42.49	0.152151	0.065549	2.32118
710248	381993	898616	208289	42.53	0.152775	0.066244	2.30624
710568	382249	898424	208293	42.57	0.153225	0.066714	2.29675
710061	381848	898709	208303	42.61	0.152537	0.066171	2.30519
710848	382181	898340	208297	42.64	0.152054	0.066941	2.27148
710710	382077	898336	208293	42.69	0.151895	0.066911	2.2701
710711	382048	898598	208306	42.73	0.151737	0.066449	2.2835
711117	382136	898637	208341	42.76	0.151039	0.0667	2.26445
711199	382009	898718	208317	42.8	0.150123	0.066286	2.26477
711375	381957	898728	208331	42.85	0.149338	0.066399	2.24909
711931	382088	898974	208343	42.88	0.148442	0.065964	2.25034
712635	382273	899414	208339	42.93	0.14741	0.064939	2.26997
712684	382077	899418	208318	42.96	0.14622	0.064727	2.25903
713070	382015	899901	208364	43	0.14478	0.06409	2.25902
713582	382018	900185	208347	43.04	0.143327	0.063289	2.26464
714214	382028	900346	208324	43.08	0.141569	0.062706	2.25766
714572	381979	900543	208336	43.12	0.140281	0.062381	2.24877
714960	381909	901247	208346	43.16	0.138796	0.060903	2.27896
715723	381971	901452	208365	43.2	0.136945	0.060628	2.25877
716495	382041	902198	208336	43.24	0.135115	0.058681	2.30255
717159	382021	902072	208337	43.28	0.133112	0.058972	2.25722
717816	381966	903014	208351	43.32	0.130944	0.057003	2.29712
718308	381907	903044	208365	43.36	0.129226	0.057072	2.26426
719436	382114	903790	208335	43.4	0.127124	0.055117	2.30643
719832	381962	904198	208353	43.44	0.125184	0.054382	2.30195
720626	382009	904605	208356	43.48	0.12318	0.053504	2.30227
721444	382179	905002	208329	43.52	0.121769	0.052358	2.3257
722116	382004	905878	208372	43.56	0.118927	0.050824	2.33998	13	0.475
723163	382176	905816	208375	43.6	0.116884	0.050991	2.29224
723818	382176	906731	208375	43.64	0.115031	0.048956	2.34969
724463	382176	907171	208374	43.68	0.113209	0.047968	2.36007
724959	382071	907740	208394	43.72	0.111246	0.046898	2.37208
725409	382001	908003	208375	43.75	0.109602	0.04613	2.37591
725801	381890	908751	208373	43.8	0.107902	0.044451	2.42741
726568	381911	908970	208371	43.84	0.105853	0.043946	2.40869
726978	381754	909219	208346	43.87	0.103857	0.043152	2.40676
727611	381871	910490	208355	43.91	0.102703	0.040424	2.54067
728463	381997	910164	208333	43.95	0.100984	0.040933	2.46707
728799	381877	911171	208343	43.99	0.099398	0.038801	2.56175
729516	381948	911164	208321	44.03	0.097766	0.038603	2.53258
730079	381885	911453	208351	44.07	0.09585	0.038254	2.5056
730412	381783	911900	208351	44.11	0.09437	0.037266	2.53234
731340	382013	912664	208374	44.15	0.093005	0.035801	2.59786
731771	382055	912810	208385	44.19	0.092024	0.035585	2.58607
732273	382036	913491	208379	44.23	0.090519	0.034023	2.6605
732555	381942	913530	208358	44.27	0.089228	0.033734	2.64503
732819	381902	914154	208391	44.31	0.088276	0.032677	2.70148
733432	382106	914518	208366	44.35	0.087658	0.031633	2.77112
734294	382305	915115	208383	44.39	0.08632	0.030482	2.83185
733926	382011	914936	208370	44.43	0.085772	0.03075	2.78929
734244	381890	914968	208357	44.47	0.084237	0.030554	2.75698
734859	382102	915519	208376	44.51	0.08366	0.029525	2.83356
735053	382104	915996	208339	44.55	0.08313	0.028117	2.95661
735585	382272	916035	208376	44.59	0.082549	0.028389	2.90781
736162	382298	916066	208386	44.63	0.081084	0.028417	2.85333
736357	382254	916116	208364	44.67	0.080307	0.028095	2.85845
736140	382081	916653	208386	44.71	0.079984	0.027126	2.94857
736792	382275	916698	208377	44.75	0.079211	0.02694	2.94024
737127	382304	916842	208359	44.79	0.078436	0.026449	2.9655
736960	382201	917596	208365	44.82	0.078348	0.024851	3.15277
737232	382125	916592	208354	44.87	0.077186	0.026951	2.86397
737158	382124	917530	208366	44.91	0.077386	0.025005	3.0948
737057	382069	917528	208365	44.94	0.077372	0.025	3.09489
737302	382036	917617	208370	44.99	0.076515	0.024853	3.07874
737666	382182	917915	208400	45.03	0.076287	0.024489	3.11522
737262	381961	918106	208381	45.06	0.076225	0.023885	3.19126
737850	382100	917902	208395	45.12	0.075338	0.024469	3.07895
737853	381962	917941	208357	45.16	0.07459	0.024016	3.10593
738280	382124	917825	208353	45.21	0.074274	0.024232	3.06519
738512	382148	918248	208406	45.24	0.07376	0.023815	3.09714
738619	382229	918624	208364	45.28	0.073897	0.022584	3.27209
738423	382075	918141	208367	45.32	0.073616	0.023673	3.10967
738715	382131	918646	208382	45.36	0.073107	0.02271	3.21915
738882	382168	918067	208402	45.4	0.072842	0.024174	3.01323
738915	382134	918815	208382	45.44	0.072569	0.022339	3.2485
739135	382295	918183	208392	45.48	0.072821	0.023823	3.0568
739357	382267	918734	208386	45.52	0.072057	0.022556	3.19466
739124	382121	918205	208386	45.56	0.07192	0.023716	3.03252
739206	382117	918601	208375	45.6	0.071672	0.022741	3.15168
739170	382053	918748	208405	45.64	0.071429	0.022709	3.14546
739619	382169	918718	208416	45.68	0.070808	0.022881	3.09463
739703	382168	918647	208373	45.72	0.07057	0.022621	3.11971
739672	382141	918487	208415	45.76	0.070511	0.023378	3.01613
739350	381959	918736	208401	45.8	0.070427	0.022696	3.10304
740153	382415	918884	208387	45.84	0.070647	0.022236	3.17715
739966	382198	919026	208360	45.88	0.070003	0.021663	3.23139
739982	382153	919033	208405	45.91	0.069718	0.022083	3.15703
740240	382174	918820	208408	45.96	0.069117	0.02258	3.06104
740475	382364	919252	208400	45.99	0.069485	0.021555	3.22363
740586	382366	918997	208412	46.04	0.069189	0.02223	3.11239
740707	382349	918543	208375	46.07	0.068763	0.022868	3.00694
740515	382269	918872	208392	46.12	0.068866	0.022311	3.08665
740617	382283	918530	208374	46.15	0.068659	0.022887	2.9999
740783	382329	918793	208358	46.19	0.068446	0.022155	3.0894
740589	382211	918626	208342	46.23	0.068351	0.022367	3.0559
740758	382182	918815	208380	46.27	0.067729	0.02232	3.03447
740773	382176	918640	208370	46.31	0.067655	0.022607	2.99266
740863	382241	919037	208376	46.35	0.067754	0.021794	3.10884
740766	382190	918892	208346	46.39	0.067749	0.021822	3.10464
740842	382245	918793	208373	46.43	0.067834	0.0223	3.04183
740764	382147	919644	208364	46.47	0.067525	0.020347	3.31861
740968	382172	918359	208369	46.51	0.067095	0.023214	2.89029
741599	382448	919118	208375	46.55	0.066831	0.021607	3.09303
741457	382395	919059	208341	46.59	0.066939	0.021407	3.12691
741733	382343	918809	208354	46.63	0.065899	0.022081	2.98436
741528	382315	918802	208383	46.67	0.066315	0.022377	2.96348
741851	382428	919390	208385	46.71	0.066028	0.021107	3.12825
742081	382523	919066	208402	46.75	0.065902	0.021982	2.99801
741917	382415	919448	208402	46.79	0.065777	0.021144	3.11083
741486	382159	919270	208374	46.83	0.065596	0.021264	3.08484
741397	382144	919432	208400	46.87	0.065761	0.02116	3.10777
741611	382241	919291	208384	46.91	0.06569	0.021315	3.08192	14	0.477
741738	382260	919384	208430	46.95	0.065441	0.021556	3.03593
741956	382296	919613	208412	46.99	0.065032	0.020879	3.11466
741839	382242	919403	208397	47.03	0.065066	0.021195	3.06992
741830	382200	919702	208379	47.07	0.064866	0.020365	3.18514
741734	382096	919270	208386	47.11	0.064574	0.02138	3.02031
742311	382416	919546	208415	47.15	0.064696	0.021055	3.07266
742175	382342	919493	208406	47.18	0.064675	0.021084	3.06741
742219	382380	919793	208383	47.22	0.064757	0.020205	3.20507
742165	382280	919217	208395	47.26	0.064371	0.021583	2.98244
742204	382245	919639	208392	47.3	0.064076	0.020629	3.10609
742052	382227	919365	208371	47.34	0.064398	0.021027	3.06272
742445	382419	919570	208372	47.38	0.064343	0.020587	3.12542
742105	382262	919400	208349	47.42	0.06444	0.020737	3.10747
742284	382316	919463	208344	47.46	0.064235	0.020551	3.12572
742515	382363	919311	208384	47.5	0.06385	0.021271	3.00178
742288	382280	919418	208366	47.54	0.064031	0.020862	3.06929
742430	382316	919660	208404	47.58	0.063833	0.020699	3.08384
742730	382449	919311	208382	47.62	0.063718	0.021251	2.9983
743041	382647	919629	208397	47.66	0.06392	0.020699	3.08804
742336	382275	919507	208395	47.7	0.063872	0.020947	3.04918
741959	382133	919996	208403	47.74	0.064152	0.019953	3.21511
741839	382061	919396	208405	47.78	0.064097	0.021287	3.01102
742724	382458	919602	208395	47.82	0.063782	0.020739	3.07546
742342	382348	919354	208392	47.86	0.064247	0.021254	3.02283
742538	382346	919659	208372	47.9	0.063696	0.020392	3.1236
742637	382452	919537	208396	47.94	0.06399	0.020891	3.063
742605	382423	919801	208387	47.98	0.063923	0.020226	3.1605
742070	382165	919400	208387	48.02	0.064017	0.021105	3.03331
742523	382347	919565	208390	48.06	0.063742	0.020772	3.06868
742410	382216	919613	208386	48.09	0.063353	0.020628	3.07119
742224	382200	919293	208377	48.14	0.06378	0.021242	3.00246
742546	382330	919659	208388	48.18	0.063588	0.020547	3.09483
742447	382313	919489	208414	48.22	0.06377	0.021171	3.01219
742143	382147	919877	208406	48.25	0.063719	0.020243	3.14773
742204	382125	919444	208399	48.29	0.063433	0.021124	3.00287
742702	382364	919780	208419	48.34	0.06334	0.020581	3.07758
742423	382227	919554	208418	48.37	0.063376	0.021067	3.00832
742502	382182	919807	208442	48.41	0.062917	0.020744	3.03296
742279	382178	919485	208429	48.45	0.06351	0.021324	2.97828
742262	382142	919921	208441	48.49	0.063364	0.020485	3.09321
742032	382067	919560	208405	48.53	0.063597	0.020928	3.03885
742349	382181	919792	208417	48.57	0.063333	0.020536	3.08409
742508	382232	919615	208463	48.61	0.063168	0.021368	2.95617
742245	382075	919455	208390	48.65	0.063052	0.021013	3.00064
742121	382083	919951	208422	48.69	0.063437	0.020235	3.13495
742684	382320	919667	208444	48.73	0.063154	0.021071	2.99727
742537	382228	919782	208445	48.77	0.063067	0.020828	3.02795
742668	382308	919598	208403	48.81	0.063134	0.020825	3.03161
742786	382366	919741	208416	48.85	0.063119	0.020638	3.05846
742691	382386	919359	208399	48.89	0.063488	0.021311	2.97919
743039	382512	919745	208400	48.93	0.063204	0.020474	3.08701
742082	382043	919366	208433	48.97	0.06333	0.021624	2.92871
742734	382311	919683	208400	49.01	0.062968	0.02061	3.05523
742432	382216	919396	208377	49.05	0.063292	0.021017	3.01152
742736	382339	919835	208382	49.09	0.063113	0.020103	3.1395
742543	382179	919366	208438	49.13	0.062788	0.021672	2.89715
742530	382256	919679	208398	49.17	0.063236	0.020599	3.0698
742364	382079	919553	208380	49.21	0.062746	0.020701	3.03098
742719	382386	919512	208415	49.24	0.063411	0.02113	3.00101
742595	382241	919833	208413	49.29	0.062977	0.020407	3.08603
742591	382213	919635	208401	49.32	0.062838	0.020725	3.032
742600	382157	919802	208365	49.37	0.062513	0.020011	3.12399
742450	382157	919412	208408	49.4	0.062927	0.021281	2.95688
742283	381969	919828	208434	49.45	0.06238	0.020621	3.02506
742054	382001	919547	208426	49.48	0.063183	0.02116	2.98602
742429	382069	919863	208441	49.53	0.062513	0.020612	3.03285
742520	382189	919599	208425	49.56	0.062905	0.021036	2.99036
742612	382186	919952	208408	49.6	0.062635	0.020098	3.11651
742884	382337	919769	208443	49.64	0.062694	0.020837	3.00874
743105	382448	919729	208443	49.68	0.06268	0.020925	2.99544
743112	382393	919820	208441	49.72	0.062366	0.020706	3.01194
742502	382177	919625	208412	49.76	0.06289	0.020853	3.01586
742913	382318	919936	208408	49.8	0.062513	0.020133	3.105
742840	382355	919554	208451	49.84	0.062912	0.021386	2.94174
742831	382330	919925	208393	49.88	0.062803	0.020012	3.13826
742809	382299	919669	208416	49.92	0.062698	0.020795	3.01497
743000	382333	919843	208398	49.96	0.062353	0.02024	3.0807
742817	382268	919440	208399	50	0.06251	0.021133	2.95792
743100	382392	919748	208380	50.04	0.062394	0.020274	3.07751
742732	382203	919597	208385	50.08	0.062396	0.020653	3.02109
742612	382182	919673	208380	50.12	0.062614	0.020438	3.06353
742608	382224	919461	208374	50.16	0.06285	0.020845	3.01509
742866	382322	919606	208367	50.2	0.062664	0.02046	3.0628
742847	382292	919580	208368	50.24	0.062555	0.020526	3.04758
743079	382441	919572	208371	50.28	0.062714	0.020573	3.04839	15	0.48
742824	382250	919791	208375	50.32	0.062394	0.020132	3.09932
743228	382470	919645	208393	50.36	0.062459	0.020626	3.02822
742777	382156	919731	208415	50.4	0.06202	0.02065	3.00342
743167	382360	919686	208425	50.43	0.062038	0.020845	2.97613
742710	382157	919781	208419	50.47	0.06221	0.020579	3.02299
742716	382133	919876	208419	50.52	0.062065	0.020371	3.04677
742974	382227	919689	208406	50.55	0.061858	0.020655	2.99482
743105	382360	920041	208436	50.59	0.062209	0.020174	3.08366
743053	382311	919589	208429	50.63	0.06209	0.021096	2.94313
742699	382224	919835	208441	50.67	0.062599	0.020673	3.028
743082	382400	919889	208415	50.71	0.062486	0.020304	3.07758
743047	382339	919687	208409	50.75	0.062256	0.020688	3.00925
743131	382376	919680	208464	50.79	0.062223	0.021235	2.93014
742629	382212	919443	208443	50.83	0.062728	0.021552	2.91054
742382	382046	919794	208441	50.87	0.06252	0.020763	3.01107
742750	382244	919814	208447	50.91	0.062566	0.020777	3.01123
742897	382353	919938	208443	50.95	0.062744	0.020467	3.06562
742723	382239	919505	208434	50.99	0.062613	0.021329	2.9356
742668	382262	919790	208418	51.03	0.062888	0.02055	3.0603
742919	382378	919694	208438	51.07	0.062817	0.020953	2.99796
741893	381903	919472	208408	51.11	0.063102	0.02115	2.98355
742507	382172	919496	208426	51.15	0.06285	0.021271	2.95467
742169	382129	919592	208426	51.19	0.063551	0.021061	3.01749
742186	382103	919574	208420	51.23	0.063365	0.021042	3.01132
741866	381972	919458	208437	51.27	0.063546	0.021461	2.96099
742207	382166	919404	208419	51.31	0.063644	0.021405	2.9733
741930	382053	919406	208442	51.35	0.063803	0.021623	2.95066
741687	381981	919446	208432	51.39	0.064088	0.021439	2.98932
741703	382004	919467	208441	51.42	0.064167	0.02148	2.98729
741523	381986	919389	208448	51.47	0.064567	0.021719	2.97289
741551	382069	919482	208437	51.5	0.064934	0.021408	3.03313
741721	382188	919293	208437	51.55	0.065103	0.021823	2.98324
741498	382140	919385	208464	51.59	0.065461	0.021882	2.99152
741283	382107	919363	208472	51.62	0.065877	0.022008	2.99338
741167	382116	919443	208454	51.66	0.066246	0.021658	3.05869
740578	381931	919238	208449	51.7	0.066882	0.022059	3.03189
741213	382213	919297	208456	51.74	0.066638	0.021998	3.02933
740779	382156	919174	208463	51.78	0.067531	0.022335	3.02356
740702	382066	919128	208475	51.82	0.067262	0.022552	2.98254
740624	382234	918787	208461	51.86	0.068377	0.023165	2.9518
740578	382192	918625	208450	51.9	0.068279	0.023414	2.91623
740191	382169	918533	208446	51.94	0.069226	0.023577	2.93618
740653	382388	918489	208470	51.98	0.069121	0.023905	2.89145
740105	382296	918331	208455	52.02	0.070143	0.024107	2.90965
740022	382366	918153	208450	52.06	0.070747	0.02445	2.89362
739877	382414	917976	208401	52.1	0.071405	0.024364	2.93074
739298	382209	917828	208444	52.14	0.07191	0.025105	2.86436
739116	382282	917694	208430	52.18	0.072804	0.025264	2.88175
738524	382073	917618	208461	52.22	0.073325	0.025731	2.84971
738329	382230	917483	208466	52.26	0.074706	0.026076	2.86498
738002	382138	917414	208455	52.3	0.07512	0.026121	2.87586
737752	382282	917313	208475	52.34	0.076584	0.026536	2.88603
737768	382402	917263	208485	52.38	0.077182	0.026743	2.88609
737418	382333	916975	208483	52.42	0.077783	0.027356	2.84335
737164	382314	916794	208501	52.45	0.078387	0.027928	2.80672
737114	382437	916382	208471	52.5	0.079184	0.028544	2.77407
737356	382680	916353	208457	52.54	0.079812	0.028473	2.80311
736354	382355	915987	208475	52.57	0.080856	0.029452	2.74535
736063	382432	916114	208486	52.62	0.082076	0.029279	2.80328
735187	382166	915570	208434	52.66	0.083089	0.029973	2.77212
735202	382329	915129	208454	52.69	0.08392	0.031138	2.69513
734682	382192	915048	208465	52.73	0.084634	0.031422	2.69344
734445	382264	915114	208433	52.77	0.08568	0.030968	2.76676
734121	382305	914541	208466	52.81	0.086802	0.032549	2.6668
733561	382206	914195	208469	52.85	0.087834	0.033341	2.63441
732857	381997	914030	208435	52.89	0.088679	0.033376	2.65698
733042	382244	913840	208439	52.93	0.089485	0.033834	2.64486
732566	382222	913613	208443	52.97	0.090697	0.034373	2.63859
731893	382080	913347	208468	53.01	0.091817	0.035202	2.6083
732082	382296	913288	208455	53.05	0.092445	0.035206	2.62581
731370	382159	913038	208485	53.09	0.093703	0.036048	2.59937
731581	382402	912843	208467	53.13	0.094413	0.036305	2.60057
730930	382260	912556	208466	53.17	0.095475	0.036929	2.58537
730949	382380	912441	208483	53.21	0.096064	0.037347	2.57218
730458	382408	912131	208495	53.25	0.097588	0.038148	2.55814
730032	382219	911856	208494	53.29	0.09777	0.038746	2.52335
729443	382231	911629	208493	53.33	0.099486	0.039238	2.53543
729277	382192	911528	208494	53.37	0.099743	0.039471	2.52697
728762	382175	911217	208502	53.41	0.101098	0.040237	2.51258
728599	382204	911297	208502	53.45	0.10171	0.04006	2.53898
728231	382207	910726	208514	53.49	0.10276	0.041439	2.4798
728139	382275	910594	208502	53.53	0.103383	0.041615	2.48426
727539	382163	910222	208531	53.57	0.10447	0.042719	2.44551
727668	382268	910261	208496	53.6	0.104669	0.042294	2.47478	16	0.475
727523	382419	909988	208502	53.65	0.105885	0.042957	2.46491
727286	382346	909831	208506	53.68	0.106161	0.043343	2.4493
726596	382200	909720	208509	53.73	0.107322	0.043618	2.46048
726673	382264	909517	208533	53.76	0.107448	0.0443	2.42545
726235	382166	909162	208554	53.81	0.108157	0.04529	2.38809
726230	382212	909219	208545	53.84	0.108417	0.045077	2.40517
726353	382498	909010	208562	53.88	0.109601	0.045704	2.39805
725736	382129	908977	208517	53.92	0.109365	0.045343	2.41197
725921	382398	908766	208544	53.96	0.110283	0.046071	2.39375
725337	382100	908795	208528	54	0.110335	0.045852	2.4063
725239	382225	908801	208534	54.04	0.111281	0.045897	2.42456
725345	382204	908624	208553	54.08	0.110869	0.046473	2.38565
725178	382238	908374	208523	54.12	0.111522	0.046738	2.38611
725299	382219	908300	208537	54.16	0.111079	0.047038	2.3615
724669	382071	908162	208522	54.2	0.112065	0.047199	2.37431
725089	382232	908227	208535	54.24	0.111741	0.04718	2.36839
724993	382271	908004	208515	54.28	0.112221	0.047482	2.36345
725163	382311	908280	208514	54.32	0.111955	0.04686	2.38916
725384	382490	907961	208506	54.36	0.11229	0.04749	2.36447
725451	382446	908130	208516	54.4	0.111865	0.047212	2.36943
725756	382681	907816	208523	54.44	0.112262	0.047977	2.33993
725491	382464	908015	208533	54.48	0.111849	0.047631	2.34821
724859	382230	907873	208523	54.52	0.11238	0.04785	2.34858
724985	382222	907912	208537	54.56	0.111981	0.047899	2.33787
725510	382581	907826	208542	54.6	0.112421	0.048138	2.33539
725365	382467	907913	208542	54.63	0.11222	0.047945	2.34061
725579	382518	907985	208543	54.68	0.111889	0.047795	2.34104
725352	382325	908084	208508	54.71	0.111497	0.047237	2.36039
725844	382566	908137	208528	54.75	0.111399	0.047312	2.35454
725819	382469	908318	208529	54.79	0.110951	0.04692	2.36466
725743	382389	908347	208532	54.84	0.110737	0.046885	2.36188
725849	382368	908666	208522	54.87	0.110326	0.046081	2.39419
726068	382452	908648	208551	54.91	0.110158	0.046401	2.37405
726476	382484	908736	208512	54.95	0.10918	0.045829	2.38234
726156	382289	908729	208543	55	0.109038	0.046144	2.363
726414	382264	909046	208548	55.03	0.108177	0.045489	2.37808
726373	382232	908947	208556	55.07	0.108121	0.045786	2.36145
726863	382347	909260	208568	55.11	0.107357	0.045208	2.37473
727085	382345	909279	208556	55.15	0.106721	0.04505	2.36896
727165	382273	909486	208565	55.19	0.106111	0.044678	2.37501
727508	382367	909472	208578	55.23	0.105649	0.044835	2.35641
727885	382547	909446	208554	55.29	0.105552	0.04466	2.36343
728148	382454	909711	208564	55.33	0.104315	0.04417	2.36169
727971	382354	909935	208579	55.37	0.104278	0.043819	2.37976
728483	382417	910185	208593	55.41	0.103176	0.0434	2.37733
728185	382272	910282	208554	55.45	0.103237	0.042808	2.41161
728525	382269	910411	208562	55.49	0.102266	0.0426	2.40061
728426	382206	910556	208583	55.53	0.102207	0.042482	2.40589
728961	382394	910811	208582	55.57	0.101711	0.041908	2.42701
729087	382327	910871	208566	55.61	0.100999	0.041621	2.42665
729634	382497	911016	208595	55.65	0.100374	0.04158	2.41399
729427	382340	911265	208565	55.69	0.100115	0.040739	2.45744
729759	382383	911450	208598	55.73	0.099414	0.040649	2.44565
729842	382346	911424	208576	55.76	0.098983	0.040494	2.44439
729936	382289	911639	208544	55.81	0.098414	0.039709	2.47837
729965	382171	911786	208579	55.84	0.097701	0.039723	2.45959
730630	382518	911848	208589	55.88	0.097695	0.039682	2.46194
730424	382237	912005	208565	55.93	0.096768	0.039103	2.4747
730797	382367	912019	208574	55.96	0.09642	0.039159	2.46225
730856	382311	912397	208568	56.01	0.095955	0.038266	2.50757
730698	382224	912499	208581	56.04	0.095931	0.038166	2.51351
731372	382377	912710	208580	56.09	0.094864	0.037691	2.51691
730884	382116	912592	208562	56.12	0.094832	0.037777	2.5103
731229	382128	912642	208577	56.16	0.093931	0.037812	2.48417
731326	382174	912736	208575	56.2	0.093906	0.037585	2.4985
731686	382247	912995	208568	56.24	0.09329	0.036945	2.52507
731895	382314	913067	208560	56.28	0.093064	0.036709	2.53518
731975	382299	913099	208575	56.32	0.09276	0.036783	2.52179
732570	382577	913271	208577	56.36	0.092585	0.036423	2.54193
732509	382448	913430	208564	56.4	0.092065	0.035947	2.56117
732589	382432	913629	208570	56.44	0.091756	0.035566	2.57992
733252	382738	913674	208558	56.48	0.091542	0.03535	2.58957
733350	382763	913843	208593	56.52	0.091402	0.035316	2.58814
733003	382472	913761	208589	56.56	0.090814	0.035458	2.56118
733141	382492	913801	208559	56.6	0.090536	0.03508	2.58086
733609	382757	913795	208620	56.64	0.090647	0.035682	2.54039
733260	382412	914031	208547	56.68	0.089776	0.034457	2.60548
733002	382373	913969	208574	56.72	0.090287	0.034854	2.59043
733407	382436	914124	208581	56.76	0.089494	0.03458	2.58803
733330	382377	914066	208562	56.8	0.089393	0.034524	2.58929
733710	382454	914310	208570	56.83	0.088745	0.034064	2.60528
733469	382416	914340	208546	56.88	0.089214	0.033766	2.64216
733852	382488	914350	208543	56.92	0.088531	0.033715	2.62591
733530	382318	914408	208545	56.95	0.08852	0.033606	2.63404	17	0.478
734131	382536	914243	208547	57	0.08801	0.033989	2.58937
733892	382489	914365	208537	57.03	0.088425	0.033624	2.62986
734386	382556	914422	208550	57.07	0.087407	0.033624	2.59957
734852	382821	914615	208535	57.12	0.087526	0.033053	2.64803
734799	382759	914538	208528	57.15	0.087342	0.033155	2.63433
734758	382687	914775	208526	57.2	0.087071	0.032614	2.66978
734408	382508	914606	208563	57.23	0.087089	0.033344	2.61185
734577	382549	914581	208523	57.27	0.086837	0.033012	2.63047
734268	382345	914710	208541	57.31	0.086607	0.032902	2.63228
734792	382586	914879	208542	57.35	0.086436	0.032539	2.65638
734333	382398	914842	208555	57.39	0.086709	0.032746	2.64791
734598	382372	914917	208571	57.43	0.085832	0.032736	2.62197
734570	382487	914975	208616	57.47	0.086525	0.033043	2.61858
734555	382303	914856	208566	57.51	0.085582	0.032822	2.60749
734451	382350	915139	208587	57.55	0.086124	0.032401	2.65803
735004	382491	915223	208580	57.59	0.085338	0.032149	2.65448
734800	382429	915280	208586	57.63	0.085574	0.032081	2.66744
734859	382366	915079	208568	57.67	0.085073	0.03235	2.62978
735095	382438	915270	208571	57.71	0.084801	0.031958	2.65351
734963	382411	914949	208584	57.75	0.085024	0.032791	2.59293
734751	382293	915036	208586	57.79	0.084983	0.032618	2.60536
735136	382521	915174	208549	57.83	0.085131	0.031957	2.66393
735410	382491	915312	208556	57.87	0.084208	0.031721	2.65467
735252	382499	915092	208522	57.91	0.08469	0.031877	2.65682
735211	382347	914918	208542	57.95	0.083991	0.032453	2.58807
735554	382668	915178	208530	57.99	0.084754	0.031764	2.6682
735511	382446	915057	208524	58.03	0.083686	0.031973	2.6174
735326	382495	915213	208535	58.06	0.084463	0.031736	2.66145
735441	382455	915384	208581	58.1	0.083929	0.031804	2.63897
735300	382430	915313	208530	58.15	0.084188	0.031467	2.67541
735278	382349	915110	208573	58.18	0.083816	0.03233	2.59251
735284	382362	915408	208552	58.22	0.083868	0.031471	2.66497
735532	382422	915114	208539	58.26	0.083499	0.031992	2.60997
735501	382442	915209	208591	58.3	0.083693	0.032286	2.59225
735547	382416	915513	208585	58.34	0.083426	0.031558	2.64353
735708	382445	915424	208592	58.38	0.083133	0.031822	2.61244
735300	382368	915289	208568	58.42	0.083856	0.031887	2.62976
735571	382340	915266	208562	58.46	0.082952	0.03188	2.60202
735479	382404	915363	208572	58.5	0.083551	0.031763	2.63044
736269	382623	915441	208565	58.54	0.082525	0.031524	2.61789
735457	382324	915409	208572	58.58	0.083184	0.031662	2.62726
735574	382301	915495	208571	58.62	0.082735	0.031463	2.62963
735660	382489	915649	208569	58.66	0.083502	0.031104	2.68457
736077	382456	915207	208543	58.7	0.082166	0.031826	2.5817
735547	382442	915484	208545	58.74	0.083565	0.031236	2.6753
735749	382352	915227	208552	58.78	0.082521	0.031869	2.58937
735413	382214	915259	208500	58.82	0.082717	0.031296	2.64305
735765	382363	915265	208490	58.86	0.082536	0.031186	2.64654
735551	382215	915402	208534	58.9	0.082339	0.03131	2.6298
735397	382213	915348	208548	58.94	0.082757	0.031564	2.62186
735532	382167	915220	208531	58.98	0.082135	0.031682	2.5925
735020	382072	915510	208563	59.02	0.083051	0.031352	2.64895
736048	382384	915594	208553	59.05	0.081861	0.031071	2.63467
735668	382456	915741	208587	59.1	0.083303	0.031076	2.68064
736177	382517	915368	208585	59.13	0.082214	0.031878	2.57906
735733	382464	915724	208564	59.18	0.083165	0.030891	2.69222
736688	382730	915222	208560	59.21	0.081933	0.031958	2.56382
735956	382566	915753	208593	59.25	0.083091	0.031107	2.67109
735756	382372	915190	208584	59.29	0.082609	0.03226	2.56073
736242	382622	915719	208599	59.33	0.082595	0.03124	2.64388
735171	382214	915575	208611	59.37	0.083391	0.031673	2.63286
735687	382214	915381	208602	59.41	0.081955	0.032013	2.56004
735334	382263	915762	208610	59.45	0.083199	0.031252	2.66223
736063	382392	915493	208612	59.49	0.081862	0.031863	2.56917
735840	382402	915830	208634	59.53	0.082536	0.031334	2.63407
736022	382532	915564	208604	59.57	0.082725	0.03163	2.61543
735885	382479	915643	208612	59.61	0.082823	0.031533	2.62653
735691	382288	915730	208602	59.65	0.08234	0.031245	2.63531
735811	382318	915716	208606	59.69	0.082167	0.031314	2.62393
735506	382445	915704	208615	59.73	0.083695	0.031428	2.66309
736073	382435	915563	208602	59.77	0.082065	0.031613	2.59595
735355	382411	915816	208619	59.81	0.083933	0.03122	2.68845
736212	382460	915382	208608	59.85	0.081812	0.032069	2.55112
735195	382282	915702	208598	59.89	0.083688	0.031268	2.67648
735929	382348	915534	208612	59.93	0.081999	0.031773	2.58079
735309	382225	915611	208590	59.97	0.083066	0.031391	2.64616
735751	382329	915452	208618	60.01	0.082393	0.032012	2.57384
735183	382255	915694	208629	60.05	0.083577	0.031585	2.64609
735950	382485	915591	208622	60.09	0.082674	0.031744	2.60439
736193	382562	915705	208608	60.13	0.08241	0.031358	2.62806
735429	382424	915683	208604	60.17	0.083797	0.031368	2.67143
736109	382487	915339	208616	60.21	0.082243	0.032241	2.55087
734982	382325	915714	208648	60.24	0.084511	0.031725	2.6639
736090	382366	915345	208598	60.28	0.081648	0.032054	2.54722
735106	382289	915680	208589	60.33	0.083973	0.031229	2.68891	18	0.48
735835	382424	915372	208588	60.36	0.082667	0.031898	2.59163
735777	382625	915480	208606	60.4	0.083904	0.031834	2.63567
735643	382369	915099	208590	60.44	0.082907	0.032518	2.54955
735347	382306	915268	208546	60.48	0.083393	0.031721	2.62897
735253	382415	915344	208577	60.52	0.084238	0.031853	2.64458
735979	382456	915151	208577	60.56	0.082438	0.032278	2.55399
735072	382508	915309	208576	60.6	0.08524	0.031921	2.67036
736020	382497	915017	208580	60.64	0.082544	0.032602	2.53183
734843	382349	915368	208563	60.68	0.085026	0.031665	2.68518
736095	382580	915104	208577	60.72	0.082779	0.032382	2.55635
734893	382329	915299	208550	60.76	0.08478	0.031691	2.67518
735498	382358	914863	208597	60.8	0.083252	0.033106	2.51471
734903	382378	915034	208581	60.84	0.085015	0.032575	2.60984
734997	382275	915123	208604	60.88	0.084202	0.032601	2.58281
735957	382661	914828	208590	60.92	0.083596	0.033115	2.52439
735297	382688	915075	208588	60.96	0.085576	0.032552	2.62891
736197	382733	914789	208577	61	0.083314	0.033076	2.51888
735010	382585	914955	208576	61.04	0.085824	0.0327	2.62457
735867	382636	914915	208568	61.08	0.083712	0.032711	2.55915
734962	382464	915022	208569	61.12	0.08531	0.032485	2.62615
735663	382545	914588	208582	61.16	0.083793	0.033567	2.4963
734985	382598	914991	208564	61.2	0.085963	0.032505	2.64461
735666	382663	914775	208574	61.24	0.084416	0.033078	2.55206
735107	382515	914930	208552	61.28	0.08518	0.032523	2.61903
735182	382692	914833	208566	61.31	0.085917	0.032872	2.61366
735059	382363	914646	208553	61.35	0.0845	0.033159	2.54834
734425	382383	914912	208554	61.4	0.086373	0.032582	2.6509
735131	382320	914639	208592	61.43	0.084069	0.033551	2.50571
734817	382596	915038	208597	61.47	0.08642	0.03272	2.64118
735240	382377	914662	208583	61.51	0.084071	0.033413	2.51608
734618	382455	915002	208578	61.55	0.08622	0.032616	2.64349
735176	382481	914547	208598	61.59	0.084806	0.033812	2.50816
734421	382305	914914	208595	61.63	0.085966	0.032974	2.60708
734709	382423	914691	208579	61.67	0.085796	0.033311	2.5756
734686	382286	914772	208612	61.71	0.085126	0.033451	2.54479
734387	382492	914911	208646	61.75	0.087062	0.033474	2.60091
735450	382560	914616	208602	61.79	0.084466	0.033698	2.50652
734329	382435	915025	208604	61.83	0.086918	0.032817	2.6486
734803	382220	913469	208644	61.87	0.084447	0.036634	2.30519
734352	382439	914985	208615	61.91	0.086876	0.033011	2.63171
734976	382351	914751	208618	61.97	0.084667	0.033556	2.52318
734127	382383	915001	208625	62.01	0.087203	0.033072	2.63673
734851	382290	914538	208645	62.05	0.084688	0.034286	2.47007
734327	382447	914852	208649	62.09	0.086988	0.033633	2.58643
734584	382277	914812	208660	62.13	0.085362	0.033827	2.52351
734616	382393	915022	208658	62.17	0.085894	0.033345	2.57592
734279	382382	914955	208635	62.2	0.086774	0.03327	2.60815
734871	382377	914636	208661	62.25	0.085098	0.034224	2.48648
734036	382326	914996	208624	62.28	0.087152	0.033074	2.63507
735237	382433	914752	208623	62.33	0.084379	0.033602	2.51116
734588	382537	915005	208642	62.36	0.086742	0.033228	2.61054
735334	382525	914657	208635	62.41	0.084601	0.033927	2.49363
734372	382458	914945	208622	62.44	0.086922	0.033167	2.62074
734779	382441	914856	208653	62.49	0.085697	0.033662	2.54578
735022	382466	914860	208649	62.52	0.085154	0.033615	2.53323
734509	382499	915044	208640	62.56	0.086759	0.033123	2.61933
735126	382413	914864	208679	62.61	0.084581	0.033896	2.49532
734344	382493	915019	208633	62.64	0.087187	0.03311	2.63324
735408	382429	914800	208662	62.69	0.083882	0.033873	2.47639
734519	382474	915226	208654	62.72	0.086598	0.032857	2.63559
735593	382456	914680	208642	62.76	0.083512	0.033944	2.46029
734494	382430	915087	208645	62.8	0.086432	0.033076	2.61311
734879	382414	914931	208634	62.84	0.085274	0.033314	2.55974
735215	382373	914912	208656	62.88	0.084119	0.033568	2.50594
734169	382303	915080	208646	62.92	0.086658	0.033101	2.61796
735638	382545	914801	208655	62.96	0.083863	0.033803	2.48093
734713	382497	915118	208621	63	0.08618	0.032776	2.62937
735860	382547	914678	208632	63.04	0.083256	0.033852	2.45943
734839	382491	914981	208589	63.08	0.085797	0.032769	2.61828
735472	382460	914770	208627	63.12	0.08387	0.033601	2.49607
735382	382661	914958	208610	63.16	0.085195	0.033022	2.57993
735044	382611	914820	208616	63.2	0.085868	0.033384	2.57213
736044	382594	914691	208612	63.24	0.082996	0.03363	2.46792
735037	382671	915061	208601	63.28	0.086209	0.032708	2.63568
735924	382602	914752	208604	63.32	0.083372	0.033418	2.49482
735535	382745	915072	208615	63.36	0.085219	0.032819	2.59659
736422	382846	914943	208632	63.4	0.083292	0.033268	2.5037
735849	382838	915129	208603	63.44	0.084842	0.032578	2.60429
735724	382809	915093	208616	63.47	0.085035	0.032783	2.59389
735943	382690	914983	208637	63.52	0.08379	0.033228	2.52167
735137	382624	915225	208620	63.55	0.085679	0.032531	2.63379
736393	382650	915077	208595	63.59	0.082325	0.032615	2.52414
735111	382750	915229	208630	63.64	0.086425	0.032619	2.64957
736332	382686	914989	208648	63.67	0.082687	0.033321	2.48153	19	0.478
735593	382699	915108	208646	63.71	0.084811	0.03304	2.56696
735305	382292	915254	208640	63.75	0.083435	0.03266	2.55466
735766	382507	914939	208635	63.8	0.083303	0.033306	2.50118
735382	382655	915213	208631	63.83	0.085163	0.032663	2.60729
736243	382640	915214	208618	63.87	0.082689	0.032536	2.54148
735517	382758	915421	208635	63.91	0.085338	0.032244	2.64663
736649	382868	915341	208630	63.95	0.082779	0.032372	2.55714
735988	382843	915285	208637	63.99	0.084483	0.032563	2.59445
736143	382637	915407	208622	64.03	0.082951	0.032149	2.58017
736067	382772	915408	208642	64.07	0.083884	0.03234	2.59378
735836	382735	915436	208618	64.11	0.084328	0.032047	2.6314
736350	382622	915236	208612	64.15	0.082295	0.032429	2.53768
735175	382593	915477	208640	64.19	0.085408	0.032169	2.65496
736609	382751	915299	208638	64.23	0.082265	0.032542	2.528
735958	382803	915464	208671	64.27	0.084352	0.032497	2.59568
736076	382523	915451	208610	64.31	0.082527	0.031936	2.5841
735843	382632	915427	208638	64.35	0.083758	0.03226	2.59635
735660	382574	915445	208618	64.39	0.083957	0.032027	2.62143
736355	382545	915421	208614	64.43	0.081869	0.032041	2.55513
735368	382611	915556	208645	64.47	0.084967	0.032043	2.65161
736136	382571	915324	208621	64.5	0.082617	0.032322	2.55603
735890	382723	915335	208577	64.55	0.084114	0.031873	2.63903
736331	382683	915421	208613	64.59	0.082674	0.032031	2.58102
736050	382644	915458	208635	64.62	0.083246	0.032163	2.5883
735604	382560	915466	208614	64.67	0.084037	0.031942	2.63093
736638	382735	915439	208630	64.7	0.082099	0.032156	2.55314
735656	382640	915627	208621	64.75	0.084321	0.031655	2.66372
736427	382637	915661	208633	64.78	0.082161	0.031696	2.59214
735893	382622	915799	208673	64.82	0.083565	0.031779	2.62958
735731	382573	915830	208663	64.86	0.083754	0.031614	2.64925
735942	382628	915631	208682	64.9	0.083461	0.032236	2.58909
735654	382706	915742	208639	64.94	0.084679	0.031576	2.68175
737005	382852	915658	208670	64.98	0.081705	0.03206	2.54848
735867	382783	915837	208683	65.02	0.084498	0.031792	2.65785
736138	382485	915690	208639	65.06	0.082151	0.03169	2.59231
735761	382530	915697	208660	65.1	0.08344	0.031878	2.61749
735777	382638	915690	208672	65.14	0.083973	0.032009	2.62341
736009	382597	915512	208641	65.18	0.083109	0.032102	2.58894
735316	382428	915606	208620	65.22	0.084133	0.031692	2.65471
736567	382650	915586	208647	65.26	0.081842	0.031997	2.55782
735858	382609	915502	208643	65.3	0.083593	0.032143	2.60066
736075	382562	915507	208650	65.34	0.082738	0.0322	2.56955
736528	382829	915471	208617	65.38	0.082907	0.03196	2.59409
735487	382657	915651	208654	65.42	0.084882	0.031921	2.6591
736393	382561	915681	208658	65.46	0.081849	0.031894	2.56631
735440	382555	915659	208641	65.5	0.084467	0.031778	2.65803
735815	382547	915608	208632	65.54	0.083381	0.031803	2.62177
735730	382565	915582	208629	65.58	0.083714	0.031832	2.62989
735599	382662	915662	208655	65.62	0.084597	0.031907	2.65138
736445	382726	915562	208675	65.65	0.082587	0.03232	2.5553
735632	382670	915648	208707	65.7	0.084548	0.03244	2.6063
736377	382756	915643	208670	65.73	0.082936	0.032093	2.58422
736017	382754	915724	208690	65.78	0.083926	0.032108	2.61385
735926	382751	915642	208686	65.81	0.084163	0.03225	2.6097
736187	382654	915729	208656	65.85	0.082919	0.031769	2.61008
735915	382921	915788	208682	65.89	0.085102	0.03189	2.66861
736525	382846	915529	208692	65.93	0.083006	0.032557	2.54958
735682	382739	915679	208697	65.98	0.084778	0.032275	2.62673
735970	382781	915785	208681	66.01	0.084201	0.031887	2.64061
735552	382576	915711	208667	66.05	0.084268	0.031915	2.6404
735012	382551	915751	208708	66.09	0.085637	0.032223	2.65765
735792	382593	915518	208661	66.13	0.083691	0.032282	2.59253
734873	382549	915619	208668	66.17	0.086013	0.032127	2.67729
735563	382486	915719	208707	66.21	0.083756	0.032283	2.59438
735946	382761	915497	208682	66.25	0.084161	0.032531	2.58713
735750	382801	915667	208725	66.29	0.08492	0.032572	2.60717
736578	382817	915550	208722	66.33	0.082704	0.0328	2.52144
735701	382774	915705	208702	66.37	0.084912	0.032266	2.63162
736184	382686	915664	208698	66.41	0.083099	0.032318	2.57131
735801	382632	915381	208703	66.45	0.083875	0.032989	2.54251
735678	382606	915319	208715	66.49	0.084078	0.033241	2.52931
735846	382483	915015	208728	66.53	0.082953	0.034036	2.43717
735340	382650	915083	208653	66.57	0.085253	0.033162	2.57079
736199	382568	915001	208688	66.61	0.082426	0.033681	2.44725
735844	382644	915064	208710	66.65	0.083819	0.033755	2.48319
735776	382575	915180	208694	66.69	0.083639	0.033345	2.50833
736039	382706	914993	208690	66.73	0.083609	0.033718	2.47965
735240	382603	915035	208686	66.76	0.08528	0.033587	2.5391
736135	382662	914829	208714	66.81	0.083106	0.034311	2.42215
735925	382759	914825	208658	66.84	0.084209	0.033779	2.49294
736194	382704	914907	208705	66.88	0.083167	0.034052	2.44234
735622	382542	914930	208686	66.93	0.083891	0.033818	2.48066
735513	382620	914979	208672	66.96	0.084611	0.033575	2.52008
736112	382758	914787	208682	67	0.083684	0.034094	2.45446	20	0.475
735544	382590	914867	208688	67.04	0.084365	0.033976	2.48306
736414	382817	914840	208677	67.08	0.08316	0.033929	2.45096
736040	382802	914856	208690	67.12	0.084119	0.03402	2.47265
736102	382646	914823	208666	67.16	0.083113	0.033861	2.45455
736050	382637	914817	208703	67.2	0.083209	0.034231	2.43079
736030	382712	914891	208690	67.24	0.083666	0.033943	2.46491
736651	382814	914672	208688	67.28	0.082485	0.034406	2.39742
735784	382679	914654	208678	67.32	0.084173	0.034349	2.45053
736343	382619	914698	208720	67.36	0.082298	0.034658	2.37461
735729	382621	914480	208691	67.4	0.084016	0.034858	2.41024
735775	382612	914606	208699	67.44	0.08384	0.034658	2.4191
736604	382643	914584	208697	67.48	0.081702	0.034687	2.35542
735592	382523	914514	208687	67.52	0.083873	0.034744	2.414
736643	382768	914505	208701	67.56	0.082262	0.034899	2.3571
736069	382789	914359	208669	67.6	0.083969	0.034912	2.40515
735935	382706	914565	208708	67.64	0.083898	0.034835	2.40844
736188	382494	914457	208708	67.68	0.082061	0.035073	2.33972
735661	382589	914531	208690	67.72	0.084034	0.034736	2.41923
736430	382740	914479	208701	67.75	0.082704	0.034957	2.36589
735639	382689	914251	208660	67.8	0.08463	0.035063	2.41363
735643	382664	914309	208693	67.83	0.084485	0.035254	2.39645
736211	382620	914080	208658	67.88	0.082671	0.035421	2.33394
735418	382620	914156	208658	67.91	0.084876	0.035253	2.40759
736210	382537	913985	208652	67.96	0.082229	0.035573	2.3116
734896	382436	913842	208638	67.99	0.085344	0.035753	2.38707
736042	382681	913968	208652	68.04	0.083467	0.03561	2.3439
736007	382406	913810	208623	68.07	0.082093	0.035678	2.30092
735416	382561	914025	208647	68.11	0.084566	0.035436	2.38643
736203	382569	913815	208678	68.15	0.08242	0.036199	2.27688
735245	382589	913668	208694	68.19	0.085191	0.036677	2.32272
735513	382503	913800	208659	68.23	0.083986	0.036048	2.32981
735961	382598	913603	208672	68.27	0.083248	0.036608	2.27401
735614	382804	913580	208651	68.31	0.085314	0.036456	2.34018
736503	382733	913531	208665	68.35	0.082463	0.0367	2.24698
735014	382585	913452	208645	68.39	0.085813	0.036681	2.33946
735803	382689	913625	208684	68.43	0.084174	0.036676	2.29508
735865	382577	913432	208644	68.47	0.083402	0.036715	2.27161
735028	382641	913619	208673	68.51	0.086073	0.036583	2.35284
736248	382475	913483	208653	68.55	0.081792	0.03669	2.2293
735097	382731	913432	208690	68.59	0.086363	0.03716	2.3241
736469	382644	913388	208663	68.65	0.082082	0.036996	2.21868
735089	382793	913354	208680	68.69	0.086716	0.037235	2.32889
735728	382783	913461	208691	68.73	0.084885	0.037105	2.28768
735970	382813	913196	208665	68.77	0.084372	0.037439	2.2536
734539	382662	913515	208707	68.81	0.087547	0.037141	2.35719
736568	382778	913205	208704	68.85	0.082523	0.037796	2.18341
734159	382584	913193	208669	68.89	0.088189	0.037484	2.3527
735271	382659	913266	208687	68.92	0.085493	0.037497	2.28001
734903	382520	912879	208680	68.97	0.085774	0.038284	2.2405
734171	382620	913475	208685	69	0.088348	0.037016	2.38673
735864	382475	912969	208675	69.05	0.08286	0.038037	2.17842
734422	382673	913126	208664	69.08	0.087932	0.037584	2.33963
735388	382680	913085	208655	69.12	0.08528	0.037587	2.26885
735093	382633	912701	208691	69.17	0.08585	0.038783	2.2136
734393	382803	913166	208698	69.2	0.088708	0.037824	2.34529
735595	382623	912669	208692	69.24	0.084399	0.038863	2.1717
734605	382868	912852	208702	69.28	0.088465	0.038556	2.29447
735632	382794	912926	208703	69.32	0.085211	0.038402	2.21892
734389	382675	912699	208703	69.36	0.088035	0.038903	2.26292
734484	382835	913044	208693	69.4	0.088625	0.038045	2.3295
735400	382824	912610	208713	69.44	0.086016	0.039196	2.1945
733806	382587	912943	208738	69.48	0.089189	0.038702	2.30449
735579	382575	912903	208729	69.52	0.084187	0.038704	2.17516
734222	382687	912756	208717	69.56	0.088564	0.038913	2.27598
734218	382752	913201	208719	69.6	0.088923	0.037949	2.3432
735006	382599	912860	208734	69.64	0.08591	0.038847	2.2115
733810	382637	913016	208730	69.68	0.089445	0.038464	2.32543
735329	382539	912910	208774	69.72	0.08469	0.039123	2.16472
733556	382710	912463	208730	69.76	0.090544	0.039685	2.28156
733908	382474	913157	208773	69.8	0.0883	0.038568	2.28948
734984	382707	912849	208778	69.84	0.086549	0.039296	2.20247
733308	382679	913059	208732	69.88	0.09107	0.038388	2.37234
734864	382582	912834	208765	69.92	0.086214	0.039204	2.19914
733353	382661	912975	208760	69.95	0.090848	0.038844	2.33879
734235	382609	913000	208773	70	0.088111	0.038914	2.26422
733952	382512	912407	208726	70.04	0.088381	0.03977	2.22229
733408	382674	913053	208776	70.07	0.090764	0.038826	2.3377
735082	382689	912654	208743	70.12	0.08618	0.039389	2.18792
733416	382629	912697	208747	70.15	0.090501	0.039332	2.30093
735444	382810	912700	208749	70.2	0.085819	0.039345	2.18119
733836	382656	912536	208730	70.23	0.089474	0.039524	2.26381
733682	382547	912848	208727	70.27	0.089321	0.038806	2.30173
734701	382590	912480	208710	70.31	0.086711	0.039454	2.19775
733363	382664	912906	208711	70.35	0.090837	0.038523	2.35796	21	0.477
735358	382824	912646	208715	70.39	0.086133	0.039136	2.20086
733500	382695	912378	208702	70.43	0.09062	0.039603	2.28824
733887	382647	912794	208733	70.47	0.089284	0.038983	2.29033
734107	382700	912434	208729	70.51	0.088954	0.03974	2.23843
733153	382876	912649	208708	70.55	0.092556	0.039062	2.36946
734858	382704	912341	208738	70.59	0.086884	0.040032	2.17035
732800	382488	912427	208715	70.63	0.091467	0.03962	2.30861
733979	382575	912537	208752	70.67	0.088643	0.039734	2.23089
733791	382707	912328	208735	70.71	0.089873	0.040032	2.24504
732208	382609	912770	208734	70.75	0.093767	0.039046	2.40148
734267	382593	912291	208748	70.79	0.087936	0.040239	2.18535
732957	382675	912580	208758	70.83	0.092028	0.039697	2.31826
734787	382869	912480	208748	70.87	0.087963	0.039821	2.20894
733445	382760	912260	208765	70.91	0.091121	0.040472	2.25148
733636	382949	912677	208727	70.95	0.091598	0.039184	2.33767
734326	382792	912276	208727	70.99	0.088836	0.040069	2.21705
733000	382767	912317	208742	71.03	0.0924	0.040124	2.30289
734747	383011	912375	208754	71.07	0.088833	0.040111	2.21467
732853	382770	912265	208758	71.11	0.092827	0.040393	2.29809
733823	382723	912224	208727	71.14	0.089869	0.040184	2.23642
734064	382711	912010	208753	71.19	0.089133	0.040908	2.17885
732587	382698	912406	208760	71.22	0.093185	0.040101	2.32376
734626	382647	911940	208757	71.27	0.087225	0.041102	2.12218
733190	382781	912194	208756	71.3	0.091945	0.040531	2.26853
733503	382545	912371	208767	71.34	0.08981	0.040246	2.23153
733136	382555	911823	208782	71.39	0.090887	0.041601	2.18471
732065	382493	912152	208755	71.42	0.093547	0.040614	2.30333
734258	382743	911972	208738	71.46	0.088763	0.040847	2.17305
732727	382827	912020	208780	71.5	0.093483	0.041147	2.27194
733488	382761	912193	208760	71.54	0.091006	0.040571	2.24312
732249	382563	912079	208757	71.58	0.093407	0.040794	2.2897
732722	382613	912492	208780	71.62	0.092353	0.040104	2.30284
733384	382751	912412	208756	71.66	0.091243	0.040049	2.27829
732623	382642	911801	208765	71.7	0.092785	0.041486	2.23653
733101	382751	912059	208786	71.74	0.092033	0.041118	2.23823
731971	382556	911304	208787	71.78	0.094146	0.042797	2.19982
732471	382589	911832	208730	71.82	0.092926	0.04108	2.26209
731046	382423	910966	208784	71.86	0.096022	0.043516	2.20659
731996	382588	911272	208760	71.9	0.094248	0.042607	2.212
730971	382601	910901	208784	71.94	0.097184	0.04366	2.22594
731979	382636	910956	208757	71.98	0.094552	0.043278	2.18478
730832	382603	910396	208790	72.02	0.097584	0.044836	2.17649
731848	382500	910737	208765	72.06	0.094191	0.043839	2.14854
730903	382744	910740	208751	72.09	0.098139	0.043698	2.24587
732063	382826	910851	208758	72.14	0.095333	0.04352	2.19057
730776	382642	910221	208767	72.17	0.097949	0.045001	2.1766
731527	382445	910713	208735	72.22	0.094794	0.043603	2.17403
730316	382551	910556	208767	72.25	0.098751	0.044259	2.23119
731256	382586	910271	208736	72.3	0.096306	0.044591	2.15977
730227	382682	909829	208753	72.33	0.099701	0.045734	2.18002
731608	382509	910288	208749	72.38	0.09491	0.044679	2.12427
729878	382501	910239	208795	72.41	0.099711	0.045232	2.20446
731064	382502	909864	208773	72.46	0.096394	0.04585	2.1024
730248	382577	910154	208766	72.49	0.099081	0.04514	2.19498
730258	382323	910215	208779	72.53	0.097694	0.04513	2.16471
730424	382662	910150	208765	72.57	0.099042	0.045139	2.19416
730848	382607	909883	208761	72.61	0.097561	0.045692	2.13519
730677	382564	910111	208753	72.65	0.09781	0.045109	2.16827
731374	382891	909788	208741	72.69	0.097607	0.045709	2.13539
731408	382518	909734	208754	72.73	0.095518	0.045954	2.07854
730469	382737	910390	208758	72.77	0.099317	0.04454	2.22984
730733	382630	910544	208746	72.81	0.098006	0.044083	2.2232
730760	382761	910103	208782	72.85	0.09863	0.045407	2.17213
731667	382713	909823	208743	72.89	0.095836	0.045651	2.09932
730555	382793	909698	208768	72.93	0.099376	0.046169	2.15242
731311	382700	910065	208783	72.97	0.096762	0.045501	2.1266
730853	382818	909668	208783	73.01	0.098675	0.04638	2.12751
731140	382729	909221	208781	73.05	0.097396	0.047352	2.05685
729741	382718	909309	208813	73.09	0.101256	0.047466	2.13324
731287	382913	909404	208805	73.13	0.097968	0.047178	2.07656
730288	382835	909715	208836	73.17	0.100348	0.046788	2.14474
731053	382634	910044	208807	73.2	0.097131	0.045779	2.12173
730017	382611	910208	208791	73.25	0.09991	0.045262	2.20739
730445	382599	910548	208827	73.28	0.098646	0.044856	2.19917
729224	382659	910521	208780	73.33	0.10239	0.044462	2.30286
731701	382630	910042	208772	73.37	0.095297	0.045446	2.09694
729773	382632	909635	208794	73.41	0.100706	0.04656	2.16295
730711	382552	909718	208831	73.44	0.09765	0.046733	2.08953
729483	382563	909297	208808	73.48	0.10115	0.047444	2.132
730925	382724	908632	208792	73.52	0.097971	0.048764	2.00907
730704	382687	909440	208772	73.56	0.098392	0.04678	2.10331
730913	382685	909643	208778	73.6	0.097796	0.046388	2.10823
729623	382521	909733	208765	73.64	0.100533	0.046063	2.18253
730708	382561	910247	208817	73.68	0.097707	0.045426	2.15089
732347	382543	910171	208797	73.72	0.093026	0.045401	2.04897	22	0.481
731282	382697	910587	208774	73.76	0.096827	0.044258	2.18778
730641	382580	910741	208736	73.8	0.097996	0.043551	2.25016
731503	382581	910309	208750	73.84	0.095589	0.044642	2.14123
731105	382697	910857	208758	73.88	0.097323	0.043506	2.23698
731683	382537	910353	208787	73.92	0.09485	0.044902	2.11238
730591	382543	910346	208771	73.96	0.097938	0.044763	2.18793
729759	382583	910699	208777	74	0.100483	0.044039	2.28167
730314	382265	910032	208780	74.04	0.097226	0.045545	2.13473
730046	382493	910428	208758	74.08	0.099198	0.044456	2.23137
730849	382578	910123	208772	74.12	0.097403	0.045266	2.15177
730506	382625	909885	208762	74.16	0.098615	0.045697	2.15801
729564	382651	910287	208775	74.2	0.101394	0.044932	2.2566
730548	382624	909828	208776	74.24	0.098492	0.045958	2.14306
729298	382447	909836	208799	74.27	0.101049	0.046163	2.18897
730783	382582	909830	208774	74.32	0.097609	0.045935	2.12495
730434	382849	909664	208807	74.35	0.100014	0.046621	2.14525
729799	382653	909767	208781	74.4	0.100746	0.046142	2.18339
729901	382528	909951	208793	74.43	0.099791	0.04585	2.17647
729509	382630	910000	208758	74.48	0.101436	0.045404	2.23409
729814	382648	909887	208754	74.52	0.100677	0.045615	2.20709
729432	382531	909813	208785	74.55	0.101122	0.046079	2.19457
730455	382687	908869	208773	74.59	0.099089	0.048055	2.06199
729173	382602	909651	208780	74.63	0.102229	0.046389	2.20372
729158	382814	909149	208772	74.67	0.103404	0.047425	2.18039
730055	382743	909007	208775	74.71	0.100509	0.047768	2.1041
728683	382606	909818	208785	74.75	0.103626	0.046067	2.24943
730255	382653	909081	208774	74.79	0.099468	0.047595	2.08989
728184	382706	909512	208765	74.83	0.105562	0.046552	2.2676
728695	382664	909512	208789	74.87	0.103902	0.046784	2.22088
729759	382762	909576	208781	74.91	0.101441	0.046565	2.17847
728376	382810	909870	208787	74.95	0.105578	0.045972	2.29661
729355	382826	909640	208801	74.99	0.102916	0.046616	2.20772
728465	382698	909761	208783	75.03	0.10473	0.046174	2.26813
728935	382967	909828	208787	75.07	0.104848	0.046065	2.2761
728181	382875	910157	208787	75.11	0.106474	0.045336	2.34855
727431	382598	909982	208788	75.15	0.107101	0.045733	2.34188
728287	382786	909762	208807	75.19	0.1057	0.046404	2.27783
728259	382869	910529	208785	75.23	0.106222	0.044493	2.3874
729742	382917	909840	208788	75.27	0.102317	0.046048	2.22197
727774	382701	910636	208813	75.31	0.106688	0.044526	2.39606
727685	382758	910509	208804	75.35	0.107243	0.044721	2.39806
728681	382889	910162	208819	75.39	0.105144	0.045634	2.30409
728533	382860	910693	208792	75.42	0.105405	0.044197	2.38486
728601	382841	910177	208821	75.47	0.105112	0.04562	2.30409
728074	382989	910710	208813	75.5	0.107384	0.044363	2.42059
728330	382932	910209	208798	75.55	0.10636	0.045327	2.3465
728073	382968	910445	208826	75.58	0.107274	0.045075	2.37992
727663	382849	910395	208846	75.63	0.107791	0.045378	2.37538
726781	382697	910221	208854	75.66	0.10946	0.045841	2.38782
727896	382885	910346	208811	75.71	0.107328	0.045149	2.3772
728159	382768	909897	208832	75.74	0.105964	0.046346	2.28635
726652	382784	910423	208824	75.79	0.110288	0.045104	2.4452
727173	382920	909612	208834	75.82	0.109549	0.046997	2.33098
727374	382787	909935	208833	75.86	0.108272	0.046272	2.33993
727130	382795	910297	208808	75.9	0.109001	0.045229	2.41001
727452	382636	909359	208826	75.94	0.107246	0.04748	2.25874
726639	382776	910176	208804	75.98	0.110282	0.045458	2.42603
727138	382829	909616	208826	76.02	0.109161	0.046911	2.32699
725890	382646	909816	208817	76.06	0.111697	0.046381	2.40827
727610	382750	910000	208815	76.1	0.107411	0.045954	2.33736
726700	382780	909374	208818	76.14	0.110132	0.04737	2.32493
727156	382706	909902	208803	76.18	0.108453	0.046055	2.35484
727306	382594	909398	208840	76.22	0.107432	0.047529	2.26034
726165	382728	909685	208802	76.26	0.111361	0.046526	2.3935
726768	382650	909366	208791	76.3	0.109245	0.047127	2.3181
726440	382600	909138	208806	76.34	0.109901	0.047777	2.30029
727050	382793	909529	208832	76.38	0.109216	0.047161	2.31579
726671	382608	909063	208806	76.42	0.109294	0.047943	2.27964
725473	382781	909670	208793	76.46	0.113595	0.046473	2.44434
726243	382707	909055	208840	76.5	0.111029	0.048289	2.29923
726662	382749	909252	208853	76.54	0.110073	0.047978	2.29423
726278	382671	909638	208816	76.57	0.110737	0.046765	2.36793
727295	382587	908790	208820	76.62	0.107425	0.048684	2.20658
725732	382660	909757	208802	76.65	0.112217	0.046367	2.42022
726216	382709	909263	208802	76.7	0.111115	0.047461	2.34117
728267	382815	909061	208788	76.73	0.105911	0.047774	2.21692
726836	382978	909653	208808	76.78	0.110807	0.046655	2.37502
728195	382858	908736	208801	76.81	0.106344	0.04862	2.18722
726364	382777	909302	208826	76.85	0.111062	0.047607	2.3329
726348	382609	909153	208802	76.9	0.110209	0.047705	2.3102
727088	382646	908973	208836	76.93	0.108323	0.048433	2.23657
726054	382832	909306	208799	76.97	0.112229	0.047337	2.37085
727785	382784	908702	208795	77.01	0.1071	0.048638	2.202
725677	382550	908984	208843	77.05	0.111784	0.048476	2.30598	23	0.475
726044	382782	908857	208830	77.09	0.11199	0.048632	2.30281
727513	382713	908817	208812	77.13	0.107486	0.048547	2.21406
726886	383110	909028	208854	77.17	0.111371	0.048484	2.29705
728397	383014	908586	208862	77.21	0.10661	0.049542	2.15191
725597	382872	908939	208871	77.25	0.113731	0.048846	2.32838
725779	382690	908641	208856	77.29	0.112245	0.049362	2.27392
726869	382848	908774	208851	77.33	0.110019	0.049019	2.24444
725656	382735	908819	208864	77.37	0.112833	0.049044	2.30063
726749	382544	908454	208890	77.41	0.108732	0.050105	2.17008
724841	382829	908889	208863	77.45	0.115634	0.048879	2.36571
725706	382863	908546	208838	77.49	0.113376	0.049399	2.29511
725734	382705	908828	208835	77.53	0.112452	0.048745	2.30698
725505	382742	908656	208851	77.57	0.113296	0.04928	2.29901
726660	382783	908410	208874	77.61	0.11026	0.050048	2.20309
724157	382652	908943	208867	77.65	0.11662	0.048798	2.38984
725227	382772	908406	208896	77.68	0.11424	0.050269	2.27257
725807	382645	908738	208898	77.73	0.111926	0.049552	2.25875
725710	382780	908529	208877	77.76	0.112921	0.049813	2.26689
726153	382538	908127	208866	77.81	0.110378	0.050599	2.18144
724175	382786	908687	208879	77.84	0.117286	0.049482	2.37027
724893	382698	908069	208876	77.89	0.114787	0.050824	2.25852
725443	382636	908601	208864	77.92	0.112904	0.049528	2.27961
725123	382734	908504	208888	77.96	0.114331	0.049975	2.28777
725688	382478	908250	208887	78	0.111368	0.050529	2.20406
723927	382631	908771	208889	78.04	0.117158	0.049392	2.37199
724820	382604	908074	208912	78.08	0.114491	0.05116	2.23788
724691	382529	908665	208892	78.12	0.114454	0.049656	2.30493
724626	382754	908467	208867	78.16	0.115841	0.049854	2.32359
725849	382775	908052	208842	78.2	0.112502	0.050534	2.22628
723936	382764	908782	208873	78.24	0.117843	0.049213	2.39454
725595	382779	908072	208893	78.28	0.11324	0.050982	2.22119
724470	382721	908378	208879	78.32	0.116105	0.050167	2.31435
724043	382632	908387	208869	78.36	0.116835	0.050051	2.33433
725571	382666	908092	208849	78.4	0.112703	0.050513	2.2312
723823	382732	908487	208893	78.44	0.117992	0.050061	2.35697
725994	382762	907933	208862	78.48	0.112024	0.050991	2.19694
724868	383142	908286	208883	78.52	0.11723	0.05041	2.32553
724235	383045	908179	208895	78.56	0.1185	0.050763	2.33436
726138	382830	907869	208883	78.6	0.111982	0.051336	2.18136
723657	382788	907941	208882	78.64	0.11876	0.051166	2.32107
725766	382639	907658	208862	78.68	0.112009	0.051602	2.17066
723505	382741	907923	208855	78.71	0.118939	0.050946	2.33462
724088	382775	907300	208896	78.76	0.117473	0.052725	2.22803
725135	382760	907486	208887	78.79	0.114436	0.052225	2.19122
723657	382813	907438	208862	78.84	0.118894	0.05209	2.28246
724362	382630	907272	208872	78.87	0.115923	0.052555	2.20573
722842	382607	907645	208867	78.91	0.120098	0.051679	2.32394
723820	382707	906937	208867	78.96	0.117866	0.053252	2.21339
723967	382848	907500	208864	78.99	0.118205	0.051972	2.2744
723379	382699	906975	208860	79.03	0.119071	0.0531	2.2424
724837	382724	907095	208860	79.07	0.115085	0.052833	2.17827
722740	382772	907648	208893	79.12	0.121269	0.051923	2.33556
724983	382772	906913	208897	79.15	0.114929	0.053594	2.14442
723759	382731	907591	208892	79.19	0.118167	0.05204	2.27071
722617	382624	907044	208893	79.23	0.120826	0.053265	2.26841
724746	382777	907012	208893	79.27	0.115625	0.053336	2.16786
722547	382872	907383	208905	79.31	0.12235	0.052627	2.32484
724529	382650	906854	208872	79.35	0.115558	0.053484	2.16061
[truncated: 112 more rows]

## Sheet: WT_ATP
SampleA	SourceA	SampleB	SourceB	Position	AbsA	AbsB	ratioA/B	Fraction Number	Fraction Volume (ml)
629904	382186	809920	208782	0	0.399438	0.280472	1.42416
573002	382337	701676	208816	0.06	0.593968	0.569966	1.04211
588025	382485	739434	208793	0.1	0.541806	0.4641	1.16743
608022	382221	773482	208822	0.14	0.471968	0.373642	1.26316
602261	382212	745118	208831	0.18	0.491399	0.449032	1.09435
431903	381973	303004	208840	0.22	1.17043	2.26275	0.517259
266452	382038	385982	208838	0.26	2.15906	1.77487	1.21646
507472	381921	593984	208811	0.3	0.840236	0.905757	0.927661
508154	382153	598859	208806	0.34	0.83873	0.889233	0.943206
540346	382085	659281	208818	0.38	0.712684	0.695602	1.02456
567071	382295	686999	208831	0.42	0.615032	0.612719	1.00378
399533	381943	277844	208824	0.46	1.32967	2.43732	0.545545
205150	381966	315753	208822	0.5	2.69364	2.17951	1.23589
322748	382142	503601	208867	0.54	1.76743	1.23901	1.42648
354545	381903	296902	208847	0.58	1.57389	2.30383	0.683162
137400	381795	205308	208855	0.62	3.51289	3.04744	1.15274
433509	382239	538064	208842	0.66	1.16426	1.10535	1.0533
495890	381971	561279	208846	0.7	0.887743	1.02025	0.870125
480715	381921	547825	208854	0.74	0.951067	1.06923	0.88949
505834	381845	609795	208834	0.78	0.846443	0.853028	0.992281
543718	381991	669103	208838	0.82	0.699451	0.665988	1.05025
563104	381945	693578	208817	0.85	0.627522	0.593373	1.05755
526659	382014	486731	208818	0.9	0.764799	1.30721	0.585061
386294	381835	483740	208832	0.93	1.39804	1.31977	1.0593
508897	381962	611422	208830	0.98	0.834718	0.847619	0.98478
536492	381898	658407	208826	1.01	0.726328	0.698353	1.04006
575143	382110	719030	208854	1.05	0.585122	0.521089	1.12288
457013	382159	377738	208791	1.1	1.0558	1.81793	0.580769
106247	381898	136204	208811	1.13	4.03956	3.87414	1.0427
357872	381883	455530	208810	1.17	1.55467	1.44067	1.07913
435322	381877	514566	208771	1.21	1.15378	1.19467	0.965777
514254	382124	618991	208825	1.25	0.814159	0.822772	0.989532
542232	382125	665140	208819	1.29	0.705769	0.677778	1.0413
579778	382034	731626	208811	1.33	0.568292	0.48567	1.17012
590561	382032	739328	208820	1.37	0.530576	0.464649	1.14189
509442	382172	429303	208780	1.41	0.833652	1.5599	0.534426
79405	381821	220050	208823	1.45	4.63499	2.90736	1.59422
467800	381891	549738	208793	1.49	1.00663	1.06161	0.948208
532791	382204	641473	208800	1.53	0.742131	0.750621	0.988689
552710	382097	680436	208793	1.57	0.666457	0.6317	1.05502
585370	382197	741338	208810	1.61	0.549524	0.45908	1.19701
591658	382045	718787	208804	1.65	0.526848	0.521288	1.01067
289748	382051	216003	208796	1.69	1.98763	2.94452	0.675028
166479	382188	314532	208793	1.73	3.1222	2.18704	1.42759
467914	381987	443888	208789	1.77	1.00665	1.49265	0.674401
500493	382173	600174	208805	1.81	0.86992	0.884803	0.983179
536779	382124	651306	208834	1.85	0.726444	0.720287	1.00855
561664	381853	704226	208833	1.89	0.632268	0.562819	1.1234
589202	382175	736611	208827	1.92	0.536056	0.472138	1.13538
577326	382053	555206	208822	1.97	0.577065	1.04194	0.553836
90022	382010	183369	208758	2.01	4.37923	3.27429	1.33746
489674	382321	611350	208805	2.04	0.915427	0.847615	1.08
388655	381982	459330	208799	2.09	1.38636	1.42382	0.973691
504107	381994	603799	208837	2.12	0.854239	0.872974	0.978539
539331	382172	654562	208811	2.16	0.716997	0.710013	1.00984
576863	382121	725215	208789	2.2	0.579071	0.503198	1.15078
596060	382041	739199	208798	2.24	0.51166	0.464789	1.10084
438441	382033	334307	208780	2.28	1.14001	2.06401	0.552327
88947	381947	143658	208756	2.32	4.40347	3.76621	1.16921
194313	381836	345369	208802	2.36	2.80399	1.99861	1.40297
387895	381909	464367	208789	2.4	1.38997	1.40174	0.991606
508246	382288	606995	208773	2.44	0.839082	0.861716	0.973735
538995	382278	655008	208808	2.48	0.718839	0.708612	1.01443
575149	382494	723468	208805	2.52	0.587156	0.508214	1.15533
591995	382258	733938	208794	2.56	0.526824	0.479147	1.0995
413825	382184	317757	208756	2.6	1.25905	2.16612	0.581246
81778	382072	121140	208752	2.64	4.57608	4.10981	1.11345
418497	382289	501617	208790	2.68	1.23664	1.24622	0.992309
526249	382213	629609	208791	2.72	0.767458	0.788162	0.973732
549270	382293	674495	208773	2.76	0.680281	0.649183	1.0479
586717	382287	741922	208759	2.8	0.545303	0.457001	1.19322
594636	382420	726676	208791	2.84	0.518583	0.499161	1.03891
359704	382113	210596	208756	2.88	1.54545	2.99523	0.515972
93436	382048	182947	208769	2.92	4.30327	3.27904	1.31236
492962	382040	516613	208766	2.96	0.90023	1.18662	0.758652
444292	381954	533093	208797	3	1.11246	1.12362	0.990067
518018	382139	623694	208774	3.04	0.799318	0.807023	0.990452
546366	382097	672697	208788	3.07	0.690078	0.654708	1.05402
586388	382098	741095	208787	3.12	0.545439	0.459519	1.18698
594459	381908	735296	208792	3.15	0.516451	0.475401	1.08635
441264	381955	352318	208780	3.19	1.12646	1.95825	0.57524
111332	381855	219302	208803	3.23	3.94367	2.91403	1.35334
399785	381979	472755	208794	3.27	1.32857	1.3657	0.972811
516973	382202	612951	208792	3.31	0.803787	0.842218	0.95437
544577	382004	660322	208815	3.35	0.696291	0.692393	1.00563	1	0.474
580316	382432	729362	208794	3.39	0.568524	0.491753	1.15612
600477	382576	747924	208785	3.43	0.499417	0.441012	1.13243
548173	382338	478429	208759	3.47	0.684612	1.34132	0.510402
75350	382323	198048	208770	3.51	4.74493	3.11919	1.52121
394326	381805	458579	208792	3.55	1.35577	1.42705	0.950052
476316	382064	568931	208781	3.59	0.970643	0.992326	0.978149
527657	382112	636153	208745	3.63	0.76145	0.766876	0.992925
560323	382106	702725	208792	3.67	0.638515	0.566723	1.12668
592401	382055	740592	208777	3.71	0.524334	0.460791	1.1379
509290	382037	429760	208768	3.75	0.83354	1.55764	0.535129
77596	381829	173825	208734	3.79	4.68218	3.3818	1.38453
372303	382093	415131	208762	3.83	1.4749	1.62739	0.906301
489446	382097	579878	208751	3.87	0.915181	0.953622	0.959689
532953	382015	640276	208771	3.91	0.740497	0.754106	0.981954
553108	381821	677937	208773	3.95	0.663506	0.638923	1.03848
587474	382114	740717	208771	3.99	0.541739	0.460393	1.17669
589860	382148	692699	208770	4.03	0.533627	0.595475	0.896136
324875	381986	279883	208753	4.07	1.75315	2.4219	0.723874
474465	382012	559337	208770	4.11	0.978331	1.0265	0.953076
534520	381852	640877	208715	4.15	0.733616	0.751674	0.975977
556524	382079	681756	208748	4.18	0.65229	0.627359	1.03974
592743	381969	749012	208768	4.23	0.522692	0.437918	1.19359
594720	382007	739536	208768	4.26	0.516083	0.46358	1.11325
414040	381934	317603	208709	4.3	1.25665	2.16664	0.579997
254686	381772	397550	208791	4.35	2.25005	1.71489	1.31206
506425	381865	601939	208754	4.38	0.844161	0.878391	0.961031
541269	382125	652739	208777	4.42	0.709406	0.715307	0.99175
570801	382119	714520	208779	4.46	0.600676	0.533047	1.12687
601844	382085	752400	208762	4.5	0.492136	0.428763	1.1478
532015	382088	520861	208753	4.54	0.744492	1.16999	0.636326
237827	381934	242308	208723	4.58	2.39105	2.71218	0.881594
479798	382016	568200	208747	4.62	0.955483	0.994589	0.960681
536199	381958	645622	208748	4.66	0.727767	0.737124	0.987306
558476	381856	687997	208763	4.7	0.643931	0.609136	1.05712
593456	382009	748138	208735	4.74	0.520447	0.439952	1.18296
585725	382035	694326	208751	4.78	0.547416	0.590563	0.926939
293297	381888	232483	208738	4.82	1.96185	2.79576	0.701723
397513	381986	475269	208765	4.86	1.34027	1.35474	0.989324
519360	382131	617575	208775	4.9	0.793981	0.826905	0.960184
549832	382239	668892	208767	4.94	0.677899	0.665938	1.01796
588454	382403	739676	208764	4.98	0.539875	0.46316	1.16563
590481	381996	683133	208747	5.02	0.53066	0.623282	0.851396
248421	381936	174081	208750	5.06	2.30189	3.37898	0.681236
237454	381865	339722	208765	5.1	2.39389	2.03148	1.1784
500940	381845	591491	208739	5.13	0.866336	0.913539	0.94833
538058	382057	646363	208767	5.18	0.721216	0.734996	0.981252
566521	382061	704903	208778	5.21	0.615765	0.560351	1.09889
598943	382191	749806	208788	5.25	0.50259	0.435975	1.1528
567943	382115	539137	208779	5.3	0.610925	1.10072	0.55502
121924	381905	149082	208794	5.33	3.75799	3.69188	1.01791
408244	382074	492276	208803	5.38	1.28624	1.28424	1.00156
518261	382249	617077	208782	5.41	0.798947	0.828599	0.964215
545960	382048	662512	208763	5.46	0.691337	0.685217	1.00893
582392	382139	731279	208761	5.49	0.559649	0.486144	1.1512
597829	382166	739971	208757	5.53	0.506266	0.462289	1.09513
443252	381996	332306	208725	5.57	1.11748	2.07558	0.538395
82645	382078	210814	208720	5.61	4.55453	2.9928	1.52183
391014	382182	466487	208724	5.65	1.37505	1.39193	0.987872
471738	382184	559918	208780	5.69	0.991046	1.0245	0.967343
526573	382129	629994	208754	5.73	0.765749	0.786572	0.973527
552853	382022	681178	208748	5.77	0.665526	0.629069	1.05795
590345	382145	740970	208743	5.81	0.531929	0.459434	1.15779
583807	382131	665829	208749	5.85	0.554641	0.675015	0.821672
240535	382011	177727	208735	5.89	2.36829	3.33706	0.709695
401193	381970	483208	208741	5.93	1.32133	1.32111	1.00017
516656	382154	614227	208726	5.97	0.804785	0.837389	0.961065
544384	382124	660308	208767	6.01	0.697659	0.691972	1.00822
579629	381989	728538	208744	6.05	0.568576	0.493549	1.15202
597124	382131	742074	208750	6.09	0.508493	0.456501	1.11389
550458	382034	505634	208758	6.13	0.674474	1.22984	0.548425
80254	381916	190973	208757	6.17	4.61374	3.19238	1.44523
449875	382145	528498	208729	6.21	1.08793	1.14041	0.953981
521255	382207	622359	208732	6.25	0.786936	0.810936	0.970404
549143	382162	668421	208742	6.29	0.680053	0.667117	1.01939
587753	382071	737129	208751	6.32	0.540537	0.469987	1.15011
594882	382241	720625	208728	6.37	0.516779	0.515406	1.00266
322889	382037	238650	208729	6.4	1.76597	2.7429	0.643832
258283	381976	411294	208750	6.44	2.22244	1.64599	1.35021
509114	382052	602552	208722	6.49	0.834328	0.876031	0.952395
540198	382225	651660	208741	6.52	0.713994	0.718294	0.994014
572639	382190	716879	208734	6.56	0.594478	0.525969	1.13025
598415	382159	747544	208730	6.6	0.504224	0.441505	1.14206
524828	381970	447763	208704	6.64	0.771689	1.47431	0.523424
80142	381786	163109	208725	6.68	4.6159	3.50996	1.31508
254162	381615	343788	208691	6.72	2.25342	2.00679	1.1229	2	0.48
489918	381895	581235	208724	6.76	0.912127	0.94865	0.9615
531267	381795	635743	208724	6.8	0.745801	0.767973	0.97113
559824	382081	691094	208728	6.84	0.640204	0.599746	1.06746
596315	382028	744309	208723	6.88	0.510715	0.450179	1.13447
575225	381977	628025	208729	6.92	0.584118	0.79264	0.736927
278240	381743	201390	208741	6.96	2.06891	3.08518	0.670595
212242	381743	323995	208739	7	2.6229	2.12677	1.23328
488542	381934	575945	208698	7.04	0.91809	0.966827	0.949591
531377	381800	633763	208708	7.08	0.745404	0.774105	0.962924
555276	381943	679564	208741	7.12	0.656155	0.633782	1.0353
593054	381910	741563	208702	7.16	0.521303	0.457426	1.13965
586823	382008	681891	208726	7.2	0.543439	0.626747	0.867079
235998	381861	153443	208679	7.24	2.40645	3.63265	0.662451
298518	381741	428703	208771	7.28	1.92496	1.56263	1.23187
507416	381811	602448	208729	7.31	0.839872	0.876446	0.95827
540477	381936	650809	208724	7.36	0.71139	0.720763	0.986994
573379	382016	715829	208749	7.4	0.590904	0.529069	1.11688
598434	381901	743856	208703	7.43	0.502777	0.451213	1.11428
504159	381820	413459	208716	7.48	0.853096	1.63508	0.521745
249331	381776	370786	208698	7.51	2.29355	1.85447	1.23676
505209	382044	596178	208742	7.56	0.850039	0.897659	0.946951
543624	382082	652012	208697	7.59	0.700292	0.71678	0.976997
571680	381941	712922	208723	7.64	0.596574	0.53702	1.1109
600388	381863	751468	208712	7.67	0.495903	0.430778	1.15118
547140	381775	483700	208695	7.71	0.685457	1.31862	0.51983
88248	381607	125586	208683	7.75	4.41779	4.03649	1.09446
230973	381703	356768	208696	7.79	2.44964	1.93213	1.26784
494165	381806	579905	208709	7.83	0.893989	0.953123	0.937958
533424	381899	636692	208695	7.87	0.738068	0.764686	0.965191
561701	381971	693443	208723	7.91	0.632766	0.592858	1.06731
595987	381938	742800	208752	7.95	0.511359	0.454549	1.12498
569191	381853	547974	208708	7.99	0.60503	1.06727	0.566895
280514	381840	305800	208715	8.03	2.05277	2.24303	0.915177
498841	381929	590032	208721	8.07	0.875378	0.918343	0.953214
540171	381912	649146	208733	8.11	0.71242	0.726007	0.981284
564402	381818	700361	208730	8.15	0.622131	0.572917	1.0859
598535	382100	754528	208728	8.19	0.503497	0.422742	1.19103
588612	382239	618565	208694	8.23	0.538448	0.822895	0.654334
336551	382214	371779	208679	8.27	1.68213	1.8489	0.909798
507367	381946	603631	208688	8.31	0.840793	0.872096	0.964106
542232	381951	654994	208683	8.35	0.704837	0.707448	0.996309
571092	381994	713463	208689	8.39	0.598963	0.535162	1.11922
598701	381956	750072	208704	8.43	0.502159	0.434449	1.15585
573578	381859	564212	208715	8.47	0.589352	1.00848	0.584399
110607	381604	141582	208665	8.51	3.9557	3.79467	1.04244
306280	381834	425285	208666	8.54	1.87294	1.57776	1.18709
505325	381806	596215	208669	8.59	0.848294	0.896829	0.945882
539053	381719	647451	208671	8.63	0.715625	0.730678	0.979398
575543	382065	717087	208678	8.66	0.583458	0.524844	1.11168
597026	381917	738772	208662	8.71	0.507682	0.46464	1.09264
519619	381793	445162	208685	8.74	0.79115	1.48587	0.53245
77108	381951	165538	208688	8.78	4.69574	3.47981	1.34943
312090	381873	424790	208674	8.82	1.83469	1.58018	1.16107
504693	381916	594676	208675	8.86	0.851444	0.902097	0.94385
538537	381929	643109	208698	8.9	0.71871	0.744502	0.965356
569856	381978	706330	208706	8.94	0.603311	0.555579	1.08591
597565	382167	742037	208682	8.98	0.507175	0.455945	1.11236
565012	381899	560968	208705	9.02	0.620355	1.02	0.608189
176529	381567	209317	208691	9.06	2.99894	3.00688	0.997359
446190	381743	521006	208674	9.1	1.10261	1.16866	0.94348
524452	381814	622914	208692	9.14	0.77232	0.808754	0.954951
551449	381847	672233	208680	9.18	0.669791	0.655055	1.0225
589952	381698	739819	208725	9.22	0.530897	0.462394	1.14815
592563	381917	706578	208726	9.26	0.523035	0.555065	0.942296
282638	381653	207600	208707	9.3	2.03633	3.02364	0.673472
278960	381715	409157	208684	9.34	2.06347	1.65585	1.24616
507952	381938	599692	208680	9.38	0.838392	0.885215	0.947106
541902	381976	652081	208682	9.42	0.706216	0.716422	0.985754
575137	381898	718600	208706	9.46	0.584008	0.520866	1.12122
597607	381939	747081	208722	9.5	0.50581	0.442676	1.14262
563360	382115	534511	208690	9.54	0.627503	1.11723	0.561657
117024	381702	185070	208668	9.58	3.84083	3.25481	1.18005
431335	381835	502152	208700	9.61	1.17238	1.2432	0.943033
519475	381753	614921	208705	9.66	0.791503	0.83491	0.94801
547170	381883	659467	208707	9.7	0.685923	0.693962	0.988417
579773	381885	723696	208724	9.73	0.567511	0.506796	1.1198
600368	381827	747566	208734	9.78	0.495778	0.441484	1.12298
554404	381835	507594	208719	9.81	0.658792	1.22166	0.539259
112062	381684	133414	208701	9.86	3.92939	3.91479	1.00373
234834	381557	336453	208663	9.89	2.41494	2.04999	1.17803
487725	381789	571539	208718	9.93	0.920738	0.982499	0.937139
532162	381524	632334	208725	9.97	0.740904	0.778819	0.951317
559249	381922	685770	208687	10.01	0.641455	0.614937	1.04312
594957	381853	742663	208715	10.05	0.514443	0.454564	1.13173	3	0.475
589503	381836	698953	208709	10.09	0.533195	0.57677	0.924449
293469	381740	222963	208697	10.13	1.95986	2.87964	0.680591
104380	381601	245970	208684	10.17	4.07424	2.68158	1.51935
376184	381640	442749	208700	10.21	1.45126	1.49697	0.969465
543773	381971	665319	208722	10.25	0.699137	0.676299	1.03377
514104	381818	447721	208686	10.29	0.813117	1.47433	0.551518
145956	381734	501178	208704	10.33	3.38896	1.24716	2.71735
483301	381820	823051	208711	10.37	0.939548	0.24737	3.79815
481054	381787	828056	208698	10.41	0.948907	0.235024	4.03748
475921	381919	827446	208697	10.45	0.971564	0.2365	4.10809
473969	381792	824260	208692	10.49	0.979293	0.244228	4.00975
471850	381760	822218	208660	10.53	0.98829	0.248918	3.97034
471130	382060	821351	208675	10.57	0.993021	0.25119	3.95327
469627	381749	820964	208653	10.61	0.997893	0.251927	3.96104
468708	381683	821178	208687	10.64	1.00155	0.25173	3.97865
468195	381863	820710	208683	10.69	1.00475	0.252841	3.97386
467471	381774	820148	208676	10.73	1.00744	0.254154	3.96391
467153	381875	820158	208688	10.76	1.00938	0.254245	3.97009
466990	381948	820079	208642	10.81	1.01048	0.253995	3.97835
466427	381690	819576	208690	10.84	1.01157	0.255695	3.95614
466198	381649	819921	208672	10.88	1.01235	0.254673	3.9751
466542	381977	819667	208663	10.92	1.0126	0.255211	3.96771
466131	381793	819397	208658	10.96	1.01342	0.255826	3.96135
466006	381763	819618	208679	11	1.01381	0.255486	3.96815
465852	381703	819261	208691	11.04	1.01416	0.25648	3.95416
466035	381799	819179	208664	11.08	1.01387	0.256421	3.95394
466189	381865	819238	208694	11.12	1.01355	0.256565	3.95045
466004	381902	819157	208684	11.16	1.01456	0.256668	3.95281
466043	381916	819241	208665	11.2	1.01446	0.256278	3.95845
466045	381942	819147	208702	11.24	1.01459	0.256866	3.94989
466147	381894	818984	208680	11.28	1.01389	0.257055	3.94425
466093	381799	819019	208706	11.32	1.01362	0.25722	3.94066
466097	381791	819060	208691	11.36	1.01356	0.256974	3.94419
466080	381742	819254	208694	11.4	1.01337	0.256526	3.95036
466394	381845	819099	208683	11.44	1.01254	0.256801	3.94291
466664	381790	819007	208690	11.48	1.01106	0.257095	3.93264
466516	381667	819111	208682	11.52	1.01105	0.256762	3.93771
466911	381696	819332	208725	11.56	1.00948	0.256633	3.93354
467323	381890	819210	208720	11.6	1.00871	0.256885	3.9267
467764	381812	819182	208664	11.64	1.00636	0.256413	3.92477
468145	381888	819416	208708	11.68	1.0051	0.256262	3.92217
468313	381919	819392	208692	11.72	1.00454	0.256167	3.92142
468375	381808	819640	208721	11.75	1.00367	0.255837	3.92309
468832	381819	819674	208696	11.8	1.00174	0.255512	3.9205
469236	381905	819643	208703	11.84	1.00043	0.255656	3.9132
469236	381791	819745	208682	11.87	0.999822	0.255202	3.91777
470298	381911	819460	208674	11.91	0.99584	0.255826	3.89265
470684	381896	819758	208700	11.95	0.994081	0.255344	3.8931
471061	381775	819718	208700	11.99	0.991794	0.255442	3.88265
471671	381807	819968	208686	12.03	0.989318	0.254693	3.88436
472153	381851	820216	208678	12.07	0.987464	0.254006	3.88756
472242	381601	820464	208673	12.11	0.985738	0.253348	3.89084
473281	381904	820624	208654	12.15	0.982865	0.252772	3.88835
474083	381841	820734	208691	12.19	0.979063	0.252859	3.87198
474774	382037	820916	208648	12.23	0.977133	0.251997	3.87757
475052	381758	821078	208659	12.27	0.974441	0.251705	3.87136
475783	381742	821116	208666	12.31	0.971209	0.251679	3.85891
476898	381937	821327	208635	12.35	0.967464	0.250862	3.85656
477651	381898	821457	208634	12.39	0.964027	0.250533	3.8479
478313	382064	820977	208638	12.43	0.962083	0.25175	3.82158
478791	381900	821911	208661	12.47	0.95916	0.249681	3.84155
479593	381833	822250	208666	12.51	0.955377	0.248898	3.83843
480350	381872	822383	208701	12.55	0.952359	0.24891	3.82612
480694	381726	822488	208674	12.59	0.950112	0.248392	3.82505
481858	381804	822960	208681	12.63	0.945581	0.247303	3.82357
482546	381780	823314	208660	12.67	0.942533	0.246233	3.82781
483322	381721	823557	208659	12.71	0.938929	0.245629	3.82255
484412	381820	823755	208637	12.75	0.93485	0.244932	3.81678
485587	381936	823914	208653	12.79	0.930515	0.244697	3.80272
486182	381888	824390	208666	12.82	0.927752	0.243659	3.80759
486959	381937	824719	208674	12.87	0.924747	0.242932	3.80661
488267	381858	824920	208646	12.9	0.918835	0.24217	3.79417
489149	381939	825326	208655	12.95	0.915576	0.241265	3.79489
489739	381736	825650	208643	12.98	0.912022	0.240358	3.79443
490598	381684	825962	208633	13.03	0.908158	0.2395	3.79189
491664	381688	826371	208630	13.06	0.903738	0.238473	3.78968
492912	381865	826753	208626	13.1	0.8995	0.237503	3.78732
493867	381766	827005	208654	13.14	0.895009	0.237159	3.77387
495189	381941	827468	208628	13.18	0.890477	0.23578	3.77673
495731	381843	827832	208645	13.22	0.887713	0.235058	3.77657
496607	381674	828024	208656	13.26	0.883195	0.234697	3.76313
497799	381655	828379	208635	13.3	0.878188	0.23363	3.75889
499094	381997	828752	208631	13.34	0.874704	0.232684	3.7592
499939	381766	829185	208622	13.38	0.870006	0.231544	3.75741
500862	381682	829434	208634	13.42	0.865781	0.231055	3.74708	4	0.48
501804	381798	829953	208657	13.46	0.862558	0.230016	3.74999
502989	381787	830356	208657	13.5	0.857673	0.229038	3.74468
504020	381600	830455	208632	13.54	0.852481	0.228556	3.72986
505194	381656	831000	208636	13.58	0.848021	0.227272	3.7313
506446	381852	831539	208649	13.62	0.844007	0.226091	3.73304
507846	381846	831990	208655	13.66	0.838326	0.225056	3.72497
508934	381927	832398	208651	13.7	0.834382	0.224029	3.72444
510018	381660	832734	208629	13.74	0.828597	0.223003	3.71563
511337	381861	833160	208653	13.78	0.82439	0.222204	3.71006
512463	381893	833545	208666	13.82	0.82006	0.221398	3.704
513850	381919	834019	208627	13.86	0.814669	0.219876	3.70513
514541	381914	834307	208656	13.9	0.811893	0.21946	3.6995
515624	381833	834848	208690	13.94	0.807157	0.218482	3.69439
517062	381790	835458	208663	13.98	0.801228	0.216749	3.69657
518142	381747	835808	208636	14.01	0.796728	0.215644	3.69465
519697	382073	836194	208637	14.05	0.792343	0.214723	3.69008
521279	382103	836537	208630	14.1	0.786285	0.213829	3.67717
521715	381840	837036	208628	14.13	0.783165	0.212607	3.68362
522610	381640	837411	208624	14.17	0.778586	0.211666	3.67837
523964	381725	837820	208644	14.21	0.773748	0.210875	3.66923
524898	381784	838397	208633	14.25	0.77042	0.209381	3.67951
526542	381554	838954	208646	14.29	0.762788	0.208168	3.66429
528205	381752	839592	208682	14.33	0.757398	0.206983	3.65922
529833	381866	839977	208642	14.37	0.751712	0.205673	3.65489
531263	381970	840121	208672	14.41	0.746754	0.205617	3.63177
532332	381840	840833	208666	14.45	0.741945	0.203852	3.63963
533870	381884	841216	208684	14.49	0.736278	0.203108	3.62506
535198	381788	841647	208641	14.53	0.73068	0.20166	3.62332
536525	381855	842306	208639	14.57	0.725972	0.200063	3.62872
538277	381971	842888	208647	14.61	0.719923	0.198748	3.62229
539353	382004	843356	208671	14.65	0.716013	0.197861	3.61877
541046	382078	843605	208644	14.69	0.709997	0.197005	3.60395
542591	381900	844281	208628	14.73	0.703209	0.195236	3.60184
543654	381745	844904	208634	14.77	0.698374	0.193807	3.60344
545138	381812	845290	208642	14.81	0.693155	0.192964	3.59215
546422	381900	845679	208642	14.85	0.688813	0.192037	3.58688
548005	381994	846203	208639	14.89	0.683398	0.190759	3.58251
550180	381932	846834	208631	14.92	0.674961	0.189179	3.56783
551501	381900	847128	208641	14.97	0.669883	0.188576	3.55231
553091	381935	847488	208631	15	0.66418	0.187623	3.53996
553902	381841	847855	208650	15.05	0.660678	0.186934	3.53428
555216	381684	848443	208658	15.08	0.654988	0.185614	3.52876
557013	381912	849139	208659	15.12	0.649598	0.183971	3.53098
557868	381896	849438	208663	15.16	0.646374	0.1833	3.52632
559604	381911	850320	208690	15.2	0.640097	0.181469	3.52731
561110	382024	851117	208657	15.25	0.635204	0.179262	3.54344
562746	382030	851276	208685	15.28	0.629279	0.179156	3.51246
564201	382064	852034	208668	15.32	0.624177	0.177198	3.52249
564988	381830	852377	208685	15.36	0.620072	0.176551	3.51214
566879	381654	852895	208644	15.4	0.612292	0.17493	3.5002
568279	381928	853481	208641	15.44	0.608713	0.173517	3.50809
570174	382010	853941	208689	15.48	0.602341	0.172894	3.48386
571597	381931	854477	208648	15.52	0.596817	0.171234	3.4854
573073	382054	854763	208650	15.56	0.592199	0.170579	3.47171
574930	382109	855140	208653	15.6	0.585874	0.169719	3.45203
575953	382024	855413	208672	15.64	0.581782	0.169259	3.43723
578000	382135	856207	208644	15.68	0.575117	0.167118	3.44137
578957	381907	856822	208617	15.72	0.570511	0.16541	3.44907
580651	381845	857220	208641	15.76	0.5642	0.164706	3.4255
582161	381808	858191	208651	15.8	0.558688	0.162521	3.43764
583527	382001	858730	208663	15.84	0.554927	0.161371	3.43882
585182	381936	859061	208664	15.88	0.548784	0.160604	3.417
586471	382033	859670	208717	15.92	0.544801	0.159688	3.41167
588247	381899	860048	208627	15.96	0.537896	0.157932	3.40587
589655	381808	860625	208701	16	0.532517	0.157295	3.38546
591119	381900	861030	208685	16.04	0.527936	0.156192	3.38004
592921	381977	861555	208665	16.08	0.522121	0.154771	3.37351
594120	382017	861581	208665	16.12	0.518202	0.15471	3.34951
596112	382072	862559	208657	16.16	0.511647	0.152346	3.35846
597187	381964	863094	208647	16.2	0.507382	0.150999	3.36016
599087	382103	863697	208668	16.24	0.501627	0.149795	3.34877
599883	381942	864284	208671	16.27	0.498048	0.148454	3.3549
601746	382021	864741	208630	16.32	0.492127	0.146993	3.34797
603288	382000	865322	208634	16.35	0.486778	0.145677	3.34148
604680	382169	865681	208624	16.39	0.482967	0.144745	3.33668
606157	382025	866380	208625	16.43	0.477204	0.143128	3.33412
607081	381893	866739	208606	16.47	0.473381	0.142109	3.33111
609074	381886	866860	208610	16.51	0.466637	0.141866	3.28927
609099	381828	866828	208642	16.55	0.466242	0.14225	3.27763
611915	381853	867820	208607	16.59	0.456938	0.139606	3.27305
612804	381798	868204	208617	16.63	0.453673	0.138811	3.26827
615075	381969	868924	208599	16.67	0.447021	0.136966	3.26372
615684	381705	869637	208602	16.71	0.443581	0.135342	3.27748
617251	381646	869889	208590	16.75	0.438064	0.134642	3.25354	5	0.475
618581	381770	870624	208600	16.79	0.434324	0.133037	3.2647
620296	381707	871188	208576	16.83	0.428322	0.131499	3.25721
621480	381750	871706	208607	16.87	0.42465	0.130601	3.25151
622809	381687	871819	208604	16.91	0.419942	0.130311	3.22262
624362	381918	872440	208563	16.95	0.416084	0.128479	3.23853
625567	381686	873088	208589	16.99	0.410896	0.127234	3.22945
627119	381707	873422	208590	17.03	0.405938	0.126473	3.20969
628213	381618	873787	208591	17.07	0.401895	0.12564	3.19878
629882	381780	874365	208578	17.11	0.397334	0.124182	3.19962
631038	381641	874723	208604	17.15	0.392838	0.123608	3.1781
632661	381842	875514	208608	17.18	0.388659	0.121825	3.19032
633997	381682	875927	208613	17.22	0.383485	0.120922	3.17134
635046	381763	875921	208592	17.27	0.380537	0.120733	3.15188
636325	381696	877050	208604	17.3	0.376061	0.118253	3.18014
637499	381700	877444	208604	17.35	0.372311	0.117348	3.17272
638924	381627	877800	208599	17.39	0.367351	0.116482	3.15372
640114	381709	877412	208579	17.42	0.363983	0.11718	3.1062
641777	381812	878992	208553	17.46	0.359227	0.113302	3.17052
642958	381784	879431	208605	17.5	0.355315	0.112798	3.15001
644782	381934	879611	208586	17.54	0.350322	0.112202	3.12225
645507	381753	880149	208588	17.58	0.347053	0.110989	3.12692
647141	381757	880583	208576	17.62	0.341901	0.109879	3.11161
647852	381770	880789	208608	17.66	0.339724	0.109717	3.09637
649112	381592	881293	208596	17.7	0.334794	0.108448	3.08714
650187	381781	881957	208604	17.74	0.332422	0.107007	3.10654
652525	382078	882612	208578	17.78	0.326669	0.10526	3.10346
653334	381962	882525	208586	17.82	0.323512	0.105536	3.06543
654589	381801	883127	208588	17.86	0.318723	0.10418	3.05933
655194	381749	883792	208581	17.9	0.316554	0.102596	3.08545
656947	381693	884139	208589	17.94	0.310787	0.101882	3.05046
657739	381738	884517	208619	17.98	0.308563	0.10131	3.04573
659276	381739	884815	208582	18.02	0.303792	0.100274	3.02963
660206	381755	885465	208575	18.06	0.300994	0.098726	3.04879
661819	381676	885871	208601	18.1	0.295577	0.098053	3.01446
662920	381781	886274	208612	18.14	0.292739	0.097243	3.0104
663848	382019	886263	208578	18.17	0.291152	0.096939	3.00345
664815	381751	887028	208586	18.22	0.286738	0.095277	3.00951
666556	381706	887393	208592	18.25	0.281145	0.094506	2.97489
667190	381833	888072	208613	18.3	0.279881	0.093167	3.00406
668937	381778	888347	208574	18.33	0.274235	0.092166	2.97544
669564	381679	888782	208607	18.38	0.271788	0.091499	2.9704
671219	381657	888973	208599	18.41	0.266618	0.090988	2.93025
672059	381757	889652	208608	18.45	0.264595	0.089536	2.95518
673255	381661	889681	208610	18.49	0.260443	0.08949	2.91031
674115	381603	889984	208602	18.53	0.25752	0.088726	2.90241
675423	381606	890581	208604	18.57	0.25357	0.087394	2.90146
676333	381540	891145	208593	18.61	0.250461	0.086011	2.91195
677902	381760	891449	208597	18.65	0.246899	0.085363	2.89235
678655	381815	891856	208614	18.69	0.244922	0.084607	2.89483
679726	381758	892310	208604	18.73	0.24139	0.083484	2.89144
680781	381713	892500	208576	18.77	0.237976	0.082785	2.87463
681485	381575	892880	208591	18.81	0.235121	0.082072	2.86483
682822	381646	893067	208581	18.85	0.231492	0.081553	2.83854
683836	381698	893538	208620	18.89	0.228734	0.080867	2.82852
685085	381698	893918	208574	18.93	0.225	0.079566	2.82786
685306	381701	893521	208601	18.97	0.224357	0.080722	2.77938
686542	381579	894516	208574	19.01	0.220016	0.078218	2.81286
687820	381737	895105	208586	19.05	0.217057	0.077007	2.81867
688684	381618	895216	208543	19.09	0.213851	0.076341	2.80124
688801	381407	895818	208580	19.13	0.212372	0.075344	2.81869
689997	381658	895869	208549	19.17	0.210168	0.07493	2.80487
690650	381666	896503	208578	19.21	0.208275	0.073784	2.82277
691638	381620	896203	208555	19.24	0.205104	0.074236	2.76285
692833	381440	897050	208541	19.29	0.200606	0.072197	2.7786
693691	381726	897299	208562	19.32	0.199608	0.071841	2.77848
694456	381589	897756	208566	19.37	0.196618	0.070853	2.77501
695404	381749	897716	208566	19.4	0.194684	0.070943	2.74425
696703	381826	897879	208555	19.45	0.191279	0.07047	2.71431
696938	381658	898609	208550	19.48	0.189688	0.068784	2.75773
698172	381786	898995	208559	19.53	0.186754	0.068005	2.74617
698957	381751	899261	208553	19.57	0.184268	0.067351	2.73592
699192	381722	899157	208568	19.6	0.183424	0.067729	2.7082
699663	381625	899975	208563	19.64	0.181526	0.065848	2.75675
701013	381754	900340	208586	19.68	0.178274	0.065253	2.73204
701688	381696	900538	208543	19.72	0.175994	0.064394	2.73307
702160	381630	901246	208582	19.76	0.174264	0.063187	2.75791
702996	381693	901093	208566	19.8	0.172167	0.063375	2.71665
703950	381610	901520	208558	19.84	0.168947	0.062342	2.70999
704737	381773	901494	208548	19.88	0.167535	0.062304	2.68899
705588	381732	901578	208596	19.92	0.164846	0.06258	2.63416
706333	381773	902225	208571	19.96	0.162906	0.060892	2.67531
706527	381427	902666	208585	20	0.160489	0.060043	2.67291
707740	381574	902816	208552	20.04	0.157768	0.059389	2.65652
708274	381618	903488	208548	20.08	0.15646	0.057851	2.70456
709245	381731	903216	208555	20.12	0.154263	0.058525	2.63584	6	0.481
710123	381828	903895	208588	20.16	0.152252	0.057329	2.65573
710495	381812	904056	208568	20.2	0.151094	0.056777	2.66118
711050	381683	904689	208569	20.24	0.148805	0.055376	2.68718
711715	381698	905152	208605	20.28	0.146973	0.054693	2.68725
712354	381754	905160	208563	20.32	0.145437	0.054269	2.67993
713034	381769	904862	208574	20.36	0.143565	0.055039	2.60843
712992	381655	904760	208542	20.4	0.143074	0.054957	2.60339
714118	381735	905721	208563	20.44	0.140274	0.05302	2.64568
715187	381984	906035	208594	20.48	0.138548	0.052621	2.63294
715462	381830	906276	208572	20.51	0.136936	0.051872	2.63987
715697	381670	906859	208573	20.56	0.135407	0.050586	2.67678
715793	381607	906960	208582	20.59	0.134795	0.050448	2.67194
717215	381627	907012	208557	20.63	0.130841	0.050091	2.61206
717734	381742	907168	208588	20.67	0.129977	0.050044	2.59726
718429	381692	907542	208526	20.71	0.127729	0.048614	2.62741
718970	381820	907539	208576	20.75	0.126875	0.049104	2.5838
719847	381800	907656	208594	20.79	0.124273	0.049018	2.53526
720560	381722	907906	208573	20.83	0.12183	0.04826	2.52444
720924	381874	908535	208568	20.87	0.121611	0.046816	2.59765
721762	381863	908559	208593	20.91	0.119175	0.047004	2.53542
721354	381629	908610	208567	20.95	0.119078	0.04664	2.55314
722053	381626	909294	208587	20.99	0.11708	0.045316	2.58362
722875	381684	909257	208561	21.03	0.115063	0.045147	2.54863
723075	381758	909359	208602	21.07	0.114894	0.045317	2.53532
723863	381732	910121	208612	21.11	0.112526	0.043725	2.57346
723962	381671	909810	208616	21.15	0.111919	0.044453	2.51769
724199	381543	910306	208588	21.19	0.110563	0.043084	2.56622
724196	381515	910515	208587	21.23	0.110421	0.042612	2.59134
722822	381499	908518	208625	21.27	0.114221	0.047404	2.40951
725893	381595	911102	208584	21.31	0.106061	0.041283	2.56909
726242	381620	911341	208611	21.35	0.105212	0.041016	2.56515
726845	381688	910967	208627	21.39	0.103878	0.041998	2.47342
727424	381653	911298	208571	21.43	0.102061	0.040724	2.50615
727640	381632	911754	208564	21.47	0.101341	0.039648	2.55599
728359	381770	911955	208568	21.51	0.10006	0.039243	2.54977
728449	381616	912506	208605	21.54	0.098982	0.038383	2.5788
729102	381788	912657	208606	21.59	0.09807	0.038059	2.5768
729817	381784	912569	208596	21.63	0.096043	0.038157	2.51708
729736	381737	913105	208619	21.67	0.096018	0.037195	2.58146
730983	381943	913284	208612	21.71	0.093629	0.036733	2.54893
731239	381854	913468	208602	21.74	0.092435	0.03623	2.55135
731205	381826	913726	208597	21.78	0.092381	0.035612	2.59405
731656	381804	912977	208630	21.82	0.091001	0.037584	2.42126
731955	381686	913848	208602	21.86	0.089533	0.035392	2.52976
732269	381682	913890	208638	21.9	0.088634	0.035647	2.48644
732381	381592	913855	208627	21.94	0.087838	0.035618	2.46613
732467	381594	914155	208624	21.98	0.087609	0.034927	2.50832
733159	381742	914790	208641	22.02	0.08647	0.033692	2.56649
733574	381795	914931	208632	22.06	0.085596	0.033294	2.5709
733938	381796	915025	208631	22.1	0.084586	0.033077	2.55722
734364	381779	915568	208615	22.14	0.083308	0.031727	2.62576
734761	381729	915677	208631	22.18	0.081934	0.031642	2.58943
735177	381973	915574	208617	22.22	0.082084	0.031733	2.58667
735727	381958	915316	208593	22.26	0.080473	0.032069	2.50934
735768	381787	915928	208631	22.3	0.079443	0.031089	2.5553
735930	381774	916021	208628	22.34	0.078923	0.030856	2.55779
736872	381986	916311	208615	22.38	0.077441	0.030092	2.57347
736905	382025	916416	208617	22.42	0.077558	0.02988	2.59562
736814	381818	916582	208632	22.46	0.076702	0.02966	2.58602
737372	381858	916894	208635	22.5	0.075367	0.029003	2.59858
737675	381995	917014	208615	22.54	0.075261	0.028546	2.63645
737726	382019	917242	208613	22.58	0.075248	0.028026	2.68494
738016	382020	917443	208622	22.61	0.074449	0.027671	2.69049
737583	381741	917662	208652	22.66	0.074155	0.02748	2.69851
738184	381790	917431	208596	22.69	0.072751	0.027446	2.65066
737934	381577	917914	208613	22.74	0.072302	0.02655	2.72328
738401	381654	917779	208618	22.77	0.071421	0.026895	2.65559
738621	381666	918016	208610	22.82	0.070876	0.026297	2.69521
738880	381650	917985	208590	22.85	0.070072	0.026172	2.67742
738753	381475	918260	208586	22.89	0.069486	0.025529	2.72181
739828	381793	918437	208624	22.93	0.068215	0.025508	2.67428
739494	381485	918636	208589	22.97	0.067488	0.024733	2.72865
739021	381247	918453	208580	23.01	0.06752	0.025048	2.69567
739247	381251	918814	208605	23.05	0.066916	0.024497	2.73159
740089	381478	918907	208633	23.09	0.065805	0.024564	2.67895
739752	381315	919178	208627	23.13	0.065862	0.023911	2.75443
740149	381483	919690	208578	23.17	0.065666	0.022315	2.94261
740144	381429	919531	208573	23.21	0.06539	0.022616	2.89136
740490	381441	919701	208609	23.25	0.064498	0.022591	2.85504
740129	381247	919640	208583	23.29	0.064455	0.022473	2.86805
740929	381543	920178	208613	23.33	0.063832	0.021584	2.95733
740860	381566	919952	208587	23.37	0.064146	0.021828	2.93867
740512	381317	919832	208589	23.41	0.063772	0.022111	2.88423
740406	381442	919769	208599	23.45	0.064736	0.022345	2.89705	7	0.474
740828	381488	920402	208606	23.49	0.063816	0.021026	3.03509
741465	381599	919907	208596	23.53	0.062653	0.022014	2.84607
742248	381882	920027	208597	23.57	0.06201	0.021761	2.84965
741602	381851	920403	208614	23.61	0.063626	0.021101	3.01525
741373	381635	920269	208611	23.65	0.0631	0.021366	2.95331
742230	381942	920040	208590	23.69	0.062381	0.021665	2.87943
741252	381639	920663	208608	23.73	0.063455	0.020474	3.09931
742010	381799	920834	208587	23.77	0.062222	0.019897	3.12722
741938	381771	920385	208632	23.8	0.06227	0.021315	2.92148
742117	381761	920822	208618	23.85	0.061723	0.020223	3.05218
742818	382156	920877	208595	23.88	0.061907	0.01988	3.11405
742478	381848	920563	208569	23.93	0.061194	0.020316	3.0121
741601	381755	920477	208612	23.96	0.063114	0.02092	3.01693
741816	381773	920354	208606	24	0.062617	0.021131	2.96325
741973	381804	920360	208611	24.04	0.062351	0.021167	2.94572
741754	381789	920642	208586	24.08	0.062874	0.020307	3.09611
741297	381690	920835	208588	24.12	0.063605	0.019904	3.19552
741533	381700	920754	208577	24.16	0.063007	0.019975	3.15424
741438	381681	920505	208580	24.2	0.063167	0.020549	3.07391
740960	381624	920515	208584	24.24	0.064181	0.020566	3.12071
740930	381688	920715	208610	24.28	0.064607	0.02038	3.17019
741024	381688	920442	208575	24.32	0.064348	0.020639	3.11775
740591	381672	920508	208610	24.36	0.065458	0.020833	3.14206
740419	381659	920476	208579	24.4	0.065863	0.020603	3.19674
740584	381683	920560	208600	24.44	0.065536	0.020622	3.17792
740349	381639	919965	208609	24.48	0.06595	0.022012	2.99601
739874	381592	920417	208590	24.52	0.067011	0.020839	3.21567
740244	381755	920055	208651	24.56	0.066862	0.022221	3.00893
739971	381655	919764	208619	24.6	0.06708	0.022549	2.9748
739419	381806	919735	208623	24.64	0.069417	0.022652	3.06452
739553	381777	920322	208607	24.68	0.06889	0.021211	3.24784
739429	381917	919418	208612	24.72	0.069984	0.02324	3.01131
738909	381762	919267	208608	24.76	0.070592	0.023533	2.99977
738728	381908	919516	208589	24.8	0.071876	0.022803	3.15202
738228	381787	919041	208556	24.84	0.072613	0.023526	3.08654
738190	381909	919075	208575	24.88	0.073372	0.023635	3.10441
737840	381728	918606	208582	24.91	0.073373	0.024731	2.96679
737440	381627	919129	208594	24.96	0.073941	0.0237	3.11986
737764	381946	918911	208549	24.99	0.074751	0.023743	3.14833
737019	381824	918662	208571	25.03	0.076165	0.024502	3.10851
737002	381785	918398	208553	25.07	0.076003	0.024907	3.05143
736976	381894	918175	208537	25.11	0.07666	0.025242	3.03695
736777	381831	917966	208541	25.15	0.076875	0.02574	2.9866
736206	381934	918130	208572	25.19	0.079013	0.025679	3.0769
735899	381951	918003	208573	25.23	0.079957	0.025968	3.07909
735594	381855	917428	208599	25.27	0.080291	0.027482	2.92159
735442	381916	917839	208526	25.31	0.081041	0.025874	3.13217
735177	382024	917130	208570	25.35	0.082357	0.027857	2.95646
735058	381949	917669	208571	25.39	0.082286	0.026682	3.08396
734856	381922	917519	208543	25.43	0.082704	0.026741	3.09279
734365	381788	916851	208539	25.47	0.083353	0.02817	2.95892
733758	381600	917099	208589	25.51	0.084038	0.028108	2.98978
733822	381731	916796	208556	25.55	0.084561	0.028455	2.97172
733758	381702	916120	208555	25.59	0.084584	0.029933	2.82584
733654	381830	916056	208538	25.63	0.08556	0.029909	2.86069
733370	381827	916258	208556	25.67	0.086337	0.029639	2.91298
733464	381965	916412	208604	25.71	0.086814	0.029764	2.91677
732777	381623	916039	208533	25.75	0.086898	0.029898	2.90648
732816	381783	915883	208566	25.79	0.087647	0.03056	2.868
733000	381979	916264	208560	25.83	0.088184	0.029664	2.97274
732239	381737	916364	208554	25.87	0.089012	0.029386	3.02906
732331	381795	916071	208540	25.9	0.089066	0.029895	2.97926
731662	381645	916021	208550	25.95	0.090132	0.030102	2.99422
732227	381764	916197	208552	25.98	0.08919	0.029734	2.9996
731864	381805	915937	208567	26.03	0.090425	0.030451	2.9695
731130	381788	915939	208564	26.06	0.092387	0.030418	3.03727
730981	381591	915444	208592	26.11	0.091748	0.031778	2.88715
731447	381622	915574	208584	26.14	0.09061	0.031414	2.88435
731808	381741	915728	208567	26.19	0.090238	0.030911	2.91928
731792	381819	915877	208550	26.22	0.090701	0.030419	2.98174
731644	381809	915444	208556	26.26	0.091061	0.03143	2.89727
731454	381732	915551	208571	26.3	0.09118	0.031339	2.90944
731890	381849	915752	208586	26.34	0.090588	0.031042	2.91825
731938	381949	915521	208566	26.38	0.090989	0.031357	2.90171
731326	381677	915527	208538	26.42	0.091243	0.031073	2.93639
731935	381881	915936	208571	26.46	0.090634	0.030492	2.97237
732062	381862	915331	208564	26.5	0.090177	0.031756	2.83966
731776	381741	915868	208561	26.54	0.090328	0.030545	2.9572
731857	381762	915575	208575	26.58	0.090214	0.031325	2.87991
731739	381679	916073	208570	26.62	0.090099	0.030181	2.9853
732216	381822	916196	208559	26.66	0.089532	0.029804	3.00403
732246	381718	916124	208554	26.7	0.088891	0.029914	2.97154
731865	381573	916008	208545	26.74	0.089178	0.030082	2.96448
732173	381685	916261	208567	26.78	0.088918	0.029738	2.99002
732073	381584	916265	208535	26.82	0.088656	0.02942	3.01343	8	0.481
732517	381638	916450	208547	26.86	0.087705	0.029129	3.01088
732805	381762	916618	208537	26.9	0.087565	0.028663	3.05498
733325	381862	916970	208567	26.94	0.08665	0.028179	3.07495
733303	381794	917063	208551	26.97	0.086347	0.02782	3.10374
733696	381812	916494	208575	27.02	0.085347	0.029303	2.91255
733532	381617	916348	208538	27.05	0.084759	0.029267	2.8961
733878	381652	916926	208545	27.1	0.083982	0.028063	2.99258
733840	381544	917009	208560	27.13	0.083509	0.028026	2.9797
734434	381616	917344	208544	27.17	0.082239	0.027135	3.03074
734457	381702	917398	208537	27.22	0.082636	0.026949	3.06643
734996	381857	917510	208530	27.25	0.081966	0.026635	3.07738
735358	381913	917080	208532	27.3	0.081258	0.027599	2.94423
735416	381801	917790	208538	27.33	0.080497	0.026097	3.08449
735763	381761	918325	208500	27.37	0.079317	0.024555	3.23014
735833	381850	917859	208520	27.41	0.0796	0.025772	3.08863
736167	381726	918216	208507	27.45	0.078007	0.024862	3.13754
736519	381786	918229	208524	27.49	0.07735	0.024998	3.09423
737154	381913	917919	208482	27.53	0.076267	0.025273	3.01777
737390	381837	918568	208505	27.57	0.075205	0.02407	3.12437
736746	381494	919160	208512	27.61	0.075154	0.022839	3.29053
737048	381708	919057	208518	27.65	0.075463	0.023123	3.26349
737091	381707	919149	208502	27.69	0.075338	0.022767	3.3091
737785	381626	919238	208525	27.73	0.072978	0.022794	3.20163
737854	381632	919488	208498	27.77	0.072819	0.021985	3.31221
738051	381634	920158	208497	27.81	0.072284	0.020507	3.52479
738786	382073	919963	208520	27.85	0.072599	0.021157	3.4315
738775	381692	920052	208506	27.89	0.070588	0.020826	3.38937
739097	381720	920201	208572	27.93	0.069847	0.021138	3.30434
739086	381695	920409	208553	27.97	0.069743	0.020499	3.40232
739262	381669	920572	208537	28.01	0.069117	0.019987	3.45805
739603	381705	920828	208559	28.05	0.068366	0.019639	3.48108
739663	381708	921119	208504	28.09	0.068216	0.018471	3.69318
740179	381756	921333	208507	28.13	0.067047	0.018032	3.71827
740533	381639	920877	208492	28.17	0.065441	0.018884	3.46533
740296	381842	921071	208498	28.2	0.067184	0.018518	3.62806
740736	381649	921738	208505	28.25	0.064934	0.017127	3.79143
741296	381854	921361	208525	28.28	0.064486	0.018144	3.55406
741414	381946	921619	208515	28.32	0.064654	0.017483	3.698
741528	381921	921629	208515	28.36	0.064205	0.017462	3.67694
742370	382078	921632	208512	28.4	0.062724	0.017426	3.59945
742599	382081	921504	208533	28.45	0.062109	0.017909	3.46805
742698	381986	922256	208538	28.48	0.061327	0.016313	3.7594
742758	381924	922453	208544	28.52	0.06083	0.015941	3.81605
741991	381766	922468	208533	28.56	0.062097	0.015801	3.92985
742476	381840	922507	208523	28.6	0.061157	0.01562	3.9154
743211	381861	922463	208541	28.64	0.059245	0.01589	3.72851
743388	381963	923214	208546	28.68	0.059304	0.014298	4.1478
743241	381829	923301	208552	28.72	0.058991	0.014166	4.16431
743656	381998	922893	208571	28.76	0.058754	0.01524	3.85518
743063	381859	922773	208567	28.8	0.059642	0.015464	3.85687
743294	381746	923038	208563	28.84	0.0584	0.014846	3.93364
743415	381676	923490	208570	28.88	0.057692	0.013927	4.14238
743446	381803	923760	208586	28.92	0.058287	0.013493	4.31994
743509	381763	923672	208561	28.96	0.057899	0.013443	4.30702
743814	381862	923714	208566	29	0.057591	0.0134	4.29792
743994	381844	923729	208572	29.04	0.056999	0.013425	4.24577
744195	381870	923909	208583	29.08	0.056586	0.013139	4.30687
743404	381807	923659	208546	29.12	0.058424	0.013326	4.38409
741500	381647	924076	208570	29.16	0.062814	0.012649	4.96607
743775	381661	923905	208576	29.2	0.056621	0.01308	4.32894
743918	381631	924220	208570	29.24	0.056067	0.012335	4.5455
741104	381691	924304	208594	29.28	0.064143	0.012383	5.17979
743782	381533	923895	208596	29.31	0.055915	0.013295	4.20583
744177	381613	923589	208599	29.35	0.055258	0.013991	3.94942
744773	381832	924223	208578	29.4	0.054794	0.012405	4.41696
744574	381744	924347	208572	29.43	0.054869	0.012077	4.54329
744527	381680	924354	208587	29.47	0.054655	0.012207	4.47749
745233	381964	924762	208556	29.51	0.054238	0.011018	4.92283
745454	381931	924795	208575	29.55	0.053454	0.011129	4.80303
745252	381730	924319	208567	29.59	0.052932	0.01209	4.37825
745824	381907	924572	208560	29.63	0.05231	0.01147	4.56046
745491	381724	924820	208593	29.67	0.052243	0.011249	4.64438
745849	381757	924497	208569	29.71	0.051438	0.011721	4.38857
745719	381728	925039	208571	29.75	0.051639	0.010559	4.89059
746257	381779	924696	208562	29.79	0.050437	0.011219	4.4955
746408	381869	924815	208577	29.83	0.050505	0.011105	4.54796
746292	381767	925334	208569	29.87	0.050277	0.009897	5.08005
746434	381730	925346	208600	29.91	0.049689	0.01017	4.8857
746581	381786	925895	208554	29.95	0.049586	0.00853	5.81297
746138	381561	925318	208593	29.99	0.049594	0.010164	4.8796
746541	381795	925474	208588	30.03	0.049744	0.009776	5.08863
746397	381726	926225	208588	30.07	0.049769	0.008141	6.11368
746640	381700	925648	208570	30.11	0.048964	0.009223	5.30904
746367	381544	925984	208554	30.15	0.048875	0.008337	5.8628	9	0.475
746871	381660	925435	208563	30.19	0.048116	0.009619	5.00226
747106	381711	925022	208563	30.23	0.047746	0.010519	4.53918
747346	381735	925704	208557	30.27	0.047217	0.008975	5.26092
747387	381746	925503	208576	30.3	0.047164	0.009596	4.91475
747551	381784	925592	208562	30.35	0.046919	0.009267	5.06283
747300	381806	925640	208542	30.38	0.047724	0.008969	5.32068
747818	381834	925548	208524	30.43	0.046456	0.008996	5.16417
747055	381495	925656	208555	30.47	0.046727	0.00906	5.15738
747481	381614	926339	208533	30.51	0.046199	0.007361	6.27621
746952	381828	926267	208553	30.54	0.048795	0.007711	6.32798
747538	381807	925479	208578	30.59	0.047078	0.009668	4.86942
746964	381712	925972	208552	30.62	0.04814	0.008343	5.7699
747826	381890	926024	208551	30.66	0.046734	0.00822	5.6851
748199	381859	926512	208551	30.7	0.045548	0.007159	6.36271
748191	381905	926112	208579	30.74	0.045816	0.0083	5.52033
747668	381726	926578	208537	30.78	0.046288	0.00688	6.72818
748274	381879	926002	208548	30.82	0.04545	0.008239	5.51619
747598	381736	925983	208541	30.86	0.046533	0.008213	5.66571
748317	381894	926883	208554	30.9	0.045413	0.006381	7.11729
749021	381911	926365	208559	30.94	0.04358	0.007556	5.7678
748563	381695	927064	208551	30.98	0.043674	0.005958	7.33019
748108	381615	927238	208543	31.02	0.044489	0.005502	8.08526
749053	381958	927550	208549	31.06	0.043744	0.004882	8.95965
748580	381749	927011	208540	31.1	0.043917	0.005967	7.35996
748299	381597	927493	208565	31.14	0.04387	0.005161	8.50055
748657	381609	927852	208538	31.18	0.042956	0.00412	10.4264
748989	381769	927911	208545	31.22	0.042906	0.004059	10.5697
748589	381682	928013	208573	31.26	0.043533	0.004108	10.596
749120	381830	928193	208529	31.3	0.042875	0.003292	13.0231
749439	382002	927393	208535	31.34	0.042926	0.005088	8.43627
749062	381766	928005	208548	31.38	0.042691	0.003884	10.9909
749039	381701	928531	208530	31.41	0.042405	0.002568	16.5124
748766	381684	928226	208551	31.46	0.04306	0.003433	12.5421
749387	381848	928180	208543	31.49	0.042243	0.003456	12.2237
749199	381752	928566	208530	31.54	0.042241	0.002492	16.9502
748779	381675	928859	208541	31.57	0.042976	0.001963	21.8985
748933	381692	928433	208527	31.61	0.042646	0.002752	15.4975
749270	381871	928388	208520	31.65	0.042685	0.002782	15.3442
749504	381907	928654	208545	31.7	0.042239	0.002446	17.2682
749448	381862	929011	208520	31.73	0.042151	0.00143	29.4819
749230	381806	928886	208498	31.77	0.042446	0.001488	28.5204
749260	381873	928541	208506	31.81	0.042723	0.002314	18.46
749259	381866	928650	208538	31.85	0.042689	0.002387	17.883
749134	381780	928437	208514	31.89	0.042569	0.002617	16.2634
749039	381847	928541	208522	31.93	0.043188	0.002469	17.4917
749095	381835	928744	208526	31.97	0.04297	0.002067	20.7878
748809	381847	928624	208520	32.01	0.043816	0.00227	19.3061
749196	381870	928132	208527	32.05	0.042882	0.003405	12.5924
749409	381952	928483	208525	32.09	0.04274	0.002624	16.2884
748837	381699	928850	208526	32.13	0.042946	0.001837	23.3777
748658	381698	928230	208534	32.17	0.04343	0.00326	13.3211
748649	381779	927981	208529	32.21	0.043889	0.003753	11.6954
748651	381882	928468	208544	32.25	0.044435	0.00284	15.6454
748400	381850	928696	208562	32.29	0.04495	0.002519	17.8428
748383	381781	928255	208520	32.33	0.044627	0.003071	14.5334
748039	381805	928315	208529	32.37	0.045696	0.003027	15.0944
747985	381831	928669	208536	32.4	0.045983	0.002327	19.7647
748231	381900	928484	208511	32.45	0.04568	0.002486	18.3716
747567	381716	928175	208538	32.49	0.04651	0.003418	13.6062
747652	381817	927807	208543	32.53	0.046819	0.004266	10.9751
747084	381849	928019	208522	32.57	0.048546	0.003602	13.4756
747187	381803	928094	208501	32.6	0.048017	0.003237	14.8357
745917	381719	927328	208519	32.65	0.051048	0.005075	10.0589
746802	381867	928399	208510	32.68	0.049415	0.002661	18.5678
746960	381995	927634	208531	32.72	0.049668	0.004526	10.9742
746960	382000	927668	208528	32.76	0.049694	0.004423	11.2355
746503	381920	927336	208562	32.8	0.050518	0.005473	9.23028
745849	381717	927903	208526	32.84	0.051223	0.003893	13.1575
745638	381936	927509	208575	32.88	0.052976	0.005223	10.1434
745268	381851	927020	208580	32.92	0.053536	0.006334	8.45221
744266	381673	926774	208560	32.96	0.055335	0.006676	8.28908
743889	381708	927299	208589	33	0.056559	0.005814	9.72742
743979	381867	926478	208566	33.04	0.057164	0.007377	7.74841
743690	381991	926426	208543	33.08	0.058623	0.007268	8.06555
742891	381783	926235	208557	33.12	0.059708	0.007819	7.63605
741981	381688	926088	208546	33.16	0.061707	0.008033	7.68181
741529	381761	925810	208571	33.2	0.063345	0.00888	7.13375
740946	381732	925219	208553	33.24	0.064799	0.009993	6.48459
740409	381763	925122	208546	33.28	0.066448	0.010136	6.55542
739900	381811	924797	208564	33.32	0.068113	0.011019	6.18162
739042	381714	924889	208588	33.36	0.069967	0.01105	6.33184
738986	381935	924920	208577	33.4	0.071306	0.010876	6.5562
738249	381923	923313	208559	33.44	0.073284	0.014207	5.15818
737049	381766	923449	208597	33.48	0.075771	0.014278	5.30698
736555	381825	922530	208577	33.52	0.077459	0.016091	4.81374	10	0.48
735419	381749	922520	208585	33.56	0.08021	0.01619	4.95416
734566	381695	921393	208576	33.6	0.082295	0.018567	4.43225
734136	381858	921128	208568	33.63	0.084367	0.01907	4.4241
733885	381940	921603	208581	33.68	0.085506	0.018156	4.70943
732612	381790	920953	208582	33.71	0.088254	0.019588	4.50552
732349	381908	919864	208562	33.75	0.089621	0.02178	4.11492
730870	381746	919636	208594	33.79	0.092889	0.022588	4.11225
730623	382040	919209	208604	33.83	0.095156	0.023621	4.02843
729321	381796	918431	208593	33.87	0.097499	0.025222	3.86568
728665	381958	917626	208568	33.91	0.100208	0.026747	3.74644
727523	381782	917441	208559	33.95	0.102474	0.027067	3.78596
726791	381859	916374	208596	33.99	0.104946	0.02977	3.52524
726550	381816	916815	208587	34.03	0.105395	0.028713	3.67059
725725	381880	916025	208564	34.07	0.108062	0.030229	3.57484
724818	381721	915398	208565	34.11	0.109769	0.031618	3.47169
724172	381778	915379	208563	34.15	0.111899	0.031641	3.53654
723094	381736	914122	208565	34.19	0.114722	0.03443	3.33204
722635	381874	913774	208540	34.23	0.116761	0.034956	3.34024
721647	381724	913562	208567	34.27	0.118756	0.035684	3.32796
721357	381874	912967	208567	34.31	0.120382	0.036998	3.2538
720481	381885	912071	208603	34.35	0.122928	0.039325	3.12598
719854	381842	911863	208574	34.39	0.124479	0.039504	3.15104
719537	382014	911900	208565	34.43	0.126301	0.039335	3.21089
719056	382025	910545	208579	34.47	0.127728	0.042468	3.00766
718437	381884	910178	208570	34.51	0.128735	0.043193	2.98044
718186	382067	910220	208563	34.55	0.130431	0.043033	3.03096
717569	381908	909679	208567	34.59	0.131337	0.04427	2.96676
716638	381722	909290	208556	34.63	0.132997	0.045026	2.95382
716506	381879	908731	208587	34.67	0.134215	0.046565	2.88235
715726	381628	908578	208593	34.7	0.135099	0.046962	2.87677
715361	381451	908547	208607	34.74	0.135193	0.047166	2.86633
715057	381495	907951	208578	34.79	0.136299	0.048208	2.82728
714741	381453	907432	208576	34.82	0.136978	0.049342	2.77612
714275	381456	907228	208598	34.86	0.138329	0.050007	2.76616
714049	381405	907176	208564	34.9	0.138703	0.049794	2.78551
714385	381535	906931	208588	34.94	0.138437	0.050571	2.7375
714432	381507	906861	208571	34.98	0.138152	0.050562	2.73234
714745	381423	907203	208572	35.02	0.136806	0.049812	2.74646
714799	381565	906814	208585	35.07	0.137413	0.050802	2.70488
714738	381475	907017	208598	35.1	0.137105	0.050476	2.71622
714852	381541	907902	208619	35.14	0.137132	0.048713	2.81508
715277	381538	906510	208628	35.18	0.1359	0.051893	2.61885
715352	381570	906865	208603	35.22	0.135857	0.050862	2.67108
715643	381621	907120	208631	35.26	0.135298	0.050566	2.67567
715252	381386	906764	208632	35.3	0.135156	0.051367	2.63119
716009	381625	907001	208621	35.34	0.134274	0.050734	2.64662
716561	381532	907179	208575	35.38	0.132198	0.049894	2.64958
716477	381484	907386	208618	35.42	0.132181	0.04985	2.65159
717201	381423	907523	208627	35.46	0.129787	0.049632	2.61497
717599	381455	908089	208581	35.5	0.128823	0.047931	2.68768
717975	381400	908573	208614	35.54	0.127457	0.047176	2.70173
718296	381394	907820	208607	35.58	0.12651	0.04878	2.5935
718978	381633	908182	208601	35.62	0.12585	0.047918	2.62636
719023	381340	909367	208609	35.66	0.12415	0.045367	2.73658
720242	381541	909027	208607	35.7	0.121762	0.046101	2.64119
720825	381487	909688	208588	35.73	0.119817	0.044453	2.69539
721153	381296	909950	208603	35.78	0.117862	0.044017	2.67763
721625	381442	910093	208587	35.82	0.117306	0.043546	2.69386
722072	381308	911273	208569	35.85	0.11532	0.04076	2.82924
722615	381301	910283	208608	35.9	0.113745	0.043328	2.6252
723401	381453	910915	208595	35.93	0.112336	0.041804	2.68723
724285	381476	911589	208590	35.98	0.10996	0.040264	2.73096
725225	381674	912126	208607	36.01	0.108368	0.039242	2.76157
725327	381447	912909	208607	36.06	0.106863	0.037512	2.84877
726099	381474	912166	208588	36.09	0.104832	0.03897	2.69008
726579	381375	913319	208603	36.13	0.102948	0.036568	2.81522
726776	381280	913571	208599	36.17	0.101884	0.035974	2.83217
728064	381568	914029	208617	36.21	0.099806	0.035137	2.84044
728321	381440	914435	208617	36.25	0.098397	0.034242	2.87356
728730	381360	914400	208604	36.29	0.096819	0.034194	2.83148
729629	381453	915346	208559	36.33	0.094796	0.031675	2.99278
730098	381548	915252	208612	36.37	0.09399	0.032394	2.90148
730048	381355	916209	208583	36.41	0.093095	0.030007	3.10242
730744	381368	916459	208637	36.45	0.091215	0.029979	3.04262
731369	381523	916192	208597	36.49	0.090297	0.03018	2.99196
732146	381429	917223	208602	36.53	0.087621	0.027961	3.13363
732784	381493	916708	208586	36.57	0.086182	0.028939	2.97806
732874	381442	917650	208547	36.61	0.085657	0.026492	3.23334
733674	381688	917605	208587	36.65	0.084744	0.026977	3.14131
733849	381525	918132	208587	36.69	0.083382	0.02582	3.22936
734556	381685	918034	208614	36.73	0.082269	0.026296	3.12859
734627	381648	919044	208612	36.77	0.081873	0.02406	3.40283
735152	381572	919115	208616	36.81	0.080004	0.023943	3.3414
735376	381500	919509	208581	36.84	0.078994	0.022741	3.47363
735504	381516	919842	208615	36.89	0.078724	0.02234	3.52392	11	0.48
736223	381603	919641	208614	36.92	0.077191	0.022771	3.38994
736998	381759	920094	208621	36.96	0.075875	0.021846	3.47321
736993	381523	920384	208600	37	0.074624	0.021008	3.55221
737003	381678	920478	208613	37.04	0.075427	0.020927	3.60421
737981	381986	920927	208613	37.08	0.074364	0.019944	3.72855
738405	381982	920168	208594	37.12	0.073167	0.021423	3.4154
738745	381905	920833	208570	37.16	0.071813	0.019735	3.63891
739050	382013	921223	208571	37.2	0.071547	0.018891	3.78737
739169	382011	921504	208565	37.24	0.071207	0.018218	3.90855
739323	381934	921450	208598	37.28	0.070368	0.018655	3.77203
739359	381826	921675	208598	37.32	0.06969	0.018163	3.83689
739500	381689	921976	208607	37.36	0.068565	0.017592	3.89755
740042	381906	922217	208617	37.4	0.068229	0.017162	3.97566
739534	381532	922627	208606	37.44	0.067629	0.01616	4.18511
740248	381894	922892	208590	37.48	0.067595	0.015426	4.38188
740777	382037	922441	208615	37.52	0.0669	0.016653	4.0173
740359	381691	922845	208589	37.56	0.066201	0.015519	4.26576
741054	381904	923449	208609	37.6	0.065422	0.014394	4.54525
740682	381829	922620	208597	37.64	0.066048	0.016088	4.10544
741049	381921	923035	208577	37.68	0.065527	0.014988	4.37192
741544	381908	923087	208593	37.72	0.064091	0.015029	4.26443
741488	381856	923068	208604	37.76	0.063967	0.015177	4.21474
741470	381840	923223	208588	37.8	0.063931	0.014684	4.35379
741635	381815	923398	208601	37.83	0.063342	0.014428	4.39033
741387	381774	922958	208612	37.88	0.063806	0.015495	4.118
741691	381875	923553	208583	37.91	0.063509	0.013915	4.56395
741725	381734	923511	208582	37.96	0.062659	0.013997	4.47652
742115	381923	923619	208578	38	0.062597	0.013723	4.56145
742246	381883	923782	208608	38.03	0.062021	0.013657	4.54129
742083	381687	923533	208612	38.08	0.06142	0.014239	4.31346
742511	381731	923815	208610	38.11	0.060476	0.013605	4.44531
742763	381922	923634	208607	38.15	0.060805	0.01397	4.35243
742654	381911	924043	208601	38.2	0.061047	0.01302	4.68864
742860	381910	924099	208584	38.23	0.060474	0.012734	4.74912
742586	381787	923732	208557	38.27	0.06057	0.013273	4.56322
742594	381703	924473	208600	38.31	0.060097	0.012073	4.97794
742748	381749	923788	208596	38.35	0.05992	0.013528	4.42927
742917	381899	924266	208623	38.39	0.060258	0.012746	4.72748
742681	381831	924129	208577	38.43	0.060544	0.012601	4.80481
743097	381978	924424	208598	38.47	0.060186	0.01216	4.94937
742870	381852	924129	208585	38.51	0.060136	0.012678	4.74332
743810	382141	924826	208597	38.55	0.059096	0.011274	5.24169
742958	381838	924241	208594	38.59	0.059818	0.012521	4.77757
743113	381774	924802	208575	38.63	0.059049	0.011114	5.31299
743083	381781	924612	208586	38.67	0.059169	0.011634	5.08564
743111	381867	924229	208582	38.71	0.059552	0.012431	4.79068
743138	381843	924248	208572	38.75	0.059349	0.012293	4.82798
743587	381945	924533	208578	38.79	0.05866	0.011729	5.00113
743367	381800	924233	208551	38.83	0.058489	0.012123	4.82477
743285	381713	924869	208591	38.87	0.058248	0.011123	5.23691
743658	381949	924037	208582	38.91	0.058486	0.01285	4.55157
743718	382057	924388	208580	38.95	0.0589	0.012065	4.88192
743613	382018	924722	208551	38.99	0.05898	0.011056	5.33441
743404	381936	924121	208577	39.03	0.059115	0.012618	4.68497
743456	381997	923998	208532	39.07	0.059299	0.012451	4.76241
743532	382027	924698	208550	39.11	0.059251	0.011099	5.33834
742940	381862	924248	208557	39.14	0.059997	0.012148	4.93886
743490	382065	924296	208531	39.19	0.05957	0.011792	5.05176
743760	382157	923904	208562	39.22	0.059319	0.012947	4.58189
743422	381954	924588	208523	39.27	0.059162	0.011078	5.34058
743459	382060	924274	208560	39.3	0.059628	0.01212	4.91977
743264	381945	924197	208548	39.34	0.059549	0.012172	4.89226
743026	381943	924640	208531	39.38	0.060194	0.011042	5.4514
742920	382032	924131	208556	39.42	0.060962	0.012393	4.91895
742889	381944	924682	208525	39.46	0.060576	0.010892	5.56138
742548	381938	924092	208539	39.5	0.061484	0.012314	4.99293
742591	381881	924308	208536	39.54	0.06106	0.011814	5.1684
742445	381890	924422	208556	39.58	0.06151	0.011759	5.23101
742290	381877	923545	208525	39.62	0.061868	0.013372	4.62658
741988	381825	923823	208546	39.66	0.062422	0.012969	4.8133
741537	381725	923420	208546	39.7	0.06313	0.013848	4.55876
741548	381813	923847	208577	39.74	0.063571	0.013216	4.81023
741446	381994	923507	208538	39.78	0.064822	0.013581	4.77308
741071	381800	923449	208554	39.82	0.064818	0.013862	4.67593
740764	381724	923374	208534	39.86	0.065259	0.013832	4.71778
740416	381910	923528	208556	39.9	0.067217	0.013709	4.90312
739955	381807	923118	208549	39.94	0.067939	0.014536	4.67375
739820	381920	923155	208543	39.98	0.068918	0.014398	4.78678
738995	381792	923292	208590	40.02	0.070515	0.014553	4.84551
738961	381814	922884	208541	40.06	0.070727	0.01497	4.72459
738353	381780	922100	208575	40.09	0.072229	0.017012	4.24587
738279	381879	922044	208584	40.14	0.072965	0.017221	4.23696
737446	381912	922353	208562	40.18	0.075451	0.016333	4.61956
736685	381836	921180	208570	40.22	0.077157	0.018975	4.06616	12	0.475
736253	381803	921135	208582	40.26	0.07818	0.01919	4.07406
736154	381952	921107	208580	40.29	0.079254	0.019232	4.12099
735146	381853	919926	208575	40.33	0.081527	0.021769	3.74503
734751	381988	920041	208580	40.38	0.08335	0.021566	3.86492
733563	381872	919871	208575	40.41	0.086039	0.02189	3.93056
733312	382062	919094	208561	40.46	0.087757	0.023458	3.74107
731898	381866	918662	208567	40.49	0.090657	0.024463	3.7058
731235	381925	918399	208578	40.53	0.092827	0.025147	3.6914
730568	382024	918319	208571	40.57	0.095225	0.025255	3.77055
729443	381931	917293	208585	40.61	0.09788	0.027643	3.54081
729062	382126	916753	208584	40.65	0.099993	0.028821	3.46951
728011	382307	916178	208550	40.69	0.103914	0.029757	3.49213
727017	382109	916060	208577	40.73	0.105649	0.030277	3.48941
725375	381863	915189	208574	40.77	0.108958	0.032166	3.38742
724604	381929	914543	208559	40.81	0.111488	0.033444	3.33358
723111	381790	914533	208545	40.85	0.114963	0.033331	3.44918
722442	382013	912964	208547	40.89	0.118052	0.036811	3.20698
721048	381918	912918	208545	40.93	0.121495	0.036893	3.29316
719979	381998	911573	208545	40.97	0.124959	0.039865	3.13457
719100	382020	911597	208509	41.01	0.127576	0.039464	3.23274
717908	382100	910446	208547	41.05	0.131399	0.042378	3.10067
716447	381962	909380	208515	41.09	0.134829	0.04443	3.03465
714395	381656	908707	208541	41.13	0.139057	0.046173	3.01164
713397	381782	907657	208548	41.17	0.142593	0.048571	2.93575
712221	381828	906995	208561	41.2	0.146215	0.050168	2.91454
711368	381916	906478	208560	41.25	0.149139	0.051307	2.90679
710267	381772	905828	208518	41.28	0.151537	0.052347	2.89485
708977	381847	905510	208540	41.33	0.155658	0.053267	2.9222
707651	381731	904090	208527	41.36	0.158867	0.056305	2.82154
707486	381887	903464	208561	41.41	0.16018	0.05803	2.76031
706777	381927	902976	208516	41.44	0.162446	0.058684	2.76815
705501	381666	901571	208522	41.49	0.164744	0.061881	2.6623
704698	381744	900830	208547	41.52	0.167493	0.063779	2.62612
703158	381588	899841	208567	41.56	0.171133	0.066187	2.5856
702829	381738	898960	208574	41.6	0.172894	0.068229	2.53404
701800	381813	898559	208521	41.64	0.176294	0.068616	2.56929
701281	381736	897700	208562	41.68	0.177395	0.07094	2.50064
701175	381924	897267	208551	41.72	0.178712	0.071806	2.48881
700302	381809	896633	208535	41.76	0.180645	0.073076	2.47201
700090	381851	896389	208568	41.8	0.18149	0.073944	2.45443
699277	381714	895179	208543	41.84	0.183133	0.076425	2.39625
698675	381651	894711	208575	41.9	0.184557	0.077788	2.37257
698339	381708	894071	208564	41.94	0.185847	0.079124	2.34881
698572	381878	893778	208584	41.98	0.186076	0.079978	2.32659
698059	381698	893188	208544	42.02	0.186614	0.080922	2.30609
697916	381714	892811	208574	42.06	0.187119	0.082063	2.28018
698550	382001	892741	208565	42.1	0.186799	0.082134	2.27431
698505	381940	893039	208558	42.14	0.186604	0.081394	2.2926
699363	382213	892242	208554	42.18	0.185554	0.083155	2.23143
699173	381952	892855	208533	42.22	0.184712	0.081568	2.26453
699744	381880	892236	208527	42.25	0.182656	0.082908	2.20313
700049	381875	892876	208574	42.3	0.181738	0.081916	2.21858
700757	382138	892250	208535	42.33	0.181078	0.082953	2.1829
701071	382015	893022	208556	42.38	0.179503	0.081413	2.20485
701254	382006	892601	208511	42.41	0.178921	0.081928	2.18387
701746	382023	893267	208536	42.46	0.177577	0.080667	2.20136
702250	382028	893337	208545	42.5	0.176135	0.080596	2.18541
703065	382135	893663	208557	42.53	0.174334	0.079976	2.17982
704006	382154	894626	208607	42.57	0.171699	0.078289	2.19315
704584	382197	894391	208543	42.62	0.17025	0.0782	2.17712
705203	382048	895701	208576	42.65	0.167656	0.075569	2.21859
706029	382113	895701	208578	42.69	0.165609	0.075588	2.19094
707001	382173	896392	208577	42.73	0.163115	0.074024	2.20354
707877	382162	897027	208570	42.77	0.160522	0.072529	2.21322
708601	382109	897413	208541	42.81	0.158147	0.071382	2.21552
709195	381922	898076	208539	42.85	0.155431	0.069874	2.22446
710181	381973	898643	208572	42.89	0.152861	0.06892	2.21794
710619	381918	899242	208561	42.93	0.151305	0.067471	2.24252
712239	382220	900432	208593	42.97	0.148263	0.065115	2.27696
713316	382271	900236	208563	43.01	0.145445	0.065264	2.22857
713958	382163	901274	208551	43.05	0.143026	0.062825	2.27658
714892	382092	902056	208543	43.09	0.139971	0.060999	2.29462
715536	381968	902398	208550	43.13	0.137464	0.060303	2.27955
716078	381878	902531	208589	43.17	0.135433	0.060383	2.2429
717219	382012	903855	208554	43.21	0.132893	0.05709	2.32778
718265	382138	904432	208564	43.25	0.130586	0.0559	2.33604
718713	382040	905449	208547	43.29	0.128785	0.053471	2.40851
719721	381996	905658	208557	43.33	0.125682	0.053102	2.36679
721154	382174	905823	208556	43.37	0.122565	0.052725	2.32459
721317	381924	907201	208568	43.41	0.120764	0.049777	2.42607
722596	382101	907601	208587	43.45	0.118087	0.049073	2.40637
723279	382207	908398	208594	43.49	0.116721	0.047371	2.46399
724377	382414	908930	208547	43.52	0.114725	0.045737	2.50839
724836	382081	909100	208564	43.56	0.111647	0.045524	2.45248	13	0.478
725376	382156	909577	208573	43.6	0.110525	0.044554	2.4807
725621	382125	910297	208590	43.64	0.109668	0.043123	2.54313
726341	382043	910915	208581	43.69	0.107199	0.041668	2.57269
727045	382076	910932	208611	43.72	0.105394	0.041921	2.51414
727459	382050	912010	208586	43.76	0.10409	0.039295	2.64893
728008	382062	912312	208609	43.8	0.102611	0.03885	2.6412
729008	382041	912850	208593	43.84	0.099689	0.037507	2.65788
728875	381918	912757	208636	43.88	0.099404	0.038128	2.60711
729519	382051	913717	208590	43.92	0.098309	0.035565	2.76424
730633	382225	913990	208605	43.96	0.096119	0.035107	2.73785
730506	381955	914284	208594	44	0.095029	0.034353	2.76625
731236	381940	914635	208608	44.04	0.092905	0.033715	2.75562
731840	382090	914840	208591	44.08	0.092019	0.033099	2.78014
732506	382232	915644	208645	44.12	0.090918	0.03185	2.85459
732631	382102	914960	208636	44.16	0.089873	0.033269	2.70139
732862	382005	915899	208629	44.2	0.088708	0.031134	2.84925
733086	382179	915858	208642	44.24	0.089015	0.03135	2.83941
733404	382165	916198	208564	44.28	0.088052	0.029848	2.95003
734451	382287	916187	208627	44.32	0.085786	0.030481	2.81444
734253	382100	916687	208605	44.36	0.085337	0.029169	2.92565
734643	382075	916903	208612	44.4	0.084117	0.028761	2.92464
734730	382029	917031	208627	44.44	0.083628	0.028625	2.92151
735156	382124	916843	208625	44.48	0.082951	0.029019	2.85851
735462	382200	917495	208629	44.51	0.082506	0.027625	2.98669
735253	382059	917470	208631	44.56	0.082333	0.027699	2.97242
735395	381995	918473	208628	44.6	0.081595	0.025468	3.20387
735800	382065	917682	208637	44.63	0.080843	0.027291	2.96225
736165	382169	918429	208619	44.68	0.080385	0.025477	3.15518
736194	382241	918571	208629	44.71	0.08069	0.025262	3.1941
736122	382045	918673	208637	44.75	0.079841	0.025116	3.17892
736323	382026	918432	208651	44.79	0.07918	0.02578	3.07142
736630	382001	919143	208636	44.83	0.078194	0.024075	3.2479
736990	382073	918819	208638	44.87	0.077579	0.024805	3.12757
737060	382039	919577	208636	44.91	0.077203	0.023124	3.33872
737567	382214	918523	208605	44.95	0.076733	0.025136	3.05276
737352	382011	919396	208624	44.99	0.076243	0.023404	3.25762
736744	381892	919039	208617	45.03	0.077293	0.02412	3.20457
737297	382022	919286	208631	45.07	0.076454	0.023713	3.22412
737848	382146	919165	208643	45.11	0.07559	0.024094	3.13722
737885	382033	919366	208629	45.15	0.074882	0.023518	3.18396
738518	382269	919561	208637	45.19	0.074391	0.023168	3.2109
738742	382297	919705	208662	45.23	0.07392	0.023094	3.20082
738421	382122	920206	208644	45.27	0.073873	0.021823	3.38515
738214	382158	919353	208624	45.31	0.074639	0.023499	3.17632
738907	382345	919922	208639	45.35	0.07372	0.022396	3.2916
738802	382226	920258	208675	45.39	0.073374	0.022008	3.33395
739139	382278	919991	208688	45.43	0.072719	0.022719	3.20087
739012	382187	920514	208662	45.47	0.072584	0.021322	3.40418
739115	382239	920123	208650	45.51	0.072577	0.022062	3.28963
739128	382129	920211	208634	45.55	0.071952	0.021715	3.31347
739155	382092	920026	208634	45.59	0.071679	0.02212	3.24043
739640	382314	920251	208646	45.62	0.071526	0.021743	3.28954
739427	382079	920432	208670	45.67	0.070857	0.021579	3.28363
739824	382313	920583	208639	45.7	0.071011	0.020949	3.38977
739957	382304	920713	208642	45.75	0.070595	0.020693	3.41154
740213	382460	920707	208652	45.78	0.070722	0.020803	3.39965
739794	382192	920870	208654	45.82	0.070447	0.020465	3.44224
740201	382319	921022	208679	45.86	0.070001	0.020374	3.43578
740246	382336	921041	208654	45.9	0.069968	0.020091	3.48252
739957	382105	920866	208643	45.94	0.06953	0.020368	3.41372
740325	382227	921309	208654	45.98	0.069166	0.019505	3.54612
740161	382168	920796	208688	46.02	0.069303	0.020956	3.30713
740654	382320	921433	208653	46.06	0.068755	0.019224	3.57654
739885	382133	920926	208642	46.1	0.069879	0.020227	3.45477
740578	382191	921329	208621	46.14	0.068274	0.019142	3.56669
740577	382166	920693	208671	46.18	0.068143	0.021017	3.24228
741000	382256	921140	208620	46.22	0.067456	0.019546	3.45117
740524	382173	920950	208654	46.26	0.068327	0.02029	3.36748
740560	382110	921039	208655	46.3	0.06789	0.020105	3.37676
740426	382016	921162	208620	46.34	0.067757	0.019498	3.4751
740404	382054	921588	208643	46.38	0.068021	0.018788	3.62044
740826	382102	921509	208666	46.42	0.067112	0.019183	3.49852
740440	381914	921552	208622	46.46	0.067172	0.018664	3.59901
740735	382056	921586	208651	46.5	0.067117	0.01887	3.55687
741128	382112	921570	208624	46.54	0.066332	0.018644	3.55784
740846	382012	921895	208650	46.58	0.066575	0.018184	3.66111
740833	382059	922397	208684	46.62	0.066863	0.017416	3.83925
740863	381966	921226	208643	46.66	0.066282	0.01958	3.38518
741147	382104	921859	208655	46.69	0.066237	0.018311	3.61724
740782	381906	921682	208643	46.74	0.066184	0.018583	3.56163
740510	381799	922048	208662	46.77	0.066362	0.017966	3.6938
741333	382199	921731	208644	46.82	0.066232	0.018485	3.583
741785	382342	922056	208639	46.85	0.06575	0.017726	3.70922
741349	382172	922016	208652	46.9	0.066043	0.017939	3.6815
741391	382109	921681	208614	46.93	0.06559	0.018305	3.58326	14	0.481
741398	382126	921908	208643	46.97	0.065662	0.018088	3.63005
740554	381949	921859	208650	47.01	0.067044	0.018263	3.67102
741129	382036	922302	208660	47.05	0.065922	0.017391	3.79052
741809	382331	921737	208658	47.09	0.065625	0.018607	3.52687
742132	382488	922180	208672	47.13	0.065575	0.017774	3.68937
741701	382247	922314	208673	47.17	0.065474	0.017491	3.74333
741773	382214	922154	208629	47.21	0.065098	0.017415	3.73798
741087	381974	922308	208646	47.25	0.065706	0.017243	3.8106
741147	382085	921890	208661	47.29	0.066135	0.018302	3.61362
741656	382225	922103	208648	47.33	0.06548	0.01771	3.69726
741096	382009	922154	208675	47.37	0.065869	0.01786	3.68812
741058	381910	922374	208643	47.41	0.065443	0.01707	3.83387
740899	382003	921898	208623	47.45	0.066381	0.017917	3.70489
741393	382095	922053	208622	47.49	0.06551	0.017569	3.72881
740942	381817	921951	208634	47.53	0.065265	0.017907	3.6446
741347	381962	922197	208642	47.57	0.064924	0.017447	3.72123
741081	381870	921869	208642	47.6	0.065166	0.018164	3.58763
740996	381767	922030	208669	47.65	0.064848	0.018073	3.58817
741348	382029	922186	208671	47.69	0.06528	0.017751	3.67753
741424	382026	922270	208656	47.73	0.065054	0.017423	3.7339
741203	381956	922224	208659	47.77	0.06529	0.017552	3.71974
741137	381909	922259	208666	47.8	0.06522	0.017543	3.71765
741309	382038	922507	208679	47.85	0.065436	0.017127	3.82066
741612	382071	922211	208678	47.88	0.064777	0.017764	3.64649
741239	382036	922234	208651	47.93	0.065619	0.017453	3.75973
740925	381892	922215	208647	47.96	0.065714	0.017456	3.76458
741192	382064	922565	208649	48	0.065898	0.01671	3.94355
741446	382105	921685	208633	48.04	0.065417	0.018479	3.53999
741456	382037	922178	208666	48.08	0.065025	0.01772	3.66952
741364	381955	921856	208644	48.12	0.06484	0.018212	3.56033
741497	382083	921913	208643	48.16	0.065158	0.018077	3.6044
741520	382063	921822	208636	48.2	0.064988	0.018209	3.56903
741537	382054	922141	208680	48.24	0.064893	0.017936	3.61792
740952	381830	922345	208694	48.28	0.065307	0.017626	3.70522
741056	381927	921927	208650	48.32	0.06554	0.018114	3.6181
741112	381883	922230	208696	48.36	0.06515	0.017896	3.64037
741435	382053	922637	208671	48.4	0.065169	0.016766	3.88704
741398	381940	921887	208679	48.44	0.064666	0.018482	3.49883
741331	381990	922391	208703	48.48	0.065118	0.017612	3.69734
741201	381823	922316	208675	48.52	0.064582	0.017506	3.68923
741396	381917	922015	208696	48.58	0.064548	0.018366	3.51445
741366	381931	922346	208684	48.62	0.064706	0.017527	3.69176
741291	381960	921963	208688	48.66	0.065068	0.018403	3.53577
741392	381942	922311	208690	48.7	0.064693	0.017661	3.66294
741295	381855	922218	208684	48.74	0.064494	0.017807	3.6219
741536	381885	922297	208699	48.78	0.06399	0.017779	3.5992
741288	381929	922365	208698	48.81	0.06491	0.017621	3.68374
741665	382106	921795	208695	48.86	0.064818	0.018838	3.44085
741885	382162	922411	208699	48.89	0.064511	0.01753	3.68006
741790	382083	922345	208678	48.94	0.06435	0.017471	3.68319
741752	382036	922045	208643	48.97	0.064203	0.017789	3.60917
741894	382089	922241	208698	49.01	0.064095	0.017892	3.5824
741790	382064	922098	208692	49.06	0.064248	0.018146	3.54056
742052	382132	922499	208703	49.09	0.06389	0.017376	3.67685
741665	381968	922077	208663	49.14	0.064079	0.017912	3.5774
741883	382036	922129	208671	49.17	0.063842	0.017876	3.57142
742006	382097	922164	208692	49.22	0.063829	0.018002	3.54566
741599	381910	922408	208690	49.25	0.06395	0.01745	3.66487
741566	381891	922412	208705	49.29	0.063939	0.017586	3.63589
741374	381871	922098	208677	49.33	0.064362	0.018001	3.57539
741723	382033	922147	208652	49.37	0.064267	0.017653	3.6406
741794	381913	922419	208673	49.41	0.063428	0.017261	3.67461
741789	382001	921931	208660	49.45	0.063914	0.018202	3.51129
742018	382057	922217	208678	49.49	0.063582	0.017751	3.58188
741877	382076	922131	208649	49.53	0.064073	0.017659	3.62835
742103	382101	922319	208699	49.57	0.063583	0.017731	3.58601
742139	382102	922144	208688	49.61	0.063489	0.018007	3.52578
742061	382087	922139	208689	49.65	0.063624	0.018028	3.52923
742520	382259	922441	208679	49.69	0.06328	0.017271	3.66389
741726	381996	922326	208688	49.73	0.064061	0.017609	3.63787
742089	382009	922319	208670	49.77	0.063129	0.017451	3.61754
741947	382047	922225	208679	49.81	0.063724	0.017743	3.59147
742267	382151	921906	208633	49.85	0.063399	0.017996	3.52291
742274	382136	922239	208664	49.89	0.063299	0.017568	3.60316
742096	382212	922437	208665	49.93	0.064197	0.017145	3.74442
742484	382165	922265	208653	49.97	0.062876	0.017405	3.61259
741923	381986	922187	208657	50	0.063464	0.017614	3.60308
741952	382001	922037	208653	50.05	0.063464	0.017903	3.54489
742223	382138	922456	208657	50.08	0.06345	0.017026	3.72671
742081	382034	922259	208654	50.13	0.063285	0.017427	3.63135
742692	382306	922101	208636	50.16	0.063057	0.017599	3.58304
742751	382385	922048	208658	50.21	0.063318	0.017927	3.53192
742398	382146	921998	208656	50.24	0.063011	0.018017	3.49726
742649	382324	922186	208626	50.29	0.063272	0.017316	3.65388	15	0.478
742391	382162	922264	208613	50.32	0.063116	0.01702	3.70826
742107	382119	922377	208644	50.36	0.063669	0.017073	3.72921
742250	382209	922646	208644	50.4	0.063756	0.016485	3.86748
742085	382134	922200	208664	50.44	0.06381	0.017653	3.61467
742361	382237	922492	208659	50.48	0.0636	0.016967	3.74856
742228	382165	922355	208658	50.52	0.063581	0.017256	3.68454
741935	382023	922522	208657	50.56	0.063629	0.016882	3.7691
741913	382100	922497	208663	50.6	0.064102	0.016994	3.77197
742230	382199	922097	208650	50.64	0.063758	0.017743	3.59344
742174	382120	922318	208667	50.68	0.063489	0.017424	3.64377
742466	382393	922209	208671	50.72	0.064146	0.017701	3.62386
742313	382206	922241	208686	50.76	0.063566	0.017776	3.576
742086	382195	922184	208698	50.8	0.064133	0.018016	3.55974
741848	382118	922358	208701	50.84	0.064377	0.017665	3.64435
742057	382234	921933	208702	50.88	0.064422	0.018604	3.46288
742011	382273	922167	208688	50.92	0.064758	0.017957	3.60629
741664	382133	922146	208697	50.96	0.064965	0.01809	3.59129
741375	381996	922143	208690	51	0.065029	0.018029	3.60698
741282	382077	922402	208693	51.04	0.06572	0.017492	3.75721
741199	382039	921792	208709	51.08	0.065745	0.01898	3.46401
741264	382192	921985	208691	51.12	0.066385	0.018384	3.61108
740897	382057	921869	208660	51.16	0.066675	0.018338	3.63594
740938	382086	922019	208715	51.19	0.066717	0.018541	3.59835
740723	382021	921514	208685	51.24	0.066963	0.019356	3.45961
740688	382125	921643	208702	51.27	0.067617	0.019238	3.5148
740815	382180	921183	208689	51.31	0.06756	0.020118	3.35814
740465	382094	921182	208666	51.35	0.068067	0.019898	3.42071
739882	381906	921050	208644	51.39	0.068672	0.019975	3.43791
740357	382173	920982	208649	51.43	0.068788	0.020172	3.41011
739960	382141	921051	208642	51.47	0.069715	0.019953	3.49389
739657	382132	920767	208642	51.51	0.070504	0.020575	3.42672
739585	382012	920506	208634	51.55	0.070061	0.021069	3.3253
739184	382041	920650	208625	51.59	0.071326	0.020667	3.45124
738871	382090	920303	208622	51.63	0.072455	0.021398	3.38612
738476	381924	920254	208654	51.67	0.07266	0.021814	3.33087
738418	382060	919873	208685	51.71	0.073549	0.022948	3.205
738451	382155	919922	208645	51.75	0.073966	0.022454	3.29406
737965	381974	919866	208675	51.79	0.074344	0.022867	3.25116
737325	381905	919733	208651	51.83	0.07575	0.022927	3.30401
737536	382072	919131	208668	51.87	0.076059	0.024411	3.11582
736933	381936	919040	208657	51.91	0.077004	0.024504	3.14253
737169	382143	919174	208684	51.95	0.077457	0.024471	3.1653
736671	382151	918984	208673	51.99	0.078883	0.024781	3.18318
736209	382097	918719	208661	52.03	0.079877	0.025247	3.16389
735965	382147	918484	208654	52.07	0.080823	0.025695	3.14554
735918	382265	918517	208650	52.11	0.081586	0.025584	3.18899
735688	382198	918432	208707	52.14	0.081867	0.026321	3.11036
735163	382183	917878	208667	52.19	0.083247	0.02715	3.06614
734920	382118	917829	208686	52.23	0.083575	0.027442	3.04557
734522	382145	917505	208707	52.26	0.084828	0.028356	2.99154
733985	382124	917035	208685	52.31	0.086212	0.029176	2.95487
734068	382292	917212	208675	52.35	0.08688	0.028691	3.02816
733919	382316	916490	208661	52.38	0.087424	0.030143	2.90034
733077	382129	916509	208677	52.42	0.088772	0.030256	2.93407
733065	382276	916171	208683	52.46	0.089592	0.031057	2.88477
732524	382237	915882	208680	52.5	0.090894	0.031664	2.87059
732333	382310	915887	208698	52.54	0.091819	0.031827	2.88495
731912	382271	915928	208681	52.58	0.092786	0.031572	2.93885
731644	382238	915749	208690	52.62	0.093359	0.032053	2.91263
731290	382117	915272	208677	52.66	0.093702	0.032978	2.84135
730981	382263	914824	208685	52.7	0.095348	0.034042	2.8009
730292	382029	915042	208683	52.74	0.096025	0.033542	2.86278
730615	382342	914289	208651	52.78	0.096795	0.034893	2.7741
730093	382192	914502	208657	52.82	0.097455	0.034481	2.82633
729769	382197	913626	208673	52.86	0.09839	0.036567	2.69066
729822	382264	913876	208672	52.9	0.0986	0.036006	2.73842
729344	382186	913301	208655	52.94	0.099523	0.037111	2.6818
729223	382119	913782	208673	52.98	0.099504	0.036223	2.74697
728522	382105	913280	208674	53.02	0.101397	0.03734	2.71547
728358	382005	912843	208699	53.06	0.101322	0.038547	2.62855
728066	382145	912800	208659	53.1	0.102892	0.038255	2.68962
727880	381947	912791	208658	53.14	0.102354	0.038265	2.67485
727532	381921	913039	208652	53.18	0.103194	0.03766	2.74015
727762	382007	912234	208677	53.22	0.103007	0.039679	2.596
727600	382170	912294	208658	53.25	0.104336	0.039363	2.6506
727930	382280	912638	208698	53.3	0.103997	0.03899	2.6673
727330	382071	912634	208660	53.34	0.104565	0.038631	2.70674
727931	382286	911850	208648	53.37	0.104026	0.040248	2.58465
727724	382387	912054	208664	53.41	0.105149	0.039951	2.63191
727910	382363	911901	208661	53.45	0.104497	0.040261	2.59552
727760	382331	912335	208673	53.5	0.104748	0.039417	2.6574
727407	382223	911521	208659	53.53	0.105162	0.041081	2.55986
727161	382084	912009	208679	53.57	0.10511	0.040196	2.61496
727204	382095	911572	208645	53.61	0.105048	0.040833	2.57261	16	0.475
727531	382180	911813	208642	53.65	0.104583	0.040272	2.59695
727420	382117	911944	208685	53.69	0.104558	0.040397	2.58825
727515	382176	911604	208640	53.73	0.104607	0.040714	2.56929
727770	382219	912205	208657	53.77	0.10412	0.03955	2.63261
727785	382099	911606	208652	53.81	0.103436	0.040826	2.53358
727788	382195	912457	208637	53.85	0.103941	0.0388	2.67888
727716	382097	911833	208641	53.89	0.103619	0.040218	2.57645
728582	382344	912199	208638	53.93	0.102508	0.03938	2.60305
728374	382240	911958	208676	53.97	0.102535	0.040279	2.54559
728710	382411	912533	208649	54.01	0.102507	0.038748	2.64545
729140	382368	912549	208676	54.05	0.10107	0.038974	2.59328
728798	382218	912492	208642	54.09	0.101227	0.038771	2.61088
729101	382109	912654	208647	54.13	0.099793	0.038462	2.5946
729500	382277	912996	208701	54.17	0.099573	0.038228	2.6047
729609	382273	912587	208663	54.21	0.099245	0.038764	2.56024
729770	382205	913161	208684	54.25	0.09843	0.0377	2.6109
729798	382099	912959	208686	54.29	0.097784	0.038165	2.56214
730243	382264	913613	208695	54.32	0.09742	0.036808	2.64668
730527	382230	913171	208706	54.37	0.096442	0.03789	2.54532
730688	382268	914204	208667	54.4	0.096195	0.035235	2.73013
730811	382201	913380	208691	54.45	0.095492	0.037284	2.56121
730873	382049	914067	208706	54.48	0.094504	0.035913	2.63146
731174	382177	913866	208675	54.52	0.094347	0.036057	2.6166
731400	382263	914822	208720	54.56	0.094175	0.034384	2.7389
731363	382189	914186	208712	54.6	0.093883	0.035709	2.62912
731787	382148	914549	208730	54.64	0.092477	0.035083	2.636
732031	382052	914362	208699	54.68	0.091281	0.035195	2.59356
732334	382244	915167	208691	54.72	0.091462	0.033344	2.74297
732537	382210	914606	208697	54.76	0.090713	0.034638	2.61888
732468	382020	914993	208691	54.8	0.089889	0.033728	2.66514
732756	382170	914830	208709	54.84	0.089888	0.034261	2.62365
732815	382111	915590	208680	54.88	0.089407	0.032307	2.76745
733031	382172	915492	208689	54.92	0.089131	0.032609	2.73328
733015	382154	915396	208692	54.96	0.089079	0.03285	2.71171
733647	382262	916033	208721	55	0.087894	0.031728	2.77026
732736	381958	915386	208704	55.04	0.088808	0.032988	2.69217
733129	381980	916774	208704	55.08	0.087829	0.029934	2.93412
733890	381965	915748	208689	55.12	0.085626	0.032046	2.67198
734420	382243	916102	208690	55.16	0.085637	0.031276	2.73808
734141	382031	916370	208683	55.2	0.08528	0.030619	2.78516
734239	381952	916377	208710	55.26	0.084583	0.030865	2.74046
734313	381981	916341	208714	55.3	0.084532	0.030982	2.7284
734774	382084	916419	208715	55.33	0.0838	0.030821	2.71897
734632	382007	916739	208731	55.38	0.083783	0.030271	2.76773
735091	382122	916924	208706	55.41	0.083121	0.029623	2.80594
735169	382017	916897	208710	55.46	0.082341	0.029721	2.77046
735036	382066	917341	208704	55.5	0.082974	0.028687	2.89235
735121	382106	917305	208741	55.53	0.082952	0.029124	2.84824
735678	382179	917140	208694	55.57	0.081793	0.029033	2.81728
735608	382067	917173	208719	55.61	0.081388	0.029201	2.78711
735390	381942	917023	208705	55.65	0.081325	0.029396	2.76653
735630	381943	917426	208702	55.69	0.080662	0.028481	2.83211
735238	381990	917387	208693	55.73	0.082005	0.02848	2.87937
735595	381824	917679	208702	55.77	0.080122	0.027926	2.86913
735776	381977	916957	208697	55.81	0.080439	0.029464	2.73008
736274	382087	917748	208714	55.85	0.079643	0.02789	2.85563
736356	382033	917569	208686	55.89	0.079126	0.028013	2.82466
736258	382151	918076	208727	55.93	0.08003	0.027295	2.93203
736562	382239	917661	208714	55.97	0.079657	0.028081	2.83668
736263	381975	917961	208741	56.01	0.079074	0.027683	2.85642
736470	382022	917270	208683	56.05	0.078751	0.028641	2.74961
736373	381997	917979	208694	56.09	0.078886	0.02719	2.90135
736640	381995	918148	208711	56.13	0.078134	0.026983	2.8957
737047	382154	918321	208733	56.17	0.077855	0.026815	2.90337
736526	382091	917870	208732	56.21	0.078964	0.027796	2.84088
736718	381964	918186	208767	56.25	0.077751	0.02744	2.83349
737306	382039	917951	208733	56.29	0.07652	0.027628	2.7697
736697	382148	918645	208728	56.33	0.078795	0.026056	3.02405
736780	382055	918361	208732	56.37	0.078066	0.026718	2.92187
736861	382117	917993	208692	56.4	0.078173	0.027139	2.88043
737220	382054	918189	208728	56.45	0.076839	0.027057	2.83992
737238	382150	918279	208718	56.48	0.077303	0.026763	2.88848
737168	382081	918195	208729	56.53	0.077128	0.027053	2.85097
737376	382083	918229	208707	56.57	0.076562	0.026766	2.86038
737488	382096	918254	208730	56.6	0.076321	0.026933	2.83367
737209	382117	918442	208727	56.65	0.077207	0.026492	2.91438
737628	382165	918476	208692	56.68	0.076302	0.026079	2.92576
737861	382336	918192	208703	56.72	0.076571	0.026809	2.85618
737659	382154	918343	208729	56.76	0.076157	0.026728	2.84928
737682	382046	919076	208714	56.8	0.075515	0.024975	3.02356
737444	382011	918751	208676	56.84	0.075987	0.025321	3.00093
737172	382116	918361	208701	56.88	0.077305	0.026419	2.92615
736685	381778	918616	208685	56.92	0.076846	0.025704	2.9896
737251	381897	918333	208696	56.96	0.075912	0.026432	2.87202	17	0.478
737420	382016	918816	208710	57	0.076081	0.025507	2.98273
737938	382208	918049	208676	57.04	0.075672	0.026862	2.81707
737501	381947	918631	208708	57.08	0.075486	0.025894	2.91525
737234	382043	917993	208697	57.12	0.076741	0.027188	2.82265
737676	382071	918100	208695	57.16	0.075665	0.026934	2.80933
738143	382186	917995	208678	57.2	0.074986	0.027	2.77727
737537	382136	918268	208696	57.24	0.076399	0.026574	2.8749
738442	382261	918428	208669	57.28	0.074559	0.025962	2.8718
738100	382165	917938	208691	57.32	0.074993	0.027251	2.75197
738227	382275	918442	208689	57.36	0.07523	0.026125	2.87961
738150	382184	918593	208719	57.4	0.074956	0.026083	2.87372
738160	382209	918667	208697	57.44	0.075062	0.025708	2.91974
738042	382130	918367	208709	57.48	0.074966	0.026483	2.83077
738226	382261	918820	208684	57.52	0.075157	0.025247	2.97686
738604	382200	918178	208660	57.56	0.073783	0.026424	2.79227
738009	382113	918985	208683	57.6	0.074967	0.024876	3.01366
737832	382114	918240	208686	57.63	0.075463	0.026539	2.84344
738224	382298	918848	208709	57.68	0.075361	0.025427	2.96379
738389	382299	918699	208679	57.71	0.074909	0.025464	2.94172
738099	382287	918609	208677	57.76	0.075649	0.025642	2.95012
738779	382258	918808	208703	57.79	0.073609	0.025457	2.89151
737980	382093	918089	208693	57.83	0.07494	0.026938	2.7819
738118	382018	918785	208722	57.87	0.074156	0.025691	2.88645
738473	382156	917917	208712	57.91	0.073911	0.027499	2.68771
738259	382309	918855	208730	57.95	0.075323	0.025615	2.94061
738268	382146	918019	208738	57.99	0.074425	0.027527	2.70376
738127	382034	918557	208702	58.03	0.074216	0.025998	2.85469
738236	382071	918083	208750	58.07	0.074112	0.027502	2.69481
737918	382158	918748	208722	58.11	0.07546	0.025772	2.92796
738755	382222	918176	208715	58.15	0.073483	0.02696	2.72565
737998	382278	918338	208720	58.19	0.07588	0.026652	2.84703
738625	382222	918611	208721	58.23	0.073843	0.026063	2.83324
738060	382064	918142	208714	58.27	0.074563	0.027025	2.75905
738091	382060	918869	208713	58.31	0.074455	0.02542	2.92903
738506	382155	917856	208716	58.35	0.073814	0.027672	2.66746
737525	381941	918578	208716	58.39	0.075388	0.026087	2.88984
738248	382024	918683	208745	58.43	0.073827	0.026137	2.82465
737726	381995	918218	208724	58.47	0.075119	0.026955	2.78689
738261	382089	918735	208714	58.51	0.07414	0.025723	2.88218
737810	381862	918149	208753	58.55	0.074174	0.027386	2.70846
738394	382152	919150	208709	58.58	0.074108	0.024765	2.99248
738373	382064	917992	208745	58.63	0.073695	0.027653	2.66495
738520	382202	918877	208735	58.66	0.074027	0.025615	2.89002
738144	382146	918704	208731	58.71	0.074769	0.025956	2.88065
738548	382226	919115	208761	58.74	0.074078	0.025344	2.92292
738367	382203	918877	208770	58.79	0.074456	0.025953	2.86892
738417	382348	918750	208778	58.82	0.075094	0.026308	2.85435
738214	382136	918850	208757	58.87	0.074521	0.025886	2.8788
738492	382160	918591	208772	58.9	0.07388	0.026599	2.77749
738302	382219	918310	208767	58.95	0.074722	0.027168	2.75039
738309	382171	918785	208789	58.98	0.074446	0.026338	2.82656
738013	382022	918629	208759	59.02	0.074468	0.02639	2.82178
737893	382120	918276	208773	59.06	0.075326	0.0273	2.75915
738454	382192	918920	208742	59.1	0.074156	0.025588	2.89809
738023	382113	918421	208768	59.14	0.074928	0.026934	2.78192
738212	382074	918498	208792	59.18	0.074195	0.026997	2.74831
738073	382052	918406	208774	59.22	0.074462	0.027025	2.75535
737700	381917	919165	208762	59.26	0.074774	0.025244	2.96207
738830	382463	918660	208757	59.3	0.074565	0.026303	2.83483
738533	382184	919056	208783	59.34	0.073894	0.025686	2.87689
738021	382097	918329	208780	59.38	0.074848	0.027252	2.74654
738159	382086	918694	208797	59.42	0.074406	0.026615	2.79568
738206	382020	918731	208782	59.46	0.073922	0.026389	2.80128
738115	382048	918377	208792	59.5	0.074325	0.027262	2.7263
738029	382116	918916	208780	59.54	0.074927	0.025964	2.88585
738271	382091	918356	208785	59.58	0.074122	0.027241	2.72103
738238	382171	918909	208812	59.62	0.074642	0.026288	2.83942
738696	382361	918248	208808	59.66	0.07439	0.0277	2.6856
738212	382227	919113	208796	59.7	0.075014	0.025686	2.92043
738728	382348	918448	208822	59.74	0.074232	0.027396	2.70961
738514	382289	918789	208764	59.78	0.074509	0.026088	2.8561
738980	382394	918420	208785	59.82	0.07378	0.0271	2.72251
738269	382160	919045	208784	59.85	0.074498	0.025719	2.89656
738877	382300	918953	208830	59.9	0.073563	0.026365	2.79015
738010	382131	918456	208811	59.93	0.07506	0.027272	2.75227
738704	382314	918443	208809	59.97	0.074117	0.027281	2.71675
737964	382068	918964	208812	60.01	0.07485	0.026167	2.86046
737964	381998	918473	208831	60.05	0.074475	0.027428	2.71532
738019	382091	918747	208803	60.09	0.074821	0.026556	2.81744
737730	381866	918146	208812	60.13	0.074417	0.027962	2.66135
738023	382049	918583	208781	60.17	0.074585	0.026704	2.79305
738527	382258	918483	208818	60.21	0.074307	0.02728	2.72383
738139	382029	918484	208782	60.25	0.074156	0.026931	2.7536
738030	382129	918812	208817	60.29	0.074994	0.026549	2.82475
738287	382203	918315	208829	60.33	0.074678	0.027755	2.69058	18	0.48
737942	382021	918226	208808	60.37	0.07466	0.027748	2.69063
738194	382232	918930	208807	60.41	0.075091	0.026194	2.86677
738112	382170	918551	208834	60.45	0.074986	0.027286	2.74819
738098	382227	918686	208798	60.49	0.07533	0.026642	2.8275
738107	382231	918163	208789	60.53	0.075327	0.027703	2.71909
738400	382325	918418	208804	60.57	0.075018	0.027288	2.74912
738281	382174	917976	208803	60.61	0.074539	0.028249	2.63869
737880	382127	918378	208807	60.65	0.075399	0.027405	2.75133
738536	382374	918403	208806	60.69	0.074903	0.02734	2.73967
738470	382280	918415	208761	60.73	0.074583	0.026879	2.77472
738112	382294	917990	208764	60.77	0.07565	0.027841	2.71719
737555	381991	918556	208816	60.81	0.075572	0.027101	2.78855
737947	382196	918192	208804	60.84	0.075583	0.027784	2.72037
737866	382214	918799	208826	60.89	0.075904	0.026664	2.84665
737543	381985	918103	208799	60.92	0.075573	0.027931	2.70571
737501	382133	918303	208829	60.97	0.076483	0.027782	2.75299
738166	382250	917886	208789	61	0.075265	0.028311	2.6585
737936	382279	918220	208793	61.05	0.076058	0.027616	2.75408
738440	382541	918350	208827	61.08	0.076063	0.027659	2.74999
737825	382155	918015	208805	61.13	0.075702	0.028182	2.68615
737855	382181	917983	208828	61.16	0.075758	0.028475	2.66054
737575	382162	918382	208825	61.21	0.076433	0.02757	2.77234
737498	382202	918242	208847	61.24	0.07686	0.028089	2.73629
737730	382278	918137	208839	61.28	0.076624	0.028243	2.71305
737446	382071	918174	208845	61.32	0.076303	0.028219	2.70394
737760	382198	918623	208838	61.36	0.076112	0.027166	2.80171
737423	382056	918584	208827	61.4	0.076287	0.027146	2.81027
737258	382072	917927	208879	61.44	0.07683	0.02909	2.64115
737636	382176	918338	208861	61.48	0.076338	0.028014	2.72504
737636	382233	918032	208853	61.52	0.076643	0.028608	2.67907
737422	382096	918046	208853	61.56	0.076504	0.028577	2.67706
737580	382193	918614	208874	61.6	0.076585	0.027533	2.78151
737706	382241	917973	208890	61.64	0.076492	0.029095	2.62906
737081	382103	918301	208879	61.68	0.077487	0.028269	2.74112
737636	382123	917919	208871	61.72	0.076055	0.02903	2.61986
736909	381981	918330	208851	61.76	0.077312	0.027935	2.76758
737229	381961	918263	208865	61.8	0.076316	0.028217	2.70463
737318	382202	918042	208866	61.84	0.07736	0.028712	2.69436
737168	382031	918397	208833	61.88	0.07686	0.027614	2.78339
737908	382322	917899	208869	61.96	0.076365	0.029055	2.62834
737139	382057	918433	208852	62	0.07708	0.027718	2.78084
737638	382157	917540	208849	62.04	0.076231	0.02965	2.57102
737397	382154	918633	208844	62.08	0.076884	0.027202	2.82637
737776	382057	917514	208833	62.12	0.075313	0.029553	2.54841
737541	382173	918669	208854	62.15	0.076586	0.02722	2.81361
737586	382232	917515	208825	62.19	0.076777	0.029473	2.60495
737312	382184	918814	208849	62.23	0.07728	0.026853	2.87785
737136	382042	917854	208822	62.27	0.077008	0.0287	2.68322
736843	382042	918025	208832	62.31	0.077822	0.028421	2.73818
737881	382202	917594	208839	62.35	0.075798	0.029435	2.5751
737312	382143	918052	208841	62.39	0.077061	0.028448	2.70878
737898	382183	917594	208843	62.43	0.075649	0.029474	2.56668
738338	382504	917881	208857	62.47	0.076147	0.028978	2.62773
738812	382696	917654	208842	62.51	0.075861	0.029332	2.58627
738488	382547	917840	208802	62.55	0.075962	0.028538	2.66181
738404	382515	917647	208837	62.59	0.076023	0.029299	2.59471
738252	382471	918495	208837	62.63	0.076209	0.027437	2.77755
738146	382382	917519	208835	62.67	0.076027	0.029561	2.57185
738067	382561	918379	208832	62.71	0.077203	0.027644	2.79279
738265	382457	917517	208813	62.75	0.076098	0.029353	2.5925
738250	382499	918393	208858	62.79	0.076364	0.027864	2.74061
738286	382434	918001	208828	62.83	0.075917	0.028435	2.66984
737608	382308	918335	208838	62.87	0.077123	0.027798	2.77436
738387	382442	918029	208828	62.91	0.07568	0.028374	2.66727
737600	382300	917225	208843	62.95	0.077102	0.030284	2.54594
738463	382466	918125	208850	62.99	0.075598	0.028375	2.66423
738293	382480	917472	208829	63.03	0.076144	0.029606	2.57186
738161	382384	917774	208825	63.07	0.075996	0.028904	2.6292
738490	382489	917029	208821	63.11	0.075646	0.030503	2.47997
738260	382436	918199	208838	63.15	0.076	0.028097	2.70492
738686	382567	917333	208841	63.18	0.07552	0.030028	2.51502
737816	382450	918012	208831	63.22	0.077305	0.02844	2.71822
738210	382443	917438	208833	63.26	0.076176	0.02972	2.56313
738187	382469	918022	208855	63.31	0.076379	0.028649	2.66597
737609	382244	917949	208879	63.34	0.076777	0.029041	2.64372
737794	382333	917710	208863	63.38	0.07674	0.029412	2.60917
737662	382422	917442	208874	63.42	0.077583	0.030107	2.57693
738377	382388	917556	208866	63.46	0.075419	0.029779	2.53261
737721	382210	918192	208878	63.5	0.076285	0.028498	2.67682
737850	382221	918389	208875	63.54	0.075986	0.028037	2.71021
738479	382333	917657	208838	63.58	0.074842	0.029287	2.55546
738175	382302	918477	208902	63.62	0.075518	0.028104	2.68707
738192	382386	917845	208914	63.66	0.075921	0.029607	2.56424	19	0.475
738332	382473	918093	208919	63.7	0.075998	0.029111	2.61062
738049	382400	918587	208914	63.74	0.076392	0.027979	2.73036
738732	382614	917466	208915	63.78	0.075644	0.03045	2.48424
737936	382440	918283	208946	63.82	0.076919	0.028955	2.65655
738243	382291	917773	208918	63.86	0.075271	0.029804	2.52552
737693	382221	918462	208911	63.9	0.076421	0.028224	2.70766
738183	382338	918496	208950	63.94	0.075689	0.028526	2.65336
738220	382276	917770	208925	63.98	0.075254	0.029878	2.5187
738238	382364	918218	208911	64.02	0.075675	0.02876	2.63131
737566	382101	917865	208960	64.06	0.076131	0.030007	2.53708
737716	382288	918601	208953	64.1	0.076716	0.028324	2.7085
736898	382199	918316	208951	64.14	0.07851	0.02893	2.71375
737474	382245	917847	208921	64.18	0.077157	0.029671	2.60046
737355	382163	917726	208948	64.22	0.077048	0.030197	2.55154
738087	382239	918116	208959	64.25	0.075425	0.029447	2.56142
737833	382373	918401	208947	64.3	0.076846	0.028705	2.67709
738264	382355	918526	208929	64.33	0.075555	0.028257	2.67384
737655	382338	918178	208918	64.37	0.077153	0.028915	2.66827
737789	382167	918587	208919	64.41	0.075866	0.028027	2.70689
738142	382407	918209	208922	64.45	0.076172	0.028885	2.63702
737806	382344	918570	208922	64.49	0.076766	0.028093	2.73256
738271	382343	918614	208911	64.53	0.075472	0.02789	2.706
737765	382266	918024	208918	64.57	0.076462	0.029253	2.61383
737788	382123	918600	208940	64.61	0.075633	0.028201	2.68193
737385	382243	917302	208928	64.65	0.077393	0.030935	2.50178
737712	382261	917625	208919	64.69	0.076583	0.030139	2.54099
738141	382281	917919	208907	64.73	0.0755	0.029377	2.57
737687	382218	917953	208966	64.77	0.076422	0.029872	2.55831
737148	382224	916726	208902	64.81	0.077949	0.03195	2.43969
737888	382277	918038	208942	64.85	0.07618	0.029454	2.58643
737570	382272	917267	208922	64.89	0.077035	0.030954	2.48868
737040	382298	917890	208922	64.93	0.078645	0.029586	2.65821
738774	382458	917167	208923	64.97	0.074693	0.031184	2.39527
737152	382400	917412	208917	65.01	0.07888	0.030587	2.57884
737809	382414	917538	208959	65.05	0.077132	0.030716	2.51116
737409	382374	917598	208936	65.09	0.078028	0.030362	2.5699
737652	382341	917766	208944	65.13	0.077177	0.03007	2.56655
737987	382558	918060	208946	65.17	0.077409	0.029444	2.62902
737886	382339	917763	208970	65.21	0.076517	0.030328	2.52302
737791	382376	917528	208933	65.25	0.076979	0.030487	2.52497
737655	382309	917287	208915	65.29	0.076998	0.030843	2.49645
737642	382308	917950	208967	65.32	0.077028	0.029888	2.57722
736856	382199	917208	208948	65.37	0.078626	0.031335	2.50923
737583	382255	916834	208935	65.41	0.076908	0.032031	2.40102
736532	382147	917046	208916	65.44	0.079248	0.031382	2.52525
736851	382275	917024	208913	65.49	0.079047	0.031402	2.51729
737855	382496	917237	208939	65.52	0.077443	0.031184	2.48341
737717	382440	917536	208927	65.57	0.077527	0.030412	2.54925
737789	382211	917682	208935	65.6	0.076101	0.030168	2.52258
737579	382342	917328	208918	65.64	0.077385	0.030782	2.51399
738174	382384	917198	208908	65.68	0.07596	0.030971	2.45262
737440	382278	917088	208932	65.72	0.077428	0.031444	2.4624
738095	382310	917890	208943	65.76	0.075783	0.029788	2.54404
736663	382221	916657	208936	65.8	0.07928	0.03243	2.44463
737741	382205	917449	208911	65.84	0.076202	0.030448	2.50268
736782	382270	917632	208929	65.88	0.079212	0.03022	2.62117
737120	382391	916462	208933	65.92	0.078921	0.03283	2.40392
736262	382158	917016	208921	65.96	0.080057	0.031496	2.54178
737512	382179	916815	208940	66	0.076698	0.032121	2.38776
737130	382272	917844	208933	66.04	0.078256	0.029793	2.62667
737166	382175	917059	208910	66.08	0.077637	0.031296	2.48076
737652	382452	917188	208914	66.12	0.077771	0.031051	2.50464
736727	382272	917207	208919	66.16	0.079375	0.031057	2.55577
738084	382246	917424	208930	66.2	0.075471	0.030687	2.45941
737034	382331	916991	208948	66.24	0.078839	0.031812	2.47829
738061	382276	917247	208920	66.28	0.075695	0.030979	2.44343
737211	382283	917691	208934	66.32	0.07809	0.030139	2.59104
737304	382249	917459	208936	66.36	0.07765	0.030668	2.532
736652	382363	917326	208933	66.4	0.080071	0.030931	2.5887
737962	382383	917122	208929	66.43	0.076542	0.03134	2.44228
737254	382287	917344	208927	66.48	0.077992	0.030833	2.52948
737946	382374	917460	208946	66.51	0.076538	0.030762	2.4881
737130	382324	917404	208909	66.55	0.078535	0.030528	2.57255
738116	382303	917276	208900	66.59	0.075687	0.030722	2.46359
737466	382375	917837	208912	66.63	0.077875	0.029606	2.63041
737528	382400	917705	208921	66.67	0.077837	0.029982	2.59608
737184	382296	917588	208935	66.71	0.078235	0.030374	2.57567
737633	382293	916786	208919	66.75	0.076973	0.031983	2.40671
737433	382329	917417	208947	66.79	0.07772	0.030866	2.518
737064	382264	917535	208927	66.83	0.078397	0.030414	2.57767
737228	382354	917438	208915	66.87	0.078423	0.030511	2.57032
737314	382463	917515	208937	66.91	0.078768	0.030554	2.57797
737466	382317	917288	208949	66.95	0.077565	0.031169	2.48855
736140	382143	917818	208934	66.99	0.080316	0.02986	2.68976
738127	382424	917789	208927	67.03	0.076304	0.029856	2.55575	20	0.48
736892	382441	917381	208902	67.07	0.079821	0.030511	2.61616
738183	382337	917391	208929	67.11	0.075683	0.030749	2.46129
737112	382341	917780	208943	67.15	0.078675	0.03003	2.6199
738138	382540	917842	208914	67.19	0.076894	0.029614	2.59654
737678	382685	917827	208906	67.23	0.078945	0.02957	2.66979
737904	382321	917548	208908	67.27	0.076371	0.030202	2.52869
736861	382134	918075	208938	67.31	0.078264	0.029334	2.66805
737118	382266	917899	208908	67.35	0.078257	0.029431	2.65902
736546	382163	917281	208908	67.38	0.079294	0.030788	2.57546
737248	382083	916840	208946	67.43	0.076917	0.032124	2.39435
736919	382186	917629	208929	67.46	0.078382	0.030227	2.59314
736183	381975	917352	208937	67.51	0.079296	0.030912	2.56521
736455	382369	917690	208936	67.54	0.08065	0.03016	2.67406
736591	382360	916875	208965	67.59	0.080224	0.032231	2.48905
737335	382390	917132	208940	67.62	0.078319	0.031425	2.49227
736387	382274	917912	208945	67.67	0.08033	0.029759	2.69933
737313	382181	917795	208939	67.7	0.077261	0.029958	2.57895
736001	382336	917425	208938	67.74	0.081735	0.030762	2.65706
737065	382155	917282	208909	67.78	0.07781	0.030796	2.52664
735992	382209	917463	208950	67.82	0.08108	0.030794	2.63301
736761	381989	917888	208969	67.86	0.077765	0.030044	2.58842
735870	382064	917648	208961	67.9	0.080643	0.030493	2.6446
736474	382158	917035	208956	67.94	0.079468	0.031792	2.4996
736561	382177	917934	208960	67.98	0.079328	0.029856	2.65703
736746	382155	917687	208974	68.02	0.078696	0.030533	2.57739
736309	382226	917486	208961	68.06	0.08029	0.030849	2.60265
736914	382272	917197	208943	68.1	0.078856	0.031311	2.5185
736716	382271	917161	208947	68.14	0.0794	0.031428	2.52639
736871	382348	917068	208939	68.18	0.079382	0.031556	2.51562
736578	382332	917395	208925	68.22	0.08011	0.030702	2.60928
736948	382450	917600	208942	68.26	0.079714	0.030416	2.62082
737389	382424	917375	208896	68.3	0.078351	0.030466	2.57173
737118	382468	917643	208931	68.34	0.079338	0.030215	2.62579
736899	382622	917529	208908	68.38	0.08077	0.030244	2.67065
735657	382230	917361	208920	68.42	0.082124	0.030728	2.67258
737125	382363	917041	208917	68.46	0.078757	0.031403	2.50797
736721	382345	917213	208911	68.5	0.079783	0.030967	2.57639
737089	382496	917317	208919	68.54	0.079569	0.030816	2.5821
736033	382478	916682	208918	68.6	0.082406	0.032202	2.55906
737563	382600	917208	208923	68.64	0.07881	0.031094	2.53459
736056	382242	917116	208955	68.68	0.081079	0.031604	2.56543
736396	382311	917128	208926	68.71	0.080503	0.031298	2.57213
736272	382477	916830	208911	68.76	0.081736	0.031809	2.56962
736902	382374	916599	208967	68.79	0.079435	0.032857	2.41761
736544	382574	916424	208933	68.84	0.081499	0.032914	2.47615
736585	382098	916620	208938	68.87	0.078838	0.032531	2.42348
736227	382269	916935	208933	68.91	0.080748	0.03179	2.54004
736326	382433	916792	208995	68.95	0.081351	0.032703	2.4876
736680	382363	916809	208985	68.99	0.079993	0.032569	2.45612
736629	382427	917160	208969	69.03	0.080477	0.031643	2.54329
736631	382384	917424	208977	69.07	0.080241	0.03114	2.5768
735307	382140	917501	208943	69.11	0.082616	0.030643	2.6961
736269	382207	917101	208928	69.15	0.0803	0.031377	2.55919
735861	382227	917283	208941	69.19	0.081541	0.031102	2.62169
736247	382215	916684	208932	69.23	0.080404	0.032332	2.48679
735428	382181	916462	208948	69.27	0.082499	0.032975	2.50188
735854	382281	916840	208958	69.31	0.081849	0.03224	2.53874
736601	382287	916950	208937	69.35	0.079805	0.031796	2.50994
735345	382270	916656	208972	69.39	0.083206	0.03278	2.53835
736557	382261	916980	208961	69.43	0.079789	0.031961	2.49641
735690	382303	916401	208921	69.47	0.082423	0.032849	2.50919
737093	382385	917091	208936	69.51	0.078964	0.031476	2.50868
735491	382375	915200	208925	69.55	0.083362	0.03553	2.34622
737192	382499	916011	208961	69.59	0.079299	0.034092	2.326
735921	382409	916251	208970	69.62	0.082348	0.033651	2.44711
736433	382348	916235	208952	69.67	0.080599	0.033513	2.40502
734502	382214	916015	209010	69.7	0.085254	0.034556	2.4671
736814	382335	916085	208898	69.75	0.079471	0.033322	2.38495
735524	382313	916741	208968	69.78	0.082938	0.032554	2.5477
735727	382375	917269	208923	69.82	0.082706	0.03096	2.67141
735066	382266	916659	208916	69.86	0.083961	0.032233	2.60484
734341	382250	916287	208965	69.9	0.085895	0.033524	2.56221
736759	382277	916398	208957	69.94	0.079313	0.033202	2.38877
734272	382340	916021	208951	69.98	0.086569	0.033974	2.5481
736142	382443	915777	208931	70.02	0.081916	0.034318	2.38696
734978	382270	915222	208943	70.06	0.084228	0.035656	2.36226
734773	382372	915911	208962	70.1	0.085344	0.034322	2.48658
734745	382339	915702	208962	70.14	0.085246	0.034782	2.45086
735155	382336	915669	208966	70.18	0.084088	0.034893	2.40987
734846	382293	915728	208963	70.22	0.084718	0.034734	2.43903
735679	382163	916437	208981	70.26	0.081704	0.033348	2.45004
735057	382125	916174	208980	70.3	0.083232	0.033917	2.45398
734511	382175	917214	208991	70.34	0.08502	0.031736	2.67894
735186	382325	916307	208998	70.38	0.083943	0.033798	2.48367	21	0.478
734725	382223	916935	208992	70.42	0.084681	0.032359	2.61689
733499	382336	915302	208979	70.46	0.088703	0.035827	2.47588
733781	382200	916136	208978	70.5	0.087188	0.033981	2.56577
735727	382175	916284	208966	70.54	0.081635	0.03354	2.43397
734139	382097	916289	209000	70.58	0.085639	0.033857	2.52943
734800	382236	915136	209003	70.62	0.084541	0.036424	2.32105
734484	382153	916929	209004	70.66	0.084977	0.032488	2.61564
735379	382445	915498	208969	70.7	0.084048	0.035299	2.38106
735316	382434	916975	209008	70.74	0.084165	0.032426	2.59562
734679	382333	914576	208955	70.78	0.085397	0.037195	2.29597
734150	382369	915722	208986	70.82	0.087064	0.03497	2.48971
734273	382473	914573	208980	70.85	0.087278	0.037442	2.33099
734303	382390	915270	208975	70.9	0.08675	0.035859	2.41922
733864	382380	914948	208977	70.93	0.08792	0.036587	2.40304
734016	382392	915113	208976	70.97	0.087561	0.036214	2.41786
734536	382515	915657	208991	71.01	0.08677	0.035161	2.46779
733537	382385	916210	208970	71.05	0.088859	0.033741	2.63353
734798	382397	916240	208978	71.09	0.085409	0.033753	2.53044
733761	382360	915195	208953	71.13	0.0881	0.035812	2.46011
734400	382278	915570	208932	71.17	0.08588	0.034783	2.46901
733993	382289	915670	208948	71.21	0.087073	0.034717	2.50806
735153	382302	915620	208967	71.25	0.083912	0.035011	2.39674
734645	382432	915535	208963	71.29	0.086022	0.035159	2.44663
735568	382629	915394	208989	71.33	0.084507	0.035721	2.36577
736072	382499	916039	208958	71.37	0.08241	0.034002	2.42369
734451	382599	915296	208959	71.41	0.087456	0.035647	2.45338
734714	382433	915208	208949	71.45	0.085835	0.035744	2.40136
735188	382449	915219	208931	71.49	0.084601	0.035546	2.38002
735194	382371	915267	208954	71.53	0.084167	0.035663	2.36009
734871	382341	915487	208957	71.57	0.084906	0.035207	2.4116
734244	382318	914939	208966	71.61	0.086529	0.036501	2.37061
735916	382320	915331	208970	71.65	0.081886	0.035676	2.29526
733914	382373	915625	208931	71.69	0.087743	0.034653	2.53209
733235	382311	915194	208944	71.73	0.089305	0.035727	2.49966
734170	382178	914916	208920	71.77	0.085986	0.036108	2.38137
734207	382198	915089	208950	71.81	0.08599	0.036016	2.38754
734563	382352	915344	208968	71.84	0.085822	0.035628	2.40884
733860	382415	915553	208940	71.89	0.088118	0.034898	2.52504
732357	382203	915269	208971	71.92	0.091179	0.035822	2.54531
734069	382136	915771	208928	71.97	0.086043	0.034302	2.50837
732823	382064	915142	208926	72	0.089133	0.035668	2.49898
734352	382312	915613	208952	72.04	0.086196	0.034882	2.47111
732736	382106	914470	208967	72.08	0.089601	0.037544	2.38656
734520	382224	915510	208917	72.12	0.085257	0.034771	2.45198
733210	382256	913851	208926	72.16	0.089081	0.038513	2.31299
733333	382372	914269	208913	72.2	0.089358	0.037466	2.38504
733739	382288	914379	208921	72.24	0.087776	0.037301	2.3532
733301	382329	914328	208901	72.28	0.089217	0.03722	2.39702
733153	382355	913701	208885	72.32	0.08977	0.038449	2.3348
733728	382358	914591	208891	72.36	0.088182	0.036544	2.41302
732990	382249	914283	208923	72.4	0.089657	0.037532	2.38884
732952	382252	915374	208908	72.44	0.089779	0.034983	2.56636
732387	382386	913206	208892	72.48	0.092074	0.039608	2.32462
733760	382325	913912	208927	72.52	0.087916	0.038388	2.29017
732673	382104	913827	208889	72.56	0.089766	0.038209	2.34933
732902	382157	913645	208890	72.6	0.08941	0.03862	2.31511
732542	382339	913077	208912	72.64	0.09139	0.040086	2.27984
733330	382140	913775	208910	72.68	0.088125	0.038527	2.28738
732732	382273	913122	208859	72.72	0.090506	0.039475	2.29273
731650	382255	914114	208916	72.76	0.093433	0.037837	2.46938
732587	382310	913282	208893	72.8	0.091109	0.03945	2.30947
731689	382300	913200	208916	72.83	0.093565	0.039853	2.34775
732710	382384	913290	208904	72.88	0.091162	0.039539	2.30563
732237	382274	913185	208882	72.92	0.091894	0.039558	2.32301
731522	382306	913416	208911	72.95	0.094064	0.039328	2.39178
732784	382488	913180	208935	73	0.091511	0.040081	2.28318
732329	382251	914412	208933	73.03	0.091514	0.037344	2.45058
731307	382372	913808	208914	73.08	0.095019	0.038492	2.46852
733270	382401	914051	208893	73.11	0.089689	0.037754	2.37564
732310	382277	914164	208925	73.15	0.091706	0.037813	2.42523
731481	382270	914258	208908	73.2	0.093986	0.037442	2.51018
733367	382180	913552	208882	73.23	0.088236	0.038748	2.27715
731665	382311	913950	208896	73.27	0.093691	0.038005	2.4652
733021	382192	914314	208885	73.31	0.089266	0.037097	2.40629
733020	382432	914425	208904	73.35	0.090553	0.037035	2.44504
731005	382281	914168	208922	73.39	0.095377	0.037776	2.52483
733445	382293	914761	208915	73.43	0.088623	0.036401	2.43463
732296	382420	914041	208916	73.47	0.092511	0.037998	2.43463
732175	382297	913853	208921	73.51	0.09219	0.038461	2.39701
733213	382294	913057	208935	73.55	0.089276	0.040352	2.21242
732052	382386	913366	208915	73.59	0.093011	0.039477	2.35606
732449	382367	913293	208927	73.63	0.0918	0.039754	2.30919
731587	382273	913219	208914	73.67	0.093706	0.039792	2.3549
731498	382191	912598	208904	73.71	0.093516	0.041067	2.27718	22	0.475
732726	382238	913280	208907	73.75	0.090335	0.03959	2.28179
731551	382235	912806	208932	73.79	0.093603	0.040877	2.28986
733788	382447	913315	208955	73.83	0.08849	0.039976	2.21361
731376	382096	913156	208964	73.87	0.093348	0.040413	2.30985
731317	382197	912908	208937	73.91	0.094054	0.0407	2.3109
731493	382395	913215	208967	73.95	0.094622	0.040312	2.34723
731324	382213	913285	208950	73.99	0.09412	0.039994	2.35339
731472	382237	913931	208949	74.03	0.093835	0.038559	2.43356
732159	382228	914049	208959	74.06	0.091866	0.038395	2.39266
731862	382285	913954	208954	74.11	0.093001	0.038556	2.41209
730828	382181	913157	208952	74.14	0.095337	0.040295	2.36596
732147	382134	913670	208949	74.19	0.091396	0.039134	2.33544
732751	382299	913335	208964	74.22	0.090592	0.040018	2.26377
731292	382403	913163	208950	74.26	0.095227	0.040263	2.36513
732084	382350	912721	208941	74.3	0.092728	0.041152	2.25332
730292	382419	913141	208956	74.34	0.098112	0.040369	2.43037
733771	382464	912919	208932	74.38	0.088629	0.040628	2.18148
731720	382507	912537	208925	74.42	0.094586	0.041404	2.28447
732624	382468	912423	208930	74.46	0.091851	0.041704	2.20246
732392	382439	912181	208918	74.5	0.092344	0.042123	2.19226
730965	382582	912621	208943	74.54	0.097099	0.041392	2.34585
731867	382448	912631	208936	74.58	0.093859	0.041302	2.27249
731460	382450	912704	208932	74.62	0.095008	0.041103	2.31149
731690	382494	913339	208917	74.66	0.0946	0.039556	2.39155
731545	382583	913465	208931	74.7	0.095482	0.039413	2.4226
731024	382470	912610	208937	74.74	0.096335	0.041358	2.32928
729537	382407	913145	208942	74.78	0.100164	0.040225	2.49008
731481	382546	913240	208956	74.82	0.095463	0.040151	2.37762
732700	382502	912595	208924	74.86	0.091821	0.041266	2.22509
730980	382521	912796	208951	74.9	0.096731	0.041083	2.35455
731074	382538	912246	208951	74.94	0.096559	0.042298	2.28285
731636	382488	912616	208948	74.98	0.094719	0.041451	2.28508
729801	382511	911958	208943	75.02	0.099981	0.042857	2.3329
732155	382555	912548	208929	75.05	0.093627	0.041418	2.26052
730852	382510	912171	208928	75.09	0.097031	0.042241	2.29705
731797	382608	912111	208943	75.14	0.094911	0.042519	2.23222
730299	382513	912573	208933	75.17	0.098596	0.041402	2.38145
730097	382484	912220	208949	75.22	0.099006	0.042336	2.3386
731551	382429	911965	208944	75.28	0.094641	0.042851	2.20862
731135	382503	912140	208921	75.31	0.096201	0.042242	2.27736
730388	382602	913401	208926	75.35	0.098822	0.039506	2.50145
731950	382374	913029	208912	75.39	0.093231	0.040192	2.31965
729323	382372	913180	208935	75.43	0.100577	0.040081	2.50938
729885	382330	912686	208947	75.47	0.098777	0.041287	2.39244
730445	382422	913267	208948	75.51	0.0977	0.040014	2.44164
728843	382164	912797	208944	75.55	0.100811	0.041013	2.45803
729620	382022	913264	208947	75.59	0.097871	0.040011	2.4461
728723	382201	913483	208950	75.63	0.101346	0.039557	2.56206
729745	382184	913171	208936	75.67	0.098388	0.04011	2.45294
729549	382085	912619	209005	75.71	0.098407	0.041994	2.34334
731390	382183	912136	208975	75.75	0.093775	0.042772	2.19244
729061	382094	912204	208964	75.79	0.099825	0.042516	2.34794
729500	382023	912229	208961	75.83	0.098213	0.042432	2.31461
728364	381992	912596	208979	75.87	0.101235	0.041794	2.42222
728334	382046	912901	208980	75.91	0.101609	0.041131	2.4704
729281	382117	913425	208960	75.95	0.09933	0.039781	2.49693
729633	382122	913569	208966	75.99	0.09837	0.039521	2.48904
729071	382005	913840	208987	76.03	0.09932	0.039126	2.53847
729002	382287	912582	208961	76.07	0.101023	0.041652	2.42543
729725	382003	912024	208988	76.11	0.097474	0.043145	2.25923
727678	382000	911740	209013	76.14	0.103206	0.044014	2.34486
729186	382102	911477	208973	76.19	0.099517	0.04421	2.25102
727938	381972	912393	208952	76.23	0.102325	0.041982	2.43734
728791	382014	911665	208954	76.27	0.100154	0.043611	2.29655
726398	382014	912572	208969	76.3	0.106883	0.041751	2.56002
728577	382122	911821	208984	76.34	0.101333	0.043555	2.32655
728357	382050	913033	208992	76.38	0.101566	0.040955	2.47994
728719	382050	911465	209006	76.42	0.100549	0.044554	2.25677
727705	381970	912394	209005	76.46	0.10297	0.042491	2.4233
729083	381963	910920	208994	76.5	0.099061	0.045644	2.17029
728569	382106	911715	208995	76.54	0.10127	0.043896	2.30707
729340	382089	910630	208998	76.58	0.099015	0.046325	2.13741
726236	381945	911072	208993	76.62	0.10697	0.045298	2.36146
728750	382053	911866	208998	76.66	0.100478	0.043591	2.30503
727615	381988	912016	208993	76.7	0.103319	0.043211	2.39104
726436	382172	910956	209026	76.74	0.107623	0.045873	2.34609
729400	381988	911208	208987	76.78	0.098306	0.04494	2.18751
728524	382297	912280	208989	76.82	0.102419	0.042589	2.40482
728748	382377	912297	208989	76.86	0.102218	0.042551	2.40223
725905	382149	912418	209000	76.9	0.108996	0.04239	2.57125
726385	382010	910949	209014	76.94	0.106899	0.045773	2.33541
728414	382142	911726	208996	76.98	0.101898	0.043881	2.32216
729192	382147	911730	208996	77.02	0.099741	0.043872	2.27345
728830	381997	911810	208987	77.06	0.099953	0.043608	2.29207	23	0.477
727110	381935	911947	209003	77.1	0.104456	0.04346	2.4035
727369	382019	911846	208982	77.14	0.104177	0.043481	2.39594
728494	382162	911491	209022	77.17	0.101781	0.044651	2.27946
727379	382057	912510	209020	77.22	0.104352	0.04238	2.46231
727557	381788	911649	209019	77.25	0.102411	0.044273	2.31317
727313	382139	911336	209027	77.3	0.104977	0.045042	2.33064
727830	381949	911345	209016	77.33	0.102506	0.044916	2.28215
726712	381844	910322	209036	77.38	0.105088	0.047373	2.21833
727155	381948	910774	209004	77.41	0.104399	0.046064	2.2664
726363	382065	910694	208985	77.46	0.107255	0.046058	2.32872
728458	382103	910843	209008	77.49	0.101566	0.04595	2.21037
725736	382043	910758	209030	77.53	0.108904	0.04635	2.34962
727070	382128	911332	208989	77.57	0.105602	0.044685	2.36328
725961	381948	910927	208993	77.61	0.107761	0.045619	2.3622
725143	382106	910907	209034	77.65	0.110914	0.046059	2.40811
725682	382119	911278	209014	77.69	0.109464	0.045045	2.43009
724869	381950	911898	209018	77.73	0.110852	0.043713	2.53592
727371	382123	911949	209007	77.77	0.104728	0.043494	2.40788
727220	382077	911873	209017	77.81	0.104907	0.043758	2.39741
727182	381927	911789	208994	77.85	0.10421	0.043722	2.38346
726459	382205	910793	208984	77.89	0.107734	0.045829	2.3508
727096	382372	911614	209026	77.93	0.106835	0.044418	2.40523
726669	382481	910832	209016	77.97	0.10862	0.046051	2.35868
728239	382350	910837	208999	78.01	0.103503	0.045876	2.25615
726810	382481	910483	208993	78.05	0.108223	0.046602	2.32229
727440	382433	910611	209027	78.09	0.106193	0.046646	2.27657
726370	382481	910724	208969	78.13	0.109462	0.045837	2.38808
727454	382454	910736	209004	78.17	0.106266	0.046148	2.30274
727663	382441	910594	209035	78.21	0.105609	0.046761	2.25848
726890	382436	910976	208986	78.25	0.107757	0.045443	2.37125
726851	382553	910400	208991	78.29	0.108493	0.046766	2.3199
726654	382494	911062	209008	78.32	0.108732	0.045465	2.39155
725642	382471	909981	208989	78.37	0.11146	0.047675	2.33793
726795	382565	911138	209005	78.41	0.108715	0.045268	2.40158
727437	382420	910084	208986	78.45	0.106132	0.047418	2.23824
726719	382505	910769	208989	78.48	0.108608	0.04593	2.36463
727155	382552	910550	208995	78.52	0.107632	0.046473	2.31602
727548	382464	910663	208973	78.56	0.106056	0.04601	2.30503
726565	382391	909613	209009	78.6	0.108431	0.048683	2.2273
726457	382463	910348	208978	78.65	0.109121	0.046756	2.33384
726692	382567	909933	209014	78.68	0.109015	0.048022	2.2701
726041	382455	910476	208985	78.72	0.11025	0.04654	2.36892
726180	382486	909880	208988	78.76	0.110024	0.047889	2.29749
725981	382586	910155	208971	78.8	0.11112	0.047116	2.35844
725731	382573	909839	208997	78.84	0.111755	0.048067	2.32501
726522	382641	909752	208960	78.88	0.10989	0.047902	2.29403
725475	382569	909495	208973	78.92	0.112455	0.048597	2.31403
726874	382457	909554	208956	78.96	0.107914	0.048303	2.23414
725916	382284	909131	208965	79	0.109687	0.049327	2.22368
725575	382374	909626	208953	79.04	0.11113	0.048114	2.30973
725038	382197	909510	208996	79.08	0.111698	0.048786	2.28955
724390	382272	909936	208992	79.12	0.113929	0.047803	2.38328
726678	382409	910016	208978	79.16	0.108209	0.047491	2.27852
724874	382549	908978	208981	79.2	0.114044	0.049821	2.2891
726048	382374	909731	208976	79.24	0.109797	0.048103	2.28253
725379	382421	909432	208982	79.28	0.111935	0.048824	2.29263
725667	382341	909303	208985	79.32	0.110694	0.049139	2.2527
725081	382457	909032	208979	79.36	0.112968	0.049681	2.27384
[truncated: 112 more rows]

## Sheet: WT_AMP
SampleA	SourceA	SampleB	SourceB	Position	AbsA	AbsB	ratioA/B	Fraction Number	Fraction Volume (ml)
566269	381608	714538	208641	0	0.614248	0.531664	1.15533
568744	381736	720076	208644	0.07	0.606011	0.516131	1.17414
569021	381785	720162	208611	0.1	0.605277	0.515572	1.17399
569160	381790	719676	208610	0.14	0.604804	0.516923	1.17001
569183	381787	718658	208639	0.18	0.604705	0.520056	1.16277
569459	381901	717332	208615	0.22	0.604324	0.523547	1.15429
569364	381726	715742	208594	0.27	0.603728	0.527816	1.14382
569534	381705	714427	208603	0.3	0.603004	0.53161	1.1343
569537	381658	713113	208599	0.34	0.602742	0.535282	1.12603
569379	381482	711819	208597	0.38	0.602365	0.538923	1.11772
569579	381539	710922	208600	0.42	0.601953	0.541494	1.11165
569883	381561	710205	208600	0.46	0.600979	0.543528	1.1057
569896	381409	709810	208585	0.5	0.600117	0.544504	1.10213
570409	381699	709880	208572	0.54	0.599831	0.54418	1.10227
570382	381566	709986	208567	0.58	0.599215	0.543831	1.10184
570530	381619	710223	208594	0.62	0.598968	0.543419	1.10222
570369	381473	710449	208587	0.66	0.598763	0.54271	1.10328
570351	381401	710657	208575	0.7	0.598441	0.542004	1.10413
570570	381594	710871	208584	0.74	0.598691	0.541484	1.10565
570723	381631	711023	208574	0.78	0.59834	0.540956	1.10608
570597	381456	711241	208599	0.82	0.597854	0.54058	1.10595
571044	381506	711486	208591	0.86	0.59652	0.539809	1.10506
571408	381740	711492	208601	0.9	0.59647	0.539888	1.1048
571277	381573	711615	208595	0.94	0.596044	0.539482	1.10485
571199	381547	711561	208604	0.98	0.596184	0.539722	1.10461
571328	381556	711643	208585	1.02	0.59577	0.539306	1.1047
571166	381432	711767	208613	1.05	0.595686	0.539225	1.10471
571100	381325	711798	208614	1.1	0.595348	0.539147	1.10424
571289	381351	711608	208617	1.13	0.59481	0.539714	1.10208
571553	381533	711458	208591	1.18	0.594841	0.539888	1.10179
571674	381562	711328	208591	1.21	0.594564	0.540256	1.10052
571646	381477	711299	208537	1.26	0.594208	0.539817	1.10076
571605	381469	711186	208624	1.29	0.594312	0.540977	1.09859
571790	381558	711178	208611	1.34	0.594127	0.540875	1.09846
571807	381539	711019	208590	1.37	0.593965	0.541122	1.09765
571435	381303	710921	208595	1.41	0.59403	0.541448	1.09711
571737	381480	710714	208624	1.45	0.593899	0.542316	1.09512
571788	381471	710661	208615	1.49	0.593668	0.542379	1.09456
571961	381610	710625	208620	1.53	0.593794	0.542529	1.09449
572065	381665	710517	208610	1.57	0.593717	0.542739	1.09393
572022	381647	710481	208599	1.61	0.593774	0.542735	1.09404
571747	381403	710464	208617	1.65	0.59345	0.542957	1.093
572003	381605	710394	208607	1.69	0.593617	0.543059	1.0931
572008	381608	710383	208587	1.73	0.593615	0.542897	1.09342
572058	381570	710454	208616	1.77	0.593233	0.542976	1.09256
572269	381730	710388	208611	1.81	0.593336	0.543115	1.09247
572228	381705	710405	208600	1.85	0.593349	0.54296	1.0928
572210	381695	710419	208640	1.89	0.593359	0.543307	1.09213
572125	381581	710384	208641	1.93	0.593052	0.543416	1.09134
572004	381533	710400	208624	1.97	0.593228	0.543206	1.09208
571982	381519	710436	208601	2.01	0.593231	0.542882	1.09274
572175	381653	710425	208568	2.05	0.593259	0.542594	1.09338
572643	381687	712256	208595	2.09	0.591769	0.537667	1.10062
578003	381512	719305	208610	2.13	0.571768	0.517962	1.10388
541680	381533	508675	208567	2.17	0.70468	1.21591	0.579552
412209	381474	684672	208599	2.2	1.26325	0.617317	2.04635
630517	381624	838118	208621	2.25	0.394437	0.209936	1.87884
611746	381769	824212	208587	2.28	0.457053	0.243331	1.87832
612239	381775	812143	208618	2.33	0.455437	0.273363	1.66605
611903	381670	802375	208611	2.36	0.455998	0.297685	1.53181
612092	381750	794738	208633	2.4	0.455794	0.317174	1.43705
613328	381685	786259	208582	2.44	0.451319	0.338301	1.33407
615389	381479	781235	208580	2.48	0.44335	0.351202	1.26238
617973	381567	779905	208565	2.52	0.435248	0.354492	1.22781
618803	381677	781197	208600	2.56	0.433092	0.351494	1.23215
618376	381628	782307	208599	2.6	0.434241	0.348622	1.24559
617595	381495	782034	208627	2.64	0.436114	0.349596	1.24748
617490	381529	780874	208583	2.68	0.436644	0.352163	1.23989
617577	381777	779499	208615	2.72	0.437686	0.356024	1.22937
616774	381551	778153	208614	2.76	0.439136	0.359498	1.22152
615909	381738	777761	208616	2.8	0.44301	0.360533	1.22876
615060	381553	778040	208631	2.84	0.444841	0.359955	1.23582
614948	381647	778031	208584	2.88	0.445717	0.359524	1.23974
614694	381824	778786	208597	2.92	0.447511	0.357695	1.2511
613395	381626	780221	208609	2.96	0.450779	0.3541	1.27303
611868	381949	780835	208572	3	0.45761	0.352157	1.29945
608532	381497	781456	208574	3.04	0.466373	0.350574	1.33031
605327	381707	780260	208599	3.08	0.478304	0.353903	1.35151
602025	381563	776390	208583	3.12	0.488724	0.36377	1.3435
598817	381526	771663	208607	3.16	0.499458	0.376312	1.32724
595469	381506	767995	208592	3.2	0.510822	0.385771	1.32416
593180	381522	765485	208588	3.24	0.518789	0.39233	1.32233
591002	381439	764053	208589	3.28	0.52587	0.396114	1.32757
588841	381324	762674	208592	3.32	0.532748	0.399784	1.33259
588333	381438	760301	208574	3.36	0.535126	0.405891	1.3184	1	0.475
588750	381417	757274	208579	3.4	0.533564	0.413981	1.28886
588980	381424	755447	208589	3.43	0.532802	0.418946	1.27177
588567	381472	754513	208601	3.48	0.534495	0.421555	1.26791
587993	381550	754378	208592	3.51	0.536909	0.421829	1.27281
587129	381508	755608	208618	3.55	0.539693	0.418797	1.28868
587142	381281	757966	208574	3.59	0.53843	0.412091	1.30658
588776	381556	761246	208592	3.63	0.534219	0.403562	1.32376
590099	381476	762399	208631	3.67	0.529197	0.400888	1.32006
591463	381448	760463	208579	3.71	0.524323	0.40551	1.29299
592824	381658	757125	208636	3.75	0.520746	0.414928	1.25503
593980	381776	752939	208606	3.79	0.517393	0.425813	1.21507
594560	381852	748359	208599	3.83	0.515803	0.438043	1.17752
593965	381456	744423	208590	3.87	0.515729	0.448585	1.14968
593031	381448	741623	208599	3.91	0.518906	0.456268	1.13728
591696	381467	740659	208577	3.95	0.523619	0.458677	1.14159
590115	381425	741283	208593	3.99	0.528868	0.457134	1.15692
587883	381420	743793	208572	4.03	0.536595	0.450118	1.19212
586334	381411	747609	208591	4.07	0.541945	0.439987	1.23173
585092	381399	750852	208599	4.11	0.546219	0.43134	1.26633
583890	381415	752928	208565	4.15	0.550513	0.425446	1.29397
582705	381372	754001	208593	4.19	0.554439	0.422846	1.31121
582162	381334	752869	208563	4.23	0.556143	0.425585	1.30677
582543	381497	749714	208573	4.27	0.555679	0.434146	1.27994
583136	381495	744688	208549	4.31	0.553586	0.447472	1.23714
583658	381366	740797	208554	4.34	0.551063	0.458079	1.20299
584121	381395	739773	208583	4.39	0.549596	0.461148	1.1918
584603	381645	740034	208553	4.42	0.54925	0.460147	1.19364
584415	381561	740880	208573	4.47	0.549457	0.458037	1.19959
584093	381441	741398	208578	4.5	0.549941	0.456677	1.20423
584045	381530	740647	208550	4.54	0.550587	0.458449	1.20098
583953	381528	739139	208560	4.58	0.550898	0.462653	1.19074
583170	381224	737607	208534	4.62	0.552013	0.466584	1.18309
582970	381401	736378	208537	4.66	0.553664	0.469974	1.17807
582860	381529	735491	208541	4.7	0.554737	0.472442	1.17419
582537	381480	735369	208575	4.74	0.555609	0.473105	1.17439
582216	381512	734681	208579	4.78	0.556908	0.475031	1.17236
581989	381534	733651	208563	4.82	0.557824	0.477704	1.16772
581883	381651	732492	208579	4.86	0.558824	0.481045	1.16169
581666	381573	731768	208580	4.9	0.559169	0.483048	1.15758
581452	381601	731704	208594	4.94	0.560072	0.48336	1.15871
580862	381403	731922	208595	4.98	0.561087	0.482769	1.16223
580566	381338	731862	208616	5.02	0.561781	0.483137	1.16278
580712	381517	730913	208574	5.06	0.562227	0.485347	1.1584
580766	381606	729234	208570	5.1	0.562514	0.489943	1.14812
580414	381474	728278	208584	5.14	0.563047	0.492723	1.14273
580557	381607	728022	208611	5.18	0.563256	0.493692	1.14091
580334	381515	727887	208627	5.22	0.563549	0.494221	1.14028
580496	381639	727521	208591	5.26	0.563643	0.494887	1.13893
580193	381494	726944	208571	5.3	0.563933	0.496292	1.13629
579891	381324	726492	208580	5.34	0.564087	0.497633	1.13354
579856	381323	726111	208589	5.38	0.564205	0.498777	1.13118
580187	381472	725757	208592	5.42	0.563836	0.499789	1.12815
580267	381555	725453	208577	5.45	0.564	0.500489	1.1269
580146	381560	725037	208595	5.5	0.564453	0.501819	1.12481
580127	381466	724844	208565	5.54	0.564016	0.502066	1.12339
580269	381555	724697	208552	5.57	0.563992	0.502349	1.12271
580308	381566	724367	208557	5.62	0.563914	0.503315	1.1204
580073	381456	724278	208544	5.65	0.564153	0.503437	1.1206
580217	381504	724159	208552	5.69	0.563902	0.503846	1.1192
579971	381390	723951	208543	5.73	0.564158	0.504338	1.11861
580134	381520	723893	208553	5.77	0.564281	0.504596	1.11828
579884	381323	723826	208573	5.82	0.564106	0.504976	1.11709
580128	381495	723788	208583	5.85	0.564168	0.505178	1.11677
580150	381540	723662	208573	5.89	0.564332	0.505432	1.11653
580128	381505	723645	208556	5.93	0.564222	0.505316	1.11657
580424	381739	723522	208566	5.97	0.564432	0.505755	1.11602
580166	381557	723440	208562	6.01	0.564366	0.505945	1.11547
579751	381314	723376	208554	6.05	0.564527	0.506046	1.11557
579956	381471	723335	208563	6.09	0.564646	0.506247	1.11536
580351	381720	723292	208544	6.13	0.564588	0.506183	1.11538
579926	381471	723239	208544	6.17	0.564752	0.506331	1.11538
579712	381303	723264	208542	6.21	0.564606	0.506242	1.11529
579938	381431	723308	208552	6.25	0.564495	0.506216	1.11513
579960	381500	723287	208530	6.29	0.564787	0.506062	1.11604
579936	381530	723209	208530	6.33	0.565033	0.506279	1.11605
579786	381359	723194	208513	6.37	0.564645	0.506156	1.11555
580016	381543	723231	208543	6.41	0.56482	0.506343	1.11549
579689	381390	723191	208522	6.45	0.565154	0.506252	1.11635
579613	381308	723147	208509	6.49	0.564982	0.506249	1.11602
580066	381625	723165	208555	6.53	0.565084	0.506643	1.11535
580192	381712	723101	208518	6.57	0.565106	0.506464	1.11579
580198	381716	723103	208510	6.61	0.565106	0.506381	1.11597
579891	381551	723079	208509	6.65	0.565304	0.506438	1.11624
579900	381531	723092	208513	6.68	0.565165	0.506441	1.11596
579765	381428	723119	208521	6.72	0.565089	0.506443	1.1158	2	0.481
580063	381693	723037	208516	6.76	0.565459	0.506623	1.11613
579965	381645	723152	208545	6.8	0.565547	0.506583	1.1164
580054	381656	723103	208529	6.85	0.565292	0.506565	1.11593
579703	381500	723037	208526	6.88	0.565694	0.50672	1.11638
579884	381628	723102	208504	6.92	0.565742	0.506326	1.11735
579531	381405	723101	208504	6.96	0.565792	0.506329	1.11744
579504	381346	723075	208536	7	0.565571	0.50671	1.11616
579413	381335	723105	208525	7.04	0.565833	0.506521	1.1171
579546	381414	723234	208516	7.08	0.565787	0.506074	1.11799
579699	381537	723130	208520	7.12	0.565907	0.506403	1.1175
579405	381355	723095	208559	7.16	0.565969	0.506877	1.11658
579631	381512	723115	208523	7.2	0.566013	0.506473	1.11756
579439	381350	723149	208535	7.24	0.565822	0.506495	1.11713
579377	381359	723021	208524	7.28	0.566089	0.506745	1.11711
579394	381335	723201	208506	7.32	0.5659	0.506069	1.11823
579942	381718	723055	208499	7.36	0.56602	0.506409	1.11771
579570	381478	723119	208499	7.4	0.566046	0.50623	1.11816
579724	381537	723066	208513	7.44	0.565819	0.506513	1.11709
579661	381518	723136	208524	7.48	0.565939	0.506424	1.11752
579489	381479	723101	208453	7.51	0.566337	0.505836	1.11961
580188	381871	723260	208536	7.56	0.565972	0.506195	1.11809
580123	381825	723102	208505	7.59	0.565955	0.506336	1.11775
579870	381668	723148	208516	7.64	0.566006	0.506314	1.1179
580046	381905	723163	208517	7.67	0.566655	0.506282	1.11925
579902	381683	723168	208503	7.72	0.565973	0.506132	1.11823
580043	381807	723206	208506	7.75	0.56614	0.506055	1.11873
579495	381475	723121	208501	7.8	0.566294	0.506244	1.11862
579909	381728	723176	208496	7.83	0.56619	0.506042	1.11886
579827	381686	723068	208517	7.88	0.566254	0.506546	1.11787
579846	381711	723118	208492	7.91	0.566321	0.506165	1.11885
579848	381682	723075	208473	7.95	0.566158	0.506101	1.11867
579686	381599	723097	208498	7.99	0.566285	0.506282	1.11852
579627	381577	723040	208481	8.03	0.566375	0.506276	1.11871
579584	381554	723126	208507	8.07	0.566404	0.506288	1.11874
579378	381409	723129	208501	8.11	0.566354	0.506222	1.11879
579619	381603	723153	208522	8.15	0.566543	0.506358	1.11886
579658	381606	723132	208484	8.19	0.566422	0.506049	1.1193
579381	381465	723121	208488	8.23	0.566643	0.506118	1.11959
579637	381578	723130	208517	8.27	0.566346	0.506374	1.11843
579204	381279	723135	208528	8.31	0.566271	0.506466	1.11808
579534	381508	723161	208479	8.35	0.566334	0.50592	1.11941
579303	381371	723189	208521	8.39	0.566415	0.506248	1.11885
579772	381690	723268	208557	8.43	0.56647	0.506376	1.11868
579700	381598	723224	208533	8.47	0.56623	0.506266	1.11844
579299	381374	723278	208529	8.51	0.566445	0.506077	1.11929
579396	381400	723275	208518	8.55	0.566242	0.505979	1.1191
579521	381555	723201	208517	8.59	0.566632	0.506176	1.11944
579357	381399	723264	208532	8.63	0.566374	0.506145	1.119
579485	381475	723114	208514	8.67	0.56633	0.506389	1.11837
579436	381455	723273	208542	8.71	0.566396	0.506217	1.11888
579597	381577	723259	208509	8.75	0.566481	0.505937	1.11967
579333	381422	723195	208535	8.79	0.566582	0.506366	1.11892
579130	381281	723237	208517	8.82	0.566543	0.506075	1.11948
579418	381399	723363	208552	8.87	0.566159	0.506062	1.11875
579625	381565	723217	208502	8.9	0.566318	0.505986	1.11924
579416	381488	723285	208531	8.94	0.566643	0.506077	1.11968
579363	381404	723329	208537	8.98	0.56638	0.506012	1.1193
579620	381603	723252	208521	9.02	0.56654	0.506072	1.11948
579422	381495	723270	208500	9.06	0.566659	0.505819	1.12028
579480	381500	723300	208526	9.1	0.566482	0.505987	1.11956
579426	381416	723379	208567	9.14	0.566222	0.506163	1.11865
579586	381529	723394	208541	9.18	0.566263	0.50587	1.11939
579320	381404	723389	208535	9.22	0.566532	0.505826	1.12001
579303	381358	723440	208554	9.26	0.566345	0.505867	1.11955
579518	381511	723426	208528	9.3	0.566406	0.505655	1.12014
579537	381539	723407	208583	9.34	0.566489	0.506239	1.11902
579374	381436	723387	208553	9.38	0.566513	0.506005	1.11958
579252	381364	723417	208543	9.42	0.566557	0.505825	1.12007
579234	381390	723415	208554	9.46	0.56676	0.505937	1.12022
579261	381336	723433	208540	9.5	0.566375	0.505751	1.11987
579292	381361	723323	208528	9.54	0.5664	0.505942	1.1195
579383	381423	723332	208537	9.58	0.566411	0.506004	1.11938
579294	381367	723379	208547	9.62	0.566425	0.50597	1.11948
579344	381365	723356	208537	9.66	0.566238	0.505937	1.11919
579461	381513	723252	208521	9.7	0.566618	0.506072	1.11964
579124	381301	723281	208512	9.74	0.566671	0.505904	1.12012
579315	381386	723314	208540	9.77	0.566453	0.506083	1.11929
579283	381471	722373	208503	9.82	0.567022	0.508349	1.11542
569362	381556	707481	208515	9.85	0.602823	0.550452	1.09514
543888	381496	682058	208550	9.9	0.696158	0.624554	1.11465
453280	381249	519049	208523	9.93	1.0677	1.17479	0.908847
393478	381087	790771	208507	9.97	1.35633	0.326043	4.15997
396717	381174	790508	208505	10.01	1.34002	0.326694	4.10176
397641	381308	791225	208505	10.05	1.33598	0.324866	4.11239	3	0.475
398046	381268	793104	208532	10.09	1.33368	0.320346	4.16325
398874	381274	794112	208512	10.13	1.32946	0.317593	4.18605
398235	381095	793254	208479	10.17	1.33178	0.319453	4.16894
400052	381368	794947	208520	10.21	1.32393	0.315552	4.1956
400783	381166	795164	208526	10.25	1.31911	0.31506	4.18686
401262	381152	795317	208496	10.29	1.31659	0.314382	4.18788
401830	381047	795192	208501	10.33	1.31313	0.314747	4.17203
402243	381010	795099	208468	10.37	1.31083	0.314664	4.16582
402295	381291	795197	208507	10.41	1.31208	0.314793	4.16807
402095	381073	796491	208519	10.45	1.31193	0.311631	4.20986
403002	381355	796721	208513	10.49	1.30883	0.310991	4.20857
403223	381200	796931	208507	10.53	1.30688	0.310402	4.21027
403386	381152	797259	208497	10.57	1.30579	0.309476	4.21936
403776	381187	798272	208482	10.61	1.304	0.306772	4.25072
404026	381065	798527	208502	10.65	1.30208	0.306321	4.2507
404161	380970	798366	208496	10.69	1.30089	0.30667	4.24198
404717	381148	798130	208510	10.73	1.29903	0.307401	4.22585
405122	381160	798174	208495	10.77	1.29705	0.307145	4.22292
405320	381020	798303	208507	10.81	1.2953	0.306935	4.2201
405730	381013	797996	208466	10.85	1.29319	0.307314	4.20804
406237	381252	797528	208485	10.89	1.29192	0.30868	4.1853
406756	381302	797421	208485	10.92	1.28957	0.308951	4.17404
406774	381180	797354	208505	10.97	1.28883	0.309313	4.16674
407564	381218	797566	208500	11	1.28506	0.308729	4.16243
408138	381229	797626	208477	11.05	1.28224	0.308355	4.15833
408734	381290	797662	208483	11.08	1.27958	0.308322	4.15015
409148	381343	797669	208494	11.13	1.2778	0.308411	4.14316
409536	381318	797794	208464	11.16	1.27572	0.307805	4.14458
410110	381257	798103	208499	11.21	1.27253	0.307363	4.14016
410827	381326	798341	208479	11.24	1.26933	0.306568	4.14043
411323	381463	798488	208502	11.29	1.26759	0.30642	4.13678
411685	381290	798570	208503	11.32	1.26486	0.306222	4.13054
412587	381388	798691	208479	11.36	1.26091	0.305685	4.12487
413142	381369	798998	208482	11.4	1.25806	0.304939	4.1256
413853	381507	798945	208494	11.44	1.25528	0.305189	4.11313
414199	381400	799219	208485	11.48	1.253	0.304411	4.11614
415328	381548	799320	208489	11.52	1.24822	0.304195	4.10336
415439	381359	799567	208520	11.56	1.24666	0.303872	4.10259
416294	381364	799934	208501	11.6	1.24248	0.302763	4.1038
417357	381594	800111	208468	11.64	1.2385	0.301998	4.10101
418223	381617	800276	208480	11.68	1.23438	0.301699	4.09143
418705	381547	800309	208509	11.72	1.23165	0.301896	4.07971
419194	381322	800813	208443	11.76	1.22805	0.299989	4.09366
420391	381613	801082	208493	11.8	1.22378	0.299795	4.08204
420694	381425	801237	208488	11.84	1.2213	0.299357	4.07973
421454	381445	801248	208494	11.88	1.21771	0.299387	4.06734
422403	381524	801724	208496	11.92	1.21353	0.29821	4.06939
423074	381197	802155	208487	11.95	1.20853	0.297039	4.06858
423722	381281	802292	208525	12	1.20585	0.297062	4.05924
424422	381183	802724	208508	12.03	1.20195	0.295813	4.06319
425384	381305	803271	208486	12.08	1.19797	0.294227	4.07157
426433	381132	803443	208521	12.11	1.192	0.294134	4.05257
427247	381303	803848	208522	12.16	1.18901	0.293128	4.0563
427857	381247	804090	208480	12.19	1.18579	0.292115	4.05934
429221	381284	804370	208503	12.23	1.17948	0.291636	4.04436
429923	381217	804651	208501	12.27	1.17578	0.290913	4.04169
430834	381194	805333	208510	12.32	1.17132	0.289292	4.04893
432018	381417	805819	208516	12.35	1.16691	0.288134	4.04987
433293	381504	806031	208495	12.39	1.16134	0.287401	4.04084
433938	381192	806284	208498	12.43	1.15662	0.286797	4.0329
434943	381435	806783	208532	12.47	1.15319	0.285879	4.03386
435529	381262	807180	208473	12.51	1.14951	0.284317	4.04307
437202	381370	807247	208512	12.55	1.14225	0.284527	4.01455
438243	381497	808097	208517	12.59	1.13806	0.282454	4.0292
438999	381453	807501	208521	12.63	1.1343	0.283979	3.9943
440402	381638	808829	208528	12.67	1.12876	0.280735	4.02074
441433	381501	809178	208528	12.71	1.12324	0.279866	4.01351
442174	381579	809837	208534	12.75	1.12023	0.278283	4.02551
443221	381594	809925	208540	12.79	1.11547	0.278122	4.01073
443854	381322	810592	208529	12.83	1.11109	0.276356	4.02051
444859	381102	810896	208514	12.87	1.10528	0.275455	4.01257
445788	381156	811462	208538	12.91	1.1013	0.274281	4.01524
446637	380908	811802	208525	12.95	1.09608	0.273311	4.01038
447712	380869	812071	208499	12.99	1.09095	0.272392	4.00508
448433	380938	812510	208532	13.03	1.08803	0.271621	4.00568
449348	380805	813037	208502	13.07	1.08315	0.270025	4.01128
451051	380850	813487	208510	13.11	1.07565	0.268987	3.99889
452461	381065	814113	208490	13.14	1.07041	0.267243	4.0054
453137	380863	814305	208529	13.19	1.06628	0.267144	3.99138
454008	380933	814371	208511	13.22	1.06272	0.266807	3.98311
455659	381079	815069	208520	13.27	1.05608	0.265167	3.98269
456658	381011	815670	208483	13.3	1.05123	0.263324	3.99217
458070	380958	816020	208528	13.35	1.04463	0.262894	3.97358
459723	381066	816588	208487	13.38	1.03784	0.261095	3.97495
460455	380920	817019	208481	13.42	1.0338	0.259974	3.97656	4	0.48
461927	381031	817584	208500	13.46	1.02787	0.258764	3.97222
463162	381086	817827	208470	13.5	1.0227	0.257875	3.96587
465015	381240	818368	208469	13.54	1.01536	0.256533	3.958
465812	381344	816490	208497	13.58	1.01241	0.261434	3.87253
466672	381014	819271	208492	13.62	1.00686	0.254532	3.95575
468384	381162	819675	208490	13.66	1.00017	0.253519	3.94514
469619	381294	819374	208504	13.7	0.995488	0.254395	3.91316
470567	381457	819559	208447	13.74	0.992236	0.253389	3.91587
472181	381504	820899	208474	13.78	0.985482	0.250357	3.93631
472528	381279	821400	208428	13.82	0.982772	0.248682	3.95192
473911	381370	821876	208486	13.86	0.97728	0.248075	3.93945
475492	381318	822142	208495	13.9	0.970187	0.24751	3.91979
476534	381322	823126	208493	13.94	0.965729	0.24508	3.94047
478184	381331	823597	208520	13.98	0.958705	0.244188	3.9261
479519	381225	824484	208495	14.02	0.952432	0.241776	3.93931
481083	381360	823376	208504	14.06	0.946494	0.244574	3.86997
482640	381236	824374	208500	14.1	0.939217	0.242094	3.87956
484227	381258	825859	208499	14.14	0.932618	0.238456	3.91106
485719	381270	826341	208483	14.17	0.926388	0.237126	3.90673
487433	381326	826928	208487	14.22	0.919481	0.235733	3.90051
488492	381237	827056	208495	14.25	0.914562	0.235499	3.88352
489273	381213	827868	208492	14.3	0.911165	0.233492	3.90235
490968	381154	828556	208480	14.33	0.903772	0.231701	3.90059
492747	381230	828738	208490	14.37	0.896779	0.231355	3.8762
494217	381230	829183	208496	14.42	0.890684	0.230331	3.86697
495594	381070	830128	208505	14.46	0.884132	0.228122	3.87569
497825	381198	830601	208521	14.49	0.875629	0.227129	3.85521
499289	381250	831252	208497	14.53	0.8699	0.225318	3.86077
501005	381277	831805	208501	14.57	0.863025	0.224016	3.85252
501825	381205	832507	208473	14.61	0.859292	0.222045	3.8699
503671	381209	833008	208504	14.65	0.851801	0.221132	3.852
505179	381175	833640	208509	14.69	0.845501	0.219652	3.84928
506561	380990	833537	208495	14.73	0.838918	0.219765	3.81734
508251	380991	834827	208525	14.77	0.832109	0.216938	3.83569
510082	381041	834936	208478	14.81	0.825019	0.216221	3.81563
510166	381135	835271	208489	14.85	0.825187	0.215519	3.82884
513277	381237	836236	208472	14.89	0.813295	0.213027	3.8178
514888	381368	836897	208483	14.93	0.807586	0.211541	3.81764
515641	381120	837091	208483	14.97	0.803265	0.211074	3.80562
517782	381250	837780	208453	15.01	0.795485	0.209125	3.80387
519445	381199	838197	208454	15.05	0.78865	0.208132	3.78918
521610	381235	839225	208473	15.09	0.780333	0.205845	3.79088
523079	381216	839409	208440	15.13	0.774477	0.205084	3.77639
524458	381353	839866	208421	15.17	0.769825	0.203803	3.77729
525923	381177	840608	208464	15.21	0.763173	0.202439	3.76989
526944	381060	841031	208441	15.25	0.758576	0.201203	3.77021
528143	381201	841191	208459	15.29	0.754683	0.200993	3.75476
529046	381288	842226	208478	15.32	0.751654	0.198699	3.78289
531430	381184	842242	208474	15.37	0.741896	0.198622	3.73523
533786	381409	843226	208476	15.4	0.734053	0.196287	3.73968
536117	381491	843702	208510	15.45	0.725577	0.195479	3.7118
537626	381462	844817	208487	15.48	0.71967	0.192594	3.73672
539947	381517	845547	208484	15.52	0.711151	0.190824	3.72673
541787	381478	844927	208521	15.56	0.703981	0.192661	3.654
543673	381302	846702	208489	15.6	0.695927	0.188121	3.69935
546051	381397	847050	208509	15.65	0.687506	0.187486	3.66697
547093	381354	847680	208505	15.68	0.683375	0.185949	3.67506
549609	381400	848443	208480	15.72	0.674233	0.183894	3.66642
550682	381129	848861	208487	15.76	0.668788	0.182969	3.6552
552189	381381	849625	208457	15.8	0.664549	0.180866	3.67427
552721	381119	850027	208503	15.84	0.661173	0.180357	3.66591
554868	381122	850872	208498	15.88	0.653256	0.178306	3.66368
556486	381053	850824	208459	15.92	0.646928	0.178043	3.63356
558842	381086	851810	208486	15.96	0.638461	0.175969	3.62825
559153	381204	852002	208485	16	0.637956	0.175505	3.63497
562613	381303	851868	208487	16.04	0.625865	0.175842	3.55926
563769	381131	853282	208499	16.08	0.620742	0.172615	3.59611
565459	381110	853506	208498	16.12	0.614505	0.172076	3.57113
568228	381363	854072	208482	16.16	0.605868	0.170585	3.5517
569499	381218	854683	208484	16.2	0.600518	0.169163	3.54994
571382	381388	855480	208515	16.24	0.594676	0.167584	3.54853
572555	381384	855787	208510	16.27	0.590458	0.166812	3.53966
574149	381337	856612	208507	16.32	0.584518	0.164841	3.54594
576169	381502	857384	208511	16.35	0.578217	0.163064	3.54595
577857	381372	857627	208481	16.4	0.571534	0.162203	3.52357
580311	381375	858348	208485	16.43	0.562879	0.160548	3.50599
581282	381278	858937	208479	16.48	0.558938	0.159107	3.51296
584188	381328	859280	208463	16.51	0.549002	0.158148	3.47145
585437	381309	859897	208453	16.55	0.54453	0.156604	3.47711
586670	381170	860264	208454	16.6	0.53948	0.155754	3.46367
589801	381093	861459	208475	16.63	0.528175	0.153159	3.44854
590684	380943	861484	208478	16.67	0.524309	0.15313	3.42396
592550	380980	861720	208460	16.71	0.518054	0.152403	3.39923
593737	381142	862553	208446	16.75	0.514829	0.150321	3.42488	5	0.475
595358	381140	862977	208452	16.79	0.50924	0.149388	3.40884
596965	381216	863636	208504	16.83	0.504132	0.148352	3.39821
599171	381084	864450	208463	16.87	0.495877	0.146057	3.39509
600986	381176	865070	208461	16.91	0.490182	0.144592	3.39009
602423	381294	865395	208461	16.95	0.485929	0.143835	3.37837
604254	381108	866350	208463	16.99	0.478721	0.141632	3.38004
605635	381120	866163	208462	17.03	0.474114	0.142057	3.33749
607593	381086	867358	208479	17.07	0.467327	0.139443	3.3514
608615	381160	867418	208468	17.11	0.464286	0.139197	3.33547
611585	381308	867634	208455	17.15	0.45512	0.138569	3.28442
612815	381298	869118	208494	17.19	0.450955	0.135502	3.32804
614626	381258	869785	208485	17.23	0.444703	0.133868	3.32194
616027	381314	869332	208501	17.27	0.440344	0.135073	3.26004
617394	381119	870643	208456	17.31	0.434762	0.131601	3.30365
619042	381286	871543	208463	17.35	0.430204	0.129586	3.31984
620697	381323	872416	208474	17.38	0.42494	0.127674	3.32831
622884	381399	873162	208482	17.43	0.418151	0.126029	3.3179
623041	381242	873835	208455	17.46	0.416793	0.124215	3.35542
625532	381238	874420	208451	17.51	0.408607	0.122827	3.32668
626551	381266	874928	208465	17.54	0.405427	0.121792	3.32885
629256	381412	875149	208446	17.59	0.397396	0.121099	3.28157
629798	381169	876158	208471	17.63	0.39433	0.119018	3.31319
632141	381256	875916	208470	17.66	0.387199	0.119566	3.23839
633018	381096	876722	208454	17.71	0.383504	0.117557	3.26228
635066	381267	876830	208446	17.75	0.377812	0.117231	3.2228
636483	381243	877524	208424	17.78	0.373123	0.115424	3.23264
637701	381214	878338	208441	17.82	0.369056	0.113719	3.24532
639138	381211	878718	208459	17.86	0.364434	0.113022	3.22446
641037	381292	879751	208461	17.9	0.358799	0.110673	3.24197
642532	381063	879752	208443	17.94	0.352803	0.110497	3.19289
643643	381045	880531	208454	17.98	0.349172	0.108819	3.20874
645371	381084	881102	208425	18.02	0.343895	0.107232	3.20702
646615	380974	881930	208421	18.06	0.339364	0.1053	3.22283
648467	381075	882276	208470	18.1	0.334055	0.104983	3.18198
649692	381190	882831	208465	18.14	0.33081	0.103667	3.19108
651079	380965	883044	208455	18.18	0.325239	0.103084	3.15508
651987	380931	883784	208482	18.22	0.322205	0.101657	3.16953
653669	381050	884771	208484	18.26	0.317572	0.099427	3.19403
654789	381101	885055	208466	18.3	0.314343	0.098606	3.18788
656568	381036	885463	208505	18.34	0.308442	0.098054	3.14565
657547	381209	886166	208487	18.38	0.306323	0.09628	3.18158
659388	381323	885917	208456	18.42	0.301214	0.096547	3.11987
660659	381317	886960	208444	18.46	0.297241	0.094059	3.16015
662015	381267	886727	208464	18.5	0.292778	0.094782	3.08895
663427	381367	887379	208448	18.53	0.288955	0.093146	3.10217
665161	381327	887996	208426	18.58	0.283399	0.091532	3.09617
666164	381108	888052	208447	18.61	0.279141	0.091608	3.04712
665712	381305	889143	208432	18.66	0.281587	0.088988	3.16431
667770	381203	889666	208437	18.7	0.274724	0.087852	3.12714
669292	381074	889975	208433	18.73	0.269373	0.087113	3.09223
670985	381216	890447	208466	18.78	0.264966	0.086363	3.06804
671394	381197	890708	208456	18.82	0.263617	0.085676	3.07691
673223	381231	890955	208466	18.85	0.258233	0.085214	3.03042
673784	381219	891575	208460	18.89	0.256465	0.083754	3.06214
675119	381281	892105	208459	18.93	0.252747	0.082546	3.0619
676393	381274	892110	208438	18.97	0.248852	0.082332	3.02256
677403	381111	892422	208405	19.01	0.244924	0.081308	3.01231
678515	381161	893172	208453	19.05	0.241837	0.080079	3.01999
680112	381170	893649	208466	19.09	0.237075	0.079128	2.99608
680627	381152	893997	208437	19.13	0.235429	0.078063	3.01589
682092	381153	894505	208459	19.17	0.231036	0.077131	2.99537
682586	381210	894923	208411	19.21	0.22986	0.075725	3.03546
683792	381047	895169	208448	19.25	0.225373	0.075529	2.98394
685024	381277	895713	208447	19.29	0.222925	0.074295	3.00055
686171	381133	896146	208441	19.33	0.218729	0.073262	2.98555
685856	380879	896496	208445	19.37	0.218304	0.072514	3.01051
687600	381025	896479	208449	19.41	0.213892	0.072591	2.94654
688493	381051	896681	208436	19.45	0.211376	0.072011	2.93532
689434	381094	897487	208471	19.49	0.208812	0.070539	2.96025
690153	381074	897990	208454	19.53	0.206572	0.069245	2.98321
690632	381229	898308	208459	19.57	0.205985	0.06858	3.00358
692283	381245	898507	208435	19.61	0.201185	0.067901	2.96291
692126	381134	898225	208432	19.65	0.201053	0.068505	2.93488
693223	381267	899017	208438	19.69	0.198527	0.066786	2.97256
693917	381194	899579	208455	19.73	0.196087	0.065691	2.98499
694815	381160	899340	208485	19.76	0.193259	0.066517	2.90542
696012	381148	900102	208495	19.81	0.189672	0.064906	2.92225
697105	381202	899956	208436	19.85	0.186752	0.064663	2.88808
697444	381292	900434	208418	19.88	0.18624	0.063419	2.93668
698607	381252	900297	208437	19.92	0.182616	0.063909	2.85744
699131	381272	901243	208428	19.96	0.181189	0.061705	2.93638
699969	381322	901180	208424	20	0.179007	0.061807	2.8962
700335	381147	901480	208435	20.04	0.176998	0.061243	2.8901
700106	381241	901725	208461	20.08	0.178172	0.060947	2.92341
701428	381260	902301	208452	20.12	0.174413	0.059572	2.92776	6	0.481
701591	381094	902729	208442	20.16	0.173047	0.05852	2.95707
702867	381218	902599	208439	20.2	0.169995	0.058781	2.892
703923	381247	903142	208446	20.24	0.167079	0.057637	2.89883
704801	381424	902963	208397	20.28	0.165478	0.057562	2.87476
704986	381242	903265	208421	20.32	0.163964	0.05712	2.87051
705344	380992	903894	208423	20.36	0.161583	0.055737	2.89905
707089	381397	903800	208430	20.4	0.158701	0.056014	2.83325
707391	381321	904089	208437	20.44	0.15742	0.055437	2.83961
707926	381227	904662	208412	20.48	0.155369	0.053918	2.88155
708551	381280	904204	208426	20.52	0.153847	0.055074	2.79345
708228	381192	904046	208420	20.56	0.154308	0.055369	2.78692
708436	381003	905396	208401	20.6	0.152692	0.052177	2.92642
710424	381201	905653	208444	20.64	0.148022	0.052021	2.84542
710312	381412	905493	208439	20.68	0.149477	0.052329	2.85649
711138	381380	905166	208438	20.72	0.146927	0.053047	2.76974
712625	381228	906212	208428	20.76	0.141837	0.050623	2.80186
713490	381420	906267	208418	20.8	0.140385	0.050404	2.78523
714639	381638	906775	208425	20.84	0.138262	0.049342	2.80213
714004	381451	906677	208408	20.87	0.139078	0.049395	2.81562
715525	381466	906783	208441	20.92	0.134805	0.049479	2.7245
715451	381455	907211	208406	20.95	0.134957	0.048189	2.80058
715768	381036	907371	208437	21	0.131802	0.048133	2.73827
716559	381372	907163	208425	21.03	0.131346	0.048479	2.70931
717077	381369	907545	208406	21.07	0.129851	0.047447	2.73675
716858	381316	907754	208430	21.11	0.130192	0.047215	2.75741
716843	381158	907375	208458	21.15	0.129386	0.048328	2.67728
718340	381228	907973	208421	21.19	0.125494	0.046642	2.69058
719243	381368	908712	208419	21.23	0.123675	0.044983	2.74938
719253	381175	908978	208424	21.27	0.12261	0.044441	2.75894
719247	381012	907933	208439	21.31	0.121752	0.046905	2.59573
719707	380919	908697	208419	21.35	0.119945	0.045016	2.66449
719853	380976	909160	208451	21.39	0.119836	0.044299	2.70518
721270	381241	909427	208422	21.43	0.117235	0.043426	2.69962
721154	381012	909581	208439	21.47	0.116334	0.04325	2.68984
721489	381020	910060	208425	21.51	0.115427	0.042053	2.7448
721914	381197	909718	208432	21.55	0.115172	0.042878	2.68603
721545	381008	910308	208444	21.59	0.115204	0.041687	2.76351
721865	380920	910035	208445	21.63	0.113824	0.042302	2.69076
721975	381181	910030	208456	21.67	0.114914	0.042419	2.709
722671	380996	910097	208423	21.71	0.111949	0.041952	2.66852
723943	381196	910803	208448	21.75	0.109424	0.04063	2.69316
722694	380906	910923	208445	21.79	0.1114	0.040336	2.76182
723321	381085	910707	208448	21.83	0.110587	0.040843	2.70763
723633	380888	911459	208430	21.86	0.108647	0.039005	2.78545
724779	381013	911345	208434	21.91	0.10608	0.039296	2.69952
724071	380753	911203	208412	21.94	0.106683	0.039397	2.70789
725180	380842	911113	208381	21.99	0.10403	0.039297	2.64731
724405	380934	911926	208406	22.02	0.106712	0.037741	2.82752
724797	380871	912020	208418	22.07	0.105267	0.037649	2.79602
726055	380977	911528	208410	22.1	0.102288	0.038659	2.64589
725871	380623	911855	208430	22.15	0.100905	0.03813	2.64635
726094	380746	912067	208395	22.18	0.100937	0.037323	2.70445
725726	381013	912314	208423	22.22	0.103409	0.037048	2.79124
726143	380804	911976	208397	22.26	0.101111	0.037543	2.69319
727598	380821	912297	208405	22.3	0.097106	0.036911	2.63082
727614	380764	912454	208414	22.34	0.096755	0.036651	2.63988
728222	380866	912550	208426	22.38	0.095594	0.036555	2.61505
728821	381200	912831	208404	22.42	0.095705	0.035722	2.67917
728672	381063	912962	208428	22.46	0.095388	0.035665	2.67457
727962	380892	913101	208426	22.5	0.096464	0.035339	2.72971
728445	380885	913608	208414	22.54	0.09507	0.034104	2.78766
727674	380750	913332	208415	22.58	0.096511	0.034722	2.7795
729302	380780	914368	208417	22.62	0.0921	0.032457	2.83762
729839	380840	914685	208415	22.66	0.090916	0.031739	2.86452
730551	380908	915048	208396	22.7	0.089286	0.030755	2.90313
729835	381016	913851	208418	22.74	0.091873	0.033606	2.73379
731174	381125	915258	208449	22.78	0.088707	0.030805	2.87962
731598	380910	915117	208426	22.82	0.086367	0.030893	2.79564
731117	380953	915117	208427	22.86	0.087943	0.030903	2.84578
731482	380814	915552	208415	22.89	0.086175	0.029829	2.88897
731984	380809	915091	208420	22.94	0.084745	0.030893	2.74321
731173	380819	915935	208438	22.97	0.087067	0.029209	2.98087
731970	380713	916155	208430	23.02	0.084268	0.028647	2.94159
731641	380927	915527	208421	23.05	0.086338	0.029942	2.88348
731889	380740	915848	208436	23.09	0.08464	0.029381	2.88079
732495	380838	915998	208420	23.14	0.083473	0.028896	2.88875
732105	380976	916423	208434	23.17	0.085304	0.028096	3.03613
732466	380821	916164	208411	23.22	0.083462	0.028444	2.93432
731819	380822	915676	208420	23.25	0.085276	0.029604	2.88051
731335	380794	915930	208438	23.29	0.086479	0.02922	2.95964
733359	380834	916270	208415	23.33	0.081039	0.028249	2.86874
733354	380931	915529	208409	23.37	0.081574	0.029822	2.7354
732062	380706	914640	208411	23.41	0.083973	0.031799	2.64074
733042	380776	916541	208419	23.45	0.081612	0.027692	2.94718	7	0.474
733542	380902	916059	208390	23.49	0.080894	0.028471	2.84123
733885	380951	916186	208371	23.53	0.080201	0.028008	2.86347
734055	380975	916111	208400	23.57	0.079856	0.028454	2.80651
732358	380946	915070	208407	23.61	0.084436	0.030813	2.74025
734807	381083	916432	208386	23.65	0.078341	0.027612	2.83717
734611	381110	916223	208384	23.69	0.079031	0.028053	2.81726
734993	381101	916346	208390	23.73	0.077919	0.02784	2.79882
735030	380989	916609	208413	23.77	0.077215	0.027484	2.80944
734517	381013	916576	208409	23.81	0.078772	0.027518	2.86258
735221	380862	916684	208387	23.85	0.076001	0.027068	2.80782
735947	381004	916963	208386	23.89	0.074744	0.026445	2.82645
735537	380951	917540	208415	23.93	0.0756	0.025457	2.96969
735698	380926	917896	208420	23.97	0.075018	0.024724	3.03425
736115	380814	917681	208405	24.01	0.073257	0.025051	2.92433
736254	380847	918041	208374	24.04	0.073048	0.02396	3.04869
736881	380890	918227	208424	24.09	0.071537	0.024036	2.97629
736642	380927	918020	208403	24.12	0.072399	0.024287	2.981
736798	380967	917972	208428	24.17	0.072181	0.024634	2.93012
735865	380926	918133	208398	24.2	0.074553	0.023991	3.10762
736619	380900	918191	208420	24.24	0.072318	0.024076	3.00375
736506	380933	918418	208387	24.29	0.072809	0.023259	3.13044
736504	380752	918780	208401	24.32	0.071843	0.0226	3.17892
736183	380927	918490	208415	24.37	0.073675	0.023371	3.15235
736482	380813	919473	208405	24.4	0.072232	0.021119	3.42027
736227	380745	919170	208384	24.44	0.072575	0.02158	3.36307
736413	380866	919116	208393	24.48	0.072708	0.021785	3.33747
736834	380935	919171	208397	24.52	0.071909	0.021703	3.31327
737730	381077	918861	208420	24.56	0.070185	0.022606	3.10475
738037	381228	918648	208373	24.6	0.070145	0.022618	3.10121
737593	381100	919084	208386	24.64	0.070689	0.021788	3.24442
737818	381148	918882	208386	24.68	0.070322	0.022231	3.16328
737773	381133	919031	208347	24.72	0.070367	0.021527	3.26879
737916	381193	919498	208390	24.76	0.070292	0.020919	3.36024
737246	381081	918870	208393	24.8	0.07155	0.022325	3.20492
737371	381134	919443	208427	24.84	0.071487	0.021397	3.34096
737165	381100	919272	208377	24.88	0.071876	0.021288	3.3763
737035	381121	919448	208369	24.92	0.07235	0.020825	3.47415
737847	381282	919010	208404	24.96	0.070961	0.022124	3.2074
737089	381068	919127	208385	25	0.071915	0.021684	3.31655
737035	381050	919128	208349	25.04	0.071969	0.021333	3.37352
736590	380963	918077	208398	25.1	0.072737	0.024113	3.01646
736873	381123	919026	208365	25.14	0.07281	0.021712	3.35349
736813	381103	919071	208381	25.17	0.07287	0.021768	3.34757
736494	381024	919220	208377	25.22	0.073332	0.021403	3.42631
736658	381206	919174	208389	25.25	0.073853	0.021619	3.41605
736387	381160	919178	208374	25.3	0.074359	0.021466	3.4641
736109	381130	918922	208367	25.33	0.074971	0.021959	3.41407
736150	381238	918254	208350	25.37	0.075436	0.023261	3.24309
735726	380982	918941	208362	25.41	0.075241	0.021869	3.44048
735420	381069	918805	208384	25.45	0.076559	0.02238	3.42081
735387	381296	918773	208359	25.49	0.077869	0.022209	3.50624
735648	381203	918493	208364	25.53	0.076644	0.022872	3.35108
735716	381134	918738	208390	25.57	0.076085	0.022585	3.36875
735558	380973	918361	208404	25.61	0.07566	0.023548	3.21299
735717	381037	918534	208376	25.65	0.075561	0.022898	3.29996
735369	381082	918638	208399	25.69	0.076771	0.022892	3.35363
735517	381055	918738	208384	25.73	0.076214	0.022527	3.38317
735437	380967	918680	208367	25.77	0.075964	0.02249	3.37765
735938	381138	918862	208369	25.81	0.075489	0.02211	3.4142
735683	381257	919154	208411	25.85	0.076837	0.021876	3.51236
736000	381218	919252	208386	25.89	0.075746	0.021419	3.53633
735751	381086	917845	208367	25.93	0.07573	0.024323	3.1135
735779	381159	918714	208357	25.97	0.076044	0.022319	3.40715
735816	381177	919133	208373	26.01	0.076037	0.021555	3.52767
736006	381102	919120	208375	26.05	0.075107	0.021602	3.47676
736531	381311	918999	208338	26.09	0.074769	0.02151	3.47605
735992	381347	918799	208370	26.13	0.07646	0.022258	3.43517
735939	381165	919101	208362	26.17	0.075631	0.021518	3.51472
736655	381283	918887	208378	26.21	0.074275	0.022142	3.35439
736331	381249	919109	208362	26.25	0.074992	0.021501	3.48788
736360	381191	918567	208358	26.28	0.0746	0.022651	3.29346
736919	381393	919471	208380	26.33	0.074132	0.020881	3.55016
737096	381417	919508	208366	26.36	0.073769	0.020665	3.56981
736610	381205	919482	208356	26.4	0.073981	0.020625	3.58697
736662	381087	919598	208387	26.44	0.073203	0.020671	3.54142
736841	381237	918737	208355	26.48	0.073511	0.022249	3.30402
736986	381244	919332	208336	26.52	0.073146	0.02076	3.52337
737237	381157	919956	208345	26.56	0.071983	0.01948	3.69525
737166	381245	919770	208352	26.6	0.072652	0.019955	3.64078
736834	381029	919663	208356	26.64	0.072414	0.020228	3.57985
737122	380949	919901	208357	26.68	0.071185	0.019716	3.61045
737874	381225	919877	208384	26.72	0.07058	0.02003	3.52371
736773	381241	920331	208360	26.76	0.073722	0.018803	3.92065
737778	381286	920077	208380	26.8	0.071174	0.019553	3.64001	8	0.478
737996	381234	920557	208381	26.84	0.07029	0.018512	3.79709
737943	381074	920605	208372	26.88	0.069578	0.018319	3.79805
738849	381376	921008	208379	26.92	0.068689	0.017505	3.92394
739091	381435	920898	208391	26.96	0.068335	0.017862	3.82576
739105	381365	920953	208402	27	0.067921	0.017848	3.80554
738714	381213	920914	208409	27.04	0.068188	0.018001	3.78802
738954	381144	921023	208391	27.08	0.067153	0.017588	3.81805
739650	381309	921482	208397	27.12	0.066112	0.016642	3.9726
739333	381106	921057	208381	27.16	0.0659	0.017417	3.78361
739278	381161	921521	208363	27.2	0.066347	0.016228	4.08847
739896	381386	921606	208374	27.24	0.065845	0.016148	4.07749
739484	381243	921417	208388	27.28	0.066217	0.016697	3.96577
739577	381208	921766	208376	27.31	0.065772	0.015818	4.1581
739800	381177	921679	208381	27.36	0.064989	0.016056	4.04752
740088	381249	921602	208366	27.39	0.064579	0.01608	4.01616
739586	381144	922454	208374	27.44	0.065404	0.014295	4.5754
740014	381125	922119	208359	27.47	0.064118	0.014882	4.30853
740189	381034	921715	208384	27.52	0.063146	0.016007	3.94493
740197	381075	922111	208384	27.55	0.063344	0.015141	4.18359
740516	381131	922559	208376	27.59	0.062763	0.014085	4.45613
740758	381259	922686	208360	27.63	0.062781	0.013652	4.59856
741414	381341	922927	208349	27.67	0.06141	0.01302	4.71676
741611	381403	922286	208415	27.71	0.061199	0.015058	4.06414
741587	381422	922989	208363	27.75	0.061367	0.01302	4.71346
741439	381174	922788	208380	27.79	0.060445	0.013623	4.43696
741872	381450	922795	208384	27.83	0.060731	0.013646	4.45035
741920	381235	922617	208373	27.87	0.059445	0.013929	4.26778
741829	381119	922966	208373	27.91	0.059074	0.013167	4.48664
742004	381105	923338	208339	27.95	0.058516	0.012025	4.86601
742089	381319	923647	208353	27.99	0.05943	0.011486	5.17394
742089	381213	923862	208360	28.03	0.058861	0.011085	5.30997
742651	381250	923066	208260	28.07	0.057511	0.011855	4.85126
742632	381369	923402	208332	28.11	0.058202	0.011818	4.92484
742596	381222	923740	208321	28.15	0.057512	0.010974	5.2408
742361	381132	923892	208332	28.19	0.057676	0.010749	5.36592
742973	381206	923672	208328	28.23	0.056388	0.01119	5.03911
742711	381272	923711	208331	28.27	0.057463	0.011134	5.16112
742900	381194	924060	208329	28.31	0.056524	0.010353	5.45961
743369	381315	924119	208335	28.35	0.055882	0.010283	5.43468
743504	381360	924102	208318	28.39	0.055752	0.010155	5.49005
743366	381345	924214	208326	28.43	0.056052	0.009988	5.61174
743063	381179	924552	208375	28.46	0.055995	0.009725	5.75765
743301	381302	924264	208319	28.51	0.056	0.009811	5.70757
743771	381242	924125	208340	28.54	0.054384	0.010318	5.27092
743878	381337	924532	208353	28.58	0.0546	0.009556	5.71363
743531	381218	924974	208354	28.62	0.054916	0.008602	6.38382
743625	381334	924798	208321	28.66	0.05528	0.008667	6.37845
744218	381411	924972	208355	28.7	0.054062	0.008616	6.27431
744268	381289	924945	208358	28.74	0.05327	0.008704	6.11998
744380	381323	924872	208334	28.78	0.053144	0.008631	6.15728
744466	381278	924832	208331	28.82	0.052666	0.008689	6.06108
744152	381356	925081	208296	28.86	0.053948	0.007808	6.90932
744260	381372	925089	208331	28.9	0.053737	0.008129	6.61034
744358	381227	925030	208314	28.94	0.05269	0.008093	6.51025
743881	381109	924184	208315	28.98	0.053368	0.009947	5.36508
745003	381353	925402	208304	29.02	0.051594	0.007186	7.17957
744604	381182	925360	208286	29.06	0.051772	0.007103	7.28828
744856	381288	925712	208333	29.1	0.051649	0.006792	7.6047
744495	381044	925107	208320	29.14	0.051331	0.007984	6.4295
744308	380933	925269	208294	29.18	0.051249	0.007379	6.94509
744337	380906	925686	208319	29.22	0.051024	0.006713	7.60095
744990	381202	924832	208289	29.26	0.050819	0.008283	6.1354
745027	381060	925375	208281	29.3	0.049955	0.007022	7.11366
744929	380921	925494	208304	29.34	0.049478	0.006986	7.08262
744942	381142	925040	208284	29.38	0.050629	0.007781	6.5065
745038	380960	925204	208291	29.42	0.049388	0.007492	6.59235
745070	381030	925316	208278	29.46	0.049676	0.007122	6.97509
745560	381152	925529	208323	29.5	0.048986	0.007093	6.9058
745481	381155	925792	208300	29.54	0.049219	0.006298	7.81473
745725	381244	926419	208288	29.58	0.049027	0.004817	10.1769
745404	381220	925988	208307	29.61	0.049779	0.005939	8.38135
745708	381171	925772	208277	29.66	0.048682	0.006119	7.95559
745818	381197	926184	208310	29.69	0.048519	0.005542	8.75535
745720	381112	925728	208334	29.74	0.048332	0.006766	7.14282
745673	381209	925962	208321	29.77	0.048982	0.006131	7.98878
745848	381311	925490	208307	29.82	0.049049	0.007024	6.9835
745940	381160	925863	208318	29.85	0.047986	0.006318	7.59539
746169	381203	925916	208313	29.89	0.047589	0.006154	7.73295
745655	381304	926392	208326	29.93	0.049541	0.005244	9.44736
746311	381312	925887	208325	29.97	0.047784	0.006333	7.54499
746370	381201	925693	208311	30.01	0.047027	0.00662	7.10358
746473	381277	925625	208318	30.05	0.047152	0.006836	6.8977
745951	381226	926058	208312	30.09	0.04831	0.005835	8.27901
746006	381190	925738	208326	30.13	0.047966	0.006667	7.19419
745215	381128	925949	208315	30.17	0.049804	0.006102	8.16251	9	0.481
745982	381164	926084	208320	30.21	0.047892	0.005856	8.17823
746080	381150	925900	208349	30.25	0.047548	0.006537	7.27355
745598	381075	926440	208392	30.29	0.048468	0.005778	8.3885
746056	381184	926723	208354	30.33	0.047797	0.004795	9.96861
745552	381005	926228	208345	30.37	0.048218	0.005785	8.33571
745788	380903	925942	208344	30.41	0.047023	0.006397	7.35037
746097	381086	926292	208342	30.45	0.047158	0.005616	8.39671
745920	380902	926890	208330	30.49	0.046655	0.004199	11.1102
745568	380903	926863	208311	30.53	0.047627	0.004074	11.6897
745737	381079	926813	208347	30.56	0.048108	0.004531	10.6169
746236	381030	926815	208339	30.61	0.046476	0.00445	10.4452
746873	381298	926627	208329	30.65	0.046169	0.004762	9.69599
745878	381229	927328	208313	30.68	0.048526	0.003083	15.742
746266	381202	926534	208348	30.73	0.047317	0.005148	9.1918
746388	381183	926473	208340	30.76	0.046881	0.005203	9.01021
746251	381159	926779	208349	30.81	0.047128	0.004625	10.1908
745965	381278	925849	208362	30.84	0.048551	0.006774	7.16729
746029	381239	926397	208349	30.89	0.048166	0.005456	8.82885
746731	381215	926445	208380	30.92	0.046113	0.005651	8.16015
746992	381428	926715	208377	30.96	0.046541	0.005035	9.24413
746396	381273	926419	208338	31	0.047342	0.005301	8.93039
745994	381534	925731	208339	31.04	0.049845	0.006808	7.3211
747328	381488	926615	208399	31.08	0.045942	0.005465	8.40677
746123	381307	927032	208380	31.12	0.048273	0.004374	11.0357
747245	381355	926873	208367	31.16	0.045456	0.004594	9.89411
746662	381469	926480	208353	31.2	0.047665	0.005314	8.97025
746544	381222	927166	208351	31.24	0.046663	0.003802	12.2719
747224	381329	926171	208353	31.28	0.045374	0.005986	7.58004
746807	381259	926363	208343	31.32	0.046141	0.005471	8.43298
746532	381340	927042	208399	31.36	0.047329	0.004536	10.4334
746395	381306	925886	208338	31.4	0.047522	0.006461	7.35496
746843	381451	926290	208367	31.44	0.047072	0.005862	8.02941
746509	381305	926530	208356	31.48	0.047204	0.005234	9.01894
746846	381510	926634	208371	31.52	0.04738	0.005153	9.19515
746108	381251	926210	208373	31.56	0.048014	0.006095	7.87808
745068	381317	926411	208412	31.59	0.051222	0.006034	8.48827
746023	381105	925913	208400	31.64	0.047463	0.007002	6.77833
745717	381184	926041	208384	31.67	0.048727	0.006569	7.41789
745895	381084	926241	208358	31.72	0.047701	0.005882	8.10969
745581	381206	925522	208391	31.75	0.049218	0.007766	6.33723
745853	381205	925833	208379	31.8	0.048466	0.006973	6.95034
745781	381280	924895	208371	31.84	0.049066	0.008939	5.48903
745841	381192	925520	208378	31.87	0.048429	0.007645	6.33471
745586	381128	925682	208374	31.92	0.048785	0.007254	6.72567
745851	381193	926555	208381	31.95	0.048407	0.005421	8.92905
745931	381091	926056	208412	31.99	0.04764	0.006807	6.99875
745667	381421	926248	208375	32.03	0.050136	0.006031	8.31265
746252	381270	926259	208366	32.07	0.047721	0.00592	8.06061
745841	381130	926157	208387	32.11	0.048097	0.006345	7.57981
745381	381130	926660	208372	32.15	0.049359	0.005106	9.66708
745602	381098	926134	208364	32.19	0.04858	0.006173	7.86993
745895	381332	925083	208359	32.23	0.049033	0.008413	5.82804
745471	381309	926094	208364	32.27	0.050073	0.00626	7.99883
745181	381124	926178	208348	32.31	0.049876	0.005922	8.42156
745590	381388	925497	208355	32.35	0.05017	0.007473	6.71376
744691	381338	925289	208353	32.39	0.05237	0.007906	6.62378
745058	381302	924951	208337	32.43	0.051169	0.008488	6.02837
744622	381190	925097	208340	32.47	0.051765	0.008199	6.31371
744592	381232	925458	208358	32.51	0.052073	0.007587	6.86382
743563	381056	924468	208370	32.55	0.053958	0.00986	5.4724
744014	381291	924667	208369	32.59	0.053979	0.009417	5.73235
743183	381149	924094	208381	32.63	0.055503	0.010782	5.14776
742794	381183	923570	208359	32.67	0.056757	0.011712	4.84586
742611	381117	923540	208333	32.71	0.056907	0.011526	4.93709
742635	381264	923146	208377	32.75	0.05763	0.012812	4.49806
742725	381250	923556	208371	32.79	0.057307	0.011859	4.8323
742124	381187	923428	208320	32.82	0.058625	0.011645	5.03431
741378	381124	923457	208367	32.87	0.060345	0.012037	5.01347
741174	381168	922797	208347	32.9	0.061144	0.013284	4.60279
740869	381253	922413	208371	32.95	0.062442	0.014355	4.34981
740359	381333	922680	208361	32.98	0.064281	0.013675	4.70055
739856	381207	922605	208397	33.02	0.064995	0.014187	4.58125
739590	381216	921473	208362	33.06	0.065779	0.016323	4.02979
738782	381249	921206	208344	33.1	0.068193	0.016733	4.0753
738562	381256	920597	208333	33.14	0.06884	0.01796	3.83301
738282	381436	919709	208345	33.18	0.070581	0.020021	3.52537
737356	381370	919675	208344	33.22	0.072795	0.020086	3.62421
736250	381338	919296	208361	33.26	0.075695	0.021081	3.59066
735976	381168	918796	208380	33.3	0.075544	0.022361	3.37833
736133	381313	917162	208387	33.34	0.075886	0.026017	2.91679
735759	381302	918502	208339	33.38	0.076867	0.02261	3.3997
735772	381421	917802	208386	33.42	0.077469	0.024601	3.14899
735008	381241	917524	208371	33.46	0.078629	0.025067	3.13678
734447	381275	917413	208370	33.5	0.080374	0.025301	3.17671	10	0.475
734484	381338	917369	208331	33.54	0.080609	0.02502	3.22173
734083	381135	917591	208334	33.58	0.080637	0.024562	3.28303
733260	381208	916070	208333	33.62	0.083324	0.027896	2.98696
732960	381437	915766	208340	33.66	0.08539	0.028633	2.98227
732856	381390	915735	208326	33.7	0.085428	0.028565	2.99062
732159	381241	915555	208339	33.74	0.086575	0.029087	2.9764
732384	381296	915790	208328	33.78	0.086242	0.028464	3.0299
732240	381434	915675	208300	33.82	0.087385	0.028446	3.07197
731391	381305	915128	208301	33.85	0.089066	0.02966	3.00292
730709	381130	914307	208309	33.9	0.090036	0.031546	2.85407
729764	381091	913062	208316	33.93	0.092474	0.034361	2.69129
729974	381210	913689	208306	33.98	0.092524	0.03288	2.81398
729724	381146	914025	208323	34.01	0.092882	0.032304	2.87527
729874	381352	913654	208323	34.06	0.093567	0.033122	2.82492
729825	381373	912777	208309	34.09	0.093817	0.034922	2.68646
729638	381437	912958	208318	34.13	0.094685	0.03461	2.73579
729029	381339	913964	208291	34.17	0.095867	0.032129	2.98387
728661	381227	913815	208313	34.21	0.096299	0.03267	2.94763
728720	381305	913296	208333	34.25	0.096552	0.034009	2.83905
727407	381220	913142	208307	34.29	0.099786	0.034097	2.92654
727199	381157	913191	208331	34.33	0.100033	0.034221	2.92315
727569	381153	912768	208305	34.37	0.098971	0.034903	2.83557
727866	381311	912622	208340	34.41	0.098984	0.035564	2.78322
726649	381239	912519	208345	34.45	0.102021	0.03584	2.84656
727074	381275	912949	208354	34.49	0.101018	0.034978	2.88807
726430	381144	912965	208329	34.53	0.102128	0.034701	2.94313
726676	381123	913101	208333	34.57	0.101323	0.034439	2.94209
726050	381184	912641	208333	34.61	0.103414	0.035455	2.91678
726767	381170	913215	208353	34.65	0.101319	0.034381	2.94695
726785	381291	913240	208356	34.69	0.101918	0.034355	2.96662
726660	381182	912235	208376	34.73	0.101684	0.036768	2.7656
726347	381031	912931	208333	34.77	0.101755	0.034814	2.9228
726578	381191	912860	208356	34.81	0.101964	0.035194	2.89722
726144	381056	913039	208351	34.85	0.102461	0.03475	2.94853
726547	381343	913160	208335	34.88	0.102867	0.034328	2.99657
726957	381256	913388	208332	34.93	0.101246	0.033796	2.99579
726962	381241	913184	208340	34.96	0.101151	0.034324	2.94698
727562	381501	913307	208355	35.01	0.100858	0.034197	2.9493
727341	381411	913532	208319	35.05	0.100997	0.033352	3.02817
727827	381389	913322	208321	35.09	0.099512	0.033835	2.94108
727554	381261	913558	208371	35.12	0.099593	0.033798	2.94669
728039	381346	913931	208347	35.17	0.098685	0.032743	3.01392
728333	381467	913338	208336	35.21	0.098508	0.033945	2.902
726720	381193	914123	208350	35.24	0.101575	0.032349	3.13998
728448	381242	914409	208362	35.29	0.096978	0.031834	3.04633
728700	381322	914468	208323	35.32	0.0967	0.031327	3.08678
729059	381158	914643	208340	35.36	0.094812	0.031106	3.04804
729806	381311	914794	208339	35.4	0.093537	0.030763	3.04054
729766	381335	915256	208378	35.44	0.093778	0.030123	3.11319
729918	381279	915364	208340	35.48	0.093052	0.029518	3.15242
730294	381278	915677	208350	35.52	0.091993	0.028925	3.18037
730981	381374	916253	208324	35.56	0.090584	0.027406	3.30524
730588	381244	915588	208326	35.6	0.090987	0.028889	3.14954
731685	381506	916117	208365	35.64	0.089322	0.028102	3.1785
732252	381548	916439	208335	35.68	0.087963	0.027103	3.24544
732028	381341	916676	208347	35.72	0.087478	0.026698	3.27654
732277	381422	916149	208314	35.76	0.087217	0.027538	3.16713
732561	381258	916998	208333	35.8	0.085544	0.025855	3.30859
733134	381260	917359	208322	35.84	0.083955	0.024955	3.3642
733502	381236	918156	208332	35.88	0.082799	0.023302	3.55336
733921	381338	917464	208298	35.92	0.082178	0.024492	3.35525
733532	381041	917898	208317	35.96	0.081668	0.023723	3.44259
734194	381247	918276	208297	36	0.080929	0.0227	3.56521
734466	381347	918813	208317	36.04	0.080707	0.021715	3.71671
734931	381278	918412	208326	36.08	0.079042	0.022682	3.48484
735360	381289	918899	208276	36.11	0.077907	0.021129	3.68715
735833	381453	918851	208306	36.16	0.077471	0.021525	3.59914
735678	381404	919422	208294	36.19	0.077639	0.020157	3.85181
736167	381431	919037	208281	36.24	0.076425	0.020875	3.66106
736331	381543	919557	208259	36.27	0.07657	0.019522	3.92223
736043	381244	920086	208283	36.32	0.075766	0.018595	4.07453
736439	381227	919529	208280	36.35	0.074574	0.019787	3.76893
736346	381105	919748	208269	36.4	0.074178	0.0192	3.86339
736405	381124	920756	208264	36.43	0.074116	0.016944	4.37417
735696	381120	920189	208271	36.47	0.076065	0.018253	4.16721
737412	381154	920369	208306	36.51	0.071481	0.018198	3.928
737674	381081	920403	208289	36.55	0.070362	0.017959	3.91797
736215	381224	920792	208267	36.59	0.075181	0.016894	4.45009
738228	381274	920794	208297	36.63	0.069862	0.01718	4.06644
738799	381420	920621	208270	36.67	0.069063	0.017298	3.99266
738919	381329	921065	208250	36.71	0.068243	0.016132	4.23024
738845	381298	921260	208258	36.75	0.068281	0.015783	4.32629
737949	381132	921693	208246	36.79	0.069873	0.01472	4.74694
739250	381175	921200	208261	36.83	0.0665	0.015943	4.17105
738774	381191	921759	208290	36.87	0.067904	0.015001	4.52658	11	0.481
739315	381165	921624	208241	36.91	0.066266	0.014822	4.47077
739397	381135	921585	208252	36.95	0.065878	0.015014	4.38783
739274	381055	921794	208247	36.99	0.065789	0.014508	4.53455
739577	381069	922116	208250	37.03	0.065026	0.013834	4.70061
739987	381060	921817	208251	37.07	0.063844	0.014497	4.40397
739924	381061	922287	208253	37.11	0.064023	0.013489	4.7464
739919	380971	921984	208252	37.15	0.063554	0.014141	4.49416
739986	380995	922244	208263	37.19	0.063497	0.01368	4.64177
740499	381196	922640	208279	37.22	0.063159	0.012969	4.86992
740153	381180	922712	208264	37.26	0.064029	0.012667	5.05492
740899	381584	922815	208288	37.31	0.064135	0.012674	5.0604
740865	381297	922300	208276	37.34	0.06269	0.013683	4.58157
740444	381226	922140	208245	37.38	0.063472	0.013733	4.62195
739879	381267	922649	208250	37.42	0.065253	0.012669	5.15073
741114	381301	922931	208285	37.46	0.062023	0.012392	5.0053
741234	381147	922768	208281	37.5	0.060866	0.012709	4.78923
741693	381233	922744	208257	37.54	0.060061	0.012529	4.79372
741395	381194	923284	208273	37.58	0.060674	0.011505	5.27383
741458	381157	922923	208239	37.62	0.060301	0.011964	5.04028
741283	381180	923223	208272	37.66	0.060908	0.011628	5.23794
742034	381345	922544	208284	37.7	0.059721	0.013227	4.51501
742355	381676	922739	208284	37.74	0.060611	0.012801	4.73481
742459	381576	923437	208315	37.78	0.059789	0.011577	5.16439
742040	381403	922807	208312	37.82	0.060016	0.012924	4.64387
742043	381620	923206	208280	37.86	0.061171	0.011743	5.20931
742664	381595	923014	208252	37.9	0.059326	0.011891	4.98915
742591	381631	922880	208298	37.94	0.05972	0.012629	4.72888
742837	381586	923302	208297	37.98	0.058801	0.011698	5.02674
742880	381677	923155	208278	38.02	0.05917	0.011835	4.99974
742196	381558	923575	208274	38.06	0.060417	0.010879	5.55347
742563	381432	923241	208280	38.1	0.05873	0.011666	5.03415
743191	381814	923173	208289	38.14	0.059048	0.011902	4.96127
742681	381603	923877	208282	38.17	0.059322	0.010298	5.76073
742894	381530	923389	208309	38.22	0.058343	0.011624	5.01931
742655	381596	923158	208290	38.25	0.059356	0.011944	4.9694
743359	381732	923474	208310	38.3	0.058146	0.011448	5.07918
743062	381664	923397	208280	38.34	0.058599	0.011326	5.17401
743299	381739	923638	208283	38.37	0.058349	0.010829	5.38832
743763	381894	923224	208282	38.44	0.057903	0.011723	4.93934
743273	381792	923198	208291	38.47	0.058704	0.011867	4.94704
743131	381719	923789	208315	38.52	0.058704	0.010809	5.43109
742856	381821	923769	208314	38.55	0.060008	0.010843	5.53434
742822	381528	923370	208325	38.59	0.058531	0.01182	4.95183
742207	381287	923500	208324	38.63	0.058933	0.011527	5.11275
742704	381433	923944	208320	38.67	0.058347	0.010519	5.54671
742152	381300	923653	208320	38.71	0.059154	0.011154	5.30339
742612	381496	923720	208324	38.75	0.058938	0.011047	5.33542
742877	381349	924174	208337	38.79	0.057419	0.010182	5.63935
742391	381250	923305	208340	38.83	0.058227	0.012107	4.80934
742804	381321	923560	208339	38.87	0.05747	0.011541	4.97973
742911	381451	923600	208332	38.91	0.057873	0.011386	5.0829
741993	381162	923832	208334	38.95	0.058852	0.010899	5.3998
742731	381456	923711	208327	38.99	0.058396	0.011095	5.26313
742290	381274	923490	208336	39.03	0.058634	0.011665	5.0267
742313	381374	923905	208330	39.07	0.059108	0.010701	5.52357
742700	381358	923884	208330	39.11	0.057955	0.010747	5.3928
742200	381244	923227	208336	39.15	0.058721	0.012239	4.79802
742283	381407	923374	208301	39.19	0.059367	0.011579	5.12709
742548	381646	923377	208308	39.23	0.059919	0.01164	5.14751
742332	381534	923556	208337	39.27	0.059913	0.01153	5.19621
742269	381279	923523	208304	39.3	0.058719	0.011283	5.20423
742268	381390	922924	208343	39.35	0.059317	0.012968	4.57413
741962	381296	922852	208294	39.38	0.059657	0.012651	4.71551
741286	381298	922807	208314	39.43	0.061533	0.012943	4.75412
741005	381234	923310	208309	39.46	0.061965	0.011796	5.25292
740713	381212	922625	208292	39.5	0.062653	0.013128	4.7726
741035	381184	922604	208259	39.54	0.061614	0.012854	4.79327
741664	381528	922624	208332	39.58	0.061723	0.013517	4.56638
740640	381098	922114	208319	39.62	0.062243	0.014506	4.29096
740498	381217	922139	208299	39.66	0.063274	0.014257	4.43797
740456	381208	922379	208319	39.7	0.063342	0.013926	4.54831
740747	381467	921618	208335	39.74	0.063928	0.015745	4.06021
740316	381414	921939	208322	39.78	0.064834	0.014917	4.34627
739830	381373	921733	208324	39.82	0.065958	0.015387	4.2866
739543	381377	921711	208288	39.86	0.066773	0.015087	4.42595
739490	381353	921440	208301	39.9	0.066791	0.015805	4.22588
738772	381258	921325	208314	39.94	0.068269	0.016183	4.21866
738374	381201	921171	208297	39.98	0.069066	0.016355	4.22289
737695	381209	920728	208300	40.02	0.070991	0.017354	4.09084
737407	381229	920189	208311	40.06	0.071897	0.01864	3.85707
736432	381210	920529	208309	40.1	0.074502	0.017876	4.16764
736701	381179	920051	208324	40.14	0.073589	0.019068	3.85919
736001	381319	919832	208294	40.18	0.076285	0.019258	3.96122
735214	381112	919326	208333	40.22	0.077363	0.020744	3.72935	12	0.478
735202	381341	918892	208356	40.26	0.078626	0.021919	3.58715
734681	381345	918859	208272	40.3	0.080098	0.021178	3.78206
734067	381322	918107	208325	40.33	0.081685	0.023341	3.49957
733666	381427	917773	208337	40.38	0.083366	0.024191	3.44618
732694	381332	916958	208300	40.41	0.085569	0.025624	3.33947
732341	381463	916645	208317	40.46	0.087258	0.026476	3.29571
730980	381317	916001	208301	40.49	0.090281	0.027738	3.25477
730997	381455	915971	208343	40.54	0.090974	0.02821	3.22482
729651	381278	915347	208323	40.57	0.093795	0.029391	3.19134
729053	381328	914980	208310	40.61	0.095741	0.030073	3.18362
728648	381377	914438	208347	40.65	0.097141	0.031625	3.07161
728001	381393	914093	208369	40.69	0.099044	0.032599	3.03829
727177	381418	913877	208347	40.74	0.101496	0.032862	3.08852
726419	381411	912668	208324	40.77	0.103592	0.035308	2.93395
725619	381341	912572	208344	40.81	0.105471	0.035714	2.95325
724815	381436	911681	208316	40.85	0.108249	0.037412	2.89347
723537	381284	911339	208326	40.89	0.111045	0.038265	2.90202
722819	381289	910739	208331	40.93	0.113103	0.03964	2.85322
722152	381354	910550	208348	40.97	0.115341	0.040223	2.86751
721480	381463	910264	208336	41.01	0.11783	0.04074	2.89223
720809	381416	908898	208339	41.05	0.119482	0.043796	2.72812
719314	381341	908488	208334	41.09	0.123328	0.044657	2.76164
718149	381392	908421	208348	41.13	0.126918	0.044942	2.82407
717246	381319	907148	208338	41.17	0.129101	0.047671	2.70814
716445	381227	907134	208357	41.21	0.130893	0.047886	2.73342
716373	381480	906489	208347	41.25	0.132456	0.049223	2.69094
715020	381364	905478	208394	41.29	0.135702	0.051927	2.61332
714517	381394	905119	208396	41.33	0.137303	0.052746	2.60311
714619	381594	905192	208366	41.37	0.138084	0.052293	2.64058
713460	381383	904820	208377	41.41	0.140273	0.053228	2.63533
712297	381339	903648	208334	41.44	0.143375	0.055424	2.58686
712264	381462	903484	208361	41.49	0.14413	0.056051	2.57138
711827	381545	903370	208365	41.52	0.145831	0.056344	2.5882
710869	381328	902651	208358	41.57	0.147422	0.057882	2.54696
710272	381202	902266	208371	41.61	0.148465	0.058867	2.52203
710220	381344	901958	208382	41.65	0.149377	0.059662	2.50373
709489	381348	901519	208373	41.69	0.151505	0.060556	2.5019
709196	381413	901265	208382	41.72	0.152699	0.061211	2.49464
707030	381381	901304	208388	41.77	0.158786	0.061182	2.59532
708841	381528	900884	208388	41.8	0.154341	0.062121	2.4845
708155	381206	900761	208369	41.84	0.154594	0.062213	2.48493
708544	381336	900229	208374	41.88	0.154168	0.063452	2.42969
707946	381129	900168	208347	41.92	0.154785	0.063327	2.4442
708554	381184	900298	208349	41.96	0.153323	0.063056	2.43156
708525	381346	900130	208358	42	0.154277	0.063519	2.42883
708481	381212	900304	208360	42.04	0.153685	0.063149	2.4337
708408	381224	900248	208387	42.08	0.15396	0.063535	2.42322
708474	381197	900888	208339	42.12	0.153624	0.061638	2.49235
709784	381311	900732	208368	42.16	0.150456	0.062268	2.41627
709329	381209	900530	208408	42.2	0.151221	0.063107	2.39627
709559	381372	900999	208379	42.24	0.151432	0.061777	2.45127
709986	381515	900712	208388	42.28	0.150968	0.062506	2.41526
710567	381388	901096	208381	42.32	0.148613	0.061579	2.41337
710714	381349	901157	208382	42.36	0.147981	0.061453	2.40805
710558	381464	901619	208394	42.4	0.149047	0.060536	2.46214
712239	381512	901590	208406	42.44	0.14447	0.060716	2.37942
712478	381319	902055	208388	42.48	0.142748	0.059503	2.399
713261	381455	902448	208390	42.52	0.14123	0.058644	2.40824
713854	381413	902760	208380	42.56	0.139304	0.057851	2.40799
714119	381285	903442	208369	42.59	0.137858	0.056222	2.45201
715037	381345	903384	208421	42.64	0.135552	0.056855	2.38417
715804	381521	904086	208414	42.67	0.134302	0.055221	2.43206
716160	381237	904419	208349	42.72	0.131761	0.05385	2.44679
716906	381405	904639	208375	42.76	0.130532	0.053612	2.43477
717353	381327	905251	208366	42.79	0.128838	0.052162	2.46999
717772	381315	905980	208370	42.83	0.127579	0.050578	2.52244
718760	381343	906116	208376	42.87	0.124915	0.050333	2.48176
719535	381364	906427	208366	42.91	0.122823	0.049545	2.47902
719961	381251	907187	208362	42.95	0.121005	0.047817	2.5306
720197	381131	907798	208379	42.99	0.11969	0.046624	2.56713
721157	381186	908169	208376	43.03	0.11726	0.045772	2.56185
721563	381176	908385	208362	43.07	0.116055	0.045157	2.57004
722646	381436	909177	208379	43.11	0.114381	0.043565	2.62555
723145	381372	909570	208376	43.15	0.112626	0.042665	2.63979
723346	381175	910259	208380	43.19	0.111	0.041177	2.69567
723962	381220	910579	208364	43.23	0.1095	0.040314	2.71618
724493	381287	911110	208362	43.27	0.108359	0.039119	2.76995
725555	381484	911421	208358	43.31	0.106419	0.038393	2.77184
725705	381301	911948	208343	43.35	0.105014	0.037083	2.83189
726208	381258	911955	208343	43.39	0.103365	0.037067	2.7886
726742	381311	912027	208317	43.43	0.102146	0.036656	2.78658
727171	381274	912558	208323	43.47	0.10074	0.035541	2.83445
728397	381668	912900	208334	43.51	0.099406	0.034892	2.84893
728448	381289	912801	208339	43.55	0.09723	0.035159	2.76541	13	0.475
728777	381301	913548	208343	43.59	0.096371	0.033549	2.87251
728871	381074	913807	208349	43.63	0.094888	0.033036	2.87227
729873	381564	914060	208332	43.66	0.094707	0.032314	2.93087
730702	381569	914281	208361	43.71	0.092411	0.032107	2.87823
730007	381262	914917	208346	43.74	0.092711	0.03056	3.03373
730903	381358	915289	208330	43.79	0.090716	0.029586	3.0662
730994	381276	915297	208350	43.82	0.090022	0.029762	3.02474
731329	381268	915558	208311	43.87	0.089041	0.02881	3.09065
731563	381308	915917	208319	43.9	0.088601	0.028097	3.1534
731569	381193	916140	208315	43.94	0.087967	0.027568	3.19096
732324	381483	916415	208335	43.98	0.087413	0.027156	3.21889
732443	381394	916656	208338	44.02	0.086603	0.026655	3.249
732890	381485	917243	208321	44.06	0.085843	0.0252	3.4064
732809	381347	917013	208327	44.1	0.085329	0.025764	3.31193
733295	381566	916767	208340	44.14	0.085147	0.026431	3.22153
733628	381443	916932	208320	44.18	0.083558	0.025874	3.22939
733901	381505	917396	208356	44.22	0.083129	0.025203	3.29841
734317	381491	917215	208357	44.26	0.081895	0.02561	3.19774
733805	381521	917166	208338	44.3	0.083483	0.025534	3.26946
734005	381451	917406	208356	44.34	0.08255	0.025181	3.27827
734204	381256	917555	208348	44.38	0.080949	0.024776	3.26721
733907	381304	917781	208362	44.42	0.082034	0.024415	3.35997
734424	381391	917844	208363	44.46	0.08106	0.024287	3.33766
734774	381385	917794	208361	44.5	0.080053	0.024377	3.28397
734851	381394	917783	208377	44.54	0.079887	0.024556	3.25327
734995	381477	918117	208368	44.58	0.079931	0.023735	3.36759
734843	381318	918509	208359	44.62	0.079502	0.022788	3.48875
733571	381283	914932	208374	44.66	0.082859	0.030798	2.6904
734643	381252	918032	208392	44.7	0.079704	0.024154	3.29981
735013	381434	918385	208369	44.74	0.079651	0.023157	3.43961
734848	381280	918941	208398	44.77	0.079284	0.022217	3.56853
734814	381345	918797	208381	44.82	0.079727	0.022369	3.56419
735293	381330	918235	208355	44.85	0.078313	0.023351	3.35379
735473	381303	918346	208371	44.9	0.077668	0.023262	3.33885
735326	381225	918779	208378	44.93	0.077658	0.022379	3.47007
735509	381233	918564	208352	44.97	0.077192	0.0226	3.41563
736215	381394	918577	208368	45.02	0.076093	0.022726	3.34829
735989	381287	918698	208356	45.05	0.076147	0.022344	3.40789
736058	381340	918710	208394	45.11	0.076239	0.022686	3.3607
735885	381059	918544	208353	45.15	0.075212	0.022653	3.32016
736553	381323	918928	208399	45.19	0.074773	0.022256	3.35971
736645	381162	918920	208368	45.25	0.073653	0.021973	3.35192
736812	381346	919097	208361	45.29	0.074177	0.021517	3.44728
737196	381471	918597	208365	45.33	0.073781	0.022653	3.25702
736460	381180	918907	208354	45.37	0.074264	0.021866	3.39623
736852	381345	918718	208369	45.41	0.07406	0.022426	3.3024
736865	381563	919049	208357	45.45	0.075194	0.021584	3.48376
737199	381457	919059	208374	45.49	0.073698	0.021727	3.39206
737023	381373	918240	208366	45.53	0.073736	0.023446	3.1449
736048	381218	918514	208337	45.57	0.075613	0.022564	3.35099
736873	381250	918495	208363	45.61	0.073492	0.022857	3.21524
737264	381360	918554	208317	45.65	0.072997	0.022283	3.27591
737622	381649	918692	208328	45.69	0.073554	0.022087	3.33024
737086	381228	918526	208347	45.73	0.072783	0.022635	3.21555
737599	381457	919096	208386	45.77	0.072588	0.021761	3.33561
737614	381406	919070	208366	45.81	0.072273	0.021625	3.34208
738345	381640	919189	208347	45.85	0.071501	0.02118	3.37582
737790	381536	919090	208355	45.88	0.072482	0.021475	3.37521
738690	381546	919577	208355	45.93	0.070041	0.020407	3.4322
738399	381528	919647	208382	45.96	0.070751	0.020515	3.44876
738370	381474	920202	208399	46.01	0.070541	0.019463	3.62435
738074	381253	920014	208399	46.04	0.070176	0.019875	3.53087
737743	381210	920059	208400	46.08	0.070863	0.019786	3.58146
737699	381182	919923	208363	46.13	0.070835	0.019726	3.59091
738173	381330	919781	208416	46.16	0.070315	0.02055	3.42165
738239	381336	919837	208406	46.21	0.070164	0.020331	3.45117
738446	381399	920596	208380	46.24	0.069929	0.018417	3.79704
738096	381434	919494	208399	46.28	0.071086	0.021015	3.38271
737857	381517	920224	208397	46.32	0.072194	0.019396	3.72218
738007	381278	920065	208377	46.36	0.070496	0.019551	3.60584
738591	381500	920000	208410	46.4	0.070069	0.020012	3.50131
738289	381475	920021	208411	46.44	0.070771	0.019976	3.54286
738761	381445	919592	208350	46.48	0.069303	0.020326	3.40959
738617	381318	920318	208361	46.52	0.06902	0.018842	3.66319
738033	381248	919645	208381	46.56	0.070263	0.02051	3.42587
738464	381456	920036	208364	46.6	0.070184	0.019488	3.60136
738923	381376	920421	208359	46.64	0.068484	0.018597	3.68259
738585	381211	919970	208398	46.68	0.068535	0.019962	3.4333
739187	381411	920302	208398	46.72	0.067941	0.019234	3.53224
738416	381403	920257	208401	46.76	0.070033	0.019362	3.61703
738773	381387	920682	208375	46.8	0.068958	0.01818	3.7931
738550	381364	920359	208370	46.84	0.069453	0.018839	3.68667
738209	381216	920122	208374	46.88	0.069603	0.019397	3.58843
738934	381416	920465	208384	46.92	0.068668	0.018742	3.66383	14	0.48
738662	381359	919818	208371	46.95	0.069115	0.020034	3.44997
738485	381304	920407	208381	47	0.069311	0.01884	3.67889
738895	381407	920443	208388	47.03	0.068728	0.018829	3.6501
738706	381167	920279	208403	47.07	0.067963	0.019333	3.51536
738801	381450	920082	208339	47.12	0.069219	0.019146	3.61537
738923	381287	920781	208404	47.15	0.068006	0.018244	3.72766
738866	381258	920260	208358	47.19	0.068009	0.01894	3.59082
738971	381513	920705	208388	47.23	0.069086	0.018255	3.78442
738660	381305	920353	208407	47.27	0.068831	0.01921	3.58313
739088	381223	920605	208378	47.31	0.067206	0.018378	3.65697
738343	381234	920304	208393	47.35	0.069329	0.019182	3.6143
738656	381398	920617	208401	47.39	0.069341	0.018574	3.7333
738339	381233	920649	208416	47.43	0.069334	0.018649	3.71791
738881	381272	920046	208382	47.47	0.068042	0.01964	3.46438
738764	381290	920644	208419	47.51	0.068463	0.018689	3.66332
739250	381569	920355	208407	47.55	0.068614	0.019205	3.57262
739180	381462	920367	208392	47.59	0.068234	0.019034	3.58481
739585	381664	920479	208387	47.63	0.068196	0.01874	3.63898
739438	381481	920335	208388	47.67	0.067622	0.019065	3.5468
739289	381427	920763	208382	47.71	0.067744	0.01807	3.74892
738379	381220	920518	208406	47.75	0.069154	0.018839	3.6708
738675	381508	920674	208396	47.79	0.069879	0.018401	3.79764
738627	381394	920729	208411	47.83	0.0694	0.018425	3.76659
738576	381550	920074	208400	47.87	0.070378	0.019753	3.56287
738790	381627	920592	208369	47.91	0.070198	0.018319	3.83201
738764	381435	920504	208385	47.95	0.069241	0.018666	3.70938
739267	381339	920109	208365	47.99	0.067333	0.019338	3.4819
739221	381455	920297	208383	48.02	0.068083	0.0191	3.56447
738993	381328	919986	208376	48.07	0.068032	0.019714	3.45099
738613	381405	920430	208401	48.11	0.069498	0.018983	3.66103
739120	381416	920158	208361	48.15	0.068153	0.019192	3.55112
738474	381268	920150	208415	48.18	0.069148	0.019732	3.50439
738774	381440	920538	208408	48.23	0.06924	0.018814	3.68015
738687	381361	919958	208382	48.26	0.069057	0.019833	3.48187
739244	381382	920021	208363	48.3	0.067627	0.019511	3.46603
739149	381546	920284	208386	48.34	0.06877	0.019158	3.58965
738980	381383	920303	208399	48.38	0.068364	0.019242	3.55284
739160	381591	920532	208366	48.42	0.068981	0.018421	3.74463
738974	381574	919981	208383	48.46	0.069405	0.019793	3.5066
738737	381529	920069	208376	48.5	0.06982	0.019532	3.57462
738003	381492	919719	208382	48.54	0.071655	0.020357	3.51993
737453	381717	920698	208400	48.58	0.074387	0.018387	4.0457
737475	381378	919876	208354	48.62	0.072508	0.019742	3.67277
738045	381469	920231	208390	48.66	0.071415	0.019313	3.69786
737673	381285	920589	208398	48.7	0.07146	0.018606	3.84068
738926	381313	919947	208422	48.74	0.068138	0.020244	3.36577
738759	381478	920049	208397	48.78	0.069485	0.019779	3.51308
738927	381447	920251	208399	48.82	0.068854	0.019356	3.55725
738695	381558	919858	208399	48.86	0.070092	0.020217	3.46699
738997	381579	920329	208393	48.9	0.069368	0.019127	3.62669
738801	381502	919731	208391	48.94	0.069498	0.020418	3.40378
738825	381433	919667	208405	48.98	0.069061	0.020693	3.33734
739154	381694	919191	208380	49.02	0.06955	0.021495	3.2356
738543	381374	919831	208369	49.06	0.069526	0.019986	3.47875
739159	381543	919868	208406	49.1	0.068726	0.020263	3.39178
739479	381627	919093	208402	49.14	0.068291	0.021923	3.11507
739269	381342	919715	208410	49.18	0.067344	0.020637	3.26331
739541	381431	919428	208390	49.22	0.067068	0.021072	3.18279
739367	381398	920031	208401	49.26	0.067373	0.019857	3.39288
739777	381550	919984	208420	49.29	0.067054	0.020144	3.32875
739814	381555	919763	208410	49.33	0.066978	0.020531	3.26224
739750	381382	920273	208421	49.38	0.066227	0.01952	3.39272
739636	381392	920553	208423	49.41	0.066596	0.018927	3.51866
739121	381258	920840	208439	49.45	0.067302	0.018453	3.64723
740033	381388	920224	208433	49.49	0.065477	0.019744	3.31632
739814	381631	920274	208427	49.53	0.067386	0.019576	3.44222
739662	381529	920834	208402	49.57	0.067259	0.018108	3.71427
739784	381375	920242	208421	49.61	0.066096	0.019588	3.37424
739934	381622	920808	208411	49.65	0.067006	0.018252	3.67108
739651	381408	920486	208396	49.69	0.066641	0.018812	3.54242
739935	381471	920809	208440	49.73	0.066193	0.018531	3.57211
739700	381427	920264	208432	49.77	0.066607	0.019647	3.39027
739550	381254	920536	208401	49.81	0.066094	0.018751	3.5248
739610	381332	920162	208418	49.85	0.066346	0.019735	3.36194
740000	381529	920663	208412	49.89	0.066324	0.018579	3.56978
739850	381591	920487	208382	49.93	0.067072	0.018675	3.5916
740159	381609	920901	208414	49.97	0.066314	0.018078	3.66826
740102	381546	920050	208401	50.01	0.066134	0.019815	3.33747
740194	381609	920190	208386	50.05	0.066217	0.019364	3.41965
739272	381320	920642	208402	50.09	0.067217	0.018529	3.62774
739663	381386	920367	208385	50.13	0.066489	0.018966	3.50564
739714	381298	920369	208379	50.17	0.065876	0.018904	3.48478
739311	381209	920578	208418	50.2	0.066514	0.018824	3.53354
739457	381384	920316	208422	50.25	0.067049	0.019436	3.44972	15	0.475
739356	381257	920550	208413	50.29	0.066647	0.018836	3.53817
739145	381264	920538	208410	50.32	0.067268	0.018834	3.57169
739236	381254	920314	208411	50.37	0.066963	0.019334	3.46348
739557	381510	920207	208430	50.4	0.067448	0.019752	3.41473
739461	381464	920125	208436	50.45	0.067467	0.01999	3.37508
738700	381360	920251	208420	50.48	0.069016	0.019559	3.52859
739258	381135	920596	208418	50.52	0.066263	0.018784	3.52761
738602	381349	920068	208411	50.56	0.069228	0.019873	3.48356
738683	381304	919810	208373	50.6	0.068762	0.020071	3.42603
739273	381346	919896	208396	50.64	0.067354	0.020105	3.35019
739082	381321	920136	208366	50.68	0.067749	0.019289	3.51237
739045	381350	919563	208395	50.72	0.068007	0.020825	3.26568
738791	381330	919958	208410	50.76	0.068603	0.020104	3.41237
739235	381513	919869	208384	50.8	0.068355	0.020048	3.40963
739101	381485	919582	208392	50.84	0.068576	0.020754	3.30422
738835	381468	919675	208382	50.88	0.069221	0.020453	3.38433
738902	381382	919472	208401	50.92	0.068574	0.021082	3.25271
739153	381534	919719	208389	50.96	0.068695	0.020425	3.36331
739116	381685	919356	208413	51	0.069607	0.021453	3.24468
738763	381471	919741	208367	51.04	0.069437	0.020164	3.44364
738513	381483	919385	208405	51.08	0.070193	0.021312	3.29368
738387	381397	919486	208392	51.12	0.070081	0.020964	3.34287
738397	381502	919379	208387	51.16	0.070617	0.021151	3.33876
738272	381456	919344	208387	51.2	0.070716	0.021227	3.33138
737646	381279	919565	208410	51.24	0.071503	0.020965	3.41051
737865	381404	918569	208433	51.28	0.071566	0.023372	3.06202
737612	381372	919312	208385	51.32	0.072096	0.021278	3.38825
737628	381378	918532	208392	51.36	0.072084	0.023057	3.12636
737140	381258	919026	208406	51.4	0.072794	0.022108	3.29258
737060	381356	918703	208399	51.43	0.073542	0.022749	3.23271
736973	381470	918482	208397	51.48	0.074395	0.023215	3.20463
736689	381414	918169	208397	51.51	0.074883	0.023902	3.13294
736155	381250	918247	208393	51.55	0.075487	0.023692	3.18618
735625	381273	918090	208402	51.59	0.077084	0.024124	3.19537
736085	381438	918214	208403	51.63	0.07669	0.023861	3.21402
736090	381586	918085	208424	51.67	0.07747	0.024347	3.18186
735495	381502	917384	208395	51.71	0.078674	0.025607	3.07243
735377	381483	917780	208390	51.75	0.0789	0.024688	3.19587
734727	381392	916913	208379	51.8	0.080222	0.026487	3.02874
734196	381431	917333	208388	51.83	0.08191	0.025651	3.19327
734253	381498	916715	208402	51.87	0.082111	0.027145	3.02494
734015	381421	916659	208415	51.91	0.082361	0.027393	3.00659
733643	381508	916534	208429	51.95	0.083865	0.027804	3.01632
733601	381485	915861	208433	51.99	0.083859	0.029323	2.85983
732615	381414	916115	208433	52.03	0.08623	0.028764	2.99783
732899	381630	915386	208396	52.07	0.086595	0.030011	2.88547
731952	381416	915772	208431	52.11	0.088093	0.0295	2.98625
731505	381454	915034	208423	52.15	0.089547	0.031047	2.88422
731031	381453	915187	208439	52.19	0.090868	0.030865	2.94405
730569	381342	914654	208453	52.23	0.091566	0.032174	2.84591
730345	381533	914556	208430	52.27	0.093218	0.032168	2.89784
729886	381475	914698	208476	52.31	0.094193	0.0323	2.9162
729416	381410	913906	208473	52.35	0.095162	0.034017	2.7975
729063	381438	913813	208438	52.39	0.096303	0.033884	2.84217
728435	381404	913399	208447	52.43	0.097884	0.034884	2.80598
728259	381554	913259	208425	52.47	0.099183	0.03498	2.8354
727485	381368	912821	208455	52.51	0.100361	0.036237	2.76955
727222	381451	912431	208446	52.54	0.101546	0.037012	2.74363
727477	381490	912434	208399	52.59	0.101038	0.03655	2.76434
726849	381393	911588	208429	52.63	0.102285	0.03871	2.64231
726185	381480	912198	208428	52.66	0.104621	0.037352	2.80094
726290	381441	911369	208429	52.71	0.104116	0.039195	2.6564
725574	381565	910936	208419	52.74	0.1068	0.040056	2.66628
724722	381462	911186	208426	52.78	0.108651	0.03957	2.74578
724707	381282	910495	208429	52.82	0.107728	0.041128	2.6193
723830	381317	910515	208439	52.86	0.110393	0.041181	2.68069
723558	381412	909845	208429	52.9	0.111672	0.042568	2.62338
724138	381600	909934	208444	52.94	0.111041	0.042516	2.61175
724084	381651	909600	208448	52.98	0.111467	0.043294	2.57462
723441	381422	909507	208444	53.02	0.112056	0.043462	2.57827
722754	381615	909259	208427	53.06	0.115035	0.043847	2.62356
722388	381462	908783	208439	53.1	0.115251	0.045019	2.56008
721562	381355	908463	208431	53.14	0.117018	0.045651	2.56332
722077	381460	908201	208462	53.18	0.116122	0.046532	2.49551
721522	381422	908614	208445	53.22	0.117491	0.045452	2.58498
721582	381440	907748	208447	53.26	0.117418	0.047393	2.47754
721232	381501	907965	208439	53.3	0.118737	0.046834	2.5353
721071	381530	906995	208414	53.34	0.11935	0.048746	2.44838
720371	381329	907333	208414	53.38	0.120259	0.047995	2.50563
720320	381411	907522	208443	53.42	0.120844	0.047856	2.52515
720126	381512	907076	208456	53.46	0.121937	0.048973	2.4899
719877	381456	907038	208456	53.5	0.122344	0.049057	2.49391
719992	381453	906163	208436	53.54	0.122001	0.050809	2.40117
719730	381608	907040	208442	53.57	0.123577	0.048917	2.52625
719526	381256	906118	208431	53.62	0.122269	0.050861	2.40399	16	0.481
719703	381406	906585	208453	53.65	0.12257	0.050035	2.4497
719146	381311	905910	208416	53.69	0.123645	0.051178	2.41595
719270	381187	906539	208450	53.74	0.122626	0.050108	2.44723
719413	381480	905968	208365	53.77	0.123792	0.050556	2.44861
719469	381389	906615	208421	53.81	0.123144	0.049659	2.47981
719322	381452	905732	208428	53.85	0.1239	0.051691	2.39697
719562	381380	906257	208420	53.89	0.122832	0.050445	2.43495
719181	381243	906047	208413	53.93	0.12318	0.050845	2.42268
719305	381279	906007	208439	53.97	0.123021	0.051185	2.40345
718910	381236	906231	208436	54.01	0.123914	0.050658	2.4461
719522	381301	905944	208422	54.05	0.122521	0.051161	2.39483
719969	381319	906539	208384	54.09	0.121347	0.04947	2.45295
719829	381293	905882	208380	54.13	0.121606	0.050892	2.38946
719757	381320	905706	208394	54.17	0.121955	0.05142	2.37177
720462	381440	906468	208409	54.21	0.120596	0.04987	2.41823
720647	381485	905899	208361	54.25	0.120312	0.050671	2.37438
720315	381214	906752	208371	54.29	0.119801	0.048871	2.45139
720632	381368	906431	208379	54.33	0.119727	0.049662	2.41085
720792	381298	906375	208399	54.37	0.118897	0.04998	2.37891
720868	381294	907167	208398	54.41	0.11866	0.048209	2.46134
721625	381389	906976	208385	54.45	0.117022	0.048508	2.41242
721262	381240	906834	208400	54.49	0.117252	0.048969	2.39442
721799	381305	907777	208433	54.53	0.116078	0.047193	2.45964
721744	381192	907451	208404	54.57	0.115628	0.047637	2.42728
721824	381177	907430	208405	54.61	0.11532	0.047693	2.41797
721180	381259	907868	208389	54.65	0.117587	0.046565	2.52519
722822	381188	907781	208401	54.68	0.112552	0.046875	2.40113
722854	381122	908048	208367	54.72	0.112107	0.045953	2.4396
723341	381284	908029	208399	54.77	0.111599	0.046305	2.41009
723784	381507	908424	208379	54.8	0.111542	0.045235	2.46586
724396	381554	908651	208424	54.85	0.110065	0.045166	2.43688
724813	381511	908893	208393	54.88	0.108657	0.04433	2.45111
724220	381214	908726	208408	54.92	0.108738	0.044845	2.42474
724484	381421	909401	208407	54.96	0.109103	0.043339	2.51744
725524	381615	909495	208430	55	0.107209	0.043353	2.47292
725100	381456	909565	208442	55.04	0.107552	0.043314	2.48308
725408	381108	909850	208428	55.08	0.104816	0.042547	2.46352
725718	381374	909699	208444	55.12	0.105369	0.043036	2.44837
725856	381371	910140	208462	55.16	0.104964	0.042234	2.48532
725782	381183	910117	208424	55.2	0.104164	0.041917	2.48499
726008	381241	911087	208466	55.26	0.103838	0.040176	2.58457
726950	381399	910681	208463	55.3	0.102033	0.041045	2.48584
726331	381203	910667	208457	55.34	0.102724	0.041018	2.50433
727142	381366	911227	208438	55.38	0.101315	0.039596	2.55875
727262	381161	911185	208459	55.42	0.099877	0.039892	2.50372
727558	381248	911912	208438	55.46	0.099512	0.038081	2.61316
727731	381173	911692	208457	55.5	0.098623	0.038751	2.54503
728029	381261	911781	208433	55.54	0.098257	0.038322	2.56398
728307	381407	911726	208458	55.58	0.09826	0.038686	2.53995
728383	381314	912434	208460	55.62	0.097547	0.03714	2.62645
728636	381367	911982	208475	55.66	0.097121	0.038284	2.53685
728587	381307	912738	208444	55.7	0.096937	0.036314	2.66939
729117	381398	912207	208443	55.74	0.095937	0.037477	2.55986
729055	381434	913034	208466	55.78	0.096304	0.035873	2.68456
729593	381554	912537	208438	55.81	0.095438	0.0367	2.6005
729711	381539	913261	208436	55.86	0.095027	0.035082	2.7087
729445	381507	912835	208461	55.89	0.095601	0.036264	2.63624
729878	381544	913452	208457	55.94	0.094586	0.034864	2.71301
730187	381797	913149	208458	55.97	0.095076	0.035542	2.67502
730126	381492	913815	208457	56.01	0.093612	0.034063	2.7482
729880	381360	912751	208469	56.05	0.093593	0.036527	2.56228
730226	381317	913741	208448	56.09	0.092392	0.034139	2.70635
730051	381344	913409	208470	56.13	0.093028	0.035084	2.65155
730304	381192	913519	208446	56.17	0.091503	0.03461	2.64387
730758	381381	913572	208446	56.21	0.091246	0.034493	2.64537
730902	381518	913709	208458	56.25	0.091577	0.034306	2.6694
730654	381229	914020	208437	56.29	0.090721	0.033417	2.71479
730847	381386	914280	208456	56.33	0.091023	0.033028	2.75596
731225	381485	914035	208475	56.37	0.090496	0.033752	2.68124
730594	381425	913798	208454	56.41	0.091941	0.034071	2.69848
731297	381435	914467	208456	56.45	0.090027	0.032616	2.76024
731692	381785	914050	208462	56.49	0.090799	0.033593	2.7029
731563	381456	914856	208491	56.53	0.089395	0.032097	2.78518
731935	381556	914219	208464	56.57	0.088891	0.03324	2.67426
731756	381624	914651	208492	56.61	0.089757	0.032558	2.75681
731936	381557	914484	208470	56.65	0.088894	0.032714	2.71735
732103	381545	914621	208461	56.69	0.088363	0.032325	2.73361
732067	381667	914185	208438	56.73	0.089118	0.033063	2.69537
731970	381505	915086	208464	56.76	0.08852	0.031329	2.82549
731899	381176	914470	208466	56.81	0.086953	0.032706	2.65866
731964	381434	915129	208486	56.84	0.088156	0.031447	2.80332
732268	381433	914720	208485	56.88	0.087301	0.032338	2.69961
732479	381519	914935	208431	56.93	0.087173	0.031343	2.78129
732601	381552	914663	208456	56.96	0.087009	0.032184	2.70352	17	0.477
732070	381333	915139	208489	57.01	0.087318	0.031454	2.77605
732495	381279	914528	208456	57.04	0.085841	0.032481	2.64278
732399	381379	915467	208479	57.08	0.086645	0.030635	2.82831
733263	381531	914830	208461	57.12	0.085048	0.031864	2.6691
732330	381336	915636	208491	57.16	0.086607	0.030379	2.8509
733109	381555	914792	208494	57.2	0.085607	0.032267	2.65309
732342	381369	915152	208467	57.24	0.086751	0.031213	2.77935
732723	381439	914999	208499	57.28	0.086062	0.031859	2.70134
732762	381396	915266	208484	57.32	0.085723	0.031126	2.75405
732465	381299	915062	208522	57.36	0.086032	0.031943	2.69332
732796	381265	915632	208488	57.4	0.084925	0.030359	2.79737
732573	381255	914970	208482	57.44	0.085494	0.031759	2.69199
733194	381399	915645	208502	57.48	0.084533	0.030466	2.7747
732990	381332	914972	208472	57.52	0.084743	0.031658	2.67686
733320	381394	915346	208472	57.56	0.084154	0.030834	2.72929
733210	381479	915244	208455	57.6	0.084917	0.030894	2.74866
733572	381444	915431	208470	57.64	0.08372	0.030627	2.7335
733095	381378	914755	208469	57.68	0.084697	0.032107	2.63798
733609	381484	915259	208432	57.72	0.083831	0.030639	2.73612
733167	381358	915284	208441	57.76	0.084388	0.030671	2.75144
733880	381472	915136	208431	57.8	0.083011	0.0309	2.68645
733283	381297	915253	208426	57.84	0.083737	0.030594	2.73706
733295	381261	914986	208445	57.87	0.083511	0.031366	2.66249
733295	381270	915420	208490	57.92	0.083559	0.030845	2.709
733181	381377	915621	208482	57.95	0.084451	0.030325	2.78486
733746	381478	915677	208442	58	0.083417	0.029815	2.79781
733206	381368	915101	208449	58.03	0.084333	0.031151	2.70723
733361	381351	915812	208451	58.07	0.083809	0.029605	2.83093
734043	381464	915359	208462	58.11	0.082514	0.030709	2.687
733742	381463	916162	208505	58.15	0.083348	0.029357	2.83912
733775	381413	915561	208483	58.19	0.082987	0.030467	2.72386
733976	381398	915952	208456	58.23	0.082346	0.029345	2.80613
733502	381432	915619	208433	58.27	0.083851	0.029856	2.80853
732663	381217	915730	208466	58.31	0.085039	0.02993	2.84121
733831	381378	915977	208479	58.35	0.082643	0.029513	2.80028
734312	381457	915582	208501	58.39	0.081726	0.030595	2.67127
734018	381512	915810	208493	58.43	0.082841	0.030015	2.75995
734557	381516	915798	208465	58.47	0.08136	0.029771	2.73286
733538	381335	916415	208481	58.51	0.08323	0.028568	2.91337
734043	381426	915257	208469	58.55	0.08231	0.031001	2.65509
733950	381342	916218	208491	58.59	0.082118	0.029098	2.82211
733859	381276	915421	208453	58.63	0.082018	0.030485	2.69044
734248	381388	916298	208492	58.67	0.081535	0.028932	2.81815
734262	381477	915691	208485	58.71	0.081973	0.0302	2.71434
733683	381267	915977	208495	58.75	0.08246	0.029667	2.77952
733981	381411	915771	208487	58.79	0.082402	0.030043	2.74279
733857	381590	915596	208495	58.83	0.083708	0.030506	2.744
734429	381555	916417	208469	58.87	0.081926	0.028448	2.87987
734149	381351	915524	208463	58.91	0.081612	0.030355	2.68859
733678	381386	915869	208467	58.95	0.083113	0.029634	2.80463
733623	381419	915649	208487	58.99	0.083443	0.030312	2.75284
733972	381505	915714	208504	59.02	0.082931	0.030333	2.73403
733832	381179	915734	208505	59.07	0.081573	0.030299	2.69229
734056	381342	915345	208501	59.11	0.081823	0.031116	2.62958
733338	381228	915719	208486	59.14	0.083214	0.030148	2.76017
734586	381634	916170	208504	59.18	0.081912	0.02933	2.79283
734448	381383	916125	208492	59.22	0.080951	0.029313	2.76164
734542	381576	915714	208515	59.26	0.081724	0.030439	2.68481
733980	381325	915755	208516	59.3	0.081944	0.030359	2.69917
734129	381365	916068	208501	59.34	0.081743	0.029525	2.7686
733720	381331	916588	208502	59.38	0.082701	0.028391	2.91294
734454	381560	915219	208500	59.42	0.081883	0.031384	2.60906
734270	381618	915912	208533	59.46	0.082707	0.030178	2.74067
733904	381479	916171	208522	59.5	0.082982	0.029501	2.81281
733605	381383	915980	208508	59.54	0.0833	0.029786	2.79661
733858	381412	915681	208486	59.58	0.08275	0.030232	2.73721
733444	381305	915783	208510	59.62	0.083331	0.030239	2.75573
734322	381390	915768	208540	59.66	0.081339	0.030562	2.66143
733745	381295	915735	208512	59.7	0.082438	0.030364	2.71497
734202	381417	916150	208538	59.74	0.081818	0.029702	2.75462
734050	381263	916224	208550	59.78	0.081416	0.029655	2.74539
733966	381364	915241	208522	59.82	0.082192	0.031548	2.60526
733988	381393	916160	208507	59.86	0.082286	0.029381	2.8007
734389	381457	915387	208536	59.9	0.081512	0.031362	2.59905
733809	381450	916311	208535	59.94	0.083091	0.029319	2.83403
734334	381491	915790	208559	59.98	0.081848	0.030697	2.66627
734236	381562	915656	208547	60.02	0.082501	0.030876	2.67199
733939	381439	915655	208538	60.06	0.082669	0.030792	2.68481
734128	381618	916032	208535	60.1	0.083103	0.029933	2.7763
734483	381654	915357	208560	60.14	0.082306	0.03166	2.59968
733976	381537	915974	208578	60.17	0.083092	0.030476	2.72647
734186	381490	915598	208568	60.22	0.082255	0.031207	2.63578
732907	381332	916188	208576	60.25	0.084975	0.029986	2.83382
734318	381329	916050	208579	60.3	0.081023	0.030318	2.6724	18	0.475
733078	381262	915509	208574	60.33	0.084122	0.031461	2.67385
733571	381144	916038	208558	60.37	0.082113	0.030142	2.7242
734212	381260	915637	208585	60.42	0.080948	0.031285	2.58741
733144	381177	916087	208562	60.45	0.083481	0.030073	2.77597
733934	381256	915430	208584	60.49	0.081702	0.031731	2.57478
733839	381250	915972	208576	60.53	0.081934	0.030461	2.6898
733626	381314	915890	208592	60.57	0.082872	0.030796	2.69097
733900	381246	916368	208600	60.61	0.081743	0.029822	2.74104
734038	381500	915493	208541	60.65	0.082721	0.031177	2.65325
734199	381504	915975	208569	60.69	0.082293	0.030387	2.70819
733326	381425	915659	208569	60.73	0.084304	0.031082	2.71228
733929	381375	916139	208536	60.77	0.082354	0.029707	2.7722
733761	381512	915328	208544	60.81	0.083557	0.031569	2.64678
733369	381398	916248	208563	60.85	0.084039	0.029728	2.82692
733910	381285	914867	208589	60.89	0.081924	0.03302	2.48106
733117	381549	915964	208573	60.93	0.085552	0.03045	2.80963
734761	381568	915330	208592	60.97	0.081071	0.032029	2.53118
733569	381416	915994	208553	61.01	0.083578	0.03019	2.76836
733869	381435	914798	208538	61.05	0.082843	0.032679	2.53507
733829	381425	915987	208586	61.09	0.082901	0.030525	2.71586
733510	381330	914956	208552	61.13	0.083281	0.032466	2.56517
733821	381388	916312	208556	61.17	0.082725	0.02952	2.80235
733785	381444	914597	208561	61.2	0.083126	0.033344	2.49296
733143	381322	916078	208515	61.25	0.084262	0.029638	2.84301
733966	381529	914542	208548	61.28	0.083077	0.03334	2.49183
733247	381367	915637	208547	61.33	0.084213	0.030918	2.72375
733414	381265	914739	208564	61.36	0.0832	0.03306	2.51662
733957	381486	916213	208542	61.4	0.082871	0.029602	2.79949
733680	381437	914437	208540	61.45	0.083381	0.033494	2.48944
733560	381536	915841	208543	61.48	0.084247	0.03043	2.7685
733928	381350	914597	208536	61.52	0.082223	0.033102	2.48388
733525	381442	916208	208542	61.56	0.08384	0.029613	2.83117
733657	381262	914386	208550	61.6	0.082506	0.033703	2.44804
733753	381472	915743	208514	61.64	0.083365	0.030366	2.74536
733889	381587	914505	208515	61.68	0.083603	0.033102	2.52559
733168	381402	915594	208502	61.72	0.084622	0.030578	2.76742
732991	381203	914624	208540	61.76	0.084048	0.033082	2.54061
732437	381546	915278	208500	61.8	0.087435	0.031254	2.79754
733469	381314	914697	208507	61.84	0.08331	0.032602	2.55537
733236	381290	915126	208534	61.88	0.083831	0.031918	2.62647
733399	381397	914587	208514	61.92	0.08395	0.032912	2.55076
733303	381376	915488	208520	61.96	0.084105	0.030985	2.71437
733858	381312	915092	208552	62	0.082214	0.032167	2.55588
733510	381671	914592	208535	62.04	0.08511	0.033104	2.571
733933	381660	914854	208523	62.08	0.083871	0.032411	2.58778
732928	381396	914955	208540	62.12	0.085259	0.032352	2.63533
733911	381485	914803	208520	62.16	0.082994	0.032494	2.55415
733662	381505	915009	208525	62.2	0.083796	0.032088	2.61141
733912	381448	914731	208512	62.24	0.082793	0.032575	2.5416
733788	381482	914231	208534	62.28	0.083321	0.03389	2.45858
733669	381459	914742	208491	62.32	0.08353	0.032348	2.58222
733667	381254	914685	208496	62.35	0.082435	0.032522	2.53476
733608	381385	914787	208477	62.4	0.083303	0.032113	2.59401
733309	381487	914596	208485	62.43	0.084684	0.032612	2.59674
733158	381456	914989	208462	62.48	0.084939	0.031523	2.69448
733023	381360	914786	208465	62.51	0.084801	0.032	2.65006
733730	381454	914652	208458	62.55	0.083333	0.032227	2.58578
733988	381517	914746	208475	62.6	0.082951	0.032184	2.57737
734244	381438	914266	208486	62.63	0.081814	0.033349	2.45329
733697	381463	914609	208495	62.67	0.083473	0.03268	2.55427
733949	381430	915099	208494	62.71	0.082593	0.03159	2.6145
734158	381545	914258	208504	62.75	0.082628	0.03354	2.46352
733322	381430	914781	208490	62.79	0.084342	0.032252	2.61506
735033	381501	914326	208493	62.83	0.079954	0.033284	2.40218
733314	381571	915208	208511	62.87	0.085121	0.031515	2.70098
734086	381447	914504	208507	62.91	0.082303	0.033027	2.49197
733638	381450	914570	208507	62.95	0.083568	0.032882	2.54147
733190	381384	914919	208504	62.99	0.084464	0.032084	2.6326
733514	381319	915142	208541	63.03	0.083211	0.03195	2.6044
733692	381352	914433	208493	63.07	0.082891	0.033048	2.50819
733390	381231	913840	208492	63.11	0.083085	0.034346	2.41903
733347	381356	914019	208496	63.15	0.083875	0.03399	2.46764
734091	381499	915267	208476	63.19	0.082568	0.031046	2.65949
734172	381489	914945	208478	63.23	0.082288	0.031775	2.58971
733846	381277	915095	208499	63.27	0.08206	0.031648	2.59291
733719	381341	914136	208496	63.31	0.082757	0.033732	2.45337
733258	381079	914682	208512	63.35	0.082637	0.032683	2.52842
734084	381475	915313	208506	63.38	0.082458	0.031235	2.63992
734319	381420	914329	208494	63.43	0.081508	0.033287	2.44864
734316	381517	915195	208481	63.46	0.082037	0.031253	2.6249
734610	381563	914276	208468	63.51	0.081465	0.033153	2.45726
733434	381305	915118	208486	63.54	0.083359	0.031471	2.64873
733726	381321	915024	208493	63.59	0.08263	0.031746	2.60285
734690	381464	914605	208451	63.62	0.080711	0.032263	2.50165
733762	381412	914999	208488	63.66	0.083018	0.031753	2.61452	19	0.481
734759	381487	914797	208497	63.71	0.080642	0.032285	2.49784
733669	381463	914967	208477	63.74	0.083551	0.031717	2.63428
734450	381434	914674	208488	63.78	0.081219	0.032469	2.50143
734201	381527	915077	208481	63.82	0.082411	0.031513	2.61513
734241	381409	915553	208476	63.86	0.081667	0.030417	2.68493
734044	381424	914861	208504	63.9	0.082296	0.032211	2.55488
733949	381491	914974	208463	63.94	0.082921	0.031566	2.62688
734526	381509	914583	208464	63.98	0.081409	0.032437	2.50974
733229	381314	915223	208473	64.02	0.083979	0.031114	2.69905
734272	381350	914787	208505	64.06	0.081264	0.032384	2.50937
733912	381513	915167	208470	64.1	0.083142	0.031209	2.66405
734158	381446	914772	208503	64.14	0.082097	0.032398	2.53401
733819	381424	914923	208527	64.18	0.082924	0.032297	2.56752
733942	381487	914946	208532	64.22	0.082919	0.032295	2.56755
734768	381372	914708	208547	64.26	0.08	0.032964	2.42688
734661	381425	914911	208535	64.3	0.080583	0.032401	2.48704
734429	381708	915320	208522	64.34	0.082746	0.031374	2.63738
734720	381453	915265	208514	64.38	0.080568	0.031418	2.56438
733632	381451	915120	208521	64.42	0.08359	0.031805	2.62818
734567	381489	914302	208525	64.45	0.081188	0.033646	2.41297
733871	381453	915111	208500	64.5	0.082934	0.031622	2.62267
734937	381617	914911	208501	64.53	0.080844	0.032072	2.52067
734558	381724	915241	208478	64.58	0.082473	0.031123	2.64989
734198	381535	914560	208486	64.61	0.082462	0.032701	2.52173
733882	381685	914988	208504	64.66	0.084148	0.031932	2.63524
733653	381460	915029	208481	64.69	0.08358	0.031619	2.64333
734534	381629	914599	208471	64.74	0.08203	0.03247	2.52636
733897	381548	914629	208495	64.77	0.083371	0.032636	2.55461
734385	381678	914658	208505	64.81	0.082708	0.032668	2.53175
733182	381552	914206	208508	64.85	0.085387	0.033694	2.53421
734740	381469	914265	208487	64.89	0.080599	0.033361	2.41598
734034	381395	914273	208512	64.93	0.082169	0.033585	2.44661
733660	381511	914707	208509	64.97	0.083834	0.032599	2.57165
733960	381435	914498	208492	65.01	0.082589	0.032895	2.51067
733773	381518	914842	208484	65.05	0.083556	0.03206	2.60624
733931	381439	914067	208527	65.09	0.082692	0.034184	2.41903
734064	381570	913900	208503	65.13	0.083024	0.03432	2.41909
733486	381492	914525	208523	65.17	0.084217	0.033136	2.54159
733905	381430	914775	208478	65.21	0.082716	0.03215	2.57285
733818	381393	914525	208505	65.25	0.08276	0.032962	2.51081
733728	381377	913664	208496	65.29	0.082925	0.034773	2.38476
734016	381418	914754	208500	65.33	0.082342	0.032409	2.54076
733929	381474	913786	208520	65.37	0.082885	0.034736	2.38615
734055	381577	914909	208511	65.41	0.083086	0.032173	2.58245
732965	381470	913454	208501	65.44	0.085553	0.035285	2.42465
734530	381586	914677	208493	65.49	0.081811	0.032511	2.51644
733771	381513	913152	208491	65.52	0.083535	0.035855	2.32983
733252	381358	913958	208489	65.56	0.084151	0.034057	2.4709
733059	381620	914020	208474	65.61	0.086095	0.033775	2.54906
734005	381663	913831	208492	65.65	0.083687	0.034366	2.43516
734072	381587	913449	208466	65.68	0.083092	0.034957	2.37697
733311	381411	914176	208485	65.72	0.084271	0.033538	2.51273
734141	381529	913838	208449	65.76	0.082589	0.033935	2.43376
732817	381551	913660	208458	65.8	0.086401	0.034414	2.51059
733480	381487	914158	208436	65.84	0.084207	0.033103	2.54375
733321	381573	913446	208453	65.88	0.085112	0.034838	2.44305
733052	381425	913755	208451	65.92	0.085069	0.034137	2.49196
733533	381646	913419	208463	65.96	0.084912	0.034995	2.42643
733152	381470	913630	208441	66	0.085031	0.034316	2.47786
732539	381236	913322	208446	66.04	0.085487	0.035044	2.4394
733348	381279	913427	208468	66.08	0.083459	0.035025	2.38283
733611	381435	913796	208468	66.12	0.083563	0.034211	2.44255
733241	381301	913543	208463	66.16	0.083876	0.034721	2.41572
732651	381189	913870	208490	66.2	0.084922	0.034261	2.4787
733312	381540	913616	208471	66.24	0.08496	0.034637	2.45285
733763	381511	913823	208429	66.28	0.083546	0.033775	2.47365
733453	381409	913425	208442	66.32	0.083864	0.034778	2.41139
733673	381406	914184	208431	66.36	0.083234	0.032998	2.52242
733677	381368	913521	208453	66.4	0.083019	0.034673	2.39436
732594	381305	913569	208431	66.44	0.085704	0.034354	2.49471
733629	381347	913631	208446	66.48	0.08304	0.034362	2.4166
733337	381477	913821	208451	66.52	0.084552	0.033992	2.48744
733631	381519	913431	208475	66.56	0.083957	0.035084	2.39303
733218	381454	913476	208453	66.6	0.084761	0.034772	2.43761
733782	381490	913430	208468	66.64	0.083381	0.035019	2.38104
732921	381483	913528	208430	66.68	0.085745	0.034435	2.49007
733257	381345	914207	208447	66.72	0.084067	0.033102	2.53966
733197	381476	913649	208467	66.76	0.084938	0.034526	2.46012
733219	381488	913434	208480	66.8	0.084941	0.035126	2.41818
733209	381311	913755	208449	66.83	0.084019	0.034118	2.4626
732859	381188	913914	208489	66.87	0.084336	0.034154	2.46928
733496	381340	913599	208499	66.91	0.083374	0.034945	2.38583
732572	381322	913093	208487	66.95	0.085856	0.035946	2.38847
733828	381642	913350	208492	66.99	0.084068	0.035427	2.37297
733125	381499	913564	208523	67.03	0.085262	0.035255	2.41846	20	0.48
733139	381360	913233	208473	67.07	0.084477	0.035502	2.37952
732404	381454	913264	208487	67.11	0.087034	0.035569	2.44692
733030	381542	913832	208495	67.15	0.085758	0.034393	2.49348
732351	381548	913274	208484	67.19	0.087686	0.035518	2.46881
733194	381314	913653	208458	67.23	0.084077	0.03443	2.44197
732635	381529	913328	208451	67.27	0.086791	0.035079	2.47413
732599	381373	913581	208454	67.31	0.086055	0.03455	2.49072
733340	381372	913647	208468	67.35	0.083981	0.03454	2.43141
732118	381585	912097	208462	67.39	0.088535	0.037904	2.33577
733815	381534	913585	208459	67.43	0.083525	0.03459	2.41473
732521	381507	912659	208487	67.47	0.086991	0.036904	2.35721
733691	381715	913760	208437	67.51	0.084841	0.033991	2.496
733408	381676	913017	208495	67.55	0.085421	0.036191	2.36028
732780	381679	912903	208500	67.59	0.08719	0.036491	2.38935
733697	381571	913115	208485	67.63	0.084052	0.035878	2.34271
733362	381628	913582	208464	67.67	0.085292	0.034645	2.46192
733172	381551	913169	208488	67.71	0.08541	0.035788	2.38654
733325	381370	913775	208487	67.75	0.084012	0.034441	2.43928
732408	381525	913313	208475	67.79	0.087403	0.035345	2.4729
733199	381543	913642	208495	67.82	0.085291	0.034812	2.45006
731626	381396	913768	208478	67.86	0.088897	0.03437	2.58651
732661	381570	912837	208476	67.91	0.086938	0.036405	2.38808
733495	381435	913072	208482	67.94	0.083886	0.035944	2.33379
731662	381382	912563	208461	67.98	0.088721	0.036865	2.40666
733593	381324	913226	208441	68.02	0.083017	0.035208	2.35793
732115	381514	913054	208499	68.06	0.088163	0.036148	2.43893
732832	381426	912444	208437	68.1	0.085688	0.036896	2.32244
732334	381435	912541	208449	68.14	0.087127	0.036798	2.36775
733210	381451	912909	208465	68.18	0.084767	0.03614	2.34555
732297	381483	912891	208464	68.22	0.087488	0.03617	2.41883
732254	381485	913240	208476	68.26	0.087619	0.035515	2.46708
732624	381546	912958	208464	68.3	0.086913	0.036022	2.41278
731954	381456	913155	208434	68.34	0.088302	0.035297	2.5017
733379	381647	912408	208389	68.38	0.085347	0.036511	2.33756
732535	381548	912761	208426	68.42	0.087172	0.036089	2.41545
733530	381557	913024	208448	68.46	0.084443	0.035721	2.36393
732710	381641	912511	208452	68.5	0.087182	0.036893	2.36311
732806	381616	913216	208475	68.54	0.08678	0.035559	2.44047
732453	381573	913424	208453	68.58	0.087535	0.034887	2.50911
731794	381639	911866	208428	68.62	0.089731	0.038086	2.356
733674	381485	912837	208409	68.66	0.083655	0.035757	2.33954
731720	381482	912743	208446	68.7	0.089096	0.036322	2.45291
732242	381447	912431	208464	68.74	0.087449	0.037186	2.35169
731892	381604	912489	208434	68.78	0.089269	0.036767	2.42794
731905	381588	911125	208444	68.82	0.089147	0.039879	2.23542
732408	381617	912277	208444	68.86	0.087897	0.037332	2.35443
731613	381477	912805	208443	68.9	0.089368	0.036157	2.4717
732218	381525	912916	208445	68.94	0.087934	0.035931	2.44733
731552	381593	911634	208443	68.98	0.090161	0.038744	2.3271
732359	381460	912537	208424	69.01	0.087192	0.036565	2.38459
731954	381497	912084	208442	69.05	0.088522	0.03774	2.3456
732308	381644	912619	208452	69.09	0.088321	0.036654	2.40956
732063	381415	912787	208453	69.13	0.087777	0.036293	2.41858
731774	381543	912978	208438	69.17	0.089272	0.035726	2.49878
732305	381472	911941	208458	69.21	0.087407	0.03821	2.28752
731324	381507	913283	208440	69.25	0.090337	0.035072	2.57575
731485	381402	911894	208405	69.29	0.089324	0.037802	2.36296
732080	381551	912726	208488	69.33	0.088459	0.036766	2.40601
732184	381639	912668	208430	69.37	0.088641	0.036333	2.43965
731891	381663	912578	208453	69.41	0.089588	0.036755	2.43747
732028	381590	912322	208435	69.45	0.088814	0.037146	2.39094
731972	381546	911940	208448	69.49	0.088734	0.038116	2.32802
731754	381631	911948	208418	69.53	0.0898	0.037808	2.37515
732454	381675	912621	208459	69.57	0.088079	0.036718	2.39883
731174	381502	912472	208426	69.61	0.09073	0.036728	2.47036
731337	381438	910804	208441	69.65	0.089931	0.040561	2.2172
724904	381407	909886	208431	69.69	0.107842	0.042496	2.53768
731912	381403	912577	208438	69.73	0.088135	0.036612	2.40729
730877	381378	910983	208437	69.77	0.090896	0.040126	2.26529
731212	381442	911761	208423	69.81	0.090302	0.03827	2.35962
732176	381551	911778	208463	69.84	0.088191	0.038619	2.28362
731172	381394	911682	208445	69.89	0.090157	0.038657	2.33221
732078	381605	911976	208458	69.92	0.088755	0.038133	2.3275
731542	381601	911290	208440	69.97	0.090232	0.039476	2.28576
732156	381585	912306	208446	70	0.088429	0.037288	2.37154
731243	381386	911758	208465	70.05	0.089915	0.038683	2.32444
731566	381520	912715	208460	70.08	0.08973	0.03652	2.45704
732385	381482	912111	208460	70.13	0.087237	0.037854	2.30457
731531	381392	911576	208446	70.16	0.089142	0.038901	2.29149
731775	381475	911975	208470	70.2	0.088904	0.038251	2.32423
730942	381541	911332	208501	70.24	0.091589	0.039973	2.29129
732043	381587	911542	208457	70.28	0.088756	0.039083	2.27097
731842	381680	911730	208474	70.32	0.089816	0.038831	2.31298
732377	381724	911870	208433	70.36	0.088557	0.038125	2.32278	21	0.475
731462	381583	911765	208483	70.4	0.090359	0.038841	2.32638
731323	381466	912365	208495	70.44	0.09012	0.037631	2.39484
731842	381714	911097	208466	70.48	0.089999	0.040154	2.24134
732271	381722	913023	208474	70.52	0.088842	0.035975	2.46956
730781	381655	911531	208481	70.56	0.092651	0.039339	2.35519
730524	381510	912197	208452	70.6	0.092593	0.037587	2.46346
731868	381756	911909	208500	70.64	0.090151	0.038687	2.33026
731396	381715	910881	208498	70.68	0.091251	0.040941	2.22884
732491	381546	911591	208447	70.72	0.087284	0.038878	2.2451
730090	381541	911907	208440	70.76	0.093975	0.038111	2.4658
730309	381410	912102	208442	70.8	0.092659	0.0377	2.45781
731147	381522	911593	208464	70.84	0.090913	0.039038	2.32886
730601	381459	911089	208523	70.88	0.092104	0.040723	2.26173
731062	381481	911815	208486	70.92	0.090931	0.03876	2.34603
731190	381595	911881	208486	70.96	0.091184	0.038614	2.36145
731198	381612	912041	208476	70.99	0.091253	0.038163	2.39112
730784	381599	910940	208493	71.04	0.092342	0.040762	2.26538
731173	381743	912106	208483	71.08	0.092025	0.038087	2.41616
730966	381837	911439	208475	71.12	0.093108	0.039485	2.3581
731771	381634	912365	208500	71.15	0.089768	0.037679	2.38242
730782	381698	911526	208486	71.19	0.092879	0.039398	2.35742
730335	381717	912359	208467	71.24	0.094232	0.037374	2.52136
730658	381519	910902	208506	71.27	0.092266	0.040972	2.25192
731408	381597	912137	208482	71.31	0.090585	0.038009	2.38324
729121	381402	910314	208499	71.35	0.095947	0.042206	2.27331
731893	381921	910929	208496	71.39	0.090965	0.040816	2.22868
730988	381595	911227	208496	71.43	0.09175	0.040156	2.28481
731831	381851	910285	208458	71.47	0.090764	0.041874	2.16755
730425	381865	911190	208508	71.51	0.094773	0.040354	2.34853
731542	381962	909758	208499	71.55	0.092166	0.043437	2.12182
731864	381904	911211	208486	71.59	0.090955	0.040095	2.26849
729879	381517	911336	208472	71.63	0.094438	0.039683	2.37979
730245	381448	910992	208507	71.67	0.093042	0.040783	2.28141
729992	381645	910470	208474	71.71	0.094808	0.041619	2.27799
731611	381665	911026	208498	71.75	0.090382	0.04062	2.22504
730405	381727	911140	208473	71.79	0.09409	0.040127	2.34483
730938	381763	911492	208487	71.83	0.09279	0.039483	2.35011
730509	381859	911121	208480	71.87	0.094506	0.040236	2.34878
730018	381826	910315	208499	71.91	0.095705	0.042204	2.26769
731109	381815	911267	208496	71.95	0.09259	0.040068	2.31083
730055	381819	911456	208512	71.99	0.095564	0.039805	2.40082
730030	381833	910758	208500	72.02	0.095709	0.041233	2.32118
731032	381694	910800	208507	72.07	0.092157	0.041207	2.23642
730172	381776	910927	208513	72.11	0.095005	0.040984	2.31808
729947	381667	911530	208524	72.15	0.095052	0.039757	2.39082
731431	381873	911035	208529	72.19	0.092	0.0409	2.24938
730790	381636	910582	208505	72.23	0.092524	0.041671	2.22036
730198	381528	911517	208500	72.26	0.093603	0.039554	2.36647
728921	381606	910529	208498	72.3	0.097603	0.04172	2.33945
731033	381564	911474	208504	72.34	0.091457	0.039687	2.30444
729613	381555	909658	208525	72.38	0.095388	0.04391	2.17233
731533	381791	911308	208507	72.42	0.091275	0.040084	2.27712
729974	381732	909336	208482	72.46	0.095324	0.044208	2.15626
731072	381834	910121	208460	72.5	0.092796	0.042256	2.19602
729181	381552	909186	208497	72.54	0.096583	0.044686	2.16139
729028	381649	910035	208488	72.58	0.097533	0.042717	2.28321
729350	381427	910411	208505	72.62	0.095439	0.042049	2.26969
729878	381585	910199	208526	72.66	0.094805	0.042722	2.21914
729022	381659	910274	208537	72.7	0.097603	0.042662	2.28783
729400	381356	910586	208537	72.74	0.094918	0.041971	2.2615
729947	381429	911081	208513	72.78	0.093775	0.040644	2.30725
730515	381607	910043	208557	72.82	0.093138	0.043367	2.14769
729550	381683	910919	208536	72.86	0.096251	0.041224	2.33479
730798	381958	909930	208550	72.9	0.094227	0.043549	2.16368
729717	381700	909911	208564	72.94	0.095873	0.043727	2.19256
729894	381651	910087	208550	72.98	0.095114	0.043202	2.20164
730181	381829	910107	208536	73.02	0.095264	0.043022	2.21431
729765	381965	910042	208563	73.06	0.097159	0.043427	2.23729
729867	381908	909537	208529	73.1	0.096567	0.044217	2.18394
729864	381834	911470	208524	73.14	0.096179	0.03989	2.41114
729923	381883	910252	208547	73.17	0.096277	0.042807	2.24907
728811	381833	910225	208561	73.22	0.099128	0.043002	2.30518
730434	381837	910103	208527	73.25	0.094598	0.042944	2.20283
731028	382242	909839	208523	73.3	0.095104	0.04349	2.1868
728773	381833	910488	208554	73.33	0.099235	0.042352	2.34308
729901	381822	910417	208532	73.37	0.096011	0.042297	2.26994
727623	381805	909434	208552	73.42	0.102316	0.044668	2.29061
729633	381784	911053	208521	73.45	0.096559	0.040783	2.36763
730849	381991	910737	208531	73.49	0.094261	0.041579	2.26704
728551	381865	910368	208522	73.53	0.10003	0.042309	2.36428
729334	381996	908734	208589	73.57	0.098534	0.046577	2.11549
730189	382060	909958	208549	73.62	0.096479	0.043478	2.21905
730064	382060	909837	208552	73.65	0.096829	0.043775	2.21199
730082	382134	909571	208546	73.69	0.097175	0.044306	2.19327
728333	382010	909160	208549	73.73	0.101419	0.045246	2.2415	22	0.481
730345	381872	909329	208538	73.77	0.095035	0.044765	2.12297
728515	381980	909525	208556	73.81	0.100747	0.044505	2.26374
730102	381891	908815	208537	73.85	0.095818	0.045895	2.08776
728733	381803	908425	208551	73.89	0.099186	0.046896	2.11505
728085	381616	909260	208555	73.93	0.100004	0.045082	2.21826
728333	381604	908502	208546	73.97	0.099243	0.046676	2.12619
726535	381422	909206	208548	74.01	0.103324	0.045134	2.28926
728738	381574	908529	208540	74.05	0.097945	0.046558	2.10369
727973	381696	909366	208531	74.09	0.100748	0.044615	2.25814
729113	381557	910597	208542	74.13	0.096801	0.041995	2.30505
727220	381648	910005	208530	74.17	0.102608	0.04319	2.37574
728921	381562	908728	208556	74.21	0.097367	0.046272	2.10424
727255	381451	909556	208549	74.25	0.101453	0.044368	2.28661
728244	381483	908678	208540	74.29	0.098844	0.046228	2.13819
728464	381462	908789	208537	74.33	0.098114	0.045953	2.1351
726646	381586	909072	208557	74.36	0.103891	0.045518	2.2824
727505	381598	908583	208549	74.41	0.101538	0.046526	2.18241
727157	381672	908459	208524	74.44	0.102914	0.046559	2.21039
727631	381526	908219	208516	74.49	0.100798	0.047014	2.14398
727920	381639	908268	208499	74.52	0.100591	0.046741	2.15209
728468	381594	908210	208520	74.57	0.09881	0.047073	2.09908
728923	381594	908392	208510	74.6	0.097533	0.046572	2.09421
727326	381471	908806	208563	74.65	0.101361	0.046166	2.19556
727959	381420	907741	208563	74.68	0.099307	0.04853	2.04632
727894	381420	909726	208543	74.72	0.09949	0.043934	2.26455
727424	381405	908054	208550	74.76	0.100731	0.047709	2.11135
728065	381542	909162	208558	74.8	0.099664	0.045329	2.19869
726844	381518	908686	208541	74.84	0.102969	0.04622	2.22781
728491	381627	908271	208530	74.88	0.098923	0.047034	2.1032
726924	381669	909026	208513	74.92	0.103554	0.045195	2.29125
726711	381714	908284	208531	74.96	0.104395	0.047015	2.22045
727218	381675	908396	208563	75	0.102758	0.047076	2.18283
725688	381553	908073	208545	75.04	0.106414	0.047619	2.2347
728488	381544	908343	208557	75.08	0.098486	0.047135	2.08942
727884	381670	907598	208585	75.12	0.100859	0.04906	2.05583
726824	381450	907860	208559	75.16	0.102661	0.048227	2.12871
727429	381603	907909	208528	75.2	0.101779	0.047818	2.12844
726179	381553	908661	208535	75.24	0.10503	0.046217	2.27252
727375	381512	908816	208526	75.28	0.101443	0.045787	2.21556
726302	381730	908699	208545	75.32	0.105632	0.04623	2.28494
727822	381653	908593	208532	75.36	0.100942	0.046339	2.17833
727798	381827	908746	208533	75.39	0.101942	0.046009	2.21567
727372	381611	908568	208553	75.44	0.101982	0.046598	2.18857
728108	381764	908353	208554	75.47	0.100733	0.047084	2.13942
726805	381748	908764	208514	75.52	0.104312	0.045786	2.27826
727852	381731	907953	208522	75.56	0.101276	0.047663	2.12484
726765	381728	907968	208536	75.59	0.104318	0.047765	2.18398
725970	381698	908126	208541	75.63	0.106396	0.047462	2.24169
727106	381773	908115	208506	75.67	0.103599	0.047149	2.19729
726434	381717	907881	208538	75.71	0.105191	0.047977	2.19251
727083	381758	907817	208511	75.75	0.103583	0.047858	2.16437
725689	381887	907944	208525	75.79	0.108201	0.047712	2.26781
727264	381745	907705	208526	75.83	0.103004	0.048252	2.13471
726748	381598	907236	208547	75.87	0.103668	0.049497	2.09445
726411	381724	908234	208561	75.91	0.105293	0.047416	2.22062
726393	381691	907880	208546	75.95	0.105167	0.048057	2.18838
723688	381679	908312	208532	75.99	0.112736	0.046963	2.40055
727158	381563	908082	208539	76.03	0.102327	0.047541	2.1524
724782	381567	907976	208551	76.07	0.109045	0.047892	2.27689
726429	381533	908180	208548	76.11	0.104218	0.04741	2.19822
726190	381556	907885	208556	76.15	0.105015	0.048142	2.18134
725537	381475	908453	208571	76.19	0.106421	0.047027	2.26299
724746	381487	908535	208529	76.23	0.108717	0.046439	2.34109
726981	381652	908359	208551	76.27	0.103302	0.047042	2.19596
724135	381491	908753	208572	76.31	0.110465	0.046371	2.3822
725807	381762	908865	208558	76.35	0.107199	0.045987	2.33106
725698	381514	908126	208586	76.39	0.106176	0.047897	2.21675
725476	381638	907620	208587	76.43	0.107467	0.04903	2.19185
726307	381576	907963	208545	76.46	0.104792	0.047863	2.18943
726821	381742	907566	208562	76.51	0.104235	0.048909	2.13122
725319	381935	907947	208589	76.55	0.109502	0.048324	2.26601
725662	381574	907336	208578	76.58	0.1066	0.049574	2.1503
725362	381841	907390	208595	76.62	0.108877	0.049619	2.19428
725610	381534	907543	208618	76.66	0.106532	0.049501	2.15212
724760	381462	908079	208582	76.7	0.108544	0.047963	2.26308
725608	381518	907745	208599	76.74	0.106452	0.048869	2.17832
723997	381533	908662	208607	76.78	0.11108	0.046911	2.36789
727109	381557	908262	208586	76.82	0.102432	0.047595	2.15215
724709	381624	908619	208613	76.86	0.109557	0.047064	2.32781
726365	381500	907791	208595	76.9	0.104222	0.048728	2.13884
726522	381625	908122	208582	76.94	0.10445	0.047868	2.18206
724644	381637	907347	208586	76.98	0.10981	0.049627	2.2127
725788	381549	906995	208614	77.02	0.10611	0.05068	2.09374
724591	381505	907619	208611	77.06	0.109252	0.049264	2.21766	23	0.475
725679	381503	907024	208622	77.1	0.106171	0.050693	2.09441
724387	381637	907729	208573	77.14	0.110536	0.048653	2.27192
723864	381591	906146	208592	77.18	0.111767	0.052355	2.1348
726013	381598	907010	208561	77.22	0.105739	0.050134	2.10912
724183	381515	906353	208591	77.26	0.110458	0.051885	2.12891
725079	381706	907174	208564	77.3	0.108952	0.049799	2.18784
724249	381633	905799	208581	77.34	0.110904	0.05302	2.09172
724440	381781	906431	208572	77.38	0.111158	0.051528	2.15725
725871	382045	906160	208562	77.42	0.108534	0.052034	2.08585
724222	381923	906575	208591	77.46	0.112535	0.051391	2.18977
725176	381560	905911	208592	77.5	0.107895	0.052878	2.04048
724576	381572	906185	208576	77.54	0.109653	0.052113	2.10413
724806	381638	907015	208584	77.57	0.109358	0.050345	2.17215
725109	381617	906707	208577	77.62	0.10839	0.050962	2.12687
724814	381641	906768	208621	77.66	0.109351	0.051252	2.13361
724071	381634	907488	208626	77.69	0.111412	0.0497	2.24168
725292	381656	907286	208584	77.74	0.108083	0.049743	2.17281
723241	381702	907482	208628	77.77	0.114124	0.049733	2.29473
722669	381623	906368	208598	77.81	0.115319	0.051919	2.22113
724030	381651	907268	208599	77.85	0.111619	0.049928	2.2356
724188	381693	907474	208604	77.89	0.111398	0.049519	2.24961
724669	381505	906609	208604	77.93	0.109031	0.051441	2.11954
723741	381584	907309	208592	77.97	0.112077	0.049769	2.25192
723280	381570	905891	208575	78.01	0.113306	0.052758	2.14766
724048	381616	906897	208616	78.05	0.111381	0.050917	2.1875
722077	381515	906846	208578	78.09	0.116417	0.050663	2.29786
724365	381554	906332	208594	78.13	0.110153	0.05196	2.11994
724145	381611	905512	208595	78.17	0.11108	0.053794	2.06489
723243	381517	905434	208569	78.21	0.113126	0.053717	2.10597
725064	381625	906467	208601	78.25	0.10856	0.051728	2.09868
722818	381613	906667	208619	78.29	0.114844	0.051457	2.23183
723635	381500	906238	208616	78.33	0.111926	0.052382	2.13673
722570	381512	906645	208587	78.37	0.115004	0.051197	2.24632
723237	381577	906742	208634	78.41	0.113465	0.051435	2.20597
722316	381584	906670	208578	78.45	0.11611	0.051054	2.27424
722809	381446	906130	208637	78.49	0.113973	0.052825	2.15756
723536	381471	907113	208629	78.53	0.112051	0.050562	2.21609
722355	381501	906184	208617	78.57	0.115554	0.052512	2.20053
723575	381607	906141	208591	78.61	0.11267	0.052356	2.15198
722164	381651	907405	208596	78.65	0.116899	0.049595	2.35709
722932	381396	905945	208601	78.71	0.113357	0.052889	2.14331
722294	381531	906280	208575	78.75	0.115888	0.051892	2.23323
723721	381502	905937	208616	78.78	0.111694	0.053052	2.10538
721686	381549	906080	208582	78.83	0.117707	0.052405	2.24611
724794	381661	905902	208593	78.86	0.109515	0.052907	2.06994
723086	381474	905636	208594	78.91	0.11334	0.053509	2.11815
723089	381667	906374	208626	78.94	0.114366	0.052176	2.19192
721981	381606	905066	208585	78.98	0.117177	0.054691	2.14253
722394	381439	906342	208589	79.02	0.115111	0.05189	2.21837
721751	381593	905101	208615	79.06	0.117759	0.054903	2.14486
723390	381878	906064	208640	79.1	0.114645	0.053001	2.16308
722708	381767	905821	208624	79.14	0.115981	0.053387	2.17245
723398	381680	905321	208579	79.18	0.113562	0.054065	2.10046
722212	381497	906155	208630	79.22	0.115938	0.052702	2.19988
722283	381924	904688	208623	79.26	0.118025	0.0559	2.11137
723103	381686	905297	208590	79.3	0.114428	0.054225	2.11026
721539	381641	905638	208621	79.34	0.118617	0.053765	2.20621
[truncated: 113 more rows]
